# Supplementary material for: MicroRNA Maturation and MicroRNA Target Gene Expression Regulation Are Severely Disrupted in Soybean dicer-like1 Double Mutants
Source: G3 (Bethesda). 2015 Dec 15;6(2):423–33. doi: 10.1534/g3.115.022137 (PMC4751560; doi:10.1534/g3.115.022137)
Supplement: Supporting Information [file supp_g3.115.022137_TableS1.xlsx]

## Sheet: Sheet1
miRNA	miRNA sequence	Len	Sum	Average	Max	Min (>0)		WT_1	WT_2	dcl1a_1_3	dcl1a_1_4	dcl1a_2_5	dcl1a_2_6	dcl1b_1_7	dcl1b_1_8	dcl1a(-/-)_dcl1b(-/+)_9	dcl1a(-/-)_dcl1b(-/+)_10
gma-miR1507a	UCUCAUUCCAUACAUCGUCUGA	22	8550817	855082	1048636	645451		869204	1048636	791154	783751	743986	645451	1033237	903786	778180	953432
gma-miR1507b	UCUCAUUCCAUACAUCGUCUG	21	5972	597	769	402		623	726	522	531	574	402	672	769	529	624
gma-miR1507c-3p	CCUCAUUCCAAACAUCAUCU	20	44	5	10	1		5	6	0	10	3	8	4	5	1	2
gma-miR1507c-5p	GAGGUGUUUGGGAUGAGAGAA	21	51	5	8	1		6	3	4	8	6	8	1	7	5	3
gma-miR1508a	UCUAGAAAGGGAAAUAGCAGUUG	23	0	0	0	0		0	0	0	0	0	0	0	0	0	0
gma-miR1508b	UAGAAAGGGGAAUAGCAGUUG	21	2	1	1	1		0	0	0	0	0	1	0	0	0	1
gma-miR1508c	UAGAAAGGGAAAUAGCAGUUG	21	989	99	148	28		106	110	120	118	80	148	28	78	133	68
gma-miR1509a	UUAAUCAAGGAAAUCACGGUCG	22	2797	280	390	133		274	390	259	247	292	363	133	361	170	308
gma-miR1509b	UUAAUCAAGGAAAUCACGGUU	21	19	2	4	1		1	1	1	0	4	2	1	4	2	3
gma-miR1510a-3p	UUGUUGUUUUACCUAUUCCACCC	23	0	0	0	0		0	0	0	0	0	0	0	0	0	0
gma-miR1510a-5p	AGGGAUAGGUAAAACAAUGACUGC	24	89	9	21	2		5	10	2	6	7	7	8	21	9	14
gma-miR1510b-3p	UGUUGUUUUACCUAUUCCACC	21	974	97	133	66		76	101	110	115	93	133	79	92	66	109
gma-miR1510b-5p	AGGGAUAGGUAAAACAACUACU	22	14123	1412	2078	1112		1243	1430	1292	1338	1178	2078	1112	1368	1864	1220
gma-miR1511	AACCAGGCUCUGAUACCAUG	20	2146	215	305	138		168	223	247	215	166	266	215	305	138	203
gma-miR1512a	UAACUGAAAAUUCUUAAAGUAU	22	0	0	0	0		0	0	0	0	0	0	0	0	0	0
gma-miR1512b	UAACUGGAAAUUCUUAAAGCAU	22	65	7	17	2		8	8	2	4	8	17	3	7	6	2
gma-miR1512c	UAACUGAACAUUCUUAGAGCAU	22	1	1	1	1		0	0	0	0	0	0	0	1	0	0
gma-miR1513a-3p	UUUAAAUGUGUAUAAGUCAUGGU	23	0	0	0	0		0	0	0	0	0	0	0	0	0	0
gma-miR1513a-5p	UGAGAGAAAGCCAUGACUUAC	21	1120	112	158	86		88	107	116	89	111	154	86	158	118	93
gma-miR1513b	UGAGAGAAAGCCAUGACUUAC	21	1120	112	158	86		88	107	116	89	111	154	86	158	118	93
gma-miR1513c	UAUGAGAGAAAGCCAUGAC	19	0	0	0	0		0	0	0	0	0	0	0	0	0	0
gma-miR1514a	UUCAUUUUUAAAAUAGGCAUU	21	66	7	12	3		8	8	6	6	5	12	5	7	3	6
gma-miR1514b	UUCAUUUUUAAAAUAGACAUU	21	1	1	1	1		0	0	0	0	1	0	0	0	0	0
gma-miR1515a	UCAUUUUGCGUGCAAUGAUCUG	22	1398	140	259	107		135	125	109	107	115	259	152	120	148	128
gma-miR1515b	UCAUUUUGCGUGCAAUGAUCUG	22	1398	140	259	107		135	125	109	107	115	259	152	120	148	128
gma-miR1516a-3p	CAAAAGAGCUUAUGGCUUGUA	21	0	0	0	0		0	0	0	0	0	0	0	0	0	0
gma-miR1516a-5p	CAAGUUAUAAGCUCUUUUGAGAG	23	0	0	0	0		0	0	0	0	0	0	0	0	0	0
gma-miR1516b	AGCUUCUCUACAGAAAAUAUA	21	0	0	0	0		0	0	0	0	0	0	0	0	0	0
gma-miR1516c	AAUGUCUGGGCUUAGCGAGGCGGU	24	0	0	0	0		0	0	0	0	0	0	0	0	0	0
gma-miR1516d	GUACUUGUGGCUUGUAUCCAA	21	0	0	0	0		0	0	0	0	0	0	0	0	0	0
gma-miR1517	AGUCUUGGUCAAUGUCGUUCGAAA	24	2	1	1	1		0	0	0	1	0	0	0	1	0	0
gma-miR1518	UGUGUUGUAAAGUGAAUAUCA	21	0	0	0	0		0	0	0	0	0	0	0	0	0	0
gma-miR1519	UAAGUGUUGCAAAAUAGUCAUU	22	0	0	0	0		0	0	0	0	0	0	0	0	0	0
gma-miR1520a	UAGAACAUGAUACAUGACAGUCA	23	0	0	0	0		0	0	0	0	0	0	0	0	0	0
gma-miR1520b	GUGACAGUCAUCAUUUAAUAAGA	23	0	0	0	0		0	0	0	0	0	0	0	0	0	0
gma-miR1520c	UUCAAUAAGAACGUGACACGUGA	23	0	0	0	0		0	0	0	0	0	0	0	0	0	0
gma-miR1520d	AUCAGAACAUGACACGUGACAA	22	0	0	0	0		0	0	0	0	0	0	0	0	0	0
gma-miR1520e	CAAUAAGAACGUGACAUAUGACAG	24	0	0	0	0		0	0	0	0	0	0	0	0	0	0
gma-miR1520f	CAAUCAGAACAUGACACAUGACAA	24	5	1	2	1		0	1	0	1	1	0	0	0	0	2
gma-miR1520g	CAAUCAGAACAUGACACGUGACAA	24	3	1	1	1		0	0	0	0	0	1	1	1	0	0
gma-miR1520h	AACGUCCAAUCAGAACGUGACAUG	24	0	0	0	0		0	0	0	0	0	0	0	0	0	0
gma-miR1520i	AACGUGACACGUGACGGUCAACAU	24	1	1	1	1		0	0	0	0	0	0	1	0	0	0
gma-miR1520j	AAGAACGUGACACAUGACAAUCAA	24	0	0	0	0		0	0	0	0	0	0	0	0	0	0
gma-miR1520k	AAUCAGAACAUGACACAUGACAGU	24	52	5	10	1		5	4	8	3	10	5	4	6	1	6
gma-miR1520l	AAUCAGAACAUGACACGUGAUAGU	24	51	5	9	1		3	5	9	6	6	3	4	7	1	7
gma-miR1520m	AAUCAGAACAUGACAUGUGACAAU	24	1	1	1	1		0	1	0	0	0	0	0	0	0	0
gma-miR1520n	UCAAUCAGAACAUGACACGUGACA	24	14	2	3	1		1	2	0	1	1	2	2	3	0	2
gma-miR1520o	UCAUCGUCCAAUCAGAAUGUGACA	24	4	1	1	1		0	1	0	0	1	0	1	0	0	1
gma-miR1520p	AUGUUGUUAUUGGAUGAUGACGGU	24	0	0	0	0		0	0	0	0	0	0	0	0	0	0
gma-miR1520q	AUUGACCAAUCAGAACAUGACACA	24	9	1	2	1		0	0	2	1	1	0	1	2	1	1
gma-miR1520r	UGUCACAUCCUGGUUGGACAUGAA	24	0	0	0	0		0	0	0	0	0	0	0	0	0	0
gma-miR1521a	CUGUUAAUGGAAAAUGUUGA	20	0	0	0	0		0	0	0	0	0	0	0	0	0	0
gma-miR1521b	GACUGUCACGUGUCAUAAUCAUA	23	0	0	0	0		0	0	0	0	0	0	0	0	0	0
gma-miR1522	UUUAUUGCUUAAAAUGAAAU	20	0	0	0	0		0	0	0	0	0	0	0	0	0	0
gma-miR1523a	AUGGGAUAAAUGUGAGCUCA	20	8	2	3	1		3	0	1	0	2	0	1	1	0	0
gma-miR1523b	UCAUCGCUCCUGAGCUCACA	20	0	0	0	0		0	0	0	0	0	0	0	0	0	0
gma-miR1524	CGAGUCCGAGGAAGGAACUCC	21	1	1	1	1		0	0	0	0	0	1	0	0	0	0
gma-miR1525	UGGGUUAAUUAAGUUUUUAGU	21	0	0	0	0		0	0	0	0	0	0	0	0	0	0
gma-miR1526	CCGGAAGAGGAAAAUUAAGCAA	22	0	0	0	0		0	0	0	0	0	0	0	0	0	0
gma-miR1527	UAACUCAACCUUACAAAACC	20	0	0	0	0		0	0	0	0	0	0	0	0	0	0
gma-miR1528	AUAGAUUAGAUCAAUAUAUUAGU	23	0	0	0	0		0	0	0	0	0	0	0	0	0	0
gma-miR1529	UUAAAGGAAACAAUUAAUCGUUA	23	0	0	0	0		0	0	0	0	0	0	0	0	0	0
gma-miR1530	UUUUCACAUAAAUUAAAAUAU	21	0	0	0	0		0	0	0	0	0	0	0	0	0	0
gma-miR1531	UCGUCCAUAUGGGAAGACUUGUC	23	0	0	0	0		0	0	0	0	0	0	0	0	0	0
gma-miR1532	AACACGCUAAGCGAGAGGAGCUC	23	0	0	0	0		0	0	0	0	0	0	0	0	0	0
gma-miR1533	AUAAUAAAAAUAAUAAUGA	19	0	0	0	0		0	0	0	0	0	0	0	0	0	0
gma-miR1534	UAUUUUGGGUAAAUAGUCAU	20	0	0	0	0		0	0	0	0	0	0	0	0	0	0
gma-miR1535a	CUUGUUUGUGGUGAUGUCU	19	0	0	0	0		0	0	0	0	0	0	0	0	0	0
gma-miR1535b	CUUGUUUGUGGUGAUGUCUAG	21	20	2	4	1		4	3	1	2	2	1	0	1	4	2
gma-miR1536	AAGCAGAGACAAAUGUGUUUA	21	0	0	0	0		0	0	0	0	0	0	0	0	0	0
gma-miR156a	UGACAGAAGAGAGUGAGCAC	20	25760	2576	4026	1272		2604	2833	2693	2801	2159	3045	2379	1948	4026	1272
gma-miR156aa	AUUGGAGUGAAGGGAGCU	18	0	0	0	0		0	0	0	0	0	0	0	0	0	0
gma-miR156ab	AUUUAAGUGAUGGGAGCUCCG	21	0	0	0	0		0	0	0	0	0	0	0	0	0	0
gma-miR156b	UGACAGAAGAGAGAGAGCACA	21	0	0	0	0		0	0	0	0	0	0	0	0	0	0
gma-miR156c	UUGACAGAAGAUAGAGAGCAC	21	8191	819	2872	316		602	620	701	433	542	1115	316	670	2872	320
gma-miR156d	UUGACAGAAGAUAGAGAGCAC	21	8191	819	2872	316		602	620	701	433	542	1115	316	670	2872	320
gma-miR156e	UUGACAGAAGAUAGAGAGCAC	21	8191	819	2872	316		602	620	701	433	542	1115	316	670	2872	320
gma-miR156f	UUGACAGAAGAGAGAGAGCACA	22	0	0	0	0		0	0	0	0	0	0	0	0	0	0
gma-miR156g	ACAGAAGAUAGAGAGCACAG	20	28	5	15	1		0	0	1	0	1	9	0	1	15	1
gma-miR156h	UGACAGAAGAGAGUGAGCAC	20	25760	2576	4026	1272		2604	2833	2693	2801	2159	3045	2379	1948	4026	1272
gma-miR156i	UUGACAGAAGAUAGAGAGCAC	21	8191	819	2872	316		602	620	701	433	542	1115	316	670	2872	320
gma-miR156j	UUGACAGAAGAUAGAGAGCAC	21	8191	819	2872	316		602	620	701	433	542	1115	316	670	2872	320
gma-miR156k	UUGACAGAAGAGAGUGAGCAC	21	3423	342	634	190		352	388	274	337	275	311	282	380	634	190
gma-miR156l	UUGACAGAAGAUAGAGAGCAC	21	8191	819	2872	316		602	620	701	433	542	1115	316	670	2872	320
gma-miR156m	UUGACAGAAGAUAGAGAGCAC	21	8191	819	2872	316		602	620	701	433	542	1115	316	670	2872	320
gma-miR156n	UUGACAGAAGAGAGUGAGCAC	21	3423	342	634	190		352	388	274	337	275	311	282	380	634	190
gma-miR156o	UUGACAGAAGAGAGUGAGCAC	21	3423	342	634	190		352	388	274	337	275	311	282	380	634	190
gma-miR156p	UUGACAGAAGAAAGGGAGCAC	21	22	2	5	1		1	4	5	2	1	1	1	3	2	2
gma-miR156q	UGACAGAAGAGAGUGAGCACU	21	1706	171	278	108		157	178	175	148	117	272	154	119	278	108
gma-miR156r	CUGACAGAAGAUAGAGAGCAU	21	3	1	1	1		1	0	0	0	1	0	0	1	0	0
gma-miR156s	UGACAGAAGAGAGUGAGCACU	21	1706	171	278	108		157	178	175	148	117	272	154	119	278	108
gma-miR156t	UUGACAGAAGAAAGGGAGCAC	21	22	2	5	1		1	4	5	2	1	1	1	3	2	2
gma-miR156u	UGACAGAAGAGAGUGAGCAC	20	25760	2576	4026	1272		2604	2833	2693	2801	2159	3045	2379	1948	4026	1272
gma-miR156v	UGACAGAAGAGAGUGAGCAC	20	25760	2576	4026	1272		2604	2833	2693	2801	2159	3045	2379	1948	4026	1272
gma-miR156w	UGACAGAAGAGAGUGAGCAC	20	25760	2576	4026	1272		2604	2833	2693	2801	2159	3045	2379	1948	4026	1272
gma-miR156x	UGACAGAAGAGAGUGAGCAC	20	25760	2576	4026	1272		2604	2833	2693	2801	2159	3045	2379	1948	4026	1272
gma-miR156y	UGACAGAAGAGAGUGAGCAC	20	25760	2576	4026	1272		2604	2833	2693	2801	2159	3045	2379	1948	4026	1272
gma-miR156z	AUUGGAGUGAAGGGAGCU	18	0	0	0	0		0	0	0	0	0	0	0	0	0	0
gma-miR159a-3p	UUUGGAUUGAAGGGAGCUCUA	21	1767105	176711	513234	86933		214373	126304	167961	173084	104992	118359	86933	95018	513234	166847
gma-miR159a-5p	GAGCUCCUUGAAGUCCAAUUG	21	114	11	17	6		11	17	8	11	10	14	10	12	6	15
gma-miR159b-3p	AUUGGAGUGAAGGGAGCUCCA	21	0	0	0	0		0	0	0	0	0	0	0	0	0	0
gma-miR159b-5p	GAGUUCCCUGCACUCCAAGUC	21	0	0	0	0		0	0	0	0	0	0	0	0	0	0
gma-miR159c	AUUGGAGUGAAGGGAGCUCCG	21	0	0	0	0		0	0	0	0	0	0	0	0	0	0
gma-miR159d	AGCUGCUUAGCUAUGGAUCCC	21	470	47	78	30		36	36	38	52	30	59	66	78	30	45
gma-miR159e-3p	UUUGGAUUGAAGGGAGCUCUA	21	1767105	176711	513234	86933		214373	126304	167961	173084	104992	118359	86933	95018	513234	166847
gma-miR159e-5p	GAGCUCCUUGAAGUCCAAUU	20	2	1	1	1		0	0	1	0	0	0	0	0	0	1
gma-miR159f-3p	AUUGGAGUGAAGGGAGCUCCA	21	0	0	0	0		0	0	0	0	0	0	0	0	0	0
gma-miR159f-5p	GAGUUCCCUGCACUCCAAGUC	21	0	0	0	0		0	0	0	0	0	0	0	0	0	0
gma-miR160a-3p	GCGUAUGAGGAGCCAAGCAUA	21	4	1	1	1		0	0	1	0	1	1	0	0	0	1
gma-miR160a-5p	UGCCUGGCUCCCUGUAUGCCA	21	750	75	134	36		57	76	69	67	80	134	62	97	36	72
gma-miR160b	UGCCUGGCUCCCUGUAUGCC	20	43	4	7	2		2	4	7	3	6	4	4	7	3	3
gma-miR160c	UGCCUGGCUCCCUGUAUGCC	20	43	4	7	2		2	4	7	3	6	4	4	7	3	3
gma-miR160d	UGCCUGGCUCCCUGUAUGCC	20	43	4	7	2		2	4	7	3	6	4	4	7	3	3
gma-miR160e	UGCCUGGCUCCCUGUAUGCC	20	43	4	7	2		2	4	7	3	6	4	4	7	3	3
gma-miR160f	UGCCUGGCUCCCUGUAUGCCA	21	750	75	134	36		57	76	69	67	80	134	62	97	36	72
gma-miR162a	UCGAUAAACCUCUGCAUCCA	20	485	49	73	29		34	67	29	59	37	73	41	63	41	41
gma-miR162b	UCGAUAAACCUCUGCAUCCAG	21	23738	2374	3102	1880		3102	2958	2170	2203	2358	2327	2555	1928	2257	1880
gma-miR162c	UCGAUAAACCUCUGCAUCCAG	21	23738	2374	3102	1880		3102	2958	2170	2203	2358	2327	2555	1928	2257	1880
gma-miR164a	UGGAGAAGCAGGGCACGUGCA	21	214	21	136	5		10	8	11	9	11	136	6	8	5	10
gma-miR164b	UGGAGAAGCAGGGCACGUGC	20	0	0	0	0		0	0	0	0	0	0	0	0	0	0
gma-miR164c	UGGAGAAGCAGGGCACGUGC	20	0	0	0	0		0	0	0	0	0	0	0	0	0	0
gma-miR164d	UGGAGAAGCAGGGCACGUGC	20	0	0	0	0		0	0	0	0	0	0	0	0	0	0
gma-miR164e	UGGAGAAGCAGGGCACGUGCA	21	214	21	136	5		10	8	11	9	11	136	6	8	5	10
gma-miR164f	UGGAGAAGCAGGGCACGUGCA	21	214	21	136	5		10	8	11	9	11	136	6	8	5	10
gma-miR164g	UGGAGAAGCAGGGCACGUGCA	21	214	21	136	5		10	8	11	9	11	136	6	8	5	10
gma-miR164h	UGGAGAAGCAGGGCACGUGCA	21	214	21	136	5		10	8	11	9	11	136	6	8	5	10
gma-miR164i	UGGAGAAGCAGGGCACGUGCA	21	214	21	136	5		10	8	11	9	11	136	6	8	5	10
gma-miR164j	UGGAGAAGCAGGGCACGUGCA	21	214	21	136	5		10	8	11	9	11	136	6	8	5	10
gma-miR164k	UGGAGAAGCAGGGCACGUGCA	21	214	21	136	5		10	8	11	9	11	136	6	8	5	10
gma-miR166a-3p	UCGGACCAGGCUUCAUUCCCC	21	13400031	1340003	1727405	788099		1261557	1522211	1116030	1059846	1281563	788099	1392276	1711335	1727405	1539709
gma-miR166a-5p	GGAAUGUUGUCUGGCUCGAGG	21	179	18	30	5		28	17	21	17	15	30	5	17	8	21
gma-miR166b	UCGGACCAGGCUUCAUUCCCC	21	13400031	1340003	1727405	788099		1261557	1522211	1116030	1059846	1281563	788099	1392276	1711335	1727405	1539709
gma-miR166c-3p	UCGGACCAGGCUUCAUUCCCC	21	13400031	1340003	1727405	788099		1261557	1522211	1116030	1059846	1281563	788099	1392276	1711335	1727405	1539709
gma-miR166c-5p	GGAAUGUUGUCUGGCUCGAGG	21	179	18	30	5		28	17	21	17	15	30	5	17	8	21
gma-miR166d	UCGGACCAGGCUUCAUUCCCC	21	13400031	1340003	1727405	788099		1261557	1522211	1116030	1059846	1281563	788099	1392276	1711335	1727405	1539709
gma-miR166e	UCGGACCAGGCUUCAUUCCCC	21	13400031	1340003	1727405	788099		1261557	1522211	1116030	1059846	1281563	788099	1392276	1711335	1727405	1539709
gma-miR166f	UCGGACCAGGCUUCAUUCCCC	21	13400031	1340003	1727405	788099		1261557	1522211	1116030	1059846	1281563	788099	1392276	1711335	1727405	1539709
gma-miR166g	UCGGACCAGGCUUCAUUCCCC	21	13400031	1340003	1727405	788099		1261557	1522211	1116030	1059846	1281563	788099	1392276	1711335	1727405	1539709
gma-miR166h-3p	UCUCGGACCAGGCUUCAUUCC	21	1549365	154937	176252	138371		165920	176252	138371	148996	146332	170551	149731	156082	141499	155631
gma-miR166h-5p	GGAAUGUUGUUUGGCUCGAGG	21	0	0	0	0		0	0	0	0	0	0	0	0	0	0
gma-miR166i-3p	UCGGACCAGGCUUCAUUCCCC	21	13400031	1340003	1727405	788099		1261557	1522211	1116030	1059846	1281563	788099	1392276	1711335	1727405	1539709
gma-miR166i-5p	GGAAUGUCGUCUGGUUCGAG	20	23	3	4	1		4	2	4	4	2	2	3	0	1	1
gma-miR166j-3p	UCGGACCAGGCUUCAUUCCCG	21	34601	3460	4301	2602		3596	4142	3825	3209	3945	2701	2772	4301	3508	2602
gma-miR166j-5p	GGAAUGUUGUUUGGCUCGAGG	21	0	0	0	0		0	0	0	0	0	0	0	0	0	0
gma-miR166k	UCUCGGACCAGGCUUCAUUCC	21	1549365	154937	176252	138371		165920	176252	138371	148996	146332	170551	149731	156082	141499	155631
gma-miR166l	GGAAUGUUGUCUGGCUCGAGG	21	179	18	30	5		28	17	21	17	15	30	5	17	8	21
gma-miR166m	CGGACCAGGCUUCAUUCCCC	20	475	48	62	22		49	62	46	39	46	22	48	53	49	61
gma-miR166n	UCGGACCAGGCUUCAUUCCCC	21	13400031	1340003	1727405	788099		1261557	1522211	1116030	1059846	1281563	788099	1392276	1711335	1727405	1539709
gma-miR166o	UCGGACCAGGCUUCAUUCCCC	21	13400031	1340003	1727405	788099		1261557	1522211	1116030	1059846	1281563	788099	1392276	1711335	1727405	1539709
gma-miR166p	UCGGACCAGGCUUCAUUCCC	20	20483	2048	2878	1535		1899	2131	1853	1700	1909	1535	2096	2878	2549	1933
gma-miR166q	UCGGACCAGGCUUCAUUCCC	20	20483	2048	2878	1535		1899	2131	1853	1700	1909	1535	2096	2878	2549	1933
gma-miR166r	UCGGACCAGGCUUCAUUCCC	20	20483	2048	2878	1535		1899	2131	1853	1700	1909	1535	2096	2878	2549	1933
gma-miR166s	UCGGACCAGGCUUCAUUCCC	20	20483	2048	2878	1535		1899	2131	1853	1700	1909	1535	2096	2878	2549	1933
gma-miR166t	UCGGACCAGGCUUCAUUCCC	20	20483	2048	2878	1535		1899	2131	1853	1700	1909	1535	2096	2878	2549	1933
gma-miR166u	UCUCGGACCAGGCUUCAUUC	20	21217	2122	3049	1545		1967	2419	1834	2046	1981	2230	1830	3049	1545	2316
gma-miR167a	UGAAGCUGCCAGCAUGAUCUA	21	38	4	14	1		1	2	3	5	3	14	2	2	2	4
gma-miR167b	UGAAGCUGCCAGCAUGAUCUA	21	38	4	14	1		1	2	3	5	3	14	2	2	2	4
gma-miR167c	UGAAGCUGCCAGCAUGAUCUG	21	90009	9001	14368	5797		6825	8369	8273	8701	5797	14368	10335	7687	13180	6474
gma-miR167d	UGAAGCUGCCAGCAUGAUCUA	21	38	4	14	1		1	2	3	5	3	14	2	2	2	4
gma-miR167e	UGAAGCUGCCAGCAUGAUCUU	21	900	90	163	57		64	95	101	92	57	163	95	87	89	57
gma-miR167f	UGAAGCUGCCAGCAUGAUCUU	21	900	90	163	57		64	95	101	92	57	163	95	87	89	57
gma-miR167g	UGAAGCUGCCAGCAUGAUCUGA	22	336	34	51	18		18	38	32	40	24	38	42	31	51	22
gma-miR167h	AUCAUGCUGGCAGCUUCAACUGGU	24	0	0	0	0		0	0	0	0	0	0	0	0	0	0
gma-miR167i	UCAUGCUGGCAGCUUCAACUGGU	23	0	0	0	0		0	0	0	0	0	0	0	0	0	0
gma-miR167j	UGAAGCUGCCAGCAUGAUCUG	21	90009	9001	14368	5797		6825	8369	8273	8701	5797	14368	10335	7687	13180	6474
gma-miR168a	UCGCUUGGUGCAGGUCGGGAA	21	20426	2043	3049	1577		1577	1828	1812	1746	1780	3049	1835	2354	2509	1936
gma-miR168b	UCGCUUGGUGCAGGUCGGG	19	7	1	1	1		1	1	1	1	0	0	1	1	1	0
gma-miR169a	CAGCCAAGGAUGACUUGCCGG	21	75	8	17	3		5	7	6	6	5	17	6	9	3	11
gma-miR169b	CAGCCAAGGAUGACUUGCCGA	21	1	1	1	1		1	0	0	0	0	0	0	0	0	0
gma-miR169c	AAGCCAAGGAUGACUUGCCGA	21	5	1	2	1		0	0	0	0	0	2	1	0	1	1
gma-miR169d	UGAGCCAAGGAUGACUUGCCGGU	23	6	1	2	1		0	0	2	1	1	1	0	1	0	0
gma-miR169e	AGCCAAGGAUGACUUGCCGG	20	1	1	1	1		0	0	0	0	0	0	0	1	0	0
gma-miR169f	CAGCCAAGGAUGACUUGCCGG	21	75	8	17	3		5	7	6	6	5	17	6	9	3	11
gma-miR169g	CAGCCAAGGAUGACUUGCCGG	21	75	8	17	3		5	7	6	6	5	17	6	9	3	11
gma-miR169h	GGCGAGACAUCUUGGCUCAUU	21	0	0	0	0		0	0	0	0	0	0	0	0	0	0
gma-miR169i-3p	CCGGUGCCAUCCCGUCUCAUA	21	0	0	0	0		0	0	0	0	0	0	0	0	0	0
gma-miR169i-5p	UGAGCCGGGAUGGCUUGCCGGCA	23	4	1	1	1		1	0	1	1	0	0	0	0	0	1
gma-miR169j-3p	UUUCGACGAGUUGUUCUUGGC	21	84	8	15	5		13	6	8	6	5	13	6	6	15	6
gma-miR169j-5p	UAGCCAAGAAUGACUUGCCGG	21	23	2	6	1		2	2	2	1	2	6	3	2	1	2
gma-miR169k	CAGCCAAGAAUGACUUGCCGG	21	54	5	19	1		2	4	6	1	4	19	3	8	1	6
gma-miR169l-3p	CGGGCAAGUUGUUUUUGGCUAC	22	1	1	1	1		0	0	0	0	0	0	0	0	0	1
gma-miR169l-5p	CAGCCAAGAAUGACUUGCCGG	21	54	5	19	1		2	4	6	1	4	19	3	8	1	6
gma-miR169m	CAGCCAAGGAUGACUUGCCGG	21	75	8	17	3		5	7	6	6	5	17	6	9	3	11
gma-miR169n	CAGCCAAGGGUGAUUUGCCGG	21	145	15	38	3		15	12	21	15	11	38	7	8	15	3
gma-miR169o	UGAGCCAGGAUGGCUUGCCGGC	22	3055	306	545	152		236	306	316	271	152	545	284	540	234	171
gma-miR169p	UGAGCCAAGGAUGACUUGCCG	21	2	1	1	1		0	1	0	0	0	1	0	0	0	0
gma-miR169r	UGAGCCAGGAUGGCUUGCCGGC	22	3055	306	545	152		236	306	316	271	152	545	284	540	234	171
gma-miR169s	AAGCCAAGGAUGACUUGCCGG	21	3	1	1	1		1	0	0	0	0	0	1	0	0	1
gma-miR169t	UAGCCAAGGAUGGACUUGCCUA	22	2	1	1	1		0	0	0	1	0	0	1	0	0	0
gma-miR169u	CAGCCAAGGAUGACUUGCCGU	21	12	1	2	1		1	2	2	1	1	1	1	1	0	2
gma-miR169v	CAGCCAAGGAUGACUUGCC	19	0	0	0	0		0	0	0	0	0	0	0	0	0	0
gma-miR171a	UGAGCCGUGCCAAUAUCACGA	21	1	1	1	1		0	0	0	0	0	0	0	0	1	0
gma-miR171b-3p	CGAGCCGAAUCAAUAUCACUC	21	222	22	45	11		15	40	22	14	11	45	21	23	14	17
gma-miR171b-5p	ACGGCGUGAUAUUGGUACGGCUC	23	0	0	0	0		0	0	0	0	0	0	0	0	0	0
gma-miR171c-3p	UUGAGCCGUGCCAAUAUCACA	21	2079	208	375	118		143	283	128	194	183	234	179	375	118	242
gma-miR171c-5p	AGAUAUUGGUGCGGUUCAAUC	21	48	5	8	1		1	7	7	6	5	3	3	8	2	6
gma-miR171d	UGAUUGAGUCGUGUCAAUAUC	21	0	0	0	0		0	0	0	0	0	0	0	0	0	0
gma-miR171e	UGAUUGAGCCGUGCCAAUAUC	21	399	40	123	21		25	34	36	29	34	123	21	29	28	40
gma-miR171f	UGAUUGAGCCGUGCCAAUAUC	21	399	40	123	21		25	34	36	29	34	123	21	29	28	40
gma-miR171g	UGAUUGAGCCGUGCCAAUAUC	21	399	40	123	21		25	34	36	29	34	123	21	29	28	40
gma-miR171h	AUUGAGACGAGCCGAAUCAAU	21	0	0	0	0		0	0	0	0	0	0	0	0	0	0
gma-miR171i-3p	UUGAGCCGUGCCAAUAUCACG	21	276	28	38	19		21	37	19	32	19	22	28	38	25	35
gma-miR171i-5p	AUAAGAAAGCAAUGCUCAAA	20	0	0	0	0		0	0	0	0	0	0	0	0	0	0
gma-miR171j-3p	UGAUUGAGCCGUGCCAAUAUC	21	399	40	123	21		25	34	36	29	34	123	21	29	28	40
gma-miR171j-5p	UAUUGGCCUGGUUCACUCAGA	21	1003	100	124	71		100	111	71	111	97	124	87	91	118	93
gma-miR171k-3p	UUGAGCCGCGCCAAUAUCACU	21	542	54	98	37		37	53	60	53	60	46	45	98	43	47
gma-miR171k-5p	CGAUGUUGGUGAGGUUCAAUC	21	17	2	4	1		1	2	4	2	2	1	1	1	3	0
gma-miR171l	CGAUGUUGGUGAGGUUCAAUC	21	17	2	4	1		1	2	4	2	2	1	1	1	3	0
gma-miR171m	UUGAGCCGCGUCAAUAUCUCA	21	471	47	59	31		33	56	42	59	49	49	31	56	38	58
gma-miR171n	UUGAGCCGCGUCAAUAUCUUA	21	273	27	56	14		22	28	20	26	23	23	14	29	56	32
gma-miR171o	UUGAGCCGUGCCAAUAUCACA	21	2079	208	375	118		143	283	128	194	183	234	179	375	118	242
gma-miR171p	UUGAGCCGCGUCAAUAUCUUA	21	273	27	56	14		22	28	20	26	23	23	14	29	56	32
gma-miR171q	UUGAGCCGUGCCAAUAUCACA	21	2079	208	375	118		143	283	128	194	183	234	179	375	118	242
gma-miR171r	CGAGCCGAAUCAAUACCACUC	21	85	9	17	2		8	9	8	17	2	7	8	9	10	7
gma-miR171s	CGAGCCGAAUCAAUACCACUC	21	85	9	17	2		8	9	8	17	2	7	8	9	10	7
gma-miR171t	UUGAGCCGCGUCAAUAUCUCA	21	471	47	59	31		33	56	42	59	49	49	31	56	38	58
gma-miR171u	UGAUUGAGCCGUGCCAAUAUC	21	399	40	123	21		25	34	36	29	34	123	21	29	28	40
gma-miR172a	AGAAUCUUGAUGAUGCUGCAU	21	257	26	38	4		29	27	23	33	29	38	28	23	4	23
gma-miR172b-3p	AGAAUCUUGAUGAUGCUGCAU	21	257	26	38	4		29	27	23	33	29	38	28	23	4	23
gma-miR172b-5p	GUAGCAUCAUCAAGAUUCAC	20	11	2	3	1		0	1	2	0	1	3	1	1	0	2
gma-miR172c	GGAAUCUUGAUGAUGCUGCAG	21	4	1	1	1		0	0	0	0	1	1	1	0	1	0
gma-miR172d	GGAAUCUUGAUGAUGCUGCAGCAG	24	0	0	0	0		0	0	0	0	0	0	0	0	0	0
gma-miR172e	GGAAUCUUGAUGAUGCUGCAGCAG	24	0	0	0	0		0	0	0	0	0	0	0	0	0	0
gma-miR172f	AGAAUCUUGAUGAUGCUGCA	20	5	1	1	1		1	1	0	1	1	1	0	0	0	0
gma-miR172g	GCAGCACCAUCAAGAUUCAC	20	0	0	0	0		0	0	0	0	0	0	0	0	0	0
gma-miR172h-3p	AGAAUCUUGAUGAUGCUGCAU	21	257	26	38	4		29	27	23	33	29	38	28	23	4	23
gma-miR172h-5p	GCAGCAGCAUCAAGAUUCACA	21	5	3	4	1		0	0	0	0	0	4	1	0	0	0
gma-miR172i-3p	GGAAUCUUGAUGAUGCUGCAU	21	0	0	0	0		0	0	0	0	0	0	0	0	0	0
gma-miR172i-5p	GCAGCAGCAUCAAGAUUCACA	21	5	3	4	1		0	0	0	0	0	4	1	0	0	0
gma-miR172j	GCAGCAGCAUCAAGAUUCACA	21	5	3	4	1		0	0	0	0	0	4	1	0	0	0
gma-miR172k	UGAAUCUUGAUGAUGCUGCAU	21	6	1	1	1		0	1	0	0	1	1	1	1	0	1
gma-miR172l	GGAAUCUUGAUGAUGCUGCAU	21	0	0	0	0		0	0	0	0	0	0	0	0	0	0
gma-miR2107	CAAACCUCCGUAGCCUGUAUC	21	6	1	1	1		0	1	1	0	1	0	1	1	0	1
gma-miR2108a	UUAAUGUGUUGUGUUUGUCGG	21	1	1	1	1		0	0	0	0	0	1	0	0	0	0
gma-miR2108b	UUAAUGUGUUGUGUUUGUGAG	21	0	0	0	0		0	0	0	0	0	0	0	0	0	0
gma-miR2109	UGCGAGUGUCUUCGCCUCUG	20	1	1	1	1		0	0	0	1	0	0	0	0	0	0
gma-miR2111a	GUCCUUGGGAUGCAGAUUACG	21	1	1	1	1		0	1	0	0	0	0	0	0	0	0
gma-miR2111b	UAAUCUGCAUCCUGAGGUUUA	21	26	3	7	1		7	4	1	1	2	1	1	4	2	3
gma-miR2111c	UAAUCUGCAUCCUGAGGUUUA	21	26	3	7	1		7	4	1	1	2	1	1	4	2	3
gma-miR2111d	GUCCUUGGGAUGCAGAUUACG	21	1	1	1	1		0	1	0	0	0	0	0	0	0	0
gma-miR2111e	UAAUCUGCAUCCUGAGGUUUA	21	26	3	7	1		7	4	1	1	2	1	1	4	2	3
gma-miR2111f	UAAUCUGCAUCCUGAGGUUUA	21	26	3	7	1		7	4	1	1	2	1	1	4	2	3
gma-miR2118a-3p	UUGCCGAUUCCACCCAUUCCU	21	164	16	30	9		9	14	11	17	11	30	11	22	22	17
gma-miR2118a-5p	GGAGAUGGGAGGGUCGGUAAAG	22	620	62	82	15		80	56	65	82	46	76	15	48	82	70
gma-miR2118b-3p	UUGCCGAUUCCACCCAUUCCU	21	164	16	30	9		9	14	11	17	11	30	11	22	22	17
gma-miR2118b-5p	GGAGAUGGGAGGGUCGGUAAAG	22	620	62	82	15		80	56	65	82	46	76	15	48	82	70
gma-miR2119	UCAAAGGGAGUUGUAGGGGAA	21	1503	150	1078	13		57	62	38	29	44	113	13	44	1078	25
gma-miR2606a	AAAAGCACUUAAGGAACGGUA	21	0	0	0	0		0	0	0	0	0	0	0	0	0	0
gma-miR2606b	AAAAGCACUUAAGGAACGGUA	21	0	0	0	0		0	0	0	0	0	0	0	0	0	0
gma-miR319a	UUGGACUGAAGGGAGCUCCC	20	9257	926	2179	121		820	758	1817	174	1252	1463	121	2179	536	137
gma-miR319b	UUGGACUGAAGGGAGCUCCC	20	9257	926	2179	121		820	758	1817	174	1252	1463	121	2179	536	137
gma-miR319c	UUGGACUGAAAGGAGCUCCU	20	0	0	0	0		0	0	0	0	0	0	0	0	0	0
gma-miR319d	UGGACUGAAGGGGAGCUCCUUC	22	2048	205	364	80		244	180	246	127	246	264	119	364	80	178
gma-miR319e	UUGGACUGAAGGGAGCUCCC	20	9257	926	2179	121		820	758	1817	174	1252	1463	121	2179	536	137
gma-miR319f	UUGGACUGAAGGGGCCUCUU	20	99	11	23	1		17	7	20	1	23	9	0	19	2	1
gma-miR319g	UUGGACUGAAGGGAGCUCCUUC	22	722	72	122	31		61	80	122	34	81	116	31	112	34	51
gma-miR319h	UUGGACUGAAGGGAGCUCCCU	21	2546	255	586	38		257	185	527	45	356	392	38	586	120	40
gma-miR319i	UUGGACUGAAGGGGAGCUCCUUC	23	569	57	85	25		57	52	85	40	74	78	32	77	25	49
gma-miR319j	UUGGACUGAAGGGAGCUCCCU	21	2546	255	586	38		257	185	527	45	356	392	38	586	120	40
gma-miR319k	UUGGACUGAAGGGAGCUCCCU	21	2546	255	586	38		257	185	527	45	356	392	38	586	120	40
gma-miR319l	UUGGACUGAAGGGAGCUCCUUC	22	722	72	122	31		61	80	122	34	81	116	31	112	34	51
gma-miR319m	UUGGACUGAAGGGAGCUCCCU	21	2546	255	586	38		257	185	527	45	356	392	38	586	120	40
gma-miR319n	UUUGGACCGAAGGGAGCCCCU	21	2267	227	476	80		263	268	136	180	258	151	202	476	80	253
gma-miR3522	AGACCAAAUGAGCAGCUGA	19	270	27	57	11		23	57	11	29	35	36	25	18	23	13
gma-miR390a-3p	CGCUAUCCAUCCUGAGUUUC	20	5	1	2	1		0	2	0	0	0	1	0	1	0	1
gma-miR390a-5p	AAGCUCAGGAGGGAUAGCGCC	21	7047	705	1531	342		373	920	818	389	670	943	342	1531	516	545
gma-miR390b-3p	UACUUGGCGCUAUCUAUCUUGA	22	0	0	0	0		0	0	0	0	0	0	0	0	0	0
gma-miR390b-5p	AAGCUCAGGAGGGAUAGCACC	21	289	29	79	9		25	21	37	9	28	36	17	79	22	15
gma-miR390c	CGCUAUCCAUCCUGAGUUUC	20	5	1	2	1		0	2	0	0	0	1	0	1	0	1
gma-miR390d	AAGCUCAGGAGGGAUAGCACC	21	289	29	79	9		25	21	37	9	28	36	17	79	22	15
gma-miR390e	AGCUCAGGAGGGAUAGCGCC	20	23	3	4	1		2	3	3	0	1	3	1	3	4	3
gma-miR390f	AAGCUCAGGAGGGAUAGCGCC	21	7047	705	1531	342		373	920	818	389	670	943	342	1531	516	545
gma-miR390g	AAGCUCAGGAGGGAUAGCGCC	21	7047	705	1531	342		373	920	818	389	670	943	342	1531	516	545
gma-miR393a	UCCAAAGGGAUCGCAUUGAUC	21	388	39	62	19		44	26	44	41	29	62	32	41	19	50
gma-miR393b	UUUGGGAUCAUGCUAUCCCUU	21	0	0	0	0		0	0	0	0	0	0	0	0	0	0
gma-miR393c	UCCAAAGGGAUCGCAUUGAUCC	22	89	9	19	2		12	5	10	6	7	19	7	9	2	12
gma-miR393d	UCCAAAGGGAUCGCAUUGAUCC	22	89	9	19	2		12	5	10	6	7	19	7	9	2	12
gma-miR393e	UCCAAAGGGAUCGCAUUGAUCC	22	89	9	19	2		12	5	10	6	7	19	7	9	2	12
gma-miR393f	UCCAAAGGGAUCGCAUUGAUCC	22	89	9	19	2		12	5	10	6	7	19	7	9	2	12
gma-miR393g	UCCAAAGGGAUCGCAUUGAUCC	22	89	9	19	2		12	5	10	6	7	19	7	9	2	12
gma-miR393h	UUCCAAAGGGAUCGCAUUGAUC	22	3510	351	642	202		428	239	389	281	334	642	391	202	266	338
gma-miR393i	UUCCAAAGGGAUCGCAUUGAUC	22	3510	351	642	202		428	239	389	281	334	642	391	202	266	338
gma-miR393j	UUCCAAAGGGAUCGCAUUGAUC	22	3510	351	642	202		428	239	389	281	334	642	391	202	266	338
gma-miR393k	UUCCAAAGGGAUCGCAUUGAUC	22	3510	351	642	202		428	239	389	281	334	642	391	202	266	338
gma-miR394a-3p	AGCUCUGUUGGCUACACUUU	20	0	0	0	0		0	0	0	0	0	0	0	0	0	0
gma-miR394a-5p	UUGGCAUUCUGUCCACCUCC	20	1527	153	465	28		118	134	118	193	148	465	75	117	28	131
gma-miR394b-3p	AGGUGGGCAUACUGUCAACU	20	5	1	2	1		0	0	0	0	1	0	1	2	0	1
gma-miR394b-5p	UUGGCAUUCUGUCCACCUCC	20	1527	153	465	28		118	134	118	193	148	465	75	117	28	131
gma-miR394c-5p	UUGGCAUUCUGUCCACCUCC	20	1527	153	465	28		118	134	118	193	148	465	75	117	28	131
gma-miR394d	UUGGCAUUCUGUCCACCUCC	20	1527	153	465	28		118	134	118	193	148	465	75	117	28	131
gma-miR394e	UUGGCAUUCUGUCCACCUCC	20	1527	153	465	28		118	134	118	193	148	465	75	117	28	131
gma-miR394f	UUGGCAUUCUGUCCACCUCC	20	1527	153	465	28		118	134	118	193	148	465	75	117	28	131
gma-miR394g	UUGGCAUUCUGUCCACCUCC	20	1527	153	465	28		118	134	118	193	148	465	75	117	28	131
gma-miR395a	CUGAAGUGUUUGGGGGAACUC	21	87	9	30	1		8	10	7	5	4	30	1	4	16	2
gma-miR395b	CUGAAGUGUUUGGGGGAACUC	21	87	9	30	1		8	10	7	5	4	30	1	4	16	2
gma-miR395c	CUGAAGUGUUUGGGGGAACUC	21	87	9	30	1		8	10	7	5	4	30	1	4	16	2
gma-miR395d	UGAAGUGUUUGGGGGAACUUU	21	1	1	1	1		0	0	0	0	0	0	0	0	1	0
gma-miR395e	UGAAGUGUUUGGGGGAACUUU	21	1	1	1	1		0	0	0	0	0	0	0	0	1	0
gma-miR395f	UGAAGUGUUUGGGGGAACUUU	21	1	1	1	1		0	0	0	0	0	0	0	0	1	0
gma-miR395g	UGAAGUGUUUGGGGGAACUUU	21	1	1	1	1		0	0	0	0	0	0	0	0	1	0
gma-miR395h	AUGAAGUGUUUGGGAGAACUC	21	0	0	0	0		0	0	0	0	0	0	0	0	0	0
gma-miR395i	AUGAAGUGUUUGGGGGAACUC	21	0	0	0	0		0	0	0	0	0	0	0	0	0	0
gma-miR395j	AUGAAGUGUUUGGGGGAACUC	21	0	0	0	0		0	0	0	0	0	0	0	0	0	0
gma-miR395k	AUGAAGUGUUUGGGGGAACUC	21	0	0	0	0		0	0	0	0	0	0	0	0	0	0
gma-miR395l	AUGAAGUGUUUGGGGGAACUC	21	0	0	0	0		0	0	0	0	0	0	0	0	0	0
gma-miR395m	AUGAAGUGUUUGGGGGAACUC	21	0	0	0	0		0	0	0	0	0	0	0	0	0	0
gma-miR396a-3p	UUCAAUAAAGCUGUGGGAAG	20	757	76	176	42		78	60	85	55	61	176	48	42	92	60
gma-miR396a-5p	UUCCACAGCUUUCUUGAACUG	21	47097	4710	8331	2398		5854	3464	5548	3339	2860	8331	5544	2398	7261	2498
gma-miR396b-3p	GCUCAAGAAAGCUGUGGGAGA	21	681	68	104	30		104	60	63	71	60	88	67	30	72	66
gma-miR396b-5p	UUCCACAGCUUUCUUGAACUU	21	473514	47351	71768	28837		53152	43808	51905	52246	41679	43072	71768	28860	58187	28837
gma-miR396c	UUCCACAGCUUUCUUGAACUU	21	473514	47351	71768	28837		53152	43808	51905	52246	41679	43072	71768	28860	58187	28837
gma-miR396d	AAGAAAGCUGUGGGAGAAUAUGGC	24	42	4	10	1		5	4	1	2	2	10	4	9	2	3
gma-miR396e	UUCCACAGCUUUCUUGAACUGU	22	711	71	144	39		82	48	74	51	41	144	91	39	95	46
gma-miR396f	AGCUUUCUUGAACUUCUUAUGCCUA	25	0	0	0	0		0	0	0	0	0	0	0	0	0	0
gma-miR396g	UUCUUGAACUUCUUAUGCAUC	21	0	0	0	0		0	0	0	0	0	0	0	0	0	0
gma-miR396h	UCCACAGCUUUCUUGAACUG	20	153	15	25	8		14	17	18	11	11	22	19	8	25	8
gma-miR396i-3p	GUUCAAUAAAGCUGUGGGAAG	21	680	68	154	31		105	47	82	63	54	154	31	38	49	57
gma-miR396i-5p	UUCCACAGCUUUCUUGAACUG	21	47097	4710	8331	2398		5854	3464	5548	3339	2860	8331	5544	2398	7261	2498
gma-miR396j	AUUCAAGAUAGCUGUGGAAAA	21	2925	293	481	183		481	320	319	348	311	341	218	183	190	214
gma-miR396k	GCUCAAGAAAGCUGUGGGAGA	21	681	68	104	30		104	60	63	71	60	88	67	30	72	66
gma-miR397a	UCAUUGAGUGCAGCGUUGAUG	21	13027	1303	2317	655		1986	991	655	818	1281	2317	1241	1279	749	1710
gma-miR397b-3p	UAUUGACGCUGCACUCAAUCA	21	488	49	227	10		29	23	23	29	44	227	29	26	10	48
gma-miR397b-5p	UCAUUGAGUGCAGCGUUGAUG	21	13027	1303	2317	655		1986	991	655	818	1281	2317	1241	1279	749	1710
gma-miR398a	UGUGUUCUCAGGUCACCCCUU	21	32	3	13	1		2	1	2	1	1	9	1	1	13	1
gma-miR398b	UGUGUUCUCAGGUCACCCCUU	21	32	3	13	1		2	1	2	1	1	9	1	1	13	1
gma-miR398c	UGUGUUCUCAGGUCGCCCCUG	21	5811617	581162	839821	408588		839821	521239	408588	486052	742350	766791	559547	421475	459437	606317
gma-miR399a	UGCCAAAGGAGAGUUGCCCUG	21	2200	220	313	103		259	302	182	223	241	191	179	313	103	207
gma-miR399b	UGCCAAAGGAGAGUUGCCCUG	21	2200	220	313	103		259	302	182	223	241	191	179	313	103	207
gma-miR399c	UGCCAAAGGAGAGUUGCCCUG	21	2200	220	313	103		259	302	182	223	241	191	179	313	103	207
gma-miR399d	UGCCAAAGGAGAUUUGCCCAG	21	26	3	7	1		1	2	3	2	5	7	1	2	1	2
gma-miR399e	UGCCAAAGGAGAUUUGCCCAG	21	26	3	7	1		1	2	3	2	5	7	1	2	1	2
gma-miR399f	UGCCAAAGGAGAUUUGCCCAG	21	26	3	7	1		1	2	3	2	5	7	1	2	1	2
gma-miR399g	UGCCAAAGGAGAUUUGCCCAG	21	26	3	7	1		1	2	3	2	5	7	1	2	1	2
gma-miR399h	UGCCAAAGGAGAGUUGCCCUG	21	2200	220	313	103		259	302	182	223	241	191	179	313	103	207
gma-miR403a	UUAGAUUCACGCACAAACUUG	21	2686	269	339	177		309	289	299	339	262	331	292	188	177	200
gma-miR403b	UUAGAUUCACGCACAAACUUG	21	2686	269	339	177		309	289	299	339	262	331	292	188	177	200
gma-miR408a-3p	AUGCACUGCCUCUUCCCUGGC	21	807441	80744	106700	57672		104915	79422	57672	64306	106700	66887	98584	63004	75714	90237
gma-miR408a-5p	CAGGGGAACAGGCAGAGCAUG	21	24	3	5	1		4	2	2	0	3	4	2	1	1	5
gma-miR408b-3p	AUGCACUGCCUCUUCCCUGGC	21	807441	80744	106700	57672		104915	79422	57672	64306	106700	66887	98584	63004	75714	90237
gma-miR408b-5p	CUGGGAACAGGCAGGGCACG	20	310	31	60	18		41	25	23	21	28	49	23	22	18	60
gma-miR408c-3p	AUGCACUGCCUCUUCCCUGGC	21	807441	80744	106700	57672		104915	79422	57672	64306	106700	66887	98584	63004	75714	90237
gma-miR408c-5p	CAGGGGAACAGGCAGAGCAUG	21	24	3	5	1		4	2	2	0	3	4	2	1	1	5
gma-miR408d	UGCACUGCCUCUUCCCUGGC	20	108851	10885	14894	7163		14894	10979	7163	8021	14690	7394	14294	9477	10062	11877
gma-miR4340	UGCAGAGAUAGGGACGCGCUUA	22	3	1	1	1		0	1	0	0	1	0	0	1	0	0
gma-miR4341	UGUGUUGAAAGUUUAACAUGACGG	24	0	0	0	0		0	0	0	0	0	0	0	0	0	0
gma-miR4342	AAUCGACUUAGAAUGUAGGAUGGU	24	3	1	1	1		1	1	0	0	0	0	1	0	0	0
gma-miR4343a	AAAAAACUUACGGAUCAAGUUGAU	24	0	0	0	0		0	0	0	0	0	0	0	0	0	0
gma-miR4343b	UCUUACAGAUCAAGUUGAUUCGGA	24	1	1	1	1		1	0	0	0	0	0	0	0	0	0
gma-miR4344	AAGUAGACAUUCUAAGACGUUGCU	24	20	2	5	1		0	2	5	2	1	1	3	2	1	3
gma-miR4345	UAAGACGGAACUUACAAAGAUU	22	126	13	20	5		7	18	9	16	16	12	9	20	5	14
gma-miR4346	GAAAGACCAAACGAGAAGCUGCAU	24	0	0	0	0		0	0	0	0	0	0	0	0	0	0
gma-miR4347	AAGCUUCUUACGGAUCAAGUUGAU	24	0	0	0	0		0	0	0	0	0	0	0	0	0	0
gma-miR4348	AAACUUGUAAGAUGGUGACAUU	22	1	1	1	1		0	0	0	0	0	1	0	0	0	0
gma-miR4349	UAUUGGCUAGAGAUAAGACAAAGA	24	4	1	1	1		0	0	1	0	1	0	0	1	0	1
gma-miR4350	UCAAAUGAUUUUGUGUCGUUGG	22	0	0	0	0		0	0	0	0	0	0	0	0	0	0
gma-miR4351	AUUGGGAUUCAGUUGGAGUUGG	22	0	0	0	0		0	0	0	0	0	0	0	0	0	0
gma-miR4352a	AUUUCUAGGACAUACUACGACGGU	24	0	0	0	0		0	0	0	0	0	0	0	0	0	0
gma-miR4352b	UAAAAUGUAGACAUUCUAAGACGG	24	4	1	1	1		0	1	0	0	0	1	1	0	0	1
gma-miR4353	CAAGUCGUAGCCGGUGUUAUUACU	24	4	1	1	1		0	0	0	1	1	0	0	1	0	1
gma-miR4354	CAAUUGGAUCGGUCCAACCGGC	22	0	0	0	0		0	0	0	0	0	0	0	0	0	0
gma-miR4355	CACUGUUGUGCUGGGUGUACCA	22	0	0	0	0		0	0	0	0	0	0	0	0	0	0
gma-miR4356	CAGGACUGUCUUAGAAAGCCAGGC	24	0	0	0	0		0	0	0	0	0	0	0	0	0	0
gma-miR4357	CAGUCGUGUGAUUGUACGGUUCAU	24	0	0	0	0		0	0	0	0	0	0	0	0	0	0
gma-miR4358	CAGUGCAUGACUAUAUCGCCAG	22	0	0	0	0		0	0	0	0	0	0	0	0	0	0
gma-miR4359a	AACGAAGUGACUCUAACAUCGGUU	24	0	0	0	0		0	0	0	0	0	0	0	0	0	0
gma-miR4359b	AACGCGUGAUAUGUUAACAUCGGU	24	12	1	2	1		1	2	1	2	0	1	1	1	1	2
gma-miR4360	CAGUUGACGUACGUACGGAUUGAC	24	19	2	5	1		0	1	2	0	2	3	3	2	1	5
gma-miR4361	CCGGAAGAGACUUACGGAUCAACU	24	1	1	1	1		0	0	0	0	0	0	0	0	0	1
gma-miR4362	CCUUAGGACAGACGUCAUGUAG	22	1	1	1	1		0	0	0	0	0	1	0	0	0	0
gma-miR4363	CGAUUACCAGAAGGCUUAUUAG	22	14	1	3	1		1	1	1	1	2	1	1	2	1	3
gma-miR4364a	CGCGAGAUCGCACGGAAGAAGGUU	24	3	1	1	1		1	0	0	0	0	0	1	0	1	0
gma-miR4364b	UAACAACAGCGGAAGAACCUUCUU	24	4	1	1	1		0	0	0	1	1	0	1	0	0	1
gma-miR4365	AAGAACUUCUUCCGCGAGAUCGCA	24	1	1	1	1		0	0	0	0	0	0	0	0	0	1
gma-miR4366	CUACUUAGUAGAGAUUUGUUGG	22	0	0	0	0		0	0	0	0	0	0	0	0	0	0
gma-miR4367	CUGAACCCUAGCGAAGUAAAUC	22	20	2	4	1		1	4	4	1	1	1	2	3	1	2
gma-miR4368a	AAGACGGUACUUACCUCAGUAACA	24	0	0	0	0		0	0	0	0	0	0	0	0	0	0
gma-miR4368b	AAGGACGGUACUUACGUAAGCAAC	24	6	1	1	1		0	0	1	0	1	0	1	1	1	1
gma-miR4369	GGAUCAAGCUGAUCCGGAAGUGGA	24	0	0	0	0		0	0	0	0	0	0	0	0	0	0
gma-miR4370	AGUAGACUCGUCCGAUUUUGCGUA	24	8	1	2	1		0	0	1	2	1	1	1	0	1	1
gma-miR4371a	AAGUGAUGACAUGACAAGCGAAGU	24	2	1	1	1		0	1	0	0	1	0	0	0	0	0
gma-miR4371b	AAGUGAUGACGUGGUAGACGGAGU	24	10	1	2	1		1	2	1	2	2	0	0	1	0	1
gma-miR4371c	GACGUGACAGACGGAAUAUCACAU	24	0	0	0	0		0	0	0	0	0	0	0	0	0	0
gma-miR4372a	UAAAAUCGUGACAUGUGACGGUCA	24	2	1	1	1		0	0	0	1	0	0	0	1	0	0
gma-miR4372b	UAAUAAAAUCGUGACAUGUAAC	22	0	0	0	0		0	0	0	0	0	0	0	0	0	0
gma-miR4373	AAGUUGACGUACGUACGGAUUGAC	24	5	1	1	1		0	0	1	1	1	0	0	1	0	1
gma-miR4374a	UAAGACGGUCGUGAUGUCAGCA	22	0	0	0	0		0	0	0	0	0	0	0	0	0	0
gma-miR4374b	UACUUUCAAAGACGUUGUUGAG	22	13	2	3	1		2	1	3	1	0	2	1	2	0	1
gma-miR4375	UACCACUAGUGGUCGCGCCUGGCA	24	15	2	3	1		0	1	1	1	1	3	2	3	1	2
gma-miR4376-5p	UACGCAGGAGAGAUGACGCUGU	22	195	20	26	15		19	23	17	19	22	26	16	15	16	22
gma-miR4376a-3p	AGCAUCAUAUCUCCUGCAUAG	21	5	1	1	1		1	1	0	0	0	1	0	0	1	1
gma-miR4377	UACGUCAUCGCUGAAUGGAAGACG	24	0	0	0	0		0	0	0	0	0	0	0	0	0	0
gma-miR4378a	AUAGGACUGUCUUAGAAUGGUGUA	24	0	0	0	0		0	0	0	0	0	0	0	0	0	0
gma-miR4378b	UAGAACUGUCUUAGAAUGUGCUAC	24	0	0	0	0		0	0	0	0	0	0	0	0	0	0
gma-miR4379	UAGAGUGUAUACUGUGAGAGGCCU	24	91	9	18	1		10	9	11	11	14	1	5	18	5	7
gma-miR4380a	CGGAUUGUUGAUCCGUAUGUGCAU	24	0	0	0	0		0	0	0	0	0	0	0	0	0	0
gma-miR4380b	UAUGGUCAUACGGAUUGUUGAU	22	0	0	0	0		0	0	0	0	0	0	0	0	0	0
gma-miR4381	UAUGUGACGGUAAACGGUGACAAG	24	0	0	0	0		0	0	0	0	0	0	0	0	0	0
gma-miR4382	UAUGUUAACUGAUUUCAUGGAU	22	246	25	37	9		22	26	23	28	20	25	20	36	9	37
gma-miR4383	UAUUGGAUCUCAGUUGAACCGGUC	24	2	1	1	1		0	0	0	0	0	1	0	0	0	1
gma-miR4384	AAUCAGACACUGCAUUCAAAGACG	24	6	1	1	1		0	1	1	1	1	0	1	1	0	0
gma-miR4385	AAUCGAUGUAGAAAAGUGAUUGGU	24	1	1	1	1		0	0	0	0	0	0	0	0	0	1
gma-miR4386	UCGAAGGUUCUGGAGAGGACUGCA	24	0	0	0	0		0	0	0	0	0	0	0	0	0	0
gma-miR4387a	AACAAGACGUGAUGACGUGACACU	24	35	4	5	2		3	4	5	5	5	2	4	3	0	4
gma-miR4387b	AAGGUGUGAUGGCAUGACACUCUG	24	0	0	0	0		0	0	0	0	0	0	0	0	0	0
gma-miR4387c	AGCGUGAUGACGUGACACUCCGUC	24	2	1	1	1		0	0	0	0	0	0	0	1	0	1
gma-miR4387d	AUGUCACUGAUUAGGCAUGAUGAU	24	0	0	0	0		0	0	0	0	0	0	0	0	0	0
gma-miR4387e	UGUUAGUGAUAAGGCGUGAUG	21	4	1	1	1		1	0	1	0	1	0	0	1	0	0
gma-miR4388	AAUCUUAGGGACCAAAUUGACAGC	24	0	0	0	0		0	0	0	0	0	0	0	0	0	0
gma-miR4389	UCGGUCGGACCGAUCCAAUCGGAA	24	0	0	0	0		0	0	0	0	0	0	0	0	0	0
gma-miR4390	UCGUACUCGUCGGGUAUCGGGUAU	24	0	0	0	0		0	0	0	0	0	0	0	0	0	0
gma-miR4391	UCUCGGCAAAGAACUAAGAAGAAG	24	1	1	1	1		0	0	0	0	0	0	1	0	0	0
gma-miR4392	UCUGCGAAAAUGUGAUUUCGGA	22	2	1	1	1		0	0	0	0	0	0	0	0	1	1
gma-miR4393a	UGAGAAAAGGACGGCAGAAAAGCC	24	105	11	21	4		4	8	8	13	13	10	8	21	8	12
gma-miR4393b	UUGAAAAGGGACAGCAGAGAAGCC	24	7	1	1	1		0	1	1	0	1	1	1	1	0	1
gma-miR4394	AAUGGACUAAAGAGAAAGGGGCCG	24	4	1	1	1		0	1	1	0	0	0	0	1	0	1
gma-miR4395	UGGAUAGGAGUAUGGGCUUGAG	22	0	0	0	0		0	0	0	0	0	0	0	0	0	0
gma-miR4396	UGUAGUUUCUAAGACGAUGCUGAC	24	0	0	0	0		0	0	0	0	0	0	0	0	0	0
gma-miR4397-3p	UGUCAAAGAUGUGGCGAAUACU	22	1	1	1	1		0	0	0	0	0	0	0	1	0	0
gma-miR4397-5p	CAUCGUUGACGCUGACUGUACG	22	38	4	6	2		3	3	4	5	3	4	5	6	3	2
gma-miR4398	UGUCAGCGGAGUGAGAAGACGAAA	24	2	1	1	1		0	1	0	0	0	1	0	0	0	0
gma-miR4399	UUAACGAAAAAGGACUAACGAC	22	7	1	2	1		0	0	2	1	1	1	1	1	0	0
gma-miR4400	UUCGGAAAAAUUCUGGAAGACGUC	24	0	0	0	0		0	0	0	0	0	0	0	0	0	0
gma-miR4401a	ACAACGUCUUUGAAAGUAGGCAUU	24	1	1	1	1		0	0	0	0	0	0	0	0	0	1
gma-miR4401b	UCAAAGACGUUGCUGAGGUAA	21	15	2	3	1		3	1	1	2	0	1	2	3	1	1
gma-miR4402	ACAUAUUAUGGGUCUCAGACGGAC	24	0	0	0	0		0	0	0	0	0	0	0	0	0	0
gma-miR4403	ACGGACACCGAACACGACACGGAC	24	32	3	6	2		5	3	2	2	2	4	4	2	2	6
gma-miR4404	AUUCGUGGAAGACUGGCGGAUCAA	24	0	0	0	0		0	0	0	0	0	0	0	0	0	0
gma-miR4405	AUUCUAAGACGGUUAUCUGGGACC	24	87	9	14	1		2	10	12	8	11	13	6	10	1	14
gma-miR4406	AUUGAUUCUGAGAGAACCGGUGUA	24	0	0	0	0		0	0	0	0	0	0	0	0	0	0
gma-miR4407	CAGAGGAAGCAGCACUUGUACC	22	106	11	21	4		8	17	6	11	13	14	6	21	6	4
gma-miR4408	UAACAACAUUGGAUGAGGGUUGGA	24	2	1	1	1		0	1	0	0	1	0	0	0	0	0
gma-miR4409	UAACAAGUGGGUUUGUUGACUG	22	7	1	1	1		0	1	0	1	1	1	1	1	0	1
gma-miR4410	UAUGUUGAUCCGUAUGAGUCGUAC	24	1	1	1	1		0	0	0	0	1	0	0	0	0	0
gma-miR4411	UUAUUGUAACUAAUUUGUCGGU	22	160	16	27	7		20	17	18	12	14	20	14	27	7	11
gma-miR4412-3p	AGUGGCGUAGAUCCCCACAAC	21	0	0	0	0		0	0	0	0	0	0	0	0	0	0
gma-miR4412-5p	UGUUGCGGGUAUCUUUGCCUC	21	2292	229	392	64		251	214	263	202	177	392	231	203	64	295
gma-miR4413a	AAGAGAAUUGUAAGUCACUG	20	28	3	4	1		4	2	3	4	1	4	4	2	2	2
gma-miR4413b	UAAGAGAAUUGUAAGUCACU	20	20	3	5	1		1	3	3	1	2	5	0	3	2	0
gma-miR4414	AGCUGCUGACUCGUUGGCUC	20	3	1	1	1		0	0	1	0	0	1	0	1	0	0
gma-miR4415a-3p	UUGAUUCUCAUCACAACAUGG	21	898	90	198	28		125	79	90	69	97	198	55	66	28	91
gma-miR4415a-5p	AAGUUGUGAUGAGAAUCAAUG	21	233	23	41	5		25	19	20	21	24	36	29	13	5	41
gma-miR4415b-3p	UUGAUUCUCAUCACAACAUGG	21	898	90	198	28		125	79	90	69	97	198	55	66	28	91
gma-miR4415b-5p	AAGUUGUGAUGGGAAUCAAUGGCA	24	0	0	0	0		0	0	0	0	0	0	0	0	0	0
gma-miR4416a	ACGGGUCGCUCUCACCUAGG	20	0	0	0	0		0	0	0	0	0	0	0	0	0	0
gma-miR4416b	UGGGUGAGAGAAACGCGUAUC	21	1	1	1	1		0	0	0	0	0	0	0	0	1	0
gma-miR4416c	CUGGGUGAGAGAAACACGUAU	21	0	0	0	0		0	0	0	0	0	0	0	0	0	0
gma-miR482a-3p	UCUUCCCAAUUCCGCCCAUUCCUA	24	11	2	2	1		2	2	2	2	0	0	1	0	1	1
gma-miR482a-5p	AGAAUUUGUGGGAAUGGGCUGA	22	9	1	2	1		0	1	1	1	0	2	1	1	1	1
gma-miR482b-3p	UCUUCCCUACACCUCCCAUACC	22	65956	6596	12322	4841		6442	7156	5917	5132	6261	12322	5634	6277	5974	4841
gma-miR482b-5p	UAUGGGGGGAUUGGGAAGGAAU	22	205	21	32	4		25	21	26	32	18	28	4	18	19	14
gma-miR482c-3p	UUCCCAAUUCCGCCCAUUCCU	21	30	3	9	1		5	2	3	0	1	9	3	3	2	2
gma-miR482c-5p	AUUUGUGGGAAUGGGCUGAUUGG	23	2	1	1	1		0	0	1	0	0	0	0	1	0	0
gma-miR482d-3p	UCUUCCCUACACCUCCCAUACC	22	65956	6596	12322	4841		6442	7156	5917	5132	6261	12322	5634	6277	5974	4841
gma-miR482d-5p	UAUGGGGGGAUUGGGAAGGAAU	22	205	21	32	4		25	21	26	32	18	28	4	18	19	14
gma-miR482e	UAUGGGGGGAUUGGGAAGGAA	21	211	21	35	6		20	22	23	35	19	28	6	21	19	18
gma-miR4992	AUUCUAAGAUGGUUUUUGUUAG	22	0	0	0	0		0	0	0	0	0	0	0	0	0	0
gma-miR4993	GAGCGGCGGCGGUGGAGGAUG	21	0	0	0	0		0	0	0	0	0	0	0	0	0	0
gma-miR4994	GGUUAGCUCAAGGAUCUCAC	20	0	0	0	0		0	0	0	0	0	0	0	0	0	0
gma-miR4995	AGGCAGUGGCUUGGUUAAGGG	21	27	3	6	1		3	1	2	5	1	6	1	1	6	1
gma-miR4996	UAGAAGCUCCCCAUGUUCUC	20	882	88	285	45		81	63	60	71	86	285	45	53	47	91
gma-miR4997	GAUCGUCAAGCGCGAAGAUGAGG	23	0	0	0	0		0	0	0	0	0	0	0	0	0	0
gma-miR4998	AGUUUCGUGACUACAACUUCUG	22	1	1	1	1		0	0	1	0	0	0	0	0	0	0
gma-miR5030	AGAACAAUUUGUGUUUUACCGG	22	0	0	0	0		0	0	0	0	0	0	0	0	0	0
gma-miR5031	UUAAUGAUUAACAUCUAAUUU	21	0	0	0	0		0	0	0	0	0	0	0	0	0	0
gma-miR5032	AGAGCCACUUUUGGGUUCCCUAU	23	0	0	0	0		0	0	0	0	0	0	0	0	0	0
gma-miR5033	GGCUGUACAAAAGGAAACUAC	21	0	0	0	0		0	0	0	0	0	0	0	0	0	0
gma-miR5034	GGUACCCUUUCAGAUAGUCUCA	22	0	0	0	0		0	0	0	0	0	0	0	0	0	0
gma-miR5035	CUUCUAAACAUUUUUUCCCUUA	22	7	1	2	1		0	2	1	0	1	1	0	0	0	2
gma-miR5036	AGAGGCCCUUGGGGAGGAGUAA	22	1	1	1	1		0	0	0	0	0	0	0	1	0	0
gma-miR5037a	GCCUCAAAGGCUUCCACUACUG	22	11	1	2	1		2	2	1	1	0	1	1	1	1	1
gma-miR5037b	AACCCUCAAAGGCUUCCUAG	20	6	1	2	1		1	1	2	0	0	1	0	0	1	0
gma-miR5037c	AGUGGAACUUUGAGGCCUGC	20	5	1	1	1		0	0	1	0	0	1	0	1	1	1
gma-miR5037d	CGGGAGCCUAUGAAGGUUAAC	21	3	1	1	1		0	1	0	0	0	1	0	1	0	0
gma-miR5038a	UGAGAAUUUGGCCUCUGUCCA	21	1413	141	241	58		174	144	145	156	109	241	145	119	58	122
gma-miR5038b	UGAGAAUUUGGCCUCUGUCCA	21	1413	141	241	58		174	144	145	156	109	241	145	119	58	122
gma-miR5039	CCCUUUUUUAAUCGUUGCAUG	21	0	0	0	0		0	0	0	0	0	0	0	0	0	0
gma-miR5040	AUGAUAUAUAACAAGCAUGAG	21	0	0	0	0		0	0	0	0	0	0	0	0	0	0
gma-miR5041	UUUCAUCUUCAACUUGCUCAA	21	6	1	1	1		1	1	0	1	0	1	0	0	1	1
gma-miR5042	UAUCUUGGAUCACAGCCCCAUU	22	7	1	3	1		0	1	0	0	1	3	1	0	0	1
gma-miR5043	UGUCCCCUUCUCUGCACCACC	21	938	94	143	52		143	113	69	91	94	52	121	74	122	59
gma-miR5044	GUAGUGGAUGCCUAGAGGUCCA	22	7	1	1	1		0	1	0	1	1	1	1	1	1	0
gma-miR5225	CCUGUCGUAGGAGAGAUGACGC	22	1	1	1	1		0	0	0	0	0	1	0	0	0	0
gma-miR530a	UGCAUUUGCACCUGCACUUU	20	0	0	0	0		0	0	0	0	0	0	0	0	0	0
gma-miR530b	UGCAUUUGCACCUGCACUUUA	21	0	0	0	0		0	0	0	0	0	0	0	0	0	0
gma-miR530c	UGCAUUUGCACCUGCACUUUA	21	0	0	0	0		0	0	0	0	0	0	0	0	0	0
gma-miR530d	UGCAUUUGCACCUGCACUUUA	21	0	0	0	0		0	0	0	0	0	0	0	0	0	0
gma-miR530e	UGCAUUUGCACCUGCACUUUA	21	0	0	0	0		0	0	0	0	0	0	0	0	0	0
gma-miR5368	GGACAGUCUCAGGUAGACA	19	4	1	1	1		1	0	0	0	0	1	0	1	1	0
gma-miR5369	UGAGAAAAGGAGGAUGUCA	19	0	0	0	0		0	0	0	0	0	0	0	0	0	0
gma-miR5370	CUAAAGAUUGUCCAAAAGGAA	21	31	3	6	1		4	2	1	1	2	6	5	4	1	5
gma-miR5371-3p	UCUCAGUGACUAAUUUCUAGA	21	121	12	22	3		22	10	15	16	7	12	20	6	3	10
gma-miR5371-5p	UAGGAAUUAGUCACUCAGAUC	21	32	3	5	1		3	3	4	2	2	5	5	3	1	4
gma-miR5372	UUGUUCGAUAAAACUGUUGUG	21	748	75	142	37		83	68	80	79	74	142	42	68	37	75
gma-miR5373	UCUCUUGAUUCUAGAUGAUGU	21	212	21	28	13		19	22	18	25	19	28	17	24	13	27
gma-miR5374	UUAUAGUCUGACAUCUGGAAU	21	6384	638	983	292		889	611	847	611	595	983	524	485	292	547
gma-miR5375	ACUAUAGAAGUACUUGUGGAGC	22	8	1	2	1		0	2	0	2	1	1	1	1	0	0
gma-miR5376	UGAAGAUUUGAAGAAUUUGGGA	22	104	10	16	3		5	13	9	14	12	12	7	13	3	16
gma-miR5377	CUGAAGGAUCGAUGUAGAAUGCU	23	0	0	0	0		0	0	0	0	0	0	0	0	0	0
gma-miR5378	CAUCUGAAGGAUAGAACACAUA	22	0	0	0	0		0	0	0	0	0	0	0	0	0	0
gma-miR5379	AUGAAAAUCAUUCAUUAUGAUAUC	24	0	0	0	0		0	0	0	0	0	0	0	0	0	0
gma-miR5380a	GAAAAUGAAUGAUGAGGAUGGGGA	24	5	1	1	1		0	0	0	1	1	1	1	1	0	0
gma-miR5380b	GAAAAUGAAUGAUGAGGAUGGGGA	24	5	1	1	1		0	0	0	1	1	1	1	1	0	0
gma-miR5559	UACUUGGUGAAUUGUUGGAUC	21	1795	180	1263	15		64	43	74	58	38	196	29	15	1263	15
gma-miR5667	AAACAGAUCUAAAUGGAUUCC	21	0	0	0	0		0	0	0	0	0	0	0	0	0	0
gma-miR5668	AGCAAUGGAAUUAUAGACUGC	21	211	21	33	16		21	25	20	18	21	16	17	33	16	24
gma-miR5669	CAAUGUAGUGUGGUAAGUGGUC	22	1	1	1	1		0	0	0	0	0	0	0	1	0	0
gma-miR5670	CAUCAUACCAUAUUUGCUUCAU	22	0	0	0	0		0	0	0	0	0	0	0	0	0	0
gma-miR5671	CAUGGAAGUGAAUCGGGUGAC	21	3	2	2	1		0	0	0	0	0	0	0	1	2	0
gma-miR5672	CAUGGUAGUGGAAGAAAUGGA	21	2	1	1	1		0	0	0	0	0	1	0	0	0	1
gma-miR5673	CGUGGAAUCUCGCGGAAGACAU	22	0	0	0	0		0	0	0	0	0	0	0	0	0	0
gma-miR5674a	UAAUUGUGUUGUACAUUAUCA	21	4	1	1	1		0	0	0	1	1	1	0	0	0	1
gma-miR5674b	UAAUUGUGUUGUACAUUAUCA	21	4	1	1	1		0	0	0	1	1	1	0	0	0	1
gma-miR5675	UAGAGACGACAACAAUGGAAA	21	6	1	1	1		1	0	1	0	1	0	1	1	0	1
gma-miR5676	UCGACACCAUAUGUAGAGGCAG	22	0	0	0	0		0	0	0	0	0	0	0	0	0	0
gma-miR5677	UUUGGUCUUUAAUCAAGCUGA	21	13	2	3	1		2	1	1	0	0	3	2	0	1	3
gma-miR5678	UUCCAUGAUAAGAUCUUUGAC	21	10	1	2	1		1	1	1	2	1	0	2	1	0	1
gma-miR5679	UUGGUGACCCAGAAGAAGUUGA	22	9	2	2	1		0	1	2	0	2	1	1	2	0	0
gma-miR5761a	UUUUGUGUCGUGAAGCUUUUG	21	7	2	3	1		1	0	0	0	1	3	0	0	2	0
gma-miR5761b	UUUUGUGUCGUGAAGCUUUUG	21	7	2	3	1		1	0	0	0	1	3	0	0	2	0
gma-miR5762	UCAUAGGAGGAAUCAACUGGC	21	1	1	1	1		0	0	0	0	0	1	0	0	0	0
gma-miR5763a	UGAACUAUACAAAGACGGUUA	21	0	0	0	0		0	0	0	0	0	0	0	0	0	0
gma-miR5763b	UGAACUAUACAAAGACGGUUA	21	0	0	0	0		0	0	0	0	0	0	0	0	0	0
gma-miR5763c	UGAACUAUACAAAGACGGUUA	21	0	0	0	0		0	0	0	0	0	0	0	0	0	0
gma-miR5764	UCCAUUCGCGGACAUGAUGGAU	22	0	0	0	0		0	0	0	0	0	0	0	0	0	0
gma-miR5765	CGAAACGUUGAGGUAUAUGUGGAC	24	0	0	0	0		0	0	0	0	0	0	0	0	0	0
gma-miR5766	UUGAGGCUGAGAAGAGGCAAG	21	2	1	1	1		0	0	0	0	0	0	1	1	0	0
gma-miR5767	UGGAGGACCUUUGAAGGUGCA	21	4	1	1	1		1	1	1	0	0	0	0	0	1	0
gma-miR5768	AAGUGCAAUACUGAUCUUCGGAAC	24	1	1	1	1		0	0	1	0	0	0	0	0	0	0
gma-miR5769	UGAGGGAAAUGAAGACGACGA	21	0	0	0	0		0	0	0	0	0	0	0	0	0	0
gma-miR5770a	UUAGGACUAUGGUUUGGACGA	21	49602	4960	7926	3680		6550	4632	4668	4731	4444	7926	4063	3680	4299	4609
gma-miR5770b	UUAGGACUAUGGUUUGGACAA	21	27659	2766	4746	385		4746	3098	2713	2827	3631	2714	1604	2292	385	3649
gma-miR5771	AUCUCAAGUGGAUUGCUUAAGGAC	24	2	1	1	1		0	0	0	0	0	1	0	1	0	0
gma-miR5772	AGAAUGUGAGUUAGAGUGAGCAUC	24	2	1	1	1		0	0	0	1	0	1	0	0	0	0
gma-miR5773	UUUUUAAAAGGUUCAGUUAGGU	22	1	1	1	1		0	0	1	0	0	0	0	0	0	0
gma-miR5774a	GCUGGCGUCGACACGUGGCAU	21	0	0	0	0		0	0	0	0	0	0	0	0	0	0
gma-miR5774b	GCUGGCGUCGACACGUGGCAU	21	0	0	0	0		0	0	0	0	0	0	0	0	0	0
gma-miR5775	AUAAGCUCUUUUGAGAGCUUC	21	0	0	0	0		0	0	0	0	0	0	0	0	0	0
gma-miR5776	AACUUGGGCUGAGCUUAGGUG	21	4	1	1	1		0	0	1	0	1	1	0	1	0	0
gma-miR5777	CUAGCAAUAAUGUUGGAUGCAC	22	0	0	0	0		0	0	0	0	0	0	0	0	0	0
gma-miR5778	CGACGAACUCUUCGUCGGCAUC	22	1	1	1	1		0	0	0	0	0	0	1	0	0	0
gma-miR5779	CAAGUCCAAAGUAGGAAUGUUGCA	24	0	0	0	0		0	0	0	0	0	0	0	0	0	0
gma-miR5780	AUCACUUAGCUGACGGUAGGGAC	23	1	1	1	1		0	0	1	0	0	0	0	0	0	0
gma-miR5781	CUGAAACUGAGACUGCAUCUGG	22	43	4	8	2		2	8	4	3	6	2	4	8	2	4
gma-miR5782	UAGCUGGUAGGAGAAGUUCAG	21	3	1	1	1		0	0	0	1	1	0	0	1	0	0
gma-miR5783	GACGACGACGGGGAGGACGCGC	22	0	0	0	0		0	0	0	0	0	0	0	0	0	0
gma-miR5784	AAUUAGCUAAUGGUUAGCUAA	21	0	0	0	0		0	0	0	0	0	0	0	0	0	0
gma-miR5785	UAGUGUUGUCCUGUCGAACACGGA	24	1	1	1	1		0	0	0	0	0	0	0	0	0	1
gma-miR5786	UGUCGCAGGAUAGAGGGCACU	21	0	0	0	0		0	0	0	0	0	0	0	0	0	0
gma-miR6299	AUUUAAAAUUAUUGAUUUGUCA	22	0	0	0	0		0	0	0	0	0	0	0	0	0	0
gma-miR6300	GUCGUUGUAGUAUAGUGG	18	1938	194	284	133		198	156	205	172	263	284	136	163	228	133
gma-miR828a	UCUUGCUCAAAUGAGUAUUCCA	22	0	0	0	0		0	0	0	0	0	0	0	0	0	0
gma-miR828b	UCUUGCUCAAAUGAGUAUUCCA	22	0	0	0	0		0	0	0	0	0	0	0	0	0	0
gma-miR862a	UGCUGGAUGUCUUUGAAGGAAU	22	1	1	1	1		0	0	0	0	0	0	1	0	0	0
gma-miR862b	GCUGGAUGUCUUUGAAGGA	19	0	0	0	0		0	0	0	0	0	0	0	0	0	0
