# Supplementary material for: MicroRNA Maturation and MicroRNA Target Gene Expression Regulation Are Severely Disrupted in Soybean dicer-like1 Double Mutants
Source: G3 (Bethesda). 2015 Dec 15;6(2):423–33. doi: 10.1534/g3.115.022137 (PMC4751560; doi:10.1534/g3.115.022137)
Supplement: Supporting Information [file supp_g3.115.022137_TableS2.xlsx]

## Sheet: doun
miRNA	miRNA sequence	Len	Sum	Average	Max	Min (>0)		wt_Bert	dcl1a_1b_11	dcl1a_1b_21	dcl1a_1b_22
gma-miR1507a	UCUCAUUCCAUACAUCGUCUGA	22	13448697	268974	836720	38997		836720	258264	290818	296378
gma-miR1507b	UCUCAUUCCAUACAUCGUCUG	21	33889	678	3032	79		826	951	885	1353
gma-miR1507c-3p	CCUCAUUCCAAACAUCAUCU	20	789	20	51	1		1
gma-miR1507c-5p	GAGGUGUUUGGGAUGAGAGAA	21	1732	36	126	1		23	1	1	1
gma-miR1508a	UCUAGAAAGGGAAAUAGCAGUUG	23	0	0	0	0
gma-miR1508b	UAGAAAGGGGAAUAGCAGUUG	21	9	1	2	1		1
gma-miR1508c	UAGAAAGGGAAAUAGCAGUUG	21	24260	485	1226	35		258	39	44	35
gma-miR1509a	UUAAUCAAGGAAAUCACGGUCG	22	185586	3712	7875	1318		3119	1924	4597	2901
gma-miR1509b	UUAAUCAAGGAAAUCACGGUU	21	4330	90	343	1		12	1	5	2
gma-miR1510a-3p	UUGUUGUUUUACCUAUUCCACCC	23	16	3	11	1
gma-miR1510a-5p	AGGGAUAGGUAAAACAAUGACUGC	24	2616	52	134	8		16	41	48	132
gma-miR1510b-3p	UGUUGUUUUACCUAUUCCACC	21	365015	7300	18811	414		1283	493	414	619
gma-miR1510b-5p	AGGGAUAGGUAAAACAACUACU	22	328950	6579	21807	836		2866	1001	836	928
gma-miR1511	AACCAGGCUCUGAUACCAUG	20	17028	341	808	58		131	281	114	275
gma-miR1512a-3p	GCUUUAAGAAUUUCAGUUAUG	21	52	5	10	1
gma-miR1512a-5p	UAACUGAAAAUUCUUAAAGUAU	22	967	26	96	1
gma-miR1512b	UAACUGGAAAUUCUUAAAGCAU	22	1870	40	167	1		64			1
gma-miR1512c	UAACUGAACAUUCUUAGAGCAU	22	1532	70	193	1		1			2
gma-miR1513a-3p	UUUAAAUGUGUAUAAGUCAUGGU	23	0	0	0	0
gma-miR1513a-5p	UGAGAGAAAGCCAUGACUUAC	21	43245	865	2263	46		260	69	57	46
gma-miR1513b	UGAGAGAAAGCCAUGACUUAC	21	43245	865	2263	46		260	69	57	46
gma-miR1513c	UAUGAGAGAAAGCCAUGAC	19	44	11	14	9
gma-miR1514a-3p	AUGCCUAUUUUAAAAUGAAAA	21	241	8	18	1		2
gma-miR1514a-5p	UUCAUUUUUAAAAUAGGCAUU	21	917	20	67	1		11	2	1	5
gma-miR1514b-3p	AUGCCUAUUUUAAAAUGAAAA	21	241	8	18	1		2
gma-miR1514b-5p	UUCAUUUUUAAAAUAGACAUU	21	14	2	5	1
gma-miR1515a	UCAUUUUGCGUGCAAUGAUCUG	22	7611	152	300	29		140	114	124	189
gma-miR1515b	UCAUUUUGCGUGCAAUGAUCUG	22	7611	152	300	29		140	114	124	189
gma-miR1516a-3p	CAAAAGAGCUUAUGGCUUGUA	21	0	0	0	0
gma-miR1516a-5p	CAAGUUAUAAGCUCUUUUGAGAG	23	0	0	0	0
gma-miR1516b	AGCUUCUCUACAGAAAAUAUA	21	0	0	0	0
gma-miR1516c	AAUGUCUGGGCUUAGCGAGGCGGU	24	7	1	1	1
gma-miR1516d	GUACUUGUGGCUUGUAUCCAA	21	0	0	0	0
gma-miR1517	AGUCUUGGUCAAUGUCGUUCGAAA	24	8	3	4	1
gma-miR1518	UGUGUUGUAAAGUGAAUAUCA	21	0	0	0	0
gma-miR1519	UAAGUGUUGCAAAAUAGUCAUU	22	10	1	2	1
gma-miR1520a	UAGAACAUGAUACAUGACAGUCA	23	11	6	10	1
gma-miR1520b	GUGACAGUCAUCAUUUAAUAAGA	23	0	0	0	0
gma-miR1520c	UUCAAUAAGAACGUGACACGUGA	23	0	0	0	0
gma-miR1520d	AUCAGAACAUGACACGUGACAA	22	8	3	5	1
gma-miR1520e	CAAUAAGAACGUGACAUAUGACAG	24	0	0	0	0
gma-miR1520f-3p	CAAUCAGAACAUGACACAUGACAA	24	9	2	5	1				1
gma-miR1520f-5p	AUUGUCACGUGUCAUGUUCUGAUU	24	2668	54	211	10		43	16	13	21
gma-miR1520g	CAAUCAGAACAUGACACGUGACAA	24	37	4	15	1				1
gma-miR1520h	AACGUCCAAUCAGAACGUGACAUG	24	0	0	0	0
gma-miR1520i	AACGUGACACGUGACGGUCAACAU	24	0	0	0	0
gma-miR1520j	AAGAACGUGACACAUGACAAUCAA	24	2	1	1	1
gma-miR1520k	AAUCAGAACAUGACACAUGACAGU	24	257	8	16	2		9	2		7
gma-miR1520l	AAUCAGAACAUGACACGUGAUAGU	24	488	12	29	1		8	4	4	1
gma-miR1520m	AAUCAGAACAUGACAUGUGACAAU	24	17	3	10	1			1
gma-miR1520n	UCAAUCAGAACAUGACACGUGACA	24	147	6	14	2		2	2		2
gma-miR1520o	UCAUCGUCCAAUCAGAAUGUGACA	24	65	4	23	1		1			1
gma-miR1520p	AUGUUGUUAUUGGAUGAUGACGGU	24	0	0	0	0
gma-miR1520q	AUUGACCAAUCAGAACAUGACACA	24	61	3	10	1		1		1
gma-miR1520r	UGUCACAUCCUGGUUGGACAUGAA	24	1	1	1	1
gma-miR1521a	CUGUUAAUGGAAAAUGUUGA	20	0	0	0	0
gma-miR1521b	GACUGUCACGUGUCAUAAUCAUA	23	0	0	0	0
gma-miR1522	UUUAUUGCUUAAAAUGAAAU	20	0	0	0	0
gma-miR1523a	AUGGGAUAAAUGUGAGCUCA	20	48	5	26	1		2
gma-miR1523b	UCAUCGCUCCUGAGCUCACA	20	0	0	0	0
gma-miR1524	CGAGUCCGAGGAAGGAACUCC	21	95	5	24	1		1
gma-miR1525	UGGGUUAAUUAAGUUUUUAGU	21	0	0	0	0
gma-miR1526	CCGGAAGAGGAAAAUUAAGCAA	22	0	0	0	0
gma-miR1527	UAACUCAACCUUACAAAACC	20	0	0	0	0
gma-miR1528	AUAGAUUAGAUCAAUAUAUUAGU	23	1	1	1	1
gma-miR1529	UUAAAGGAAACAAUUAAUCGUUA	23	0	0	0	0
gma-miR1530	UUUUCACAUAAAUUAAAAUAU	21	0	0	0	0
gma-miR1531-3p	UCGUCCAUAUGGGAAGACUUGUC	23	1	1	1	1
gma-miR1531-5p	AUAUGGACGAAGAGAUAGGUAAAU	24	171	7	26	1
gma-miR1532	AACACGCUAAGCGAGAGGAGCUC	23	1	1	1	1
gma-miR1533	AUAAUAAAAAUAAUAAUGA	19	0	0	0	0
gma-miR1534	UAUUUUGGGUAAAUAGUCAU	20	0	0	0	0
gma-miR1535a	CUUGUUUGUGGUGAUGUCU	19	26	2	5	1
gma-miR1535b	CUUGUUUGUGGUGAUGUCUAG	21	1199	37	113	2		66
gma-miR1536	AAGCAGAGACAAAUGUGUUUA	21	16	5	10	1
gma-miR156a	UGACAGAAGAGAGUGAGCAC	20	341587	6832	78466	683		5785	1623	3237	2524
gma-miR156aa	AUUGGAGUGAAGGGAGCU	18	7245	186	706	1		5	2	4
gma-miR156ab	AUUUAAGUGAUGGGAGCUCCG	21	0	0	0	0
gma-miR156b	UGACAGAAGAGAGAGAGCACA	21	4	2	3	1		1
gma-miR156c	UUGACAGAAGAUAGAGAGCAC	21	149716	2994	8345	314		8345	2276	7811	4513
gma-miR156d	UUGACAGAAGAUAGAGAGCAC	21	149716	2994	8345	314		8345	2276	7811	4513
gma-miR156e	UUGACAGAAGAUAGAGAGCAC	21	149716	2994	8345	314		8345	2276	7811	4513
gma-miR156f	UUGACAGAAGAGAGAGAGCACA	22	2	1	1	1			1		1
gma-miR156g	ACAGAAGAUAGAGAGCACAG	20	1277	33	104	1		104	1
gma-miR156h	UGACAGAAGAGAGUGAGCAC	20	341587	6832	78466	683		5785	1623	3237	2524
gma-miR156i	UUGACAGAAGAUAGAGAGCAC	21	149716	2994	8345	314		8345	2276	7811	4513
gma-miR156j	UUGACAGAAGAUAGAGAGCAC	21	149716	2994	8345	314		8345	2276	7811	4513
gma-miR156k	UUGACAGAAGAGAGUGAGCAC	21	15455	309	2990	21		539	225	499	1376
gma-miR156l	UUGACAGAAGAUAGAGAGCAC	21	149716	2994	8345	314		8345	2276	7811	4513
gma-miR156m	UUGACAGAAGAUAGAGAGCAC	21	149716	2994	8345	314		8345	2276	7811	4513
gma-miR156n	UUGACAGAAGAGAGUGAGCAC	21	15455	309	2990	21		539	225	499	1376
gma-miR156o	UUGACAGAAGAGAGUGAGCAC	21	15455	309	2990	21		539	225	499	1376
gma-miR156p	UUGACAGAAGAAAGGGAGCAC	21	38	4	12	1		2		1	2
gma-miR156q	UGACAGAAGAGAGUGAGCACU	21	22829	457	5002	33		263	58	72	92
gma-miR156r	CUGACAGAAGAUAGAGAGCAU	21	605	20	137	1		8		2	2
gma-miR156s	UGACAGAAGAGAGUGAGCACU	21	22829	457	5002	33		263	58	72	92
gma-miR156t	UUGACAGAAGAAAGGGAGCAC	21	38	4	12	1		2		1	2
gma-miR156u	UGACAGAAGAGAGUGAGCAC	20	341587	6832	78466	683		5785	1623	3237	2524
gma-miR156v	UGACAGAAGAGAGUGAGCAC	20	341587	6832	78466	683		5785	1623	3237	2524
gma-miR156w	UGACAGAAGAGAGUGAGCAC	20	341587	6832	78466	683		5785	1623	3237	2524
gma-miR156x	UGACAGAAGAGAGUGAGCAC	20	341587	6832	78466	683		5785	1623	3237	2524
gma-miR156y	UGACAGAAGAGAGUGAGCAC	20	341587	6832	78466	683		5785	1623	3237	2524
gma-miR156z	AUUGGAGUGAAGGGAGCU	18	7245	186	706	1		5	2	4
gma-miR159a-3p	UUUGGAUUGAAGGGAGCUCUA	21	5105286	102106	535100	3297		343481	3297	21468	16546
gma-miR159a-5p	GAGCUCCUUGAAGUCCAAUUG	21	15047	307	2719	2		57	3		2
gma-miR159b-3p	AUUGGAGUGAAGGGAGCUCCA	21	916	29	129	1
gma-miR159b-5p	GAGUUCCCUGCACUCCAAGUC	21	2388	77	268	1		1
gma-miR159c	AUUGGAGUGAAGGGAGCUCCG	21	1208	67	135	5
gma-miR159d	AGCUGCUUAGCUAUGGAUCCC	21	27954	559	1194	28		216	85	28	50
gma-miR159e-3p	UUUGGAUUGAAGGGAGCUCUA	21	5105286	102106	535100	3297		343481	3297	21468	16546
gma-miR159e-5p	GAGCUCCUUGAAGUCCAAUU	20	1031	26	111	1		1
gma-miR159f-3p	AUUGGAGUGAAGGGAGCUCCA	21	916	29	129	1
gma-miR159f-5p	GAGUUCCCUGCACUCCAAGUC	21	2388	77	268	1		1
gma-miR160a-3p	GCGUAUGAGGAGCCAAGCAUA	21	4745	103	631	1		1	1
gma-miR160a-5p	UGCCUGGCUCCCUGUAUGCCA	21	40712	814	3251	5		41	16	20	5
gma-miR160b	UGCCUGGCUCCCUGUAUGCC	20	1322	31	130	2		7	2		3
gma-miR160c	UGCCUGGCUCCCUGUAUGCC	20	1322	31	130	2		7	2		3
gma-miR160d	UGCCUGGCUCCCUGUAUGCC	20	1322	31	130	2		7	2		3
gma-miR160e	UGCCUGGCUCCCUGUAUGCC	20	1322	31	130	2		7	2		3
gma-miR160f	UGCCUGGCUCCCUGUAUGCCA	21	40712	814	3251	5		41	16	20	5
gma-miR162a	UCGAUAAACCUCUGCAUCCA	20	22199	444	2096	10		77	20	10	19
gma-miR162b	UCGAUAAACCUCUGCAUCCAG	21	81912	1638	6557	140		3902	603	592	934
gma-miR162c	UCGAUAAACCUCUGCAUCCAG	21	81912	1638	6557	140		3902	603	592	934
gma-miR164a	UGGAGAAGCAGGGCACGUGCA	21	8057	161	2369	9		61	16	24	29
gma-miR164b	UGGAGAAGCAGGGCACGUGC	20	154	14	48	1
gma-miR164c	UGGAGAAGCAGGGCACGUGC	20	154	14	48	1
gma-miR164d	UGGAGAAGCAGGGCACGUGC	20	154	14	48	1
gma-miR164e	UGGAGAAGCAGGGCACGUGCA	21	8057	161	2369	9		61	16	24	29
gma-miR164f	UGGAGAAGCAGGGCACGUGCA	21	8057	161	2369	9		61	16	24	29
gma-miR164g	UGGAGAAGCAGGGCACGUGCA	21	8057	161	2369	9		61	16	24	29
gma-miR164h	UGGAGAAGCAGGGCACGUGCA	21	8057	161	2369	9		61	16	24	29
gma-miR164i	UGGAGAAGCAGGGCACGUGCA	21	8057	161	2369	9		61	16	24	29
gma-miR164j	UGGAGAAGCAGGGCACGUGCA	21	8057	161	2369	9		61	16	24	29
gma-miR164k	UGGAGAAGCAGGGCACGUGCA	21	8057	161	2369	9		61	16	24	29
gma-miR166a-3p	UCGGACCAGGCUUCAUUCCCC	21	49108342	982167	1995029	150650		1995029	542740	926594	705134
gma-miR166a-5p	GGAAUGUUGUCUGGCUCGAGG	21	330692	6614	28224	79		316	195	79	179
gma-miR166b	UCGGACCAGGCUUCAUUCCCC	21	49108342	982167	1995029	150650		1995029	542740	926594	705134
gma-miR166c-3p	UCGGACCAGGCUUCAUUCCCC	21	49108342	982167	1995029	150650		1995029	542740	926594	705134
gma-miR166c-5p	GGAAUGUUGUCUGGCUCGAGG	21	330692	6614	28224	79		316	195	79	179
gma-miR166d	UCGGACCAGGCUUCAUUCCCC	21	49108342	982167	1995029	150650		1995029	542740	926594	705134
gma-miR166e	UCGGACCAGGCUUCAUUCCCC	21	49108342	982167	1995029	150650		1995029	542740	926594	705134
gma-miR166f	UCGGACCAGGCUUCAUUCCCC	21	49108342	982167	1995029	150650		1995029	542740	926594	705134
gma-miR166g	UCGGACCAGGCUUCAUUCCCC	21	49108342	982167	1995029	150650		1995029	542740	926594	705134
gma-miR166h-3p	UCUCGGACCAGGCUUCAUUCC	21	31786804	635736	1120242	289945		933154	421788	963560	729366
gma-miR166h-5p	GGAAUGUUGUUUGGCUCGAGG	21	10584	225	1209	2		2
gma-miR166i-3p	UCGGACCAGGCUUCAUUCCCC	21	49108342	982167	1995029	150650		1995029	542740	926594	705134
gma-miR166i-5p	GGAAUGUCGUCUGGUUCGAG	20	2013	56	352	3		3	13	4	15
gma-miR166j-3p	UCGGACCAGGCUUCAUUCCCG	21	334749	6695	35998	285		6642	285	1283	1045
gma-miR166j-5p	GGAAUGUUGUUUGGCUCGAGG	21	10584	225	1209	2		2
gma-miR166k	UCUCGGACCAGGCUUCAUUCC	21	31786804	635736	1120242	289945		933154	421788	963560	729366
gma-miR166l	GGAAUGUUGUCUGGCUCGAGG	21	330692	6614	28224	79		316	195	79	179
gma-miR166m	CGGACCAGGCUUCAUUCCCC	20	16921	338	1316	32		90	145	91	109
gma-miR166n	UCGGACCAGGCUUCAUUCCCC	21	49108342	982167	1995029	150650		1995029	542740	926594	705134
gma-miR166o	UCGGACCAGGCUUCAUUCCCC	21	49108342	982167	1995029	150650		1995029	542740	926594	705134
gma-miR166p	UCGGACCAGGCUUCAUUCCC	20	302848	6057	13948	1385		3820	1780	1678	1385
gma-miR166q	UCGGACCAGGCUUCAUUCCC	20	302848	6057	13948	1385		3820	1780	1678	1385
gma-miR166r	UCGGACCAGGCUUCAUUCCC	20	302848	6057	13948	1385		3820	1780	1678	1385
gma-miR166s	UCGGACCAGGCUUCAUUCCC	20	302848	6057	13948	1385		3820	1780	1678	1385
gma-miR166t	UCGGACCAGGCUUCAUUCCC	20	302848	6057	13948	1385		3820	1780	1678	1385
gma-miR166u	UCUCGGACCAGGCUUCAUUC	20	686632	13733	33081	1711		5221	2010	1869	1711
gma-miR167a	UGAAGCUGCCAGCAUGAUCUA	21	5327	111	424	1		11	2	1	2
gma-miR167b	UGAAGCUGCCAGCAUGAUCUA	21	5327	111	424	1		11	2	1	2
gma-miR167c	UGAAGCUGCCAGCAUGAUCUG	21	236547	4731	35929	218		15660	629	1002	6532
gma-miR167d	UGAAGCUGCCAGCAUGAUCUA	21	5327	111	424	1		11	2	1	2
gma-miR167e	UGAAGCUGCCAGCAUGAUCUU	21	15143	303	852	32		711	34	32	64
gma-miR167f	UGAAGCUGCCAGCAUGAUCUU	21	15143	303	852	32		711	34	32	64
gma-miR167g	UGAAGCUGCCAGCAUGAUCUGA	22	1518	35	194	10		74	41	11	33
gma-miR167h	AUCAUGCUGGCAGCUUCAACUGGU	24	0	0	0	0
gma-miR167i	UCAUGCUGGCAGCUUCAACUGGU	23	0	0	0	0
gma-miR167j	UGAAGCUGCCAGCAUGAUCUG	21	236547	4731	35929	218		15660	629	1002	6532
gma-miR167k	UGAAGCUGCCAGCCUGAUCUUA	22	0	0	0	0
gma-miR168a	UCGCUUGGUGCAGGUCGGGAA	21	313516	6270	17496	899		5563	4598	6271	4948
gma-miR168b	UCGCUUGGUGCAGGUCGGG	19	921	20	111	1		5	13	32	6
gma-miR169a	CAGCCAAGGAUGACUUGCCGG	21	2434	54	295	1		3	13	1
gma-miR169b	CAGCCAAGGAUGACUUGCCGA	21	54	8	25	1
gma-miR169c	AAGCCAAGGAUGACUUGCCGA	21	29	3	9	1
gma-miR169d	UGAGCCAAGGAUGACUUGCCGGU	23	13	3	5	1
gma-miR169e	AGCCAAGGAUGACUUGCCGG	20	111	7	26	1		1
gma-miR169f	CAGCCAAGGAUGACUUGCCGG	21	2434	54	295	1		3	13	1
gma-miR169g	CAGCCAAGGAUGACUUGCCGG	21	2434	54	295	1		3	13	1
gma-miR169h	GGCGAGACAUCUUGGCUCAUU	21	2	2	2	2
gma-miR169i-3p	CCGGUGCCAUCCCGUCUCAUA	21	16	2	5	1		1
gma-miR169i-5p	UGAGCCGGGAUGGCUUGCCGGCA	23	2	1	1	1
gma-miR169j-3p	UUUCGACGAGUUGUUCUUGGC	21	313	14	83	1		13
gma-miR169j-5p	UAGCCAAGAAUGACUUGCCGG	21	380	14	73	1		1
gma-miR169k	CAGCCAAGAAUGACUUGCCGG	21	432	14	68	1		1
gma-miR169l-3p	CGGGCAAGUUGUUUUUGGCUAC	22	76	6	22	1		1
gma-miR169l-5p	CAGCCAAGAAUGACUUGCCGG	21	432	14	68	1		1
gma-miR169m	CAGCCAAGGAUGACUUGCCGG	21	2434	54	295	1		3	13	1
gma-miR169n-3p	UGCCGGCAAGUUUCUCUUGGC	21	442	15	63	1		35	9	11	5
gma-miR169n-5p	CAGCCAAGGGUGAUUUGCCGG	21	477	43	162	1		1
gma-miR169o	UGAGCCAGGAUGGCUUGCCGGC	22	2357	55	400	1		20	2		1
gma-miR169p	UGAGCCAAGGAUGACUUGCCG	21	4	4	4	4
gma-miR169r	UGAGCCAGGAUGGCUUGCCGGC	22	2357	55	400	1		20	2		1
gma-miR169s	AAGCCAAGGAUGACUUGCCGG	21	43	5	10	1
gma-miR169t	UAGCCAAGGAUGGACUUGCCUA	22	33	4	9	1
gma-miR169u	CAGCCAAGGAUGACUUGCCGU	21	236	20	96	1		1
gma-miR169v	CAGCCAAGGAUGACUUGCC	19	311	15	45	1			2		3
gma-miR171a	UGAGCCGUGCCAAUAUCACGA	21	0	0	0	0
gma-miR171b-3p	CGAGCCGAAUCAAUAUCACUC	21	138914	3473	11560	1		53	2	5	1
gma-miR171b-5p	ACGGCGUGAUAUUGGUACGGCUC	23	3	1	1	1
gma-miR171c-3p	UUGAGCCGUGCCAAUAUCACA	21	9526	191	651	6		76	6	17	9
gma-miR171c-5p	AGAUAUUGGUGCGGUUCAAUC	21	1755	37	143	1		5	1
gma-miR171d	UGAUUGAGUCGUGUCAAUAUC	21	50	6	10	1
gma-miR171e	UGAUUGAGCCGUGCCAAUAUC	21	3350	67	226	5		26	5	5	6
gma-miR171f	UGAUUGAGCCGUGCCAAUAUC	21	3350	67	226	5		26	5	5	6
gma-miR171g	UGAUUGAGCCGUGCCAAUAUC	21	3350	67	226	5		26	5	5	6
gma-miR171h	AUUGAGACGAGCCGAAUCAAU	21	0	0	0	0
gma-miR171i-3p	UUGAGCCGUGCCAAUAUCACG	21	349	11	45	1		3	1		1
gma-miR171i-5p	AUAAGAAAGCAAUGCUCAAA	20	0	0	0	0
gma-miR171j-3p	UGAUUGAGCCGUGCCAAUAUC	21	3350	67	226	5		26	5	5	6
gma-miR171j-5p	UAUUGGCCUGGUUCACUCAGA	21	2150	67	527	1		80	5	7	7
gma-miR171k-3p	UUGAGCCGCGCCAAUAUCACU	21	2925	60	183	1		52	17	6	10
gma-miR171k-5p	CGAUGUUGGUGAGGUUCAAUC	21	1804	39	166	1		6	2		1
gma-miR171l	CGAUGUUGGUGAGGUUCAAUC	21	1804	39	166	1		6	2		1
gma-miR171m	UUGAGCCGCGUCAAUAUCUCA	21	2168	44	102	2		23	2	5	3
gma-miR171n	UUGAGCCGCGUCAAUAUCUUA	21	1284	28	169	5		103	16	10	7
gma-miR171o-3p	UUGAGCCGUGCCAAUAUCACA	21	9526	191	651	6		76	6	17	9
gma-miR171o-5p	AGAUAUUGGUACGGUUCAAUC	21	1040	32	136	1		12		2
gma-miR171p	UUGAGCCGCGUCAAUAUCUUA	21	1284	28	169	5		103	16	10	7
gma-miR171q	UUGAGCCGUGCCAAUAUCACA	21	9526	191	651	6		76	6	17	9
gma-miR171r	CGAGCCGAAUCAAUACCACUC	21	93928	3239	6916	1		14	1	4
gma-miR171s	CGAGCCGAAUCAAUACCACUC	21	93928	3239	6916	1		14	1	4
gma-miR171t	UUGAGCCGCGUCAAUAUCUCA	21	2168	44	102	2		23	2	5	3
gma-miR171u	UGAUUGAGCCGUGCCAAUAUC	21	3350	67	226	5		26	5	5	6
gma-miR172a	AGAAUCUUGAUGAUGCUGCAU	21	1562	36	196	2		4
gma-miR172b-3p	AGAAUCUUGAUGAUGCUGCAU	21	1562	36	196	2		4
gma-miR172b-5p	GUAGCAUCAUCAAGAUUCAC	20	625	18	136	1		5	1
gma-miR172c	GGAAUCUUGAUGAUGCUGCAG	21	19247	713	2082	1		1
gma-miR172d	GGAAUCUUGAUGAUGCUGCAGCAG	24	1	1	1	1
gma-miR172e	GGAAUCUUGAUGAUGCUGCAGCAG	24	1	1	1	1
gma-miR172f	AGAAUCUUGAUGAUGCUGCA	20	81	6	12	1
gma-miR172g	GCAGCACCAUCAAGAUUCAC	20	0	0	0	0
gma-miR172h-3p	AGAAUCUUGAUGAUGCUGCAU	21	1562	36	196	2		4
gma-miR172h-5p	GCAGCAGCAUCAAGAUUCACA	21	656	21	78	1
gma-miR172i-3p	GGAAUCUUGAUGAUGCUGCAU	21	362	21	68	2
gma-miR172i-5p	GCAGCAGCAUCAAGAUUCACA	21	656	21	78	1
gma-miR172j	GCAGCAGCAUCAAGAUUCACA	21	656	21	78	1
gma-miR172k	UGAAUCUUGAUGAUGCUGCAU	21	15	8	8	7
gma-miR172l	GGAAUCUUGAUGAUGCUGCAU	21	362	21	68	2
gma-miR2107	CAAACCUCCGUAGCCUGUAUC	21	16	2	6	1		1	1
gma-miR2108a	UUAAUGUGUUGUGUUUGUCGG	21	1	1	1	1
gma-miR2108b	UUAAUGUGUUGUGUUUGUGAG	21	0	0	0	0
gma-miR2109-3p	GGAGGCGUAGAUACUCACACC	21	1191715	23834	104443	225		1358	916	225	703
gma-miR2109-5p	UGCGAGUGUCUUCGCCUCUG	20	2256	50	238	1					1
gma-miR2111a	GUCCUUGGGAUGCAGAUUACG	21	24	2	8	1		1
gma-miR2111b	UAAUCUGCAUCCUGAGGUUUA	21	5540	126	377	5		5
gma-miR2111c	UAAUCUGCAUCCUGAGGUUUA	21	5540	126	377	5		5
gma-miR2111d	GUCCUUGGGAUGCAGAUUACG	21	24	2	8	1		1
gma-miR2111e	UAAUCUGCAUCCUGAGGUUUA	21	5540	126	377	5		5
gma-miR2111f	UAAUCUGCAUCCUGAGGUUUA	21	5540	126	377	5		5
gma-miR2118a-3p	UUGCCGAUUCCACCCAUUCCU	21	9355	187	618	2		43	21	53	30
gma-miR2118a-5p	GGAGAUGGGAGGGUCGGUAAAG	22	52985	1060	1878	35		228	58	35	110
gma-miR2118b-3p	UUGCCGAUUCCACCCAUUCCU	21	9355	187	618	2		43	21	53	30
gma-miR2118b-5p	GGAGAUGGGAGGGUCGGUAAAG	22	52985	1060	1878	35		228	58	35	110
gma-miR2119	UCAAAGGGAGUUGUAGGGGAA	21	3281	68	604	1		71	1
gma-miR2606a	AAAAGCACUUAAGGAACGGUA	21	21	4	11	1		1	1
gma-miR2606b	AAAAGCACUUAAGGAACGGUA	21	21	4	11	1		1	1
gma-miR319a	UUGGACUGAAGGGAGCUCCC	20	401601	8032	32732	94		11840	94	165	188
gma-miR319b	UUGGACUGAAGGGAGCUCCC	20	401601	8032	32732	94		11840	94	165	188
gma-miR319c	UUGGACUGAAAGGAGCUCCU	20	0	0	0	0
gma-miR319d	UGGACUGAAGGGGAGCUCCUUC	22	45724	933	5595	52		765	102	123	139
gma-miR319e	UUGGACUGAAGGGAGCUCCC	20	401601	8032	32732	94		11840	94	165	188
gma-miR319f	UUGGACUGAAGGGGCCUCUU	20	6368	155	799	1		799	5	1	2
gma-miR319g	UUGGACUGAAGGGAGCUCCUUC	22	21197	424	1595	4		453	209	287	261
gma-miR319h	UUGGACUGAAGGGAGCUCCCU	21	310163	6203	29616	191		11560	264	439	568
gma-miR319i	UUGGACUGAAGGGGAGCUCCUUC	23	2745	62	968	1		80	6	7	18
gma-miR319j	UUGGACUGAAGGGAGCUCCCU	21	310163	6203	29616	191		11560	264	439	568
gma-miR319k	UUGGACUGAAGGGAGCUCCCU	21	310163	6203	29616	191		11560	264	439	568
gma-miR319l	UUGGACUGAAGGGAGCUCCUUC	22	21197	424	1595	4		453	209	287	261
gma-miR319m	UUGGACUGAAGGGAGCUCCCU	21	310163	6203	29616	191		11560	264	439	568
gma-miR319n	UUUGGACCGAAGGGAGCCCCU	21	16811	343	975	1		224	1		1
gma-miR319o	UGGACUGAAGGGGAGCUCCUUC	22	45724	933	5595	52		765	102	123	139
gma-miR319p	UUUUGGACUGAAGGGAGCUCC	21	13925	279	1326	5		89	5	8	11
gma-miR319q	UGGACUGAAGGGAGCUCCUUC	21	184029	3681	18751	326		1732	1609	2201	2800
gma-miR3522	AGACCAAAUGAGCAGCUGA	19	581	45	253	1		2	1	4	6
gma-miR390a-3p	CGCUAUCCAUCCUGAGUUUC	20	3675	77	234	1		4	2	1
gma-miR390a-5p	AAGCUCAGGAGGGAUAGCGCC	21	215605	4312	12019	8		1007	92	13	8
gma-miR390b-3p	UACUUGGCGCUAUCUAUCUUGA	22	0	0	0	0
gma-miR390b-5p	AAGCUCAGGAGGGAUAGCACC	21	26629	543	3396	1		1100	3396	1919	1846
gma-miR390c	CGCUAUCCAUCCUGAGUUUC	20	3675	77	234	1		4	2	1
gma-miR390d	AAGCUCAGGAGGGAUAGCACC	21	26629	543	3396	1		1100	3396	1919	1846
gma-miR390e	AGCUCAGGAGGGAUAGCGCC	20	8440	169	496	5		31	81	23	5
gma-miR390f	AAGCUCAGGAGGGAUAGCGCC	21	215605	4312	12019	8		1007	92	13	8
gma-miR390g	AAGCUCAGGAGGGAUAGCGCC	21	215605	4312	12019	8		1007	92	13	8
gma-miR393a	UCCAAAGGGAUCGCAUUGAUC	21	13660	273	1860	7		52	7	10	7
gma-miR393b	UUUGGGAUCAUGCUAUCCCUU	21	2	2	2	2
gma-miR393c-3p	AUCAUGCUAUCCCUUUGGAUU	21	3181	64	163	1		15	6	1	3
gma-miR393c-5p	UCCAAAGGGAUCGCAUUGAUCC	22	2607	54	154	3		6	14	8	3
gma-miR393d	UCCAAAGGGAUCGCAUUGAUCC	22	2607	54	154	3		6	14	8	3
gma-miR393e	UCCAAAGGGAUCGCAUUGAUCC	22	2607	54	154	3		6	14	8	3
gma-miR393f	UCCAAAGGGAUCGCAUUGAUCC	22	2607	54	154	3		6	14	8	3
gma-miR393g	UCCAAAGGGAUCGCAUUGAUCC	22	2607	54	154	3		6	14	8	3
gma-miR393h	UUCCAAAGGGAUCGCAUUGAUC	22	12307	262	1587	7		604	20	23	51
gma-miR393i	UUCCAAAGGGAUCGCAUUGAUC	22	12307	262	1587	7		604	20	23	51
gma-miR393j	UUCCAAAGGGAUCGCAUUGAUC	22	12307	262	1587	7		604	20	23	51
gma-miR393k	UUCCAAAGGGAUCGCAUUGAUC	22	12307	262	1587	7		604	20	23	51
gma-miR394a-3p	AGCUCUGUUGGCUACACUUU	20	0	0	0	0
gma-miR394a-5p	UUGGCAUUCUGUCCACCUCC	20	11745	235	981	2		49	6	2	5
gma-miR394b-3p	AGGUGGGCAUACUGUCAACU	20	174	16	33	5		9
gma-miR394b-5p	UUGGCAUUCUGUCCACCUCC	20	11745	235	981	2		49	6	2	5
gma-miR394c-5p	UUGGCAUUCUGUCCACCUCC	20	11745	235	981	2		49	6	2	5
gma-miR394d	UUGGCAUUCUGUCCACCUCC	20	11745	235	981	2		49	6	2	5
gma-miR394e	UUGGCAUUCUGUCCACCUCC	20	11745	235	981	2		49	6	2	5
gma-miR394f	UUGGCAUUCUGUCCACCUCC	20	11745	235	981	2		49	6	2	5
gma-miR394g	UUGGCAUUCUGUCCACCUCC	20	11745	235	981	2		49	6	2	5
gma-miR395a	CUGAAGUGUUUGGGGGAACUC	21	102	9	22	1		1
gma-miR395b	CUGAAGUGUUUGGGGGAACUC	21	102	9	22	1		1
gma-miR395c	CUGAAGUGUUUGGGGGAACUC	21	102	9	22	1		1
gma-miR395d	UGAAGUGUUUGGGGGAACUUU	21	154	8	19	1
gma-miR395e	UGAAGUGUUUGGGGGAACUUU	21	154	8	19	1
gma-miR395f	UGAAGUGUUUGGGGGAACUUU	21	154	8	19	1
gma-miR395g	UGAAGUGUUUGGGGGAACUUU	21	154	8	19	1
gma-miR395h	AUGAAGUGUUUGGGAGAACUC	21	0	0	0	0
gma-miR395i	AUGAAGUGUUUGGGGGAACUC	21	2	2	2	2
gma-miR395j	AUGAAGUGUUUGGGGGAACUC	21	2	2	2	2
gma-miR395k	AUGAAGUGUUUGGGGGAACUC	21	2	2	2	2
gma-miR395l	AUGAAGUGUUUGGGGGAACUC	21	2	2	2	2
gma-miR395m	AUGAAGUGUUUGGGGGAACUC	21	2	2	2	2
gma-miR396a-3p	UUCAAUAAAGCUGUGGGAAG	20	6017	123	600	11		150	11	19	19
gma-miR396a-5p	UUCCACAGCUUUCUUGAACUG	21	802129	16043	59916	3249		40472	5465	21701	19000
gma-miR396b-3p	GCUCAAGAAAGCUGUGGGAGA	21	15598	312	1268	14		84	51	14	27
gma-miR396b-5p	UUCCACAGCUUUCUUGAACUU	21	499181	9984	54171	1996		54171	14997	20790	13942
gma-miR396c	UUCCACAGCUUUCUUGAACUU	21	499181	9984	54171	1996		54171	14997	20790	13942
gma-miR396d	AAGAAAGCUGUGGGAGAAUAUGGC	24	95	6	17	1		2	15	16	7
gma-miR396e	UUCCACAGCUUUCUUGAACUGU	22	5609	112	664	15		253	18	25	27
gma-miR396f	AGCUUUCUUGAACUUCUUAUGCCUA	25	0	0	0	0
gma-miR396g	UUCUUGAACUUCUUAUGCAUC	21	2	2	2	2
gma-miR396h	UCCACAGCUUUCUUGAACUG	20	2377	50	159	2		104	21	37	46
gma-miR396i-3p	GUUCAAUAAAGCUGUGGGAAG	21	30202	604	3863	68		283	104	68	109
gma-miR396i-5p	UUCCACAGCUUUCUUGAACUG	21	802129	16043	59916	3249		40472	5465	21701	19000
gma-miR396j	AUUCAAGAUAGCUGUGGAAAA	21	3725	87	714	1		80	16	33	34
gma-miR396k-3p	GCUCAAGAAAGCUGUGGGAGA	21	15598	312	1268	14		84	51	14	27
gma-miR396k-5p	UUCCACAGCUUUCUUGAACUU	21	499181	9984	54171	1996		54171	14997	20790	13942
gma-miR397a	UCAUUGAGUGCAGCGUUGAUG	21	5560	113	1168	2		43	2	136	14
gma-miR397b-3p	UAUUGACGCUGCACUCAAUCA	21	181	8	31	1		1		5
gma-miR397b-5p	UCAUUGAGUGCAGCGUUGAUG	21	5560	113	1168	2		43	2	136	14
gma-miR398a	UGUGUUCUCAGGUCACCCCUU	21	1295	32	266	1		3	1
gma-miR398b	UGUGUUCUCAGGUCACCCCUU	21	1295	32	266	1		3	1
gma-miR398c	UGUGUUCUCAGGUCGCCCCUG	21	2260565	45211	744356	112		16052	215	17001	16265
gma-miR398d	UGUGUUCUCAGGUCGCCCCUG	21	2260565	45211	744356	112		16052	215	17001	16265
gma-miR399a	UGCCAAAGGAGAGUUGCCCUG	21	37934	903	9501	5		50			5
gma-miR399b	UGCCAAAGGAGAGUUGCCCUG	21	37934	903	9501	5		50			5
gma-miR399c	UGCCAAAGGAGAGUUGCCCUG	21	37934	903	9501	5		50			5
gma-miR399d	UGCCAAAGGAGAUUUGCCCAG	21	286	20	161	1		1		1
gma-miR399e	UGCCAAAGGAGAUUUGCCCAG	21	286	20	161	1		1		1
gma-miR399f	UGCCAAAGGAGAUUUGCCCAG	21	286	20	161	1		1		1
gma-miR399g	UGCCAAAGGAGAUUUGCCCAG	21	286	20	161	1		1		1
gma-miR399h	UGCCAAAGGAGAGUUGCCCUG	21	37934	903	9501	5		50			5
gma-miR399i	UGCCAAAGGAGAAUUGCCCUG	21	4283	252	1478	1		1
gma-miR403a	UUAGAUUCACGCACAAACUUG	21	21004	420	796	3		331	3	7	20
gma-miR403b	UUAGAUUCACGCACAAACUUG	21	21004	420	796	3		331	3	7	20
gma-miR408a-3p	AUGCACUGCCUCUUCCCUGGC	21	251346	5027	72628	37		2635	142	2420	2190
gma-miR408a-5p	CAGGGGAACAGGCAGAGCAUG	21	1213	58	591	1		1
gma-miR408b-3p	AUGCACUGCCUCUUCCCUGGC	21	251346	5027	72628	37		2635	142	2420	2190
gma-miR408b-5p	CUGGGAACAGGCAGGGCACG	20	15819	494	4688	1		18	1	10	20
gma-miR408c-3p	AUGCACUGCCUCUUCCCUGGC	21	251346	5027	72628	37		2635	142	2420	2190
gma-miR408c-5p	CAGGGGAACAGGCAGAGCAUG	21	1213	58	591	1		1
gma-miR408d	UGCACUGCCUCUUCCCUGGC	20	36806	736	9338	10		366	33	973	672
gma-miR4340	UGCAGAGAUAGGGACGCGCUUA	22	0	0	0	0
gma-miR4341	UGUGUUGAAAGUUUAACAUGACGG	24	0	0	0	0
gma-miR4342	AAUCGACUUAGAAUGUAGGAUGGU	24	62	3	18	1			1		3
gma-miR4343a	AAAAAACUUACGGAUCAAGUUGAU	24	3	2	2	1
gma-miR4343b	UCUUACAGAUCAAGUUGAUUCGGA	24	4	2	3	1
gma-miR4344	AAGUAGACAUUCUAAGACGUUGCU	24	90	5	24	1			4		2
gma-miR4345	UAAGACGGAACUUACAAAGAUU	22	3132	71	384	2		7	6	2	7
gma-miR4346	GAAAGACCAAACGAGAAGCUGCAU	24	248	10	52	2
gma-miR4347	AAGCUUCUUACGGAUCAAGUUGAU	24	8	1	2	1		1
gma-miR4348a	AAACUUGUAAGAUGGUGACAUU	22	27	9	17	1		1
gma-miR4348b	UCUUUUGAAUUUGACUAUUAG	21	21	7	10	1		1
gma-miR4348c	UGUUAAACUUGCAAGAUGACA	21	38	8	10	2
gma-miR4349	UAUUGGCUAGAGAUAAGACAAAGA	24	4	1	1	1		1
gma-miR4350	UCAAAUGAUUUUGUGUCGUUGG	22	0	0	0	0
gma-miR4351	AUUGGGAUUCAGUUGGAGUUGG	22	60	4	14	1
gma-miR4352a	AUUUCUAGGACAUACUACGACGGU	24	13	4	11	1
gma-miR4352b	UAAAAUGUAGACAUUCUAAGACGG	24	14	1	3	1		1
gma-miR4353	CAAGUCGUAGCCGGUGUUAUUACU	24	101	4	11	1		1	2	4	2
gma-miR4354	CAAUUGGAUCGGUCCAACCGGC	22	20	2	5	1
gma-miR4355	CACUGUUGUGCUGGGUGUACCA	22	1714	101	210	3
gma-miR4356	CAGGACUGUCUUAGAAAGCCAGGC	24	24	3	7	1		1
gma-miR4357	CAGUCGUGUGAUUGUACGGUUCAU	24	0	0	0	0
gma-miR4358	CAGUGCAUGACUAUAUCGCCAG	22	6	2	2	1
gma-miR4359a	AACGAAGUGACUCUAACAUCGGUU	24	11	4	9	1
gma-miR4359b	AACGCGUGAUAUGUUAACAUCGGU	24	32	2	10	1
gma-miR4360	CAGUUGACGUACGUACGGAUUGAC	24	287	8	31	1		2	4
gma-miR4361	CCGGAAGAGACUUACGGAUCAACU	24	15	2	3	1			1
gma-miR4362	CCUUAGGACAGACGUCAUGUAG	22	2	1	1	1
gma-miR4363	CGAUUACCAGAAGGCUUAUUAG	22	54	3	11	1		1	1
gma-miR4364a	CGCGAGAUCGCACGGAAGAAGGUU	24	68	4	13	1		1	1
gma-miR4364b	UAACAACAGCGGAAGAACCUUCUU	24	31	2	10	1				1
gma-miR4365	AAGAACUUCUUCCGCGAGAUCGCA	24	4	1	2	1
gma-miR4366	CUACUUAGUAGAGAUUUGUUGG	22	1	1	1	1
gma-miR4367	CUGAACCCUAGCGAAGUAAAUC	22	144	6	19	1			1	1
gma-miR4368a	AAGACGGUACUUACCUCAGUAACA	24	0	0	0	0
gma-miR4368b	AAGGACGGUACUUACGUAAGCAAC	24	35	4	10	1
gma-miR4369	GGAUCAAGCUGAUCCGGAAGUGGA	24	1	1	1	1
gma-miR4370	AGUAGACUCGUCCGAUUUUGCGUA	24	31	2	10	1		1			1
gma-miR4371a	AAGUGAUGACAUGACAAGCGAAGU	24	32	2	10	1		1
gma-miR4371b	AAGUGAUGACGUGGUAGACGGAGU	24	15	1	2	1					1
gma-miR4371c	GACGUGACAGACGGAAUAUCACAU	24	0	0	0	0
gma-miR4372a	UAAAAUCGUGACAUGUGACGGUCA	24	44	3	6	1
gma-miR4372b	UAAUAAAAUCGUGACAUGUAAC	22	1	1	1	1
gma-miR4373	AAGUUGACGUACGUACGGAUUGAC	24	93	5	10	1		1	1		1
gma-miR4374a	UAAGACGGUCGUGAUGUCAGCA	22	1	1	1	1
gma-miR4374b	UACUUUCAAAGACGUUGUUGAG	22	124	5	15	1		1
gma-miR4375	UACCACUAGUGGUCGCGCCUGGCA	24	82	4	13	1		1	1
gma-miR4376-5p	UACGCAGGAGAGAUGACGCUGU	22	223	25	72	1		7	1	2
gma-miR4376a-3p	AGCAUCAUAUCUCCUGCAUAG	21	0	0	0	0
gma-miR4377	UACGUCAUCGCUGAAUGGAAGACG	24	1	1	1	1
gma-miR4378a	AUAGGACUGUCUUAGAAUGGUGUA	24	4	1	1	1
gma-miR4378b	UAGAACUGUCUUAGAAUGUGCUAC	24	0	0	0	0
gma-miR4379	UAGAGUGUAUACUGUGAGAGGCCU	24	977	23	61	4		14	11	14	14
gma-miR4380a	CGGAUUGUUGAUCCGUAUGUGCAU	24	3	2	2	1
gma-miR4380b	UAUGGUCAUACGGAUUGUUGAU	22	11	2	5	1			2
gma-miR4381	UAUGUGACGGUAAACGGUGACAAG	24	0	0	0	0
gma-miR4382	UAUGUUAACUGAUUUCAUGGAU	22	197	8	38	1		13	1		1
gma-miR4383	UAUUGGAUCUCAGUUGAACCGGUC	24	50	7	23	1
gma-miR4384	AAUCAGACACUGCAUUCAAAGACG	24	21	2	5	1
gma-miR4385	AAUCGAUGUAGAAAAGUGAUUGGU	24	17	1	3	1
gma-miR4386	UCGAAGGUUCUGGAGAGGACUGCA	24	0	0	0	0
gma-miR4387a	AACAAGACGUGAUGACGUGACACU	24	170	6	17	1		5		1	2
gma-miR4387b	AAGGUGUGAUGGCAUGACACUCUG	24	0	0	0	0
gma-miR4387c	AGCGUGAUGACGUGACACUCCGUC	24	2	1	1	1		1
gma-miR4387d	AUGUCACUGAUUAGGCAUGAUGAU	24	3	2	2	1
gma-miR4387e	UGUUAGUGAUAAGGCGUGAUG	21	486	13	62	1
gma-miR4388	AAUCUUAGGGACCAAAUUGACAGC	24	20	3	13	1
gma-miR4389	UCGGUCGGACCGAUCCAAUCGGAA	24	0	0	0	0
gma-miR4390	UCGUACUCGUCGGGUAUCGGGUAU	24	0	0	0	0
gma-miR4391	UCUCGGCAAAGAACUAAGAAGAAG	24	13	13	13	13
gma-miR4392	UCUGCGAAAAUGUGAUUUCGGA	22	47	5	11	1		1
gma-miR4393a	UGAGAAAAGGACGGCAGAAAAGCC	24	684	18	46	2		15	2	8	3
gma-miR4393b	UUGAAAAGGGACAGCAGAGAAGCC	24	99	4	14	1		2	1	1	2
gma-miR4394	AAUGGACUAAAGAGAAAGGGGCCG	24	23	2	4	1
gma-miR4395	UGGAUAGGAGUAUGGGCUUGAG	22	0	0	0	0
gma-miR4396	UGUAGUUUCUAAGACGAUGCUGAC	24	4	2	2	2
gma-miR4397-3p	UGUCAAAGAUGUGGCGAAUACU	22	1613	38	94	1		10	2	1	3
gma-miR4397-5p	CAUCGUUGACGCUGACUGUACG	22	50835	1037	3718	6		79	17	8	27
gma-miR4398	UGUCAGCGGAGUGAGAAGACGAAA	24	19	4	9	1
gma-miR4399	UUAACGAAAAAGGACUAACGAC	22	36	3	9	1		1	1		2
gma-miR4400	UUCGGAAAAAUUCUGGAAGACGUC	24	2	1	1	1
gma-miR4401a	ACAACGUCUUUGAAAGUAGGCAUU	24	1	1	1	1
gma-miR4401b	UCAAAGACGUUGCUGAGGUAA	21	22	3	15	1
gma-miR4402	ACAUAUUAUGGGUCUCAGACGGAC	24	1	1	1	1
gma-miR4403	ACGGACACCGAACACGACACGGAC	24	58	5	10	1		3
gma-miR4404	AUUCGUGGAAGACUGGCGGAUCAA	24	1	1	1	1
gma-miR4405	AUUCUAAGACGGUUAUCUGGGACC	24	183	6	31	1		4	1	4	6
gma-miR4406	AUUGAUUCUGAGAGAACCGGUGUA	24	3	3	3	3
gma-miR4407	CAGAGGAAGCAGCACUUGUACC	22	660	24	91	5		22		5	11
gma-miR4408	UAACAACAUUGGAUGAGGGUUGGA	24	10	1	2	1
gma-miR4409	UAACAAGUGGGUUUGUUGACUG	22	94	4	31	1		1		1
gma-miR4410	UAUGUUGAUCCGUAUGAGUCGUAC	24	8	2	4	1
gma-miR4411	UUAUUGUAACUAAUUUGUCGGU	22	519	19	103	1		10	9	2	1
gma-miR4412-3p	AGUGGCGUAGAUCCCCACAAC	21	50	7	23	1
gma-miR4412-5p	UGUUGCGGGUAUCUUUGCCUC	21	179420	3588	12394	45		921	67	45	176
gma-miR4413a	AAGAGAAUUGUAAGUCACUG	20	801	18	100	2		9	3	7	7
gma-miR4413b	UAAGAGAAUUGUAAGUCACU	20	1820	39	92	3		14	3	14	6
gma-miR4414-3p	UCCAACGAUGCGGGAGCUGC	20	19	4	11	1		3	1		1
gma-miR4414-5p	AGCUGCUGACUCGUUGGCUC	20	455	20	57	2		51	2	2	2
gma-miR4415a-3p	UUGAUUCUCAUCACAACAUGG	21	5143	103	426	2		16	2	39	3
gma-miR4415a-5p	AAGUUGUGAUGAGAAUCAAUG	21	1825	49	706	1		3		4
gma-miR4415b-3p	UUGAUUCUCAUCACAACAUGG	21	5143	103	426	2		16	2	39	3
gma-miR4415b-5p	AAGUUGUGAUGGGAAUCAAUGGCA	24	67	4	15	1
gma-miR4416a	ACGGGUCGCUCUCACCUAGG	20	3	2	2	1			2
gma-miR4416b	UGGGUGAGAGAAACGCGUAUC	21	586	14	50	1		5	7	6	9
gma-miR4416c	CUGGGUGAGAGAAACACGUAU	21	192	9	64	1		6	2
gma-miR482a-3p	UCUUCCCAAUUCCGCCCAUUCCUA	24	150	6	55	1		1		1
gma-miR482a-5p	AGAAUUUGUGGGAAUGGGCUGA	22	237	8	29	1		3	1		7
gma-miR482b-3p	UCUUCCCUACACCUCCCAUACC	22	894981	17900	58126	157		5694	262	157	195
gma-miR482b-5p	UAUGGGGGGAUUGGGAAGGAAU	22	2741	57	149	1		10		1	1
gma-miR482c-3p	UUCCCAAUUCCGCCCAUUCCU	21	5911	121	509	1		15	1	1	1
gma-miR482c-5p	AUUUGUGGGAAUGGGCUGAUUGG	23	21	2	7	1		1		1	3
gma-miR482d-3p	UCUUCCCUACACCUCCCAUACC	22	894981	17900	58126	157		5694	262	157	195
gma-miR482d-5p	UAUGGGGGGAUUGGGAAGGAAU	22	2741	57	149	1		10		1	1
gma-miR482e	UAUGGGGGGAUUGGGAAGGAA	21	21560	431	1179	2		92	2	2	12
gma-miR4992	AUUCUAAGAUGGUUUUUGUUAG	22	1	1	1	1
gma-miR4993	GAGCGGCGGCGGUGGAGGAUG	21	0	0	0	0
gma-miR4994-3p	UGAUAUCCUUGAGCUAAUACA	21	352	12	32	1		5			1
gma-miR4994-5p	GGUUAGCUCAAGGAUCUCAC	20	2	1	1	1		1
gma-miR4995	AGGCAGUGGCUUGGUUAAGGG	21	37	4	15	1		4	2	4	1
gma-miR4996	UAGAAGCUCCCCAUGUUCUC	20	868	24	229	1		4	1	5	2
gma-miR4997	GAUCGUCAAGCGCGAAGAUGAGG	23	0	0	0	0
gma-miR4998	AGUUUCGUGACUACAACUUCUG	22	3	2	2	1
gma-miR5030	AGAACAAUUUGUGUUUUACCGG	22	0	0	0	0
gma-miR5031	UUAAUGAUUAACAUCUAAUUU	21	0	0	0	0
gma-miR5032	AGAGCCACUUUUGGGUUCCCUAU	23	2	1	1	1
gma-miR5033	GGCUGUACAAAAGGAAACUAC	21	8	2	4	1
gma-miR5034	GGUACCCUUUCAGAUAGUCUCA	22	3	2	2	1
gma-miR5035-3p	UGUUUAGAAGCUCAUAGAAUAGAU	24	30	3	10	1		1		1
gma-miR5035-5p	CUUCUAAACAUUUUUUCCCUUA	22	281	13	33	1			1
gma-miR5036	AGAGGCCCUUGGGGAGGAGUAA	22	22	7	10	5
gma-miR5037a	GCCUCAAAGGCUUCCACUACUG	22	10	1	3	1
gma-miR5037b	AACCCUCAAAGGCUUCCUAG	20	11	2	5	1
gma-miR5037c	AGUGGAACUUUGAGGCCUGC	20	914	46	342	1		1
gma-miR5037d	CGGGAGCCUAUGAAGGUUAAC	21	116	8	33	1
gma-miR5038a	UGAGAAUUUGGCCUCUGUCCA	21	30181	604	1500	53		647	53	63	95
gma-miR5038b	UGAGAAUUUGGCCUCUGUCCA	21	30181	604	1500	53		647	53	63	95
gma-miR5039	CCCUUUUUUAAUCGUUGCAUG	21	0	0	0	0
gma-miR5040	AUGAUAUAUAACAAGCAUGAG	21	0	0	0	0
gma-miR5041-3p	GUUGAGCAAGUUGAAGAUGAA	21	3	2	2	1
gma-miR5041-5p	UUUCAUCUUCAACUUGCUCAA	21	58	4	19	1		1
gma-miR5042-3p	UGGGGCUUGAUCCAAGAUAGG	21	135	6	18	2		8
gma-miR5042-5p	UAUCUUGGAUCACAGCCCCAUU	22	168	6	17	1		4
gma-miR5043	UGUCCCCUUCUCUGCACCACC	21	3693	79	1038	2		116	2	5	7
gma-miR5044	GUAGUGGAUGCCUAGAGGUCCA	22	14	2	6	1
gma-miR5225	CCUGUCGUAGGAGAGAUGACGC	22	1508	40	177	1		2	1
gma-miR530a	UGCAUUUGCACCUGCACUUU	20	7	7	7	7
gma-miR530b	UGCAUUUGCACCUGCACUUUA	21	379	17	42	1				1
gma-miR530c	UGCAUUUGCACCUGCACUUUA	21	379	17	42	1				1
gma-miR530d	UGCAUUUGCACCUGCACUUUA	21	379	17	42	1				1
gma-miR530e	UGCAUUUGCACCUGCACUUUA	21	379	17	42	1				1
gma-miR5368	GGACAGUCUCAGGUAGACA	19	14	4	10	1
gma-miR5369	UGAGAAAAGGAGGAUGUCA	19	0	0	0	0
gma-miR5370	CUAAAGAUUGUCCAAAAGGAA	21	257	9	22	1		1	1		2
gma-miR5371-3p	UCUCAGUGACUAAUUUCUAGA	21	1696	106	660	1		16	1
gma-miR5371-5p	UAGGAAUUAGUCACUCAGAUC	21	1175	90	389	1		2			1
gma-miR5372	UUGUUCGAUAAAACUGUUGUG	21	17582	352	1518	29		231	294	297	413
gma-miR5373	UCUCUUGAUUCUAGAUGAUGU	21	3060	62	126	5		44	35	43	26
gma-miR5374-3p	UUCAAAUGUCAGAUUAUAAAA	21	64	5	23	1
gma-miR5374-5p	UUAUAGUCUGACAUCUGGAAU	21	50130	1003	9596	49		1563	49	51	94
gma-miR5375	ACUAUAGAAGUACUUGUGGAGC	22	365	10	43	1		3	13	4	11
gma-miR5376	UGAAGAUUUGAAGAAUUUGGGA	22	6182	132	612	3		8	9	5	7
gma-miR5377	CUGAAGGAUCGAUGUAGAAUGCU	23	1	1	1	1
gma-miR5378	CAUCUGAAGGAUAGAACACAUA	22	0	0	0	0
gma-miR5379	AUGAAAAUCAUUCAUUAUGAUAUC	24	0	0	0	0
gma-miR5380a	GAAAAUGAAUGAUGAGGAUGGGGA	24	11	2	7	1		1	1
gma-miR5380b	GAAAAUGAAUGAUGAGGAUGGGGA	24	11	2	7	1		1	1
gma-miR5380c	AUGAAUGGUGAAGAUGAAGAG	21	5	1	1	1
gma-miR5559	UACUUGGUGAAUUGUUGGAUC	21	2094	105	941	1		32	1
gma-miR5667-3p	AAACAGAUCUAAAUGGAUUCC	21	1598	41	309	10
gma-miR5667-5p	AAUCCAUUCAGAUCUGUUUCG	21	55	4	15	1
gma-miR5668	AGCAAUGGAAUUAUAGACUGC	21	3072	71	272	6		61	45	80	135
gma-miR5669	CAAUGUAGUGUGGUAAGUGGUC	22	54	5	15	1
gma-miR5670a	CAUCAUACCAUAUUUGCUUCAU	22	95	10	23	1			1
gma-miR5670b	CACAUCAUACCAUAUUUGCUUC	22	13731	305	1822	2		4	12	5	8
gma-miR5671a	CAUGGAAGUGAAUCGGGUGAC	21	2337	48	211	9		26	9	10	23
gma-miR5671b	UACCCGAAUUUGCUUCCAUGAU	22	1091	24	84	2		3	2	2	15
gma-miR5672	CAUGGUAGUGGAAGAAAUGGA	21	24	2	9	1
gma-miR5673	CGUGGAAUCUCGCGGAAGACAU	22	0	0	0	0
gma-miR5674a	UAAUUGUGUUGUACAUUAUCA	21	119	5	21	2		2	2	4
gma-miR5674b	UAAUUGUGUUGUACAUUAUCA	21	119	5	21	2		2	2	4
gma-miR5675	UAGAGACGACAACAAUGGAAA	21	43	4	13	1
gma-miR5676	UCGACACCAUAUGUAGAGGCAG	22	4	4	4	4				4
gma-miR5677	UUUGGUCUUUAAUCAAGCUGA	21	199	7	26	1		2		2
gma-miR5678	UUCCAUGAUAAGAUCUUUGAC	21	691	19	68	1		1
gma-miR5679	UUGGUGACCCAGAAGAAGUUGA	22	92	6	29	1		1			1
gma-miR5761a	UUUUGUGUCGUGAAGCUUUUG	21	1881	44	435	2		207	64	50	152
gma-miR5761b	UUUUGUGUCGUGAAGCUUUUG	21	1881	44	435	2		207	64	50	152
gma-miR5762	UCAUAGGAGGAAUCAACUGGC	21	58	8	33	1		6
gma-miR5763a	UGAACUAUACAAAGACGGUUA	21	137	7	21	1
gma-miR5763b	UGAACUAUACAAAGACGGUUA	21	137	7	21	1
gma-miR5763c	UGAACUAUACAAAGACGGUUA	21	137	7	21	1
gma-miR5764	UCCAUUCGCGGACAUGAUGGAU	22	21	7	9	5
gma-miR5765	CGAAACGUUGAGGUAUAUGUGGAC	24	0	0	0	0
gma-miR5766	UUGAGGCUGAGAAGAGGCAAG	21	22	4	10	1
gma-miR5767	UGGAGGACCUUUGAAGGUGCA	21	4849	99	394	4		4	9	5	10
gma-miR5768	AAGUGCAAUACUGAUCUUCGGAAC	24	6	1	2	1
gma-miR5769	UGAGGGAAAUGAAGACGACGA	21	90	4	19	1		1	2
gma-miR5770a	UUAGGACUAUGGUUUGGACGA	21	39339	803	7153	2		338	2	35	11
gma-miR5770b	UUAGGACUAUGGUUUGGACAA	21	493	16	48	1		7	1	31	3
gma-miR5771	AUCUCAAGUGGAUUGCUUAAGGAC	24	6	2	2	1
gma-miR5772	AGAAUGUGAGUUAGAGUGAGCAUC	24	22	3	7	1
gma-miR5773	UUUUUAAAAGGUUCAGUUAGGU	22	30	2	5	1
gma-miR5774a	GCUGGCGUCGACACGUGGCAU	21	0	0	0	0
gma-miR5774b	GCUGGCGUCGACACGUGGCAU	21	0	0	0	0
gma-miR5775	AUAAGCUCUUUUGAGAGCUUC	21	0	0	0	0
gma-miR5776	AACUUGGGCUGAGCUUAGGUG	21	29	4	11	1					1
gma-miR5777	CUAGCAAUAAUGUUGGAUGCAC	22	818	43	135	9
gma-miR5778	CGACGAACUCUUCGUCGGCAUC	22	444	20	107	1				1
gma-miR5779	CAAGUCCAAAGUAGGAAUGUUGCA	24	1	1	1	1
gma-miR5780a	AUCACUUAGCUGACGGUAGGGAC	23	50	5	11	1
gma-miR5780b	UCUGAGUCCAUGAUAUAUUAAA	22	201	10	54	1		1	1
gma-miR5780c	UUUAAUAUAUCAGGGACUUGGA	22	9	2	3	1		1		1	3
gma-miR5780d	UGUUUUGAGUUUCUGAUAAAUU	22	58	10	24	1
gma-miR5781	CUGAAACUGAGACUGCAUCUGG	22	379	10	37	2		9	6	2	5
gma-miR5782	UAGCUGGUAGGAGAAGUUCAG	21	37	3	11	1
gma-miR5783	GACGACGACGGGGAGGACGCGC	22	42	6	18	1
gma-miR5784	AAUUAGCUAAUGGUUAGCUAA	21	0	0	0	0
gma-miR5785	UAGUGUUGUCCUGUCGAACACGGA	24	17	2	4	1		1
gma-miR5786	UGUCGCAGGAUAGAGGGCACU	21	246	11	60	1				1
gma-miR6299	AUUUAAAAUUAUUGAUUUGUCA	22	0	0	0	0
gma-miR6300	GUCGUUGUAGUAUAGUGG	18	101194	2024	10329	17		75	620	3255	119
gma-miR828a	UCUUGCUCAAAUGAGUAUUCCA	22	1	1	1	1			1
gma-miR828b	UCUUGCUCAAAUGAGUAUUCCA	22	1	1	1	1			1
gma-miR862a	UGCUGGAUGUCUUUGAAGGAAU	22	55	3	7	1
gma-miR862b	GCUGGAUGUCUUUGAAGGA	19	1298	56	336	1		2
gma-miR9722	UAAUAGAGGGAAGAAGAUGAA	21	63	5	19	1
gma-miR9723	CAAAGGAGAUUUGGACAACUC	21	94	4	29	1		1	1	1
gma-miR9724	UAGAGAUAGUGUCAAAAUAGAA	22	13	3	10	1
gma-miR9725	UUAAUUUUUUUGGAUCAGCAU	21	0	0	0	0
gma-miR9726	UAUAGGCAUUAUUUUUUUCUUC	22	501	21	146	1		24	3	1	9
gma-miR9727	UGAAGUUACUCUGAGCACUGAG	22	857	19	111	1		6	1		1
gma-miR9728	CGCAGAACUGAAACAAGUUGA	21	11	3	7	1		1
gma-miR9729	GUAAUGAGUAGAAACAUUUAGAAG	24	151	8	46	1		1			2
gma-miR9730	CGAUUGCUGUCAUAACUGCUGC	22	296	10	32	1		4	6	5
gma-miR9731	AUACAUAUCGUGUUGCCAAGC	21	2272	46	127	2		19	6	2	9
gma-miR9732	CAAGGGUAUGAUGUGCAAUCU	21	46	8	24	1
gma-miR9733	UAACAGACUUAGAUUAACAGA	21	60	4	15	1		2			1
gma-miR9734	UCGUGAAUGAGAUUUGUGUUGCUU	24	19	2	11	1		1		1	1
gma-miR9735	UACGGCUUAAGUUCAACUUUGGAG	24	553	15	59	2
gma-miR9736	UGAAAGACAAACAAAGGUGGG	21	0	0	0	0
gma-miR9737	UUGUGGCUGAAAUCACUGUUGC	22	104	7	23	1
gma-miR9738	UGAAACAUGAUGUGGACUCUUC	22	30	4	14	1			1
gma-miR9739	UUUGAAUGUCCAGAUACGUAC	21	11	6	10	1
gma-miR9740	UGUAGGUUCCAGUGAGGGAAA	21	67	4	16	1
gma-miR9741	AAUGUGUUGAACUGAGUGAAGACA	24	12	4	10	1
gma-miR9742	UGUGUUGUUUGUUUUGUAGCA	21	48	6	17	1		1
gma-miR9743	AGAGAGUGCUUUGAAGAAAAUGCC	24	309	9	42	1		4	2	1	2
gma-miR9744	AAUGGAUAUGAGCUGCAUACA	21	23	6	11	1
gma-miR9745	AGAAUUAAAUUUGGACCGUAUAAC	24	30	3	7	1
gma-miR9746a	AAAGUGUUUGAAUCUCAAUUAGAU	24	183	8	36	1		3	18	19	36
gma-miR9746b	AAAGUGUUUGAAUCUCAAUUAGAU	24	183	8	36	1		3	18	19	36
gma-miR9746c	AAAGUGUUUGAAUCUCAAUUAGAU	24	183	8	36	1		3	18	19	36
gma-miR9746d	AAAGUGUUUGAAUCUCAAUUAGAU	24	183	8	36	1		3	18	19	36
gma-miR9746e	AAAGUGUUUGAAUCUCAAUUAGAU	24	183	8	36	1		3	18	19	36
gma-miR9746f	AAAGUGUUUGAAUCUCAAUUAGAU	24	183	8	36	1		3	18	19	36
gma-miR9746g	AAAGUGUUUGAAUCUCAAUUAGAU	24	183	8	36	1		3	18	19	36
gma-miR9746h	AAAGUGUUUGAAUCUCAAUUAGAU	24	183	8	36	1		3	18	19	36
gma-miR9746i	AAAGUGUUUGAAUUUCAAUUAGAU	24	65	3	10	1		4	4	7	5
gma-miR9747	CAUGCGAUGAUUUAAAUACUUU	22	1	1	1	1
gma-miR9748	GAAGGAAGUGUAGAGGGAUGAC	22	1	1	1	1
gma-miR9749	UUAGCUUCUUUCACCUUUCCC	21	11427	229	649	3		8	3	5	11
gma-miR9750	UGUAAGUCCAUAUGUGCUCUCU	22	909	28	97	1		1
gma-miR9751	GUAAUUUUAAACCUAAACCCUAAA	24	3	1	1	1
gma-miR9752	UGCUUCUUCUUUUCCCUGUUU	21	0	0	0	0
gma-miR9753	ACAAUUUGGGACUUAGGGCUACAA	24	92	6	19	1			1	1
gma-miR9754	UGACCACAUUAGACUGAAAGUA	22	5	5	5	5
gma-miR9755	UGAUCCAGGAACUUUUCAUCU	21	929	20	81	1		24	2	10	8
gma-miR9756	UGAGAACUUUAUCCAAACAGAG	22	17	2	7	1
gma-miR9757	CAACCCUCCUCAGUUAGAUCUC	22	150	6	36	1		5			3
gma-miR9758	UGUUUAGUCAUGCAAGUUUAG	21	2	1	1	1
gma-miR9759	UAUAAGCAAGUAGAAUUUAAU	21	78	4	19	1		9	2	1	8
gma-miR9760	UGGAUGAUGUAGUUUUGAUUG	21	12	6	7	5
gma-miR9761	UGAAGGUCUAGGAUAUUUUGU	21	1	1	1	1
gma-miR9762	UACAGAUCUUUGGAAACAGGC	21	242	8	22	2		9	2
gma-miR9763	ACCCAUCCAACUCUGAAGAUA	21	309	10	48	2		7	2	2	7
gma-miR9764	UGGAUACACUCUUACUUUCUC	21	23	4	10	1
gma-miR9765	UAAUACAGAAUUCGGAGACAAC	22	360	13	79	1		10	1		1
gma-miR9766	UUUGAAGGGAAGGAAUGAAAC	21	0	0	0	0
gma-miR9767	AUGGAAUGGUUACUUAUGAAAAGA	24	110	5	26	1		2		1
