# Supplementary material for: MicroRNA Maturation and MicroRNA Target Gene Expression Regulation Are Severely Disrupted in Soybean dicer-like1 Double Mutants
Source: G3 (Bethesda). 2015 Dec 15;6(2):423–33. doi: 10.1534/g3.115.022137 (PMC4751560; doi:10.1534/g3.115.022137)
Supplement: Supporting Information [file supp_g3.115.022137_TableS3.xlsx]

## Sheet: dcla1_1b_11r Targets Only
Gene Name	baseMean	log2Mean	log2FoldChange	lfcSE	stat	pvalue	Abundance -wt	Abundance -mut
Glyma.15G142400	18603.8	14.1833	3.02854	1.06377	2.84698	0.00441362	413.74	36793.8
Glyma.16G212400	4759.13	12.2165	3.00611	1.05909	2.83838	0.00453436	149.457	9368.8
Glyma.17G147500	22729	14.4722	2.98499	1.05365	2.833	0.00461133	914.968	44543
Glyma.20G167500	2441.37	11.2535	-3.00149	1.06116	-2.82851	0.00467647	4813.6	69.1303
Glyma.02G059500	2687.89	11.3923	2.995	1.0592	2.8276	0.00468982	85.6643	5290.11
Glyma.09G163700	2535	11.3078	2.98978	1.05862	2.82423	0.00473936	83.8417	4986.16
Glyma.08G235400	2640.05	11.3664	2.98431	1.05763	2.82169	0.00477719	92.0436	5188.07		Gene Name: Name of the gene that the transcript mapped back to in another file provided by cufflinks
Glyma.09G048700	1995.97	10.9629	2.983	1.05746	2.8209	0.0047889	70.1718	3921.77		baseMean: Mean of the normalized counts for all samples (mean of the 2 library abundances)
Glyma.08G150400	3267.04	11.6738	-2.9638	1.05413	-2.81161	0.0049294	6400.22	133.871		log2Mean: log2 of the base mean to scale MA plot
Glyma.15G062500	1453.11	10.5049	2.97089	1.05799	2.80806	0.00498411	51.0341	2855.19		log2FoldChange: log2 of the fold change between the two libraries
Glyma.07G034900	1597.24	10.6414	-2.99052	1.06513	-2.80765	0.0049904	3160.47	34.0165		lfcSE: Standard error
Glyma.18G294300	1377.13	10.4274	2.96866	1.05811	2.80563	0.00502184	48.3001	2705.96		stat: wald statistic used to generate p-value
Glyma.08G116900	1272.18	10.3131	-2.97644	1.06136	-2.80436	0.00504168	2507.05	37.3084		pvalue: p-value of the fold change (Used to determine significance in MA plot due to padj not being valid in this analysis)
Glyma.06G174800	1805.91	10.8185	-2.95361	1.0557	-2.79776	0.00514578	3540.49	71.3249		padj: Adjusted p-value (Cannot be used because we have no replicates)
Glyma.14G038300	958.479	9.9046	-2.96666	1.06385	-2.7886	0.00529368	1892.82	24.1407		Abundance -wt: Abundance of transcript in control
Glyma.01G217700	3511.55	11.7779	2.92613	1.05018	2.7863	0.00533136	170.417	6852.68		Abundance -mut: Abundance of transcript in mutant
Glyma.05G065700	6114.15	12.5779	2.97129	1.06855	2.78066	0.00542479	81.1077	12147.2
Glyma.07G014600	954.461	9.89854	-2.96274	1.06599	-2.77933	0.00544708	1889.17	19.7515
Glyma.08G341300	4289.63	12.0666	2.91015	1.04818	2.77637	0.00549698	223.274	8355.99
Glyma.15G156100	1778.87	10.7967	2.95757	1.06841	2.7682	0.0056367	25.517	3532.23
Glyma.06G183900	1167.67	10.1894	-2.91698	1.05405	-2.7674	0.0056506	2283.77	51.5734
Glyma.13G208000	3714.59	11.859	2.89526	1.04705	2.76516	0.00568942	202.314	7226.86
Glyma.03G244400	839.718	9.71376	-2.94585	1.06724	-2.76024	0.00577587	1664.07	15.3623
Glyma.17G147400	760.685	9.57115	2.93771	1.06754	2.75186	0.00592579	13.6698	1507.7
Glyma.11G130200	898.861	9.81195	-2.93612	1.06822	-2.74862	0.00598473	1783.46	14.265
Glyma.09G037100	1305.5	10.3504	2.88527	1.05006	2.74773	0.00600094	67.4379	2543.56
Glyma.09G049200	571.938	9.15972	2.91288	1.06119	2.74491	0.00605278	19.1378	1124.74
Glyma.02G156800	3420.17	11.7399	-2.86532	1.04445	-2.74337	0.0060813	6636.25	204.099
Glyma.13G161900	621.196	9.27891	-2.90388	1.05935	-2.74118	0.00612186	1219.35	23.0434
Glyma.11G062600	1220.91	10.2537	2.86004	1.04808	2.72885	0.00635563	68.3492	2373.47
Glyma.11G062500	550.718	9.10517	2.88084	1.05773	2.72361	0.00645728	22.7831	1078.65
Glyma.10G295300	1887.99	10.8826	2.84006	1.04398	2.72041	0.00652018	117.561	3658.42
Glyma.U027300	558.213	9.12467	2.87056	1.05643	2.71721	0.00658339	24.6057	1091.82
Glyma.08G140600	1860.56	10.8615	2.83468	1.04355	2.71638	0.00660007	117.561	3603.55
Glyma.14G086300	1625.01	10.6662	-2.90527	1.06988	-2.7155	0.00661757	3232.46	17.5569
Glyma.08G079100	1566.24	10.6131	2.83184	1.04408	2.71228	0.00668226	98.4228	3034.05
Glyma.09G061500	840.732	9.7155	2.84592	1.04956	2.71153	0.00669742	46.4774	1634.99
Glyma.02G028000	506.072	8.9832	-2.89381	1.06838	-2.70859	0.00675701	1003.37	8.77845
Glyma.12G054200	415.489	8.69867	2.87325	1.06168	2.70633	0.00680319	14.5812	816.396
Glyma.16G043400	414.401	8.69488	-2.87684	1.06316	-2.70593	0.00681124	815.634	13.1677
Glyma.08G342300	396.899	8.63263	-2.8802	1.06494	-2.70457	0.00683938	782.826	10.9731
Glyma.08G341400	9460.63	13.2077	2.80296	1.03719	2.70244	0.00688317	686.226	18235
Glyma.01G005100	464.97	8.86099	2.88663	1.06845	2.7017	0.00689866	8.2019	921.737
Glyma.03G044900	416.14	8.70092	2.88137	1.06792	2.69812	0.00697316	8.2019	824.077
Glyma.07G091400	926.545	9.85572	-2.8234	1.04677	-2.69724	0.00699163	1797.13	55.9626
Glyma.04G190700	1022.98	9.99856	-2.81289	1.04505	-2.69164	0.00711023	1981.21	64.7411
Glyma.11G238400	679.912	9.4092	-2.82511	1.04984	-2.69099	0.00712408	1321.42	38.4057
Glyma.06G225500	397.364	8.63432	-2.84328	1.05919	-2.6844	0.00726602	778.269	16.4596
Glyma.16G089000	1387.69	10.4385	-2.87207	1.07037	-2.68326	0.00729084	2762.22	13.1677
Glyma.01G134600	412.829	8.6894	2.82995	1.05687	2.67767	0.0074137	19.1378	806.52
Glyma.12G234600,Glyma.12G234700	5192.5	12.3422	2.77128	1.03503	2.67749	0.00741751	402.804	9982.2
Glyma.11G182100	397.913	8.63631	-2.83264	1.05803	-2.67728	0.00742219	778.269	17.5569
Glyma.03G244300	463.965	8.85787	-2.85962	1.0696	-2.67354	0.00750559	921.347	6.58384
Glyma.05G056300	1167.64	10.1894	-2.7749	1.0407	-2.66637	0.00766743	2251.88	83.3953
Glyma.06G149100	2120.81	11.0504	2.76041	1.03631	2.66369	0.00772887	164.038	4077.59
Glyma.02G042500	1453.47	10.5053	2.75232	1.0373	2.65335	0.00796967	112.093	2794.84
Glyma.14G092800	7995.36	12.9649	-2.73612	1.03127	-2.65315	0.00797455	15314.8	675.941
Glyma.14G004500	329.285	8.36319	-2.81057	1.05943	-2.6529	0.00798046	644.305	14.265
Glyma.09G051100	1420.03	10.4717	-2.75024	1.0373	-2.65135	0.00801718	2730.32	109.731
Glyma.14G038500	333.479	8.38145	-2.80135	1.05824	-2.64717	0.00811678	651.595	15.3623
Glyma.01G137700,Glyma.01G138000	2337.94	11.191	2.73583	1.03373	2.64655	0.00813182	192.289	4483.59
Glyma.19G076800	456.47	8.83438	2.83186	1.07028	2.64591	0.00814709	5.46793	907.473
Glyma.08G107300	3186.03	11.6375	2.72914	1.0322	2.64402	0.00819288	268.84	6103.22
Glyma.17G138500	2417.53	11.2393	-2.72929	1.03306	-2.64194	0.00824331	4633.16	201.904
Glyma.13G150700	429.093	8.74515	-2.77385	1.05125	-2.63862	0.0083245	832.949	25.2381
Glyma.16G195600	259.225	8.01806	2.80917	1.06522	2.63716	0.00836039	8.2019	510.248
Glyma.03G168000	422.054	8.72128	2.76616	1.05063	2.63285	0.00846709	25.517	818.591
Glyma.10G184600	1539.48	10.5882	2.7169	1.03381	2.62805	0.00858767	129.408	2949.56
Glyma.16G153400	371.95	8.53896	2.76035	1.05221	2.62339	0.00870605	21.8717	722.028
Glyma.16G019900	987.622	9.94782	2.71702	1.03666	2.62093	0.00876911	80.1964	1895.05
Glyma.13G068800	1203.3	10.2328	2.7094	1.03457	2.61886	0.00882237	101.157	2305.44
Glyma.03G158700	427.457	8.73963	-2.74706	1.04896	-2.61885	0.00882257	827.481	27.4327
Glyma.05G057700,Glyma.05G057800	14262.7	13.8	2.68627	1.02621	2.61766	0.00885346	1345.11	27180.3
Glyma.08G244800	237.279	7.89044	2.78613	1.06467	2.61689	0.00887361	8.2019	466.355
Glyma.18G019000	278.158	8.11976	-2.76862	1.05895	-2.6145	0.00893588	543.148	13.1677
Glyma.19G008700	293.836	8.19887	-2.75633	1.05662	-2.60864	0.0090903	572.31	15.3623
Glyma.13G349300	809.608	9.66108	2.70284	1.0371	2.60616	0.00915637	66.5265	1552.69
Glyma.07G193600	618.779	9.27328	-2.70754	1.04045	-2.60227	0.00926081	1189.28	48.2815
Glyma.16G095900	313.067	8.29033	2.74142	1.05374	2.6016	0.009279	18.2264	607.908
Glyma.13G035900	428.554	8.74333	-2.72264	1.0468	-2.60092	0.00929743	827.481	29.6273
Glyma.17G230700	10365.2	13.3395	-2.66398	1.02437	-2.6006	0.0093061	19711	1019.4
Glyma.18G186800	264.032	8.04457	-2.74961	1.05836	-2.59798	0.00937735	514.897	13.1677
Glyma.11G070500	233.252	7.86575	2.7577	1.06183	2.59713	0.00940059	10.0245	456.48
Glyma.09G025200	362.437	8.50158	2.72547	1.04964	2.59658	0.00941574	23.6944	701.179
Glyma.02G269700	604.653	9.23996	-2.69663	1.03977	-2.59348	0.0095009	1161.02	48.2815
Glyma.15G157100	351.901	8.45902	-2.71918	1.04985	-2.59006	0.00959587	680.758	23.0434
Glyma.13G048800	5212.05	12.3476	2.64987	1.02387	2.58808	0.00965114	523.099	9901
Glyma.05G180600	295.845	8.2087	-2.72547	1.05376	-2.58641	0.0096981	574.133	17.5569
Glyma.03G261500	203.783	7.67089	-2.75436	1.06623	-2.58326	0.00978712	400.982	6.58384
Glyma.03G029400	1524.64	10.5743	2.65616	1.02835	2.58293	0.00979658	145.812	2903.47
Glyma.18G065700	1352.35	10.4012	-2.65601	1.02908	-2.58096	0.0098526	2576.31	128.385
Glyma.13G270100	10746	13.3915	2.63515	1.02163	2.57935	0.00989861	1117.28	20374.8
Glyma.08G197600	268.357	8.06801	2.72128	1.05521	2.5789	0.00991142	15.4925	521.221
Glyma.02G119600	202.965	7.66508	-2.74109	1.06451	-2.57498	0.0100247	398.248	7.68115
Glyma.06G103900	219.089	7.77538	2.7542	1.0702	2.57355	0.0100661	3.64529	434.533
Glyma.17G165300	374.684	8.54953	2.6918	1.04619	2.57296	0.0100833	27.3397	722.028
Glyma.14G140900	306.028	8.25752	-2.75475	1.07081	-2.57259	0.010094	608.763	3.29192
Glyma.18G061100	20707	14.3378	2.61947	1.01976	2.56872	0.0102074	2223.63	39190.3
Glyma.19G105100	375.744	8.55361	-2.74817	1.07093	-2.56615	0.0102834	748.196	3.29192
Glyma.14G171100	185.528	7.5355	2.73963	1.06887	2.5631	0.0103741	4.55661	366.5
Glyma.07G096900	345.707	8.43341	-2.68048	1.04689	-2.56042	0.0104545	666.177	25.2381
Glyma.07G150400	925.913	9.85473	-2.74121	1.07096	-2.55957	0.0104801	1846.34	5.48653
Glyma.14G041300	691.61	9.43381	-2.73967	1.07097	-2.55812	0.0105241	1378.83	4.38923
Glyma.03G147700	410.337	8.68066	2.66633	1.04248	2.55767	0.0105377	32.8076	787.866
Glyma.18G226800	183.092	7.51643	-2.73175	1.06903	-2.55536	0.0106077	361.795	4.38923
Glyma.15G211500	1618.42	10.6604	2.61705	1.02444	2.55462	0.0106303	167.683	3069.17
Glyma.02G188300	308.52	8.26922	-2.6755	1.04868	-2.5513	0.0107323	595.094	21.9461
Glyma.12G091100	201.226	7.65267	-2.72698	1.0704	-2.54763	0.0108456	399.159	3.29192
Glyma.03G143700	1071.88	10.0659	2.61319	1.02667	2.5453	0.0109184	109.359	2034.41
Glyma.06G113200	710.218	9.47212	-2.62563	1.03165	-2.54509	0.010925	1352.4	68.033
Glyma.03G132900	192.568	7.58922	-2.72238	1.07034	-2.54348	0.0109753	381.844	3.29192
Glyma.13G183200	604.03	9.23848	-2.62278	1.03328	-2.5383	0.0111391	1151	57.0599
Glyma.02G308600	166.688	7.38101	-2.70873	1.06884	-2.53428	0.0112678	328.987	4.38923
Glyma.10G180500	394.333	8.62327	2.63509	1.04048	2.53257	0.011323	33.7189	754.947
Glyma.01G012100	613.329	9.26052	-2.6131	1.03223	-2.53151	0.0113573	1167.4	59.2546
Glyma.16G189500	771.202	9.59096	-2.60385	1.02881	-2.53092	0.0113764	1464.5	77.9088
Glyma.13G350300	176.081	7.46009	-2.69111	1.06372	-2.52991	0.0114092	344.48	7.68115
Glyma.13G082300	169.153	7.40218	-2.69503	1.06542	-2.52955	0.011421	331.721	6.58384
Glyma.04G020500	181.641	7.50495	-2.6822	1.06198	-2.52565	0.0115485	354.504	8.77845
Glyma.08G309700	168.418	7.3959	-2.69888	1.0702	-2.52186	0.0116737	333.544	3.29192
Glyma.15G052000	165.052	7.36677	-2.68621	1.06532	-2.52151	0.0116853	323.519	6.58384
Glyma.01G042100	260.303	8.02405	2.64343	1.04941	2.51898	0.0117696	19.1378	501.469
Glyma.08G189800	228.677	7.83717	-2.64914	1.0532	-2.51532	0.0118923	441.991	15.3623
Glyma.13G324900	155.845	7.28397	-2.68198	1.06698	-2.5136	0.0119504	306.204	5.48653
Glyma.13G242100	1014.54	9.98662	2.5695	1.02307	2.51155	0.0120201	112.093	1916.99
Glyma.09G186500	182.646	7.5129	-2.66158	1.06007	-2.51075	0.0120476	355.416	9.87576
Glyma.19G161100	341.978	8.41776	-2.61311	1.0414	-2.50922	0.0120998	654.329	29.6273
Glyma.08G009900	357.657	8.48243	-2.60665	1.04	-2.5064	0.0121969	683.492	31.8219
Glyma.19G212300	635.685	9.31217	2.57679	1.02841	2.5056	0.0122245	66.5265	1204.84
Glyma.09G202000	244.876	7.93591	-2.68198	1.07097	-2.50425	0.0122711	487.557	2.19461
Glyma.08G326000	253.078	7.98344	-2.68187	1.07097	-2.50416	0.0122743	503.961	2.19461
Glyma.08G178200	243.053	7.92513	-2.68187	1.07097	-2.50415	0.0122747	483.912	2.19461
Glyma.05G065300	164.866	7.36515	2.68064	1.0707	2.50363	0.0122927	2.73397	326.997
Glyma.11G129900	258.564	8.01438	2.62357	1.04793	2.50356	0.012295	20.0491	497.08
Glyma.20G204500	302.745	8.24196	-2.67792	1.07092	-2.50057	0.0123992	603.295	2.19461
Glyma.06G170300	535.951	9.06596	-2.57621	1.03072	-2.49943	0.0124392	1017.04	54.8653
Glyma.09G277800	431.353	8.75273	2.5862	1.03475	2.49933	0.0124427	41.9208	820.785
Glyma.14G209400	290.479	8.18229	-2.61055	1.04453	-2.49926	0.0124454	556.818	24.1407
Glyma.08G342200	149.011	7.21927	-2.66629	1.06686	-2.4992	0.0124474	292.534	5.48653
Glyma.08G179700	3743.41	11.8701	2.53132	1.01325	2.49822	0.0124817	462.952	7023.86
Glyma.09G184600	729.467	9.5107	-2.55823	1.02524	-2.49524	0.012587	1378.83	80.1034
Glyma.06G100300	270.244	8.07812	-2.60987	1.04607	-2.49494	0.012598	518.542	21.9461
Glyma.07G193500	192.019	7.58511	-2.67104	1.07096	-2.49405	0.0126294	381.844	2.19461
Glyma.16G064200	361.414	8.49751	2.58877	1.03808	2.49381	0.0126382	33.7189	689.109
Glyma.15G221300	828.55	9.69445	-2.55084	1.02323	-2.49292	0.0126697	1563.83	93.2711
Glyma.15G089000	257.848	8.01038	-2.60489	1.04673	-2.48859	0.0128252	494.848	20.8488
Glyma.17G242400	257.393	8.00783	-2.60397	1.0467	-2.48779	0.0128541	493.937	20.8488
Glyma.03G180900	182.45	7.51136	-2.66386	1.07096	-2.48736	0.0128695	362.706	2.19461
Glyma.04G063800	282.733	8.1433	-2.59629	1.04393	-2.48702	0.0128818	541.325	24.1407
Glyma.15G124700	291.028	8.18501	-2.59369	1.04308	-2.48656	0.0128985	556.818	25.2381
Glyma.18G103000	367.96	8.52341	-2.57858	1.03706	-2.48643	0.0129033	700.807	35.1138
Glyma.11G171400	2320.31	11.1801	2.51977	1.01359	2.48598	0.0129195	289.801	4350.82
Glyma.18G249800	139.349	7.12256	-2.65536	1.06851	-2.4851	0.0129516	274.308	4.38923
Glyma.01G112600	221.024	7.78806	-2.61026	1.05091	-2.4838	0.012999	425.588	16.4596
Glyma.17G049800	423.746	8.72706	-2.56495	1.03336	-2.48215	0.0130591	804.698	42.795
Glyma.15G026500	6603.8	12.6891	-2.50474	1.00959	-2.48094	0.0131035	12348.4	859.191
Glyma.02G268200	238.357	7.89698	2.59871	1.04783	2.48009	0.0131348	19.1378	457.577
Glyma.12G206600	714.068	9.47992	-2.53849	1.02366	-2.47982	0.013145	1346.93	81.2007
Glyma.01G154900	1261.99	10.3015	-2.52186	1.01702	-2.47966	0.0131507	2370.35	153.623
Glyma.01G019200	7381.58	12.8497	2.50063	1.00903	2.47826	0.0132024	967.824	13795.3
Glyma.15G043600	310.9	8.28031	-2.57788	1.04035	-2.47791	0.0132156	593.271	28.53
Glyma.08G104100	243.174	7.92585	-2.59454	1.04728	-2.4774	0.0132343	466.597	19.7515
Glyma.12G141900	186.886	7.54602	2.61091	1.05505	2.47467	0.0133358	12.7585	361.014
Glyma.01G221400	144.091	7.17084	-2.6332	1.06477	-2.47301	0.0133979	281.599	6.58384
Glyma.19G159000	158.403	7.30745	-2.62346	1.06108	-2.47245	0.013419	308.027	8.77845
Glyma.05G124900	139.804	7.12726	2.6306	1.06506	2.46991	0.0135146	6.37926	273.229
Glyma.06G065000	470.419	8.8778	-2.54333	1.02973	-2.46991	0.0135148	890.362	50.4761
Glyma.03G137900	1984.59	10.9546	2.49566	1.01189	2.46633	0.0136507	256.993	3712.19
Glyma.03G176300	1201.57	10.2307	2.50485	1.01567	2.46621	0.0136552	150.368	2252.77
Glyma.04G079600	2191.3	11.0976	-2.49377	1.01132	-2.46587	0.0136682	4097.31	285.3
Glyma.06G321600	421.747	8.72023	2.54279	1.03132	2.46558	0.0136792	44.6548	798.839
Glyma.15G077600	228.044	7.83317	-2.58193	1.04785	-2.46403	0.0137385	437.435	18.6542
Glyma.02G048400,Glyma.02G048600	129.324	7.01485	-2.62947	1.0684	-2.46112	0.0138504	254.259	4.38923
Glyma.06G286800	131.946	7.04381	2.63411	1.07061	2.46039	0.0138784	2.73397	261.159
Glyma.01G097400	308.706	8.27009	2.63385	1.07066	2.46003	0.0138927	1.82264	615.589
Glyma.14G145800,Glyma.14G145900	369.727	8.53032	2.54238	1.03364	2.45962	0.0139082	38.2755	701.179
Glyma.06G158800	240.989	7.91282	-2.56879	1.04541	-2.45721	0.0140019	461.129	20.8488
Glyma.08G266500	138.168	7.11028	-2.61539	1.06462	-2.45665	0.0140239	269.751	6.58384
Glyma.04G113400	140.809	7.13759	2.61213	1.06332	2.45658	0.0140266	7.29058	274.327
Glyma.13G213300	2112.75	11.0449	2.48109	1.01019	2.45607	0.0140464	280.687	3944.82
Glyma.11G254700	383.918	8.58465	-2.53382	1.03237	-2.45436	0.0141137	727.235	40.6003
Glyma.04G153700	136.801	7.09593	-2.61108	1.06458	-2.45268	0.0141797	267.017	6.58384
Glyma.19G014600	164.577	7.36262	2.59233	1.05718	2.45212	0.0142016	10.9359	318.219
Glyma.18G259500	150.656	7.23512	-2.60018	1.06075	-2.45126	0.0142359	292.534	8.77845
Glyma.15G071200	4844.84	12.2422	2.46514	1.00614	2.4501	0.0142818	669.822	9019.86
Glyma.12G114900	128.961	7.0108	-2.61049	1.06649	-2.44774	0.0143754	252.436	5.48653
Glyma.14G094800	135.973	7.08718	-2.6183	1.07092	-2.4449	0.0144891	269.751	2.19461
Glyma.04G049200	1360.35	10.4098	2.47334	1.01177	2.44458	0.0145022	180.442	2540.26
Glyma.12G009200	163.145	7.35001	-2.58257	1.05705	-2.44318	0.0145587	315.318	10.9731
Glyma.02G205800	170.529	7.41387	-2.57729	1.05537	-2.44209	0.0146026	328.987	12.0704
Glyma.08G339400	133.155	7.05697	-2.59917	1.06449	-2.44171	0.0146178	259.727	6.58384
Glyma.15G012000	206.173	7.68771	2.55862	1.04831	2.44071	0.0146583	17.3151	395.03
Glyma.04G007300	1171.48	10.1941	2.47123	1.0126	2.44048	0.0146679	154.925	2188.03
Glyma.16G023600	168.706	7.39837	-2.57175	1.05525	-2.43709	0.0148061	325.342	12.0704
Glyma.16G023000	416.53	8.70228	2.50493	1.02816	2.43632	0.0148376	47.3888	785.671
Glyma.03G142100	745.824	9.54269	2.47884	1.01748	2.43625	0.0148404	94.7775	1396.87
Glyma.10G046000	118.23	6.88545	2.60433	1.07058	2.43264	0.0149894	2.73397	233.726
Glyma.16G162400	117.133	6.872	2.60158	1.07058	2.43008	0.0150955	2.73397	231.532
Glyma.10G142100	342.174	8.41858	-2.50769	1.03233	-2.42916	0.0151337	647.039	37.3084
Glyma.01G123400	154.702	7.27334	2.56075	1.05661	2.42354	0.0153699	10.9359	298.467
Glyma.18G120000	114.194	6.83535	-2.59244	1.06992	-2.42302	0.0153922	225.097	3.29192
Glyma.05G002000	120.76	6.91599	-2.58249	1.06634	-2.42182	0.0154431	236.032	5.48653
Glyma.U032500	514.711	9.00762	2.47341	1.02182	2.4206	0.0154951	63.7926	965.63
Glyma.07G083900	203.336	7.66773	2.53087	1.04648	2.41845	0.015587	18.2264	388.447
Glyma.15G161100	113.376	6.82497	-2.57865	1.06825	-2.41389	0.015783	222.363	4.38923
Glyma.06G220700	300.606	8.23173	2.49549	1.03383	2.41384	0.0157854	32.8076	568.405
Glyma.07G049900	1132.49	10.1453	-2.43689	1.00955	-2.41383	0.015786	2106.98	158.012
Glyma.05G094900	110.549	6.78854	2.58384	1.07057	2.41352	0.0157991	2.73397	218.364
Glyma.06G302200	110.549	6.78854	-2.58096	1.06992	-2.4123	0.0158522	217.806	3.29192
Glyma.16G021200	315.559	8.30177	-2.48919	1.03242	-2.41102	0.0159081	596.005	35.1138
Glyma.02G028800	396.23	8.63019	2.4742	1.0263	2.4108	0.0159177	47.3888	745.071
Glyma.09G207500	151.298	7.24125	-2.5435	1.05638	-2.40776	0.0160508	291.623	10.9731
Glyma.13G212400	187.305	7.54924	-2.5212	1.04834	-2.40495	0.0161745	358.15	16.4596
Glyma.12G015300	257.272	8.00715	2.49015	1.03703	2.40124	0.0163397	27.3397	487.204
Glyma.02G190900	165.396	7.36978	2.52385	1.05185	2.39943	0.0164205	13.6698	317.122
Glyma.20G196900	162.876	7.34763	-2.52451	1.05272	-2.39809	0.0164807	312.584	13.1677
Glyma.15G052700	7324.6	12.8385	2.39347	0.998139	2.39793	0.0164879	1133.69	13515.5
Glyma.14G150100	744.894	9.54089	2.42292	1.01211	2.39392	0.0166693	103.891	1385.9
Glyma.05G022100	545.054	9.09026	2.43272	1.01714	2.39172	0.0167695	72.9058	1017.2
Glyma.01G198100	112.102	6.80867	-2.54883	1.0662	-2.39057	0.0168223	218.717	5.48653
Glyma.12G135300	118.119	6.88409	-2.54304	1.0641	-2.38985	0.0168551	229.653	6.58384
Glyma.02G023900	731.82	9.51534	2.41666	1.01171	2.38869	0.0169084	102.979	1360.66
Glyma.16G145600	553.098	9.11139	2.42757	1.01643	2.38832	0.0169256	74.7284	1031.47
Glyma.17G030300	1611.8	10.6545	2.39501	1.0029	2.38808	0.0169368	243.323	2980.28
Glyma.10G283800	273.722	8.09657	-2.46887	1.03394	-2.38783	0.0169481	516.72	30.7246
Glyma.13G333100	110.735	6.79097	-2.54308	1.06618	-2.38522	0.0170688	215.983	5.48653
Glyma.11G042500	217.443	7.7645	-2.55003	1.07003	-2.38314	0.0171658	433.789	1.09731
Glyma.04G255400	234.303	7.87223	-2.54846	1.06995	-2.38184	0.0172263	467.508	1.09731
Glyma.13G075900	191.015	7.57754	-2.54867	1.07014	-2.38162	0.0172365	380.933	1.09731
Glyma.07G115500	238.859	7.90002	-2.54788	1.06993	-2.38135	0.0172491	476.622	1.09731
Glyma.04G109900	186.458	7.54271	-2.54791	1.07015	-2.38088	0.0172713	371.82	1.09731
Glyma.18G127900	124.256	6.95717	2.52549	1.06083	2.38068	0.0172808	8.2019	240.31
Glyma.08G341600	441.908	8.7876	-2.42769	1.02021	-2.3796	0.0173313	825.658	58.1572
Glyma.18G004000	414.196	8.69417	-2.43078	1.02167	-2.37922	0.0173491	774.624	53.768
Glyma.03G121500,Glyma.03G121600	177.801	7.47412	-2.54593	1.07018	-2.37897	0.0173611	354.504	1.09731
Glyma.15G110200	262.238	8.03473	-2.46044	1.03427	-2.37891	0.0173638	494.848	29.6273
Glyma.18G036400	12851	13.6496	-2.36444	0.994517	-2.37747	0.0174317	23621.5	2080.49
Glyma.17G183700	128.329	7.0037	-2.51942	1.05978	-2.37729	0.0174401	247.88	8.77845
Glyma.11G060100	170.352	7.41238	-2.49338	1.04898	-2.37695	0.0174564	325.342	15.3623
Glyma.08G117500	165.954	7.37464	-2.54132	1.07021	-2.37459	0.0175683	330.81	1.09731
Glyma.17G126300	183.297	7.51804	-2.48271	1.04595	-2.37364	0.0176135	349.036	17.5569
Glyma.08G330700	1250.6	10.2884	2.3805	1.00308	2.37319	0.0176352	191.378	2309.83
Glyma.08G071100	98.7018	6.625	-2.53772	1.0699	-2.37191	0.0176965	194.112	3.29192
Glyma.17G226100	299.249	8.2252	-2.4401	1.02931	-2.37063	0.017758	562.286	36.2111
Glyma.10G238100	174.546	7.44746	-2.48022	1.04723	-2.36837	0.0178664	332.633	16.4596
Glyma.19G260400	399.066	8.64048	-2.41834	1.02122	-2.36809	0.0178801	745.462	52.6707
Glyma.08G341800	215.658	7.7526	-2.4609	1.03949	-2.36741	0.0179132	408.272	23.0434
Glyma.06G081100	417.572	8.70588	-2.41293	1.01986	-2.36595	0.0179838	779.181	55.9626
Glyma.15G143600	269.259	8.07285	-2.44068	1.0319	-2.36522	0.0180191	506.695	31.8219
Glyma.03G226000	1957.69	10.9349	-2.35785	0.998075	-2.3624	0.0181571	3601.55	313.83
Glyma.02G080200	300.141	8.2295	2.42682	1.02784	2.36108	0.0182219	37.3642	562.918
Glyma.19G259300	2798.73	11.4506	2.35066	0.995805	2.36056	0.0182474	456.573	5140.88
Glyma.02G028600,Glyma.02G028700	2406.46	11.2327	2.35015	0.996317	2.35884	0.0183322	391.869	4421.05
Glyma.09G038500	385.303	8.58985	-2.4074	1.02089	-2.35814	0.0183667	719.033	51.5734
Glyma.09G269600	890.687	9.79878	2.36434	1.00437	2.35405	0.0185699	137.61	1643.77
Glyma.18G193400	2908.14	11.5059	2.34122	0.994677	2.35375	0.0185852	481.178	5335.1
Glyma.20G090500	94.1452	6.55682	-2.51827	1.06991	-2.35372	0.0185868	184.998	3.29192
Glyma.12G096900	94.9635	6.5693	-2.51876	1.07092	-2.35195	0.0186755	187.732	2.19461
Glyma.18G215100	131.323	7.03698	-2.51719	1.07027	-2.35193	0.0186764	261.55	1.09731
Glyma.01G178800	299.5	8.22641	2.41218	1.02659	2.34971	0.0187881	38.2755	560.724
Glyma.15G223600	840.407	9.71494	2.3599	1.00452	2.34927	0.0188101	130.319	1550.49
Glyma.20G139400	161.369	7.33422	2.46147	1.04787	2.34902	0.0188227	15.4925	307.246
Glyma.10G254300	154.767	7.27395	-2.46567	1.04987	-2.34856	0.0188462	295.268	14.265
Glyma.08G174900	90.7975	6.50458	2.51402	1.07059	2.34826	0.0188612	2.73397	178.861
Glyma.05G169100	2101.48	11.0372	2.33644	0.995457	2.3471	0.0189202	348.125	3854.84
Glyma.03G149300	387.898	8.59953	2.38854	1.01882	2.34441	0.0190572	53.768	722.028
Glyma.11G062700	120.871	6.91733	2.4813	1.05866	2.34381	0.0190879	9.11322	232.629
Glyma.03G132700	12587.1	13.6197	2.31881	0.989645	2.34307	0.0191256	2173.5	23000.6
Glyma.18G272100	159.872	7.32077	-2.45566	1.04807	-2.34304	0.0191274	304.382	15.3623
Glyma.09G048900	220.466	7.78441	2.50439	1.06933	2.34202	0.0191798	0.911322	440.02
Glyma.09G080100	6604.86	12.6893	2.31811	0.990297	2.34083	0.0192411	1138.24	12071.5
Glyma.15G127500	121.299	6.92242	-2.50474	1.07026	-2.34031	0.0192676	241.5	1.09731
Glyma.03G139900	106.271	6.73161	-2.48914	1.06381	-2.33983	0.0192927	205.959	6.58384
Glyma.07G178500	324.728	8.34309	2.39022	1.02274	2.33708	0.019435	43.7435	605.713
Glyma.10G007000	88.0542	6.46032	2.50183	1.07059	2.33686	0.0194464	2.73397	173.374
Glyma.07G013600	146.193	7.19173	2.45204	1.05033	2.33455	0.0195669	13.6698	278.716
Glyma.12G100500	3175.31	11.6327	2.3079	0.990836	2.32925	0.019846	551.35	5799.27
Glyma.17G072200	188.132	7.5556	-2.42242	1.04034	-2.32848	0.0198865	355.416	20.8488
Glyma.16G145500	187.695	7.55225	2.42123	1.04001	2.32808	0.0199076	20.9604	354.43
Glyma.20G156500	91.9599	6.52293	-2.48443	1.06814	-2.32593	0.0200223	179.531	4.38923
Glyma.19G180700	141.46	7.14425	-2.44263	1.05108	-2.32391	0.0201301	269.751	13.1677
Glyma.03G126800	84.7623	6.40535	2.48621	1.07061	2.32224	0.02022	2.73397	166.791
Glyma.11G233300	439.36	8.77926	2.35187	1.01295	2.3218	0.0202439	65.6152	813.104
Glyma.03G252500	107.731	6.75129	-2.45932	1.06141	-2.31703	0.020502	207.782	7.68115
Glyma.15G158200	183.855	7.52242	2.40796	1.03957	2.31631	0.0205415	20.9604	346.749
Glyma.05G034500	2995.01	11.5483	2.2894	0.989026	2.3148	0.0206239	533.124	5456.91
Glyma.08G182300	920.287	9.84594	2.31142	0.998614	2.31463	0.0206332	154.013	1686.56
Glyma.09G150400	388.075	8.60019	2.34894	1.01507	2.31408	0.0206636	57.4133	718.736
Glyma.06G307900	385.768	8.59159	-2.34752	1.01522	-2.31233	0.0207598	714.477	57.0599
Glyma.10G172700	3778.88	11.8837	2.28362	0.987699	2.31206	0.0207743	679.846	6877.92
Glyma.01G221900	84.4833	6.40059	-2.47602	1.07094	-2.312	0.0207774	166.772	2.19461
Glyma.10G019800	299.258	8.22525	-2.36127	1.0222	-2.30999	0.0208889	556.818	41.6976
Glyma.06G021200	156.775	7.29255	-2.41442	1.04553	-2.30927	0.0209285	297.091	16.4596
Glyma.11G178300	288.889	8.17437	2.36151	1.02288	2.3087	0.0209603	40.0982	537.68
Glyma.20G031700	93.8755	6.55268	-2.46035	1.06598	-2.30806	0.0209956	182.264	5.48653
Glyma.11G025600	1199	10.2276	2.29427	0.994442	2.3071	0.0210494	207.782	2190.22
Glyma.10G203000	105.453	6.72046	-2.44723	1.06134	-2.3058	0.0211218	203.225	7.68115
Glyma.15G128700	2173.01	11.0855	2.2814	0.989421	2.30579	0.0211222	389.135	3956.89
Glyma.09G203500	7842.55	12.9371	2.26973	0.984772	2.30483	0.0211763	1445.36	14239.7
Glyma.06G090500	1522.82	10.5725	-2.28587	0.991882	-2.30458	0.0211903	2776.8	268.84
Glyma.04G004500	391.729	8.61371	2.33596	1.01363	2.30454	0.0211921	59.236	724.222
Glyma.04G131100	116.222	6.86073	2.46451	1.0696	2.30415	0.0212144	0.911322	231.532
Glyma.03G130300	259.513	8.01966	-2.36301	1.026	-2.30313	0.0212717	483.912	35.1138
Glyma.07G097000	82.205	6.36115	-2.46531	1.07094	-2.30199	0.0213356	162.215	2.19461
Glyma.05G150400	2508.13	11.2924	2.27409	0.988012	2.30168	0.0213532	454.75	4561.5
Glyma.15G034400	98.5158	6.62228	-2.46188	1.07017	-2.30045	0.0214226	195.934	1.09731
Glyma.12G076700	116.575	6.86511	-2.4297	1.05675	-2.29922	0.0214926	223.274	9.87576
Glyma.11G022300	154.041	7.26717	-2.40324	1.04526	-2.29919	0.021494	291.623	16.4596
Glyma.18G055500	1044.69	10.0289	2.28598	0.994735	2.29808	0.0215575	182.264	1907.12
Glyma.15G031400	81.2937	6.34507	-2.46086	1.07095	-2.29784	0.0215711	160.393	2.19461
Glyma.13G090300	1666.39	10.7025	2.27398	0.990003	2.29694	0.0216222	299.825	3032.96
Glyma.20G114200	868.081	9.76169	2.28979	0.996962	2.29677	0.0216318	149.457	1586.71
Glyma.11G164700	982.787	9.94073	-2.28507	0.995277	-2.29591	0.0216809	1794.39	171.18
Glyma.05G116300	81.8423	6.35478	-2.45583	1.06997	-2.29524	0.0217192	160.393	3.29192
Glyma.06G022500	128.152	7.00172	-2.41552	1.05248	-2.29509	0.0217281	244.234	12.0704
Glyma.09G027900	103.175	6.68895	-2.4347	1.06126	-2.29416	0.0217815	198.668	7.68115
Glyma.17G119400	103.175	6.68895	-2.4347	1.06126	-2.29416	0.0217815	198.668	7.68115
Glyma.20G189600	94.8705	6.56789	-2.45249	1.07014	-2.29175	0.0219203	188.644	1.09731
Glyma.17G163500	80.931	6.33862	-2.45053	1.06997	-2.29028	0.0220053	158.57	3.29192
Glyma.13G255800	151.307	7.24134	-2.39175	1.04497	-2.28882	0.0220899	286.155	16.4596
Glyma.12G057400	132.346	7.04817	-2.40148	1.05034	-2.28639	0.0222312	251.525	13.1677
Glyma.14G081300	78.8201	6.30049	2.44754	1.07093	2.28544	0.0222871	1.82264	155.818
Glyma.12G071000	137.452	7.10278	-2.39243	1.04834	-2.2821	0.0224834	260.638	14.265
Glyma.16G216300	83.758	6.38815	-2.43723	1.06816	-2.28171	0.0225062	163.127	4.38923
Glyma.03G190200	118.946	6.89416	-2.40506	1.05435	-2.2811	0.0225428	226.919	10.9731
Glyma.04G108500	77.6484	6.27888	-2.44209	1.07095	-2.2803	0.02259	153.102	2.19461
Glyma.18G113100	167.079	7.38439	-2.37131	1.04001	-2.28008	0.0226027	314.406	19.7515
Glyma.15G206800	142.715	7.15699	2.38456	1.04607	2.27954	0.0226353	15.4925	269.937
Glyma.01G062400	112.018	6.80759	-2.40558	1.0565	-2.27694	0.0227899	214.161	9.87576
Glyma.08G199800	112.018	6.80759	-2.40558	1.0565	-2.27694	0.0227899	214.161	9.87576
Glyma.15G167800	292.906	8.1943	2.3191	1.01862	2.27672	0.0228032	43.7435	542.069
Glyma.04G206700	111.563	6.80171	-2.40309	1.05647	-2.27463	0.0229282	213.249	9.87576
Glyma.18G044900	200.444	7.64706	-2.34609	1.03201	-2.27332	0.0230071	374.553	26.3354
Glyma.15G223900	76.0768	6.24939	2.43404	1.07092	2.27286	0.0230347	1.82264	150.331
Glyma.U027400	2206.15	11.1073	2.23771	0.98457	2.27278	0.0230396	419.208	3993.1
Glyma.06G303200	7792.95	12.928	2.22539	0.979834	2.2712	0.0231352	1522.82	14063.1
Glyma.15G129200	1594.52	10.6389	2.24076	0.986656	2.27106	0.0231432	299.825	2889.21
Glyma.09G124200	134.718	7.07379	-2.37953	1.04809	-2.27035	0.0231866	255.17	14.265
Glyma.05G126900	159.9	7.32103	2.36053	1.04029	2.2691	0.0232623	19.1378	300.662
Glyma.19G001900	86.6686	6.43744	-2.42796	1.07006	-2.269	0.0232685	172.24	1.09731
Glyma.01G144700	174.435	7.44654	2.35195	1.03668	2.26874	0.0232843	21.8717	326.997
Glyma.06G235100	75.3701	6.23592	-2.42951	1.07096	-2.26854	0.0232965	148.546	2.19461
Glyma.17G092800	2617.77	11.3541	2.22981	0.982966	2.26845	0.0233017	503.961	4731.59
Glyma.15G131300,Glyma.15G131400	447.757	8.80657	2.28078	1.00559	2.26809	0.0233239	74.7284	820.785
Glyma.19G000900	215.76	7.75329	-2.33196	1.02852	-2.2673	0.0233717	401.893	29.6273
Glyma.02G214900	76.3744	6.25502	-2.4224	1.07001	-2.2639	0.0235805	149.457	3.29192
Glyma.14G089800	201.904	7.65753	-2.32878	1.03029	-2.26031	0.0238021	376.376	27.4327
Glyma.03G224100	131.984	7.04422	-2.36622	1.04783	-2.2582	0.0239332	249.702	14.265
Glyma.18G273200	703.522	9.45845	2.2454	0.994785	2.25717	0.0239973	127.585	1279.46
Glyma.16G106400	90.3232	6.49702	-2.3984	1.06351	-2.25517	0.0241225	174.063	6.58384
Glyma.15G024600	799.685	9.64329	2.23717	0.992314	2.2545	0.0241646	147.634	1451.74
Glyma.09G092700	34210.1	15.0621	2.19996	0.97589	2.25431	0.0241767	6931.52	61488.7
Glyma.18G085400	74.5517	6.22017	-2.41032	1.07003	-2.25257	0.0242863	145.812	3.29192
Glyma.01G081700	95.4285	6.57635	-2.38858	1.06103	-2.25119	0.0243737	183.176	7.68115
Glyma.17G168300	211.455	7.7242	2.31139	1.02705	2.25051	0.0244166	30.0736	392.836
Glyma.14G177600	78.29	6.29076	-2.4012	1.0682	-2.2479	0.0245823	152.191	4.38923
Glyma.08G273100	251.218	7.9728	2.2911	1.02012	2.24592	0.0247093	38.2755	464.161
Glyma.10G021600	71.2691	6.15521	-2.40501	1.07097	-2.24565	0.0247266	140.344	2.19461
Glyma.15G256300	1227.21	10.2612	2.21292	0.985466	2.24556	0.0247321	237.855	2216.56
Glyma.15G065600	111.656	6.80291	-2.36525	1.05386	-2.24436	0.0248091	212.338	10.9731
Glyma.09G281900	1149.69	10.167	2.20995	0.985682	2.24205	0.0249583	223.274	2076.1
Glyma.08G180400	93.6058	6.54853	-2.37686	1.06098	-2.24024	0.0250752	179.531	7.68115
Glyma.13G213200	70.3578	6.13664	-2.39922	1.07097	-2.24024	0.0250755	138.521	2.19461
Glyma.07G258500	379.129	8.56654	-2.25328	1.00637	-2.23902	0.0251549	693.516	64.7411
Glyma.02G092500	501.041	8.96879	2.23489	0.998867	2.23742	0.0252589	90.2209	911.862
Glyma.08G325600	165.656	7.37205	2.3165	1.0355	2.23707	0.0252818	21.8717	309.44
Glyma.05G191000	174.797	7.44954	2.311	1.0332	2.23673	0.0253037	23.6944	325.9
Glyma.03G039800	76.4674	6.25677	-2.38826	1.06821	-2.23575	0.0253685	148.546	4.38923
Glyma.06G120300	2123.29	11.0521	2.18823	0.97922	2.23467	0.0254392	430.144	3816.43
Glyma.01G208000	71.8178	6.16627	-2.39124	1.07007	-2.23467	0.0254393	140.344	3.29192
Glyma.18G228700	71.8178	6.16627	-2.39124	1.07007	-2.23467	0.0254393	140.344	3.29192
Glyma.03G026600	81.6563	6.35149	2.38723	1.06922	2.23268	0.02557	0.911322	162.401
Glyma.02G016400	148.304	7.21241	-2.31904	1.03998	-2.22989	0.0257545	277.953	18.6542
Glyma.19G011700	4081.64	11.9949	2.17484	0.97532	2.22988	0.0257555	847.53	7315.74
Glyma.16G202500	86.2223	6.42999	-2.37076	1.06346	-2.2293	0.0257941	165.861	6.58384
Glyma.20G152600	80.6613	6.33381	-2.37577	1.06593	-2.22882	0.0258257	155.836	5.48653
Glyma.02G195300	208.618	7.70472	2.28433	1.02507	2.22845	0.0258503	30.985	386.252
Glyma.08G362000	70.9065	6.14785	-2.38461	1.07008	-2.22844	0.0258511	138.521	3.29192
Glyma.14G220200	70.9065	6.14785	-2.38461	1.07008	-2.22844	0.0258511	138.521	3.29192
Glyma.10G242300	75.2771	6.23414	-2.38399	1.06986	-2.22831	0.0258597	149.457	1.09731
Glyma.13G046700	223.423	7.80363	-2.27627	1.02247	-2.22624	0.0259984	412.829	34.0165
Glyma.14G191300	222.511	7.79774	-2.2733	1.02233	-2.22364	0.0261724	411.006	34.0165
Glyma.08G079200	116.11	6.85935	2.33402	1.04981	2.22327	0.0261977	12.7585	219.461
Glyma.01G040200	509.68	8.99345	-2.21529	0.996651	-2.22273	0.0262338	924.992	94.3684
Glyma.02G015800	69.9951	6.12918	-2.37783	1.07009	-2.22208	0.0262778	136.698	3.29192
Glyma.11G121800	784.314	9.61529	2.19529	0.988026	2.22189	0.0262905	153.102	1415.53
Glyma.05G161900	73.4544	6.19878	-2.37563	1.06982	-2.22059	0.0263787	145.812	1.09731
Glyma.04G033500	450.788	8.81631	-2.21844	0.999255	-2.2201	0.026412	819.279	82.298
Glyma.07G025800	66.6567	6.05868	2.37557	1.07073	2.21864	0.0265114	2.73397	130.579
Glyma.16G164200	6370.21	12.6371	2.15676	0.972287	2.21824	0.0265387	1356.96	11383.5
Glyma.08G200200	339.933	8.4091	-2.23111	1.00666	-2.21636	0.0266671	620.611	59.2546
Glyma.01G007500	199.933	7.64337	2.27123	1.02528	2.21524	0.0267437	30.0736	369.792
Glyma.05G187700	100.627	6.65287	-2.33795	1.05588	-2.21422	0.0268134	191.378	9.87576
Glyma.09G269500	363.739	8.50676	2.22334	1.00412	2.21422	0.0268138	64.7039	662.773
Glyma.08G037900	159.621	7.31851	2.29042	1.03466	2.2137	0.0268496	21.8717	297.37
Glyma.15G186100	8630.07	13.0752	2.14718	0.970724	2.21194	0.0269709	1862.74	15397.4
Glyma.17G244200	813.011	9.66713	2.17994	0.985912	2.21109	0.0270297	162.215	1463.81
Glyma.01G004200	1453.88	10.5057	2.16386	0.978701	2.21095	0.0270391	301.648	2606.1
Glyma.17G147600	109.07	6.76912	2.3238	1.05146	2.21008	0.0270999	11.8472	206.294
Glyma.12G197400	76.8022	6.26307	2.35494	1.06596	2.20922	0.0271591	5.46793	148.136
Glyma.07G054800	170.185	7.41096	-2.27926	1.03177	-2.20908	0.0271689	316.229	24.1407
Glyma.15G057600	248.586	7.9576	-2.24497	1.01636	-2.20884	0.0271855	456.573	40.6003
Glyma.15G156900	609.693	9.25194	-2.18837	0.990837	-2.20861	0.0272019	1100.88	118.509
Glyma.03G030400	127.064	6.98942	-2.30721	1.04482	-2.20823	0.0272279	238.766	15.3623
Glyma.19G098500	135.945	7.08688	2.29929	1.04128	2.20815	0.027234	17.3151	254.575
Glyma.06G032100	65.3455	6.03002	-2.36485	1.07097	-2.20813	0.0272349	128.496	2.19461
Glyma.18G226900,Glyma.18G227000	185.501	7.53528	-2.26866	1.02785	-2.20719	0.0273009	343.569	27.4327
Glyma.13G181000	919.682	9.84499	2.16992	0.983407	2.20653	0.0273466	186.821	1652.54
Glyma.15G018100	67.7168	6.08144	-2.36023	1.07013	-2.20556	0.0274145	132.142	3.29192
Glyma.01G061100	142.38	7.1536	-2.2907	1.03923	-2.20423	0.0275081	266.106	18.6542
Glyma.11G236600	306.697	8.26067	2.21988	1.00791	2.20246	0.0276327	53.768	559.626
Glyma.07G134100	82.1213	6.35968	-2.34097	1.06342	-2.20137	0.02771	157.659	6.58384
Glyma.06G083200	76.5604	6.25853	-2.34484	1.06595	-2.19976	0.0278239	147.634	5.48653
Glyma.09G142900	68.8978	6.10639	-2.35282	1.06969	-2.19953	0.0278405	136.698	1.09731
Glyma.14G164900	68.8978	6.10639	-2.35282	1.06969	-2.19953	0.0278405	136.698	1.09731
Glyma.11G238300	102.58	6.6806	2.31592	1.05326	2.19881	0.0278916	10.9359	194.223
Glyma.20G142200	66.8055	6.0619	-2.35292	1.07014	-2.1987	0.0278993	130.319	3.29192
Glyma.19G107700	63.9786	5.99952	-2.35468	1.07097	-2.19863	0.0279043	125.762	2.19461
Glyma.19G119300	81.6656	6.35166	-2.33752	1.06341	-2.19813	0.02794	156.747	6.58384
Glyma.04G030400	92.3318	6.52876	-2.3247	1.05824	-2.19676	0.0280376	175.885	8.77845
Glyma.19G046000	76.1047	6.24991	-2.34124	1.06595	-2.19638	0.0280649	146.723	5.48653
Glyma.06G319500	2968.03	11.5353	2.1334	0.971512	2.19596	0.0280946	647.039	5289.02
Glyma.03G215800	785.764	9.61795	2.1614	0.984283	2.19592	0.0280978	160.393	1411.14
Glyma.12G233700	67.9865	6.08718	-2.3479	1.06966	-2.19499	0.0281645	134.876	1.09731
Glyma.08G041100	378.682	8.56484	-2.19613	1.00061	-2.1948	0.0281777	687.137	70.2276
Glyma.12G054300	62.3605	5.96256	2.35005	1.07082	2.19463	0.0281901	1.82264	122.898
Glyma.09G062900	30954.8	14.9179	2.1216	0.966792	2.19447	0.0282017	6911.47	54998.1
Glyma.08G341200	193.349	7.59506	2.24668	1.0242	2.19359	0.0282649	30.0736	356.625
Glyma.15G256200	289.968	8.17975	2.21235	1.00865	2.19338	0.0282798	51.0341	528.902
Glyma.17G223000	123.875	6.95274	-2.28963	1.04448	-2.19214	0.0283697	232.387	15.3623
Glyma.11G107000	165.628	7.3718	-2.25968	1.03108	-2.19158	0.0284101	307.116	24.1407
Glyma.06G102100	1627.62	10.6685	2.13331	0.974448	2.18925	0.0285789	351.77	2903.47
Glyma.17G180500	169.822	7.40788	-2.25254	1.02956	-2.18787	0.0286794	314.406	25.2381
Glyma.02G072200	187.407	7.55003	2.24215	1.02486	2.18775	0.0286879	29.1623	345.652
Glyma.02G029900	90.9649	6.50724	-2.31498	1.05819	-2.18768	0.0286929	173.151	8.77845
Glyma.12G221000	997.07	9.96155	-2.1411	0.979402	-2.18613	0.028806	1783.46	210.683
Glyma.17G030200	5308.39	12.3741	2.11292	0.967491	2.18391	0.0289685	1192.01	9424.77
Glyma.04G139100	818.749	9.67728	-2.14379	0.981899	-2.18331	0.0290131	1466.32	171.18
Glyma.08G199300	1989.68	10.9583	2.12063	0.971798	2.18217	0.0290969	438.346	3541.01
Glyma.04G030900	1330.63	10.3779	2.12619	0.975061	2.18057	0.0292153	288.889	2372.38
Glyma.07G258700	218.141	7.76912	-2.2198	1.01803	-2.18047	0.0292223	400.071	36.2111
Glyma.17G233500	84.4926	6.40075	-2.31243	1.06077	-2.17996	0.0292606	161.304	7.68115
Glyma.15G068600	301.741	8.23717	-2.19239	1.00581	-2.17974	0.0292771	548.616	54.8653
Glyma.18G106300	355.165	8.47234	-2.18014	1.00045	-2.17916	0.0293195	643.394	66.9357
Glyma.10G064200	167.544	7.38839	-2.24263	1.0292	-2.17901	0.0293309	309.85	25.2381
Glyma.07G258800	61.2446	5.93651	-2.33317	1.07097	-2.17855	0.0293652	120.295	2.19461
Glyma.06G092900	90.1465	6.4942	2.30098	1.05722	2.17644	0.0295222	9.11322	171.18
Glyma.10G276600	741.789	9.53486	2.13719	0.982329	2.17563	0.0295829	155.836	1327.74
Glyma.09G126200	526.8	9.04111	2.15192	0.989193	2.17543	0.029598	106.625	946.976
Glyma.02G266600	60.7889	5.92574	-2.32943	1.07097	-2.17506	0.0296259	119.383	2.19461
Glyma.07G255300	60.7889	5.92574	-2.32943	1.07097	-2.17506	0.0296259	119.383	2.19461
Glyma.02G059200	486.581	8.92654	2.15543	0.991014	2.17497	0.029632	97.5115	875.651
Glyma.12G017300	115.924	6.85703	2.27202	1.04537	2.17341	0.0297497	14.5812	217.267
Glyma.15G213700	63.8856	5.99742	-2.32411	1.06951	-2.17305	0.0297766	126.674	1.09731
Glyma.13G298700	195.897	7.61395	-2.21987	1.02163	-2.17287	0.0297899	359.972	31.8219
Glyma.07G183200	140.651	7.13597	-2.25195	1.03658	-2.17248	0.0298196	261.55	19.7515
Glyma.09G210400	276.893	8.11319	2.18901	1.00762	2.17247	0.0298205	50.1227	503.664
Glyma.18G181700	145.449	7.18437	2.24681	1.03451	2.17186	0.0298662	20.9604	269.937
Glyma.20G129900	483.838	8.91838	2.15089	0.990632	2.17123	0.0299139	97.5115	870.164
Glyma.06G266700	308.52	8.26922	2.17921	1.00369	2.17118	0.0299172	57.4133	559.626
Glyma.17G195100	408.226	8.67322	-2.16035	0.995222	-2.17072	0.0299521	736.348	80.1034
Glyma.03G261600	140.195	7.13129	-2.2496	1.03652	-2.17034	0.0299807	260.638	19.7515
Glyma.11G014700	63.1602	5.98094	-2.32197	1.07021	-2.16964	0.0300338	123.029	3.29192
Glyma.18G208300	155.055	7.27664	-2.23784	1.03167	-2.16914	0.0300723	287.067	23.0434
Glyma.18G281400	314.918	8.29883	2.17331	1.00256	2.16775	0.0301774	59.236	570.599
Glyma.20G162000	77.5647	6.27733	-2.30505	1.0634	-2.16763	0.030187	148.546	6.58384
Glyma.12G014400	339.031	8.40527	-2.16731	1.00026	-2.16674	0.0302546	613.32	64.7411
Glyma.14G165000	62.5186	5.96621	-2.31553	1.06946	-2.16515	0.0303765	123.94	1.09731
Glyma.01G239600	1088.21	10.0877	2.11041	0.974982	2.16456	0.030421	239.678	1936.75
Glyma.08G057300	72.0038	6.17	-2.30727	1.066	-2.16443	0.0304316	138.521	5.48653
Glyma.20G089100	59.5242	5.89541	2.31645	1.07081	2.16326	0.0305209	2.73397	116.314
Glyma.16G076900	128.617	7.00694	-2.2496	1.03992	-2.16325	0.030522	239.678	17.5569
Glyma.20G057500	1215.34	10.2471	-2.10577	0.973504	-2.16308	0.0305348	2160.75	269.937
Glyma.03G077900	118.407	6.88761	-2.25785	1.04387	-2.16296	0.030544	221.451	15.3623
Glyma.13G106600	133.267	7.05818	-2.24343	1.03801	-2.16127	0.0306744	247.88	18.6542
Glyma.18G059600	148.127	7.21069	-2.23177	1.03291	-2.16066	0.0307219	274.308	21.9461
Glyma.15G140200	58.9663	5.88182	-2.31398	1.07097	-2.16064	0.0307233	115.738	2.19461
Glyma.09G262800	61.6073	5.94503	-2.30962	1.06942	-2.1597	0.030796	122.117	1.09731
Glyma.16G062600	1935.54	10.9185	2.09079	0.968455	2.1589	0.0308582	441.991	3429.08
Glyma.07G006900	6390.72	12.6418	-2.07907	0.963112	-2.1587	0.0308736	11285.8	1495.63
Glyma.08G018300	187.221	7.5486	2.20413	1.02149	2.15776	0.0309464	30.985	343.457
Glyma.06G310000	752.566	9.55567	2.11302	0.979427	2.15741	0.0309741	163.127	1342.01
Glyma.13G312800	100.292	6.64806	2.26646	1.05078	2.15694	0.0310102	11.8472	188.737
Glyma.02G032700	58.5106	5.87063	-2.30999	1.07097	-2.15692	0.031012	114.827	2.19461
Glyma.07G155500	418.753	8.70995	2.13967	0.992331	2.1562	0.0310678	84.753	752.752
Glyma.03G214800	150.201	7.23075	2.2234	1.03133	2.15586	0.0310942	22.7831	277.619
Glyma.17G061400	274.057	8.09833	2.16849	1.00587	2.15583	0.031097	51.0341	497.08
Glyma.11G063400	58.4269	5.86856	2.30632	1.07083	2.15377	0.031258	2.73397	114.12
Glyma.16G214200	95.4471	6.57663	2.26682	1.05279	2.15316	0.0313058	10.9359	179.958
Glyma.17G140200	2751.96	11.4262	2.07846	0.965325	2.15312	0.031309	640.66	4863.26
Glyma.19G003600	145.356	7.18345	2.22242	1.03251	2.15243	0.0313634	21.8717	268.84
Glyma.19G233900	501.199	8.96924	2.12465	0.987128	2.15235	0.0313696	104.802	897.597
Glyma.06G270500	126.339	6.98116	-2.23665	1.03962	-2.15141	0.0314436	235.121	17.5569
Glyma.06G050100	3210.72	11.6487	2.07379	0.964194	2.1508	0.031492	752.752	5668.69
Glyma.07G202500	208.572	7.7044	-2.18551	1.01632	-2.15043	0.0315213	380.933	36.2111
Glyma.15G032300	315.968	8.30364	-2.14874	1.00016	-2.1484	0.0316818	570.488	61.4492
Glyma.13G212900	325.268	8.34548	-2.14662	0.999181	-2.14837	0.031684	586.892	63.6438
Glyma.13G230100	59.7846	5.9017	-2.2973	1.06933	-2.14836	0.0316853	118.472	1.09731
Glyma.08G303800	881.946	9.78455	-2.09581	0.975582	-2.14827	0.0316925	1567.47	196.418
Glyma.14G054000	61.3562	5.93914	2.29346	1.06846	2.14651	0.0318326	0.911322	121.801
Glyma.12G069300	57.1436	5.83652	-2.29772	1.07096	-2.14547	0.0319152	112.093	2.19461
Glyma.13G088900	99.9014	6.64243	-2.25086	1.05028	-2.1431	0.0321054	187.732	12.0704
Glyma.02G242900	127.074	6.98952	2.22422	1.03802	2.14275	0.0321332	18.2264	235.921
Glyma.15G267000	303.48	8.24546	-2.14263	1.00062	-2.14132	0.0322484	547.705	59.2546
Glyma.08G094400	178.535	7.48007	2.18654	1.02161	2.1403	0.0323303	30.0736	326.997
Glyma.02G063900	893.961	9.80407	2.08344	0.97393	2.13921	0.0324185	202.314	1585.61
Glyma.09G093000	656.217	9.35803	2.09347	0.97915	2.13805	0.0325126	144.9	1167.53
Glyma.20G027200	461.659	8.85068	-2.1109	0.987347	-2.13795	0.0325211	825.658	97.6603
Glyma.05G007100	787.317	9.6208	-2.08636	0.975891	-2.1379	0.0325245	1397.97	176.666
Glyma.07G205400	59.5149	5.89518	-2.28804	1.07029	-2.13778	0.0325346	115.738	3.29192
Glyma.06G235500	2968.29	11.5354	2.05734	0.962501	2.13749	0.0325579	709.009	5227.57
Glyma.15G186300	277.619	8.11696	2.14194	1.00284	2.13588	0.0326892	53.768	501.469
Glyma.02G031200	63.7089	5.99342	-2.28152	1.06845	-2.13534	0.0327329	123.029	4.38923
Glyma.02G106800	63.7089	5.99342	-2.28152	1.06845	-2.13534	0.0327329	123.029	4.38923
Glyma.13G322500	235.298	7.87834	2.15478	1.00914	2.13526	0.0327397	43.7435	426.852
Glyma.06G168300	1331.69	10.379	2.06702	0.968166	2.13498	0.0327624	310.761	2352.63
Glyma.18G268200	307.599	8.26491	2.13277	0.999037	2.13482	0.0327755	61.0586	554.14
Glyma.10G227700	1909.73	10.8992	2.05888	0.964745	2.13412	0.0328333	452.927	3366.54
Glyma.07G243600	1683.78	10.7175	2.0595	0.965584	2.1329	0.0329328	398.248	2969.31
Glyma.01G008700	140.967	7.13921	2.19945	1.03181	2.13164	0.0330367	21.8717	260.062
Glyma.09G239900	1064.42	10.0559	2.06726	0.97019	2.13078	0.0331077	246.968	1881.88
Glyma.04G102600	1392.47	10.4434	2.05977	0.966958	2.13015	0.0331592	328.076	2456.87
Glyma.07G268500	365.366	8.5132	2.11409	0.992694	2.12965	0.0332006	75.6398	655.092
Glyma.13G076200	55.321	5.78976	-2.2806	1.07096	-2.1295	0.033213	108.447	2.19461
Glyma.06G211300	169.645	7.40638	-2.17822	1.02307	-2.1291	0.0332461	310.761	28.53
Glyma.08G266100	112.483	6.81357	-2.22084	1.04319	-2.12889	0.0332635	209.604	15.3623
Glyma.14G158600	66.9264	6.0645	2.26942	1.06608	2.12875	0.0332749	5.46793	128.385
Glyma.09G062800	77.6577	6.27906	-2.25668	1.06066	-2.12762	0.0333685	147.634	7.68115
Glyma.11G151800	292.906	8.1943	-2.12756	1.00005	-2.12745	0.0333826	527.656	58.1572
Glyma.20G105900	183.139	7.51679	-2.1683	1.01931	-2.12722	0.033402	334.455	31.8219
Glyma.11G238700	224.529	7.81076	-2.14907	1.01036	-2.12703	0.0334178	407.361	41.6976
Glyma.12G039600	62.7976	5.97264	-2.27262	1.06848	-2.12696	0.0334231	121.206	4.38923
Glyma.09G025100	386.205	8.59322	2.1068	0.990608	2.12677	0.0334389	81.1077	691.303
Glyma.18G124300	74.9702	6.22825	2.25722	1.06156	2.12632	0.0334763	7.29058	142.65
Glyma.11G088900	87.4126	6.44977	-2.24313	1.05521	-2.12576	0.0335232	164.949	9.87576
Glyma.16G212900	5804.33	12.5029	2.03527	0.957969	2.12456	0.0336231	1428.95	10179.7
Glyma.02G031600	145.03	7.18021	-2.18783	1.03005	-2.12401	0.0336696	267.017	23.0434
Glyma.20G240600	462.161	8.85225	2.09211	0.985131	2.12369	0.0336964	100.245	824.077
Glyma.13G002200	209.214	7.70883	-2.1489	1.01274	-2.12187	0.0338486	380.021	38.4057
Glyma.11G170300	1378.66	10.4291	2.04884	0.965738	2.12153	0.0338774	328.987	2428.34
Glyma.11G235200	81.396	6.34689	-2.24016	1.05788	-2.1176	0.0342092	154.013	8.77845
Glyma.06G160300	55.228	5.78733	-2.26334	1.06906	-2.11714	0.0342483	109.359	1.09731
Glyma.10G070200	398.908	8.63991	2.09166	0.988233	2.11656	0.0342969	85.6643	712.152
Glyma.06G132600	57.2366	5.83887	-2.26513	1.07034	-2.11626	0.0343223	111.181	3.29192
Glyma.12G161400	61.5329	5.94329	2.26031	1.06817	2.11606	0.0343398	4.55661	118.509
Glyma.10G033700	94.2568	6.55852	2.22247	1.05031	2.11601	0.0343436	11.8472	176.666
Glyma.10G231200	138.558	7.11435	-2.18171	1.03139	-2.11531	0.0344038	255.17	21.9461
Glyma.10G152200	2039.96	10.9943	2.03257	0.961214	2.11458	0.0344657	499.405	3580.51
Glyma.06G265500	89.9605	6.49122	2.22514	1.05243	2.11429	0.0344907	10.9359	168.985
Glyma.02G104900	152.051	7.24841	-2.16947	1.02657	-2.11332	0.0345735	278.865	25.2381
Glyma.17G015600	462.942	8.85469	-2.07891	0.983775	-2.1132	0.0345836	823.835	102.05
Glyma.01G031500	1540.26	10.589	2.03456	0.963206	2.11228	0.0346622	374.553	2705.96
Glyma.09G166300	56.781	5.82734	-2.26038	1.07035	-2.1118	0.0347034	110.27	3.29192
Glyma.16G170100	465.174	8.86163	2.07637	0.983261	2.11172	0.0347102	102.979	827.369
Glyma.01G161100	2307.03	11.1718	2.02522	0.959691	2.11028	0.0348343	570.488	4043.57
Glyma.13G353100	80.4846	6.33064	-2.23235	1.05786	-2.11026	0.0348359	152.191	8.77845
Glyma.13G352700	121.038	6.91932	2.18794	1.03716	2.10954	0.0348976	18.2264	223.851
Glyma.12G012500	55.321	5.78976	2.25271	1.06803	2.10921	0.0349263	0.911322	109.731
Glyma.06G195600	85.1342	6.41167	-2.22459	1.05511	-2.10839	0.0349969	160.393	9.87576
Glyma.05G036900	70.2741	6.13492	-2.24035	1.06343	-2.10672	0.0351415	133.964	6.58384
Glyma.06G129400	362.474	8.50173	-2.08421	0.989856	-2.10556	0.0352422	647.039	77.9088
Glyma.08G092800	1139.91	10.1547	2.03248	0.965425	2.10527	0.0352676	276.131	2003.68
Glyma.05G145700	84.6786	6.40393	-2.22079	1.05509	-2.10483	0.0353057	159.481	9.87576
Glyma.16G177800	248.419	7.95663	-2.11188	1.0034	-2.10473	0.0353147	447.459	49.3788
Glyma.04G248700	84.567	6.40202	2.21882	1.05458	2.10399	0.0353791	10.0245	159.109
Glyma.06G071100	53.4054	5.73891	-2.24835	1.06893	-2.10337	0.0354337	105.713	1.09731
Glyma.14G099200	126.981	6.98847	-2.17602	1.03457	-2.10332	0.0354376	234.21	19.7515
Glyma.03G225500	64.1831	6.00412	2.24216	1.06615	2.10305	0.0354613	5.46793	122.898
Glyma.12G092600	69.8185	6.12554	-2.23597	1.06343	-2.1026	0.0355009	133.053	6.58384
Glyma.12G200200	313.151	8.29071	-2.09059	0.994345	-2.10248	0.0355113	560.463	65.8384
Glyma.14G178600	88.3146	6.46458	2.2119	1.05233	2.10191	0.0355615	10.9359	165.693
Glyma.09G099200	249.461	7.96267	2.10573	1.00241	2.10067	0.0356702	50.1227	448.798
Glyma.15G266500	241.965	7.91866	2.10751	1.00356	2.10003	0.0357265	48.3001	435.631
Glyma.19G138700	88.8725	6.47367	-2.21003	1.05239	-2.10002	0.0357269	166.772	10.9731
Glyma.06G131800	528.056	9.04455	2.05342	0.978239	2.09909	0.0358086	121.206	934.905
Glyma.08G175200	1421.88	10.4736	2.01848	0.961861	2.09851	0.0358597	351.77	2491.98
Glyma.10G045400	134.383	7.07021	2.16293	1.03072	2.09847	0.0358636	21.8717	246.894
Glyma.08G159900	162.355	7.34301	-2.14399	1.0217	-2.09845	0.0358655	296.18	28.53
Glyma.20G246300	69.3628	6.11609	-2.23155	1.06344	-2.09843	0.0358671	132.142	6.58384
Glyma.07G132600	160.616	7.32747	2.1439	1.02179	2.09817	0.0358897	28.251	292.981
Glyma.11G095100	474.036	8.88885	2.05784	0.980814	2.09809	0.0358969	107.536	840.537
Glyma.09G263400	55.414	5.79218	-2.24576	1.07039	-2.09808	0.0358983	107.536	3.29192
Glyma.13G321600	144.212	7.17205	-2.15559	1.02752	-2.09786	0.0359178	264.283	24.1407
Glyma.03G147900	2666.13	11.3805	2.00562	0.956639	2.09652	0.0360357	675.29	4656.97
Glyma.04G093300	52.494	5.71408	-2.24052	1.06886	-2.09618	0.0360662	103.891	1.09731
Glyma.05G124000	50.2901	5.6522	2.24393	1.07057	2.09602	0.0360803	1.82264	98.7576
Glyma.03G156700	400.312	8.64498	-2.06515	0.985412	-2.09572	0.0361072	711.743	88.8818
Glyma.07G197100	758.388	9.56679	2.03307	0.970135	2.09565	0.0361129	181.353	1335.42
Glyma.07G229100	619.913	9.27592	2.03995	0.97393	2.09456	0.0362105	145.812	1094.01
Glyma.03G040600	3791.46	11.8885	1.99883	0.954532	2.09404	0.0362564	970.558	6612.37
Glyma.03G236300	1033.6	10.0135	2.02031	0.96494	2.09371	0.0362855	253.348	1813.85
Glyma.U040600	699.524	9.45023	2.03301	0.971268	2.09315	0.0363355	166.772	1232.28
Glyma.01G013500	52.0384	5.7015	-2.23652	1.06882	-2.09251	0.0363931	102.979	1.09731
Glyma.08G138200	52.0384	5.7015	-2.23652	1.06882	-2.09251	0.0363931	102.979	1.09731
Glyma.04G102700	702.174	9.45568	2.03174	0.971065	2.09228	0.0364132	167.683	1236.66
Glyma.06G129300	101.91	6.67115	-2.18571	1.04479	-2.092	0.0364388	189.555	14.265
Glyma.12G080100	641.757	9.32588	2.03444	0.972741	2.09145	0.0364878	152.191	1131.32
Glyma.07G211100	256.444	8.0025	-2.09112	1.00028	-2.09053	0.03657	460.218	52.6707
Glyma.16G056400	51.22	5.67864	-2.23855	1.07092	-2.0903	0.0365907	100.245	2.19461
Glyma.14G208900	101.454	6.66469	-2.18237	1.04475	-2.0889	0.036717	188.644	14.265
Glyma.13G278600	51.5827	5.68882	-2.23246	1.06878	-2.08878	0.0367274	102.068	1.09731
Glyma.18G050600	139.683	7.12602	2.1446	1.02754	2.08711	0.036878	23.6944	255.672
Glyma.15G250200	51.127	5.67601	-2.22833	1.06875	-2.085	0.0370693	101.157	1.09731
Glyma.20G188600	51.127	5.67601	-2.22833	1.06875	-2.085	0.0370693	101.157	1.09731
Glyma.10G016600	72.6454	6.1828	-2.21099	1.06062	-2.08462	0.0371036	137.61	7.68115
Glyma.03G135800	161.072	7.33156	2.12561	1.02003	2.08387	0.0371719	29.1623	292.981
Glyma.06G302600	1990.1	10.9586	1.99333	0.956569	2.08383	0.0371753	509.429	3470.78
Glyma.10G050500	176.397	7.46268	-2.11636	1.01592	-2.0832	0.0372333	319.874	32.9192
Glyma.01G105000	81.9446	6.35658	-2.19745	1.05497	-2.08295	0.0372561	154.013	9.87576
Glyma.07G007000	41442.4	15.3388	1.97651	0.948953	2.08284	0.0372662	10943.2	71941.6
Glyma.16G016700	193.154	7.59361	2.10516	1.01112	2.082	0.0373425	37.3642	348.943
Glyma.09G216800	3210.67	11.6487	1.98485	0.953347	2.08198	0.0373444	833.86	5587.48
Glyma.09G004400	1177.93	10.202	-2.00059	0.961348	-2.08102	0.0374317	2059.59	296.273
Glyma.10G065600	50.3087	5.65274	-2.22848	1.07091	-2.08092	0.0374414	98.4228	2.19461
Glyma.01G214300	167.097	7.38455	-2.11874	1.01826	-2.08074	0.0374576	303.47	30.7246
Glyma.08G125100	552.271	9.10923	2.02694	0.974402	2.08018	0.0375086	131.23	973.311
Glyma.12G098900	444.874	8.79725	2.03832	0.979939	2.08005	0.0375214	102.979	786.769
Glyma.18G021700	53.5913	5.74393	-2.22539	1.07044	-2.07895	0.0376217	103.891	3.29192
Glyma.06G235900	50.2157	5.65007	-2.2199	1.06866	-2.07727	0.0377769	99.3341	1.09731
Glyma.13G161100	71.7341	6.16459	-2.20216	1.06062	-2.0763	0.0378666	135.787	7.68115
Glyma.01G093400	49.8531	5.63961	-2.22334	1.07091	-2.07613	0.0378821	97.5115	2.19461
Glyma.20G220200	264.721	8.04833	2.06647	0.99652	2.07369	0.038108	56.502	472.939
Glyma.05G152500	254.715	7.99274	-2.07024	0.998351	-2.07366	0.0381109	455.661	53.768
Glyma.03G068100	49.7601	5.63692	-2.21559	1.06862	-2.07331	0.0381431	98.4228	1.09731
Glyma.09G224500	50.3831	5.65487	2.21292	1.06756	2.07288	0.0381835	0.911322	99.8549
Glyma.09G210600	474.12	8.88911	2.02425	0.97702	2.07186	0.0382781	112.093	836.148
Glyma.20G236200	1589.21	10.6341	1.98134	0.95652	2.07141	0.0383209	411.006	2767.41
Glyma.19G263300	140.139	7.13072	2.12376	1.02559	2.07077	0.0383799	24.6057	255.672
Glyma.05G234600	228.342	7.83505	2.07348	1.00205	2.06923	0.0385242	47.3888	409.295
Glyma.09G226000	168.557	7.3971	-2.10246	1.01639	-2.06855	0.038588	305.293	31.8219
Glyma.06G052800	70.8228	6.14614	-2.19316	1.06062	-2.06781	0.038658	133.964	7.68115
Glyma.13G091100	4166.32	12.0246	1.96427	0.949949	2.06776	0.0386623	1109.08	7223.57
Glyma.20G149900	75.4724	6.23788	-2.187	1.05774	-2.06762	0.0386759	142.166	8.77845
Glyma.13G343000	48.8487	5.61025	-2.20676	1.06853	-2.06523	0.0389016	96.6002	1.09731
Glyma.15G055700	202.658	7.6629	2.07904	1.00682	2.06495	0.0389274	41.0095	364.306
Glyma.01G221500	773.768	9.59576	-1.99213	0.965112	-2.06414	0.0390044	1353.31	194.223
Glyma.07G089500	61.0679	5.93234	-2.20033	1.06625	-2.06361	0.0390548	116.649	5.48653
Glyma.12G171700	124.34	6.95814	-2.1283	1.03154	-2.06323	0.0390906	227.831	20.8488
Glyma.11G228900	200.742	7.6492	-2.07693	1.00722	-2.06205	0.0392034	360.884	40.6003
Glyma.15G131500	90.8719	6.50576	2.16012	1.04759	2.062	0.0392078	12.7585	168.985
Glyma.02G301800	3202.31	11.6449	1.9582	0.950028	2.0612	0.0392841	856.643	5547.98
Glyma.13G259200	221.256	7.78957	-2.06628	1.00267	-2.06078	0.0393244	396.425	46.0869
Glyma.03G193800	913.294	9.83494	1.98167	0.961674	2.06065	0.0393364	233.299	1593.29
Glyma.01G108200	242.691	7.92298	2.05651	0.998275	2.06006	0.0393926	51.9454	433.436
Glyma.17G044300	3815.42	11.8976	1.95444	0.94897	2.05953	0.039443	1026.15	6604.69
Glyma.09G049300	48.7371	5.60695	2.19811	1.06736	2.05938	0.0394576	0.911322	96.563
Glyma.03G029600	75.3329	6.23521	2.17599	1.05671	2.05921	0.0394737	9.11322	141.553
Glyma.08G227200	432.255	8.75574	2.01331	0.977743	2.05914	0.039481	102.979	761.531
Glyma.06G307000	60.6122	5.92154	-2.19525	1.06627	-2.05881	0.0395121	115.738	5.48653
Glyma.06G166800	1536.17	10.5851	-1.96379	0.954644	-2.05709	0.0396775	2667.44	404.906
Glyma.20G146900	310.333	8.27767	-2.03327	0.988474	-2.05698	0.0396883	550.439	70.2276
Glyma.07G133900	47.9374	5.58308	-2.19766	1.06844	-2.05689	0.0396968	94.7775	1.09731
Glyma.18G294200	793.102	9.63136	-1.98063	0.963403	-2.05587	0.039795	1384.3	201.904
Glyma.16G078900	158.235	7.30593	2.09096	1.01757	2.05485	0.0398931	30.0736	286.397
Glyma.07G057600	64.8062	6.01806	-2.18493	1.06352	-2.05444	0.0399334	123.029	6.58384
Glyma.12G178800	64.8062	6.01806	-2.18493	1.06352	-2.05444	0.0399334	123.029	6.58384
Glyma.13G285300	2094.63	11.0325	1.95428	0.951445	2.05401	0.0399747	560.463	3628.79
Glyma.03G258100	78.2993	6.29093	-2.16434	1.05483	-2.05183	0.040186	146.723	9.87576
Glyma.04G230400	62.9928	5.97712	2.18272	1.06399	2.05144	0.0402241	6.37926	119.606
Glyma.16G214500	219.108	7.7755	2.05322	1.00142	2.05032	0.0403334	46.4774	391.738
Glyma.04G211100	164.085	7.3583	2.08079	1.01514	2.04976	0.0403883	31.8963	296.273
Glyma.09G126900	81.7307	6.35281	2.15512	1.05193	2.04872	0.0404898	10.9359	152.526
Glyma.06G169700	662.178	9.37108	-1.97852	0.965787	-2.04861	0.0405	1156.47	167.888
Glyma.08G366600	164.001	7.35756	-2.08009	1.01542	-2.0485	0.0405106	296.18	31.8219
Glyma.18G070500	143.031	7.16019	-2.09441	1.0225	-2.04833	0.0405276	259.727	26.3354
Glyma.14G176500	55.0513	5.78271	-2.18828	1.06876	-2.04749	0.0406096	105.713	4.38923
Glyma.03G003100	54.949	5.78002	2.18677	1.06842	2.04674	0.0406835	4.55661	105.341
Glyma.13G267800,Glyma.13G267900	5210.73	12.3473	-1.93545	0.945752	-2.04647	0.0407104	8988.37	1433.08
Glyma.08G135600	47.1191	5.55824	-2.191	1.07086	-2.04602	0.0407539	92.0436	2.19461
Glyma.18G046300	385.554	8.59079	-2.0035	0.97945	-2.04554	0.0408016	678.935	92.1737
Glyma.19G039700	90.8812	6.50591	-2.14005	1.04663	-2.04471	0.0408833	168.595	13.1677
Glyma.11G130300	46.5704	5.54134	-2.18346	1.06828	-2.0439	0.0409637	92.0436	1.09731
Glyma.10G227400	124.507	6.96008	2.10297	1.02897	2.04375	0.0409782	21.8717	227.142
Glyma.07G097900	1156.5	10.1755	1.95247	0.955597	2.0432	0.0410331	307.116	2005.88
Glyma.04G110400	50.4017	5.6554	-2.1872	1.07053	-2.0431	0.0410427	97.5115	3.29192
Glyma.10G042300	50.4017	5.6554	-2.1872	1.07053	-2.0431	0.0410427	97.5115	3.29192
Glyma.01G129100	213.166	7.73583	2.04465	1.00153	2.04152	0.0411991	45.5661	380.765
Glyma.20G184900	68.0888	6.08935	-2.16511	1.06063	-2.04134	0.0412172	128.496	7.68115
Glyma.01G179900	863.952	9.75481	-1.95896	0.959675	-2.04128	0.0412235	1501.86	226.045
Glyma.01G036800	165.637	7.37189	2.06916	1.01367	2.04127	0.0412242	32.8076	298.467
Glyma.17G039200	1645.02	10.6839	1.94202	0.951408	2.0412	0.0412305	444.725	2845.32
Glyma.16G145300	267.575	8.0638	-2.02418	0.991934	-2.04064	0.0412866	474.799	60.3519
Glyma.06G319700	246.252	7.94399	2.03004	0.995023	2.04019	0.0413312	54.6793	437.825
Glyma.14G054800	786.146	9.61865	1.95943	0.96089	2.03918	0.0414319	205.048	1367.24
Glyma.14G222600	401.968	8.65094	-1.99259	0.97721	-2.03906	0.041444	706.275	97.6603
Glyma.11G074100	242.867	7.92403	-2.02994	0.995714	-2.03868	0.041482	431.967	53.768
Glyma.01G018000	523.322	9.03156	-1.97605	0.969621	-2.03796	0.0415539	914.968	131.677
Glyma.13G210500	89.9698	6.49137	-2.13235	1.04654	-2.03752	0.0415981	166.772	13.1677
Glyma.03G230000	1627.28	10.6682	-1.93703	0.950899	-2.03705	0.0416455	2812.34	442.215
Glyma.07G102700	54.14	5.75862	-2.17718	1.0688	-2.03703	0.0416475	103.891	4.38923
Glyma.02G019600	589.151	9.20249	-1.96879	0.966581	-2.03686	0.0416637	1027.97	150.331
Glyma.04G102400	45.6591	5.51283	-2.17362	1.06817	-2.03489	0.0418617	90.2209	1.09731
Glyma.19G239000	247.805	7.95306	2.02272	0.994047	2.03483	0.0418681	55.5907	440.02
Glyma.07G048000	115.915	6.85692	2.09909	1.03189	2.03421	0.0419307	20.0491	211.78
Glyma.11G221000	10487.6	13.3564	-1.91401	0.941845	-2.03219	0.0421348	18016.8	2958.34
Glyma.06G263100	338.473	8.4029	1.99425	0.981577	2.03168	0.0421859	81.1077	595.837
Glyma.13G037900	45.7521	5.51577	-2.17366	1.07083	-2.02989	0.0423677	89.3096	2.19461
Glyma.02G005600	93.9778	6.55425	2.11642	1.04295	2.02927	0.0424313	14.5812	173.374
Glyma.03G171500	382.709	8.5801	1.98259	0.977088	2.02908	0.0424498	93.8662	671.552
Glyma.13G095000	64.5458	6.01225	2.15273	1.06161	2.0278	0.0425809	7.29058	121.801
Glyma.02G024600	398.155	8.63719	1.97828	0.975633	2.02769	0.0425922	98.4228	697.887
Glyma.09G005600	199.561	7.64069	-2.03376	1.00316	-2.02736	0.042626	356.327	42.795
Glyma.06G137000	250.893	7.97093	-2.01214	0.992754	-2.02683	0.04268	444.725	57.0599
Glyma.16G047600	368.267	8.52461	1.98129	0.977908	2.02605	0.0427596	90.2209	646.314
Glyma.10G097800	1787.58	10.8038	-1.92121	0.948276	-2.02601	0.0427641	3080.27	494.885
Glyma.09G094400	124.963	6.96535	2.08031	1.02689	2.02583	0.0427822	22.7831	227.142
Glyma.05G128400	191.173	7.57874	-2.03596	1.00503	-2.02577	0.0427884	341.746	40.6003
Glyma.14G207800	258.369	8.01329	-2.00818	0.991362	-2.02567	0.0427983	457.484	59.2546
Glyma.09G263100	44.7478	5.48374	-2.16345	1.06805	-2.0256	0.0428057	88.3983	1.09731
Glyma.15G021300	179.047	7.48419	-2.04182	1.0082	-2.02521	0.0428461	320.785	37.3084
Glyma.20G210100	975.515	9.93002	1.93408	0.955109	2.02498	0.0428691	263.372	1687.66
Glyma.07G243900	588.993	9.20211	1.95311	0.964592	2.0248	0.0428875	153.102	1024.88
Glyma.08G215300	45.2964	5.50133	-2.16771	1.07082	-2.02435	0.0429341	88.3983	2.19461
Glyma.04G242400	712.654	9.47706	1.94354	0.960346	2.0238	0.0429911	188.644	1236.66
Glyma.10G166000	3119.88	11.6073	1.9098	0.943992	2.02311	0.0430623	879.426	5360.34
Glyma.10G010300	66.2662	6.0502	-2.14549	1.06065	-2.0228	0.0430938	124.851	7.68115
Glyma.15G222300	625.186	9.28814	1.94705	0.962844	2.02219	0.0431572	164.038	1086.33
Glyma.18G138300	469.898	8.8762	-1.9614	0.970074	-2.02191	0.0431861	820.19	119.606
Glyma.04G230000	178.136	7.47683	-2.03751	1.00799	-2.02136	0.0432426	318.963	37.3084
Glyma.15G118500	104.923	6.71319	-2.09536	1.03664	-2.02131	0.043248	192.289	17.5569
Glyma.06G020300	79.3036	6.30932	-2.12592	1.05184	-2.02113	0.0432659	147.634	10.9731
Glyma.13G271800	79.3036	6.30932	-2.12592	1.05184	-2.02113	0.0432659	147.634	10.9731
Glyma.03G187900	120.667	6.91488	2.07769	1.02827	2.02057	0.0433244	21.8717	219.461
Glyma.09G276300	70.4601	6.13873	-2.1369	1.05767	-2.02038	0.0433438	132.142	8.77845
Glyma.04G042400	2797.61	11.45	1.90718	0.944095	2.02011	0.0433715	790.117	4805.11
Glyma.13G171100	117.049	6.87097	-2.08014	1.03028	-2.019	0.0434875	213.249	20.8488
Glyma.08G288900	287.652	8.16818	1.98964	0.98575	2.0184	0.0435494	68.3492	506.956
Glyma.11G075100	108.661	6.76369	-2.08768	1.03438	-2.01829	0.0435611	198.668	18.6542
Glyma.07G146800	363.497	8.5058	-1.97123	0.977273	-2.01708	0.0436877	637.014	89.9791
Glyma.07G218900	157.166	7.29614	-2.04476	1.0139	-2.01673	0.0437238	282.51	31.8219
Glyma.14G212700	70.0044	6.12937	-2.13209	1.05767	-2.01584	0.0438167	131.23	8.77845
Glyma.11G207000	625.995	9.29001	-1.93903	0.961962	-2.01571	0.0438305	1086.3	165.693
Glyma.04G200500	48.1234	5.58867	-2.15756	1.0706	-2.01527	0.0438759	92.9549	3.29192
Glyma.12G177900	545.213	9.09067	-1.94403	0.965036	-2.01446	0.0439607	947.775	142.65
Glyma.06G174700	56.5113	5.82047	-2.14689	1.06645	-2.01312	0.0441018	107.536	5.48653
Glyma.17G157400	56.5113	5.82047	-2.14689	1.06645	-2.01312	0.0441018	107.536	5.48653
Glyma.19G151200	45.2592	5.50014	2.15597	1.07097	2.01311	0.0441033	2.73397	87.7845
Glyma.14G011800	44.3851	5.472	-2.15552	1.07079	-2.01302	0.0441124	86.5756	2.19461
Glyma.18G003200	443.758	8.79363	1.95187	0.970076	2.01207	0.0442121	113.915	773.601
Glyma.11G150400	803.61	9.65035	-1.9233	0.956247	-2.0113	0.0442939	1388.86	218.364
Glyma.16G209800	863.636	9.75428	1.9202	0.954839	2.01102	0.0443232	236.032	1491.24
Glyma.12G169400	284.174	8.15063	-1.98177	0.985474	-2.01098	0.0443273	500.316	68.033
Glyma.05G233700	268.766	8.07021	-1.98614	0.987715	-2.01084	0.0443424	473.888	63.6438
Glyma.19G020700	386.178	8.59312	1.95868	0.974139	2.01067	0.04436	97.5115	674.844
Glyma.14G219100	111.488	6.80075	-2.07394	1.03206	-2.00952	0.0444823	203.225	19.7515
Glyma.15G071300	2829.49	11.4663	1.89336	0.942251	2.0094	0.0444947	811.077	4847.9
Glyma.19G188100	331.796	8.37415	1.96731	0.979114	2.00928	0.0445076	82.019	581.572
Glyma.10G232200	43.9295	5.45712	-2.14929	1.07078	-2.00723	0.0447255	85.6643	2.19461
Glyma.15G064900	174.5	7.44708	2.02047	1.00686	2.0067	0.0447815	37.3642	311.635
Glyma.18G256500	295.51	8.20706	1.97132	0.982921	2.00557	0.0449022	71.9945	519.026
Glyma.19G172800	60.2496	5.91288	-2.13314	1.06366	-2.00548	0.0449116	113.915	6.58384
Glyma.02G218200	464.96	8.86096	1.9408	0.967757	2.00546	0.0449135	121.206	808.715
Glyma.08G189500	2620.18	11.3555	1.88837	0.941946	2.00475	0.0449895	754.575	4485.79
Glyma.01G092300	51.406	5.68387	-2.14217	1.06894	-2.00401	0.0450692	98.4228	4.38923
Glyma.14G159300	51.406	5.68387	-2.14217	1.06894	-2.00401	0.0450692	98.4228	4.38923
Glyma.04G066500	81.6749	6.35182	-2.10198	1.04892	-2.00394	0.0450762	151.28	12.0704
Glyma.10G012900	488.869	8.9333	-1.93617	0.966277	-2.00374	0.0450979	849.352	128.385
Glyma.08G203800	47.2121	5.56108	-2.14511	1.07063	-2.0036	0.045113	91.1322	3.29192
Glyma.13G224400	319.279	8.31867	-1.96317	0.979925	-2.00339	0.0451355	559.552	79.0061
Glyma.13G334500	110.577	6.78891	-2.06729	1.03191	-2.00337	0.0451376	201.402	19.7515
Glyma.07G083000	1352.78	10.4017	1.89511	0.946994	2.00119	0.0453721	383.667	2321.9
Glyma.11G232600	97.9951	6.61464	-2.07818	1.03856	-2.00103	0.0453894	179.531	16.4596
Glyma.06G106700	42.4695	5.40835	-2.13654	1.06772	-2.00103	0.0453896	83.8417	1.09731
Glyma.09G187300	42.4695	5.40835	-2.13654	1.06772	-2.00103	0.0453896	83.8417	1.09731
Glyma.07G215900	3796.81	11.8906	1.87973	0.939414	2.00096	0.0453964	1106.35	6487.28
Glyma.10G142600	545.845	9.09235	1.9262	0.962772	2.00068	0.0454271	145.812	945.878
Glyma.20G102100	100.283	6.64793	2.07056	1.03642	1.99779	0.0457392	17.3151	183.25
Glyma.19G104200	126.971	6.98836	2.04349	1.02297	1.9976	0.0457603	24.6057	229.337
Glyma.12G197100	43.0181	5.42687	-2.13653	1.07074	-1.99537	0.0460025	83.8417	2.19461
Glyma.09G022300	2165.01	11.0802	1.87862	0.941647	1.99503	0.0460391	628.812	3701.21
Glyma.14G168100	54.3074	5.76308	2.12773	1.06654	1.99499	0.046044	5.46793	103.147
Glyma.11G123000	179.689	7.48936	-2.00311	1.00425	-1.99462	0.0460839	319.874	39.503
Glyma.02G303000	133.007	7.05535	-2.03458	1.02041	-1.99389	0.0461643	239.678	26.3354
Glyma.15G011900	4255.69	12.0552	1.86895	0.937671	1.99319	0.046241	1254.89	7256.49
Glyma.08G093500	374.535	8.54896	-1.9386	0.97277	-1.99287	0.0462762	652.507	96.563
Glyma.20G130400	105.016	6.71446	-2.06015	1.03381	-1.99279	0.046285	191.378	18.6542
Glyma.20G164900	46.3008	5.53296	-2.13232	1.07066	-1.99159	0.0464156	89.3096	3.29192
Glyma.02G221900	201.663	7.6558	-1.98698	0.998014	-1.99093	0.0464881	357.238	46.0869
Glyma.13G148700	41.5582	5.37706	-2.12527	1.06758	-1.99074	0.0465092	82.019	1.09731
Glyma.18G243200	250.26	7.96729	-1.9655	0.98786	-1.98966	0.0466285	440.169	60.3519
Glyma.15G100200	193.73	7.59791	-1.98921	0.999818	-1.98957	0.0466381	343.569	43.8923
Glyma.09G222600	157.863	7.30253	2.00924	1.01001	1.98932	0.0466655	33.7189	282.008
Glyma.09G236200	42.5625	5.41151	-2.13	1.07073	-1.9893	0.0466677	82.9303	2.19461
Glyma.17G002200	42.5625	5.41151	-2.13	1.07073	-1.9893	0.0466677	82.9303	2.19461
Glyma.19G111000	671.235	9.39068	1.90103	0.956101	1.98831	0.0467773	185.91	1156.56
Glyma.01G240100	79.8523	6.31926	-2.08442	1.0488	-1.98743	0.0468746	147.634	12.0704
Glyma.12G054000	223.395	7.80345	1.97146	0.992273	1.98681	0.0469438	52.8567	393.933
Glyma.19G008200	245.611	7.94023	-1.96355	0.988296	-1.9868	0.0469443	431.967	59.2546
Glyma.09G013800	45.8451	5.5187	-2.12578	1.07067	-1.98546	0.047093	88.3983	3.29192
Glyma.01G002000	41.1025	5.36115	-2.11942	1.0675	-1.9854	0.0470996	81.1077	1.09731
Glyma.04G178500	98.6367	6.62405	2.05715	1.03618	1.98532	0.0471087	17.3151	179.958
Glyma.16G023800	115.775	6.85518	-2.0389	1.02734	-1.98464	0.0471848	209.604	21.9461
Glyma.15G170500	101.836	6.6701	2.05227	1.03424	1.98433	0.0472196	18.2264	185.445
Glyma.10G263500	199.84	7.6427	-1.97901	0.99755	-1.98387	0.0472699	353.593	46.0869
Glyma.13G221900	105.035	6.71472	2.0477	1.03237	1.98349	0.047313	19.1378	190.931
Glyma.05G227400	1050.07	10.0363	1.87866	0.947357	1.98305	0.0473618	301.648	1798.49
Glyma.13G103900	75.2027	6.23271	-2.08517	1.05165	-1.98276	0.0473946	139.432	10.9731
Glyma.13G186600	234.545	7.87372	1.96163	0.989472	1.9825	0.0474228	56.502	412.587
Glyma.12G072100	228.835	7.83816	-1.96212	0.990659	-1.98062	0.0476338	402.804	54.8653
Glyma.17G065100	328.773	8.36095	1.93144	0.975317	1.98031	0.0476682	84.753	572.794
Glyma.07G016900	40.6468	5.34507	-2.11346	1.06742	-1.97997	0.0477063	80.1964	1.09731
Glyma.18G223100	40.6468	5.34507	-2.11346	1.06742	-1.97997	0.0477063	80.1964	1.09731
Glyma.07G149400	53.7773	5.74893	-2.11173	1.0666	-1.97988	0.047717	102.068	5.48653
Glyma.10G291700	106.932	6.74054	-2.03986	1.03128	-1.97798	0.047931	194.112	19.7515
Glyma.06G181400	41.6512	5.38028	-2.11663	1.07069	-1.97688	0.0480547	81.1077	2.19461
Glyma.02G134500	369.718	8.53028	1.91888	0.970664	1.97687	0.0480561	97.5115	641.924
Glyma.01G011600	97.5394	6.60791	2.04803	1.03602	1.97683	0.0480607	17.3151	177.764
Glyma.11G198300	714.551	9.48089	1.88276	0.952869	1.97589	0.0481674	202.314	1226.79
Glyma.02G108600	82.6793	6.36945	-2.06647	1.04591	-1.97575	0.0481828	152.191	13.1677
Glyma.01G108700	672.509	9.39341	1.88508	0.95411	1.97574	0.0481838	189.555	1155.46
Glyma.07G023500	1031.14	10.01	1.86977	0.946434	1.9756	0.0482004	298.914	1763.37
Glyma.07G153800	320.73	8.32521	1.92725	0.975555	1.97554	0.0482067	82.9303	558.529
Glyma.07G010400	4360.19	12.0902	1.84592	0.93459	1.97511	0.0482561	1316.86	7403.53
Glyma.U014700	186.347	7.54185	-1.97448	0.999889	-1.9747	0.0483026	329.899	42.795
Glyma.15G094600	49.1277	5.61847	-2.11087	1.06907	-1.97449	0.0483264	93.8662	4.38923
Glyma.19G117100	53.3217	5.73665	-2.10562	1.06662	-1.9741	0.0483701	101.157	5.48653
Glyma.02G288700	74.2914	6.21512	-2.07568	1.05161	-1.97381	0.0484039	137.61	10.9731
Glyma.18G005800	361.683	8.49858	-1.91635	0.971121	-1.97334	0.0484566	627.901	95.4657
Glyma.07G142600	831.535	9.69963	1.87384	0.949578	1.97334	0.0484568	238.766	1424.3
Glyma.14G138300	1045.95	10.0306	1.86641	0.945852	1.97326	0.0484658	304.382	1787.51
Glyma.04G247300	44.9338	5.48973	-2.11243	1.0707	-1.97293	0.0485031	86.5756	3.29192
Glyma.01G012000	94.3498	6.55995	-2.04761	1.03807	-1.97252	0.0485503	172.24	16.4596
Glyma.05G129100	94.3498	6.55995	-2.04761	1.03807	-1.97252	0.0485503	172.24	16.4596
Glyma.17G259100	98.088	6.61601	-2.04102	1.03563	-1.97079	0.0487479	178.619	17.5569
Glyma.18G184600	98.088	6.61601	-2.04102	1.03563	-1.97079	0.0487479	178.619	17.5569
Glyma.18G074600	101.826	6.66997	-2.0349	1.0333	-1.96933	0.0489147	184.998	18.6542
Glyma.13G362800	320.107	8.32241	-1.92	0.974975	-1.96928	0.0489204	556.818	83.3953
Glyma.15G226500	39.7355	5.31236	-2.10124	1.06725	-1.96884	0.0489716	78.3737	1.09731
Glyma.02G104600	298.133	8.21981	-1.9246	0.977641	-1.96862	0.0489972	519.454	76.8115
Glyma.12G094100	1328.17	10.3752	1.85315	0.941807	1.96765	0.049108	393.691	2262.65
Glyma.11G053400	730.871	9.51347	-1.87137	0.951197	-1.96738	0.0491393	1252.16	209.586
Glyma.15G026300	45.1663	5.49717	2.10564	1.07034	1.96727	0.0491519	3.64529	86.6872
Glyma.15G042500	579.192	9.1779	1.8808	0.956167	1.96702	0.0491809	163.127	995.257
Glyma.20G245100	202.462	7.66151	1.95519	0.994296	1.9664	0.049252	48.3001	356.625
Glyma.05G248700	85.5062	6.41796	-2.04972	1.04309	-1.96505	0.0494088	156.747	14.265
Glyma.18G148500	64.9922	6.02219	-2.07617	1.05766	-1.96299	0.0496477	121.206	8.77845
Glyma.01G129400	4815.39	12.2334	1.82925	0.932128	1.96245	0.0497106	1479.99	8150.79
Glyma.11G129300	62.2582	5.96019	2.07858	1.05918	1.96244	0.0497116	8.2019	116.314
Glyma.17G113100	100.915	6.657	-2.02748	1.03315	-1.96243	0.0497127	183.176	18.6542
Glyma.05G180700	56.6043	5.82284	-2.08762	1.06381	-1.9624	0.0497154	106.625	6.58384
Glyma.05G085700	48.2164	5.59145	-2.09794	1.06912	-1.9623	0.0497276	92.0436	4.38923
Glyma.13G266100	6355	12.6337	1.82534	0.930986	1.96066	0.0499192	1962.99	10747
Glyma.11G148100	44.0225	5.46017	-2.09868	1.07073	-1.96004	0.0499914	84.753	3.29192
Glyma.08G091500	44.6176	5.47954	2.09726	1.07036	1.9594	0.0500663	3.64529	85.5899
Glyma.04G180400	8304.32	13.0196	-1.82255	0.930162	-1.95939	0.0500675	14034.4	2574.28
Glyma.04G181500	88.7888	6.47231	-2.03839	1.04036	-1.95931	0.050077	162.215	15.3623
Glyma.01G134800	209.316	7.70954	1.94122	0.991534	1.9578	0.0502536	51.0341	367.598
Glyma.10G053900	40.2842	5.33214	-2.09575	1.07062	-1.9575	0.0502883	78.3737	2.19461
Glyma.11G093400	38.8242	5.27888	-2.08858	1.06706	-1.95732	0.0503103	76.5511	1.09731
Glyma.17G089600	565.662	9.1438	1.86857	0.955111	1.95639	0.0504189	161.304	970.019
Glyma.19G141100	115.412	6.85066	-2.00442	1.02455	-1.95639	0.0504189	207.782	23.0434
Glyma.02G305400	6275.21	12.6154	-1.81939	0.930231	-1.95584	0.0504836	10600.5	1949.91
Glyma.19G193300	80.401	6.32914	-2.04426	1.04571	-1.9549	0.0505954	147.634	13.1677
Glyma.18G247000,Glyma.18G247100	170.575	7.41427	-1.95758	1.00191	-1.95384	0.0507206	301.648	39.503
Glyma.03G180300,Glyma.03G180600	1630.92	10.6715	-1.8312	0.937357	-1.95358	0.0507506	2765.86	495.983
Glyma.16G039300	323.65	8.33829	1.89862	0.972015	1.95328	0.0507866	86.5756	560.724
Glyma.06G232300	137.386	7.1021	-1.98052	1.01396	-1.95325	0.0507901	245.146	29.6273
Glyma.05G157000	516.125	9.01158	1.86794	0.956838	1.9522	0.0509143	146.723	885.526
Glyma.09G027000	278.958	8.1239	1.90844	0.977726	1.95191	0.0509483	72.9058	485.009
Glyma.09G148400	94.2475	6.55838	2.01977	1.03553	1.95047	0.0511206	17.3151	171.18
Glyma.13G245100	91.6158	6.51752	-2.02365	1.03768	-1.95016	0.0511565	166.772	16.4596
Glyma.01G238800	862.139	9.75178	1.84284	0.945189	1.9497	0.0512118	256.082	1468.2
Glyma.05G076700	47.3051	5.56392	-2.08445	1.06918	-1.94957	0.0512273	90.2209	4.38923
Glyma.16G064100	1295.34	10.3391	1.83092	0.939167	1.94951	0.0512343	392.78	2197.9
Glyma.04G088500	721.033	9.49392	-1.84857	0.948557	-1.94882	0.0513165	1230.29	211.78
Glyma.05G162800	287.104	8.16543	-1.90207	0.976286	-1.94827	0.0513821	498.493	75.7142
Glyma.14G216500	140.585	7.1353	1.97018	1.01155	1.9477	0.0514511	30.985	250.186
Glyma.03G257000	63.6252	5.99153	-2.05977	1.05767	-1.94745	0.0514804	118.472	8.77845
Glyma.04G042100	103.296	6.69064	2.00445	1.02968	1.94668	0.0515731	20.0491	186.542
Glyma.11G021100	37.7641	5.23894	2.07323	1.06536	1.94603	0.0516506	0.911322	74.6168
Glyma.10G000200	349.381	8.44866	-1.88407	0.968314	-1.94572	0.0516885	603.295	95.4657
Glyma.02G129100	37.9129	5.24462	-2.07547	1.06687	-1.94539	0.0517284	74.7284	1.09731
Glyma.18G110500	37.9129	5.24462	-2.07547	1.06687	-1.94539	0.0517284	74.7284	1.09731
Glyma.16G165600	168.753	7.39877	-1.94804	1.00143	-1.94526	0.0517437	298.002	39.503
Glyma.13G018000	804.465	9.65189	-1.83988	0.945838	-1.94524	0.0517466	1369.72	239.213
Glyma.12G012000	83.2279	6.379	-2.02794	1.04285	-1.94462	0.0518209	152.191	14.265
Glyma.11G141700	106.113	6.72946	-1.99918	1.02828	-1.9442	0.0518718	191.378	20.8488
Glyma.08G263200	39.3728	5.29913	-2.08125	1.07057	-1.94405	0.0518889	76.5511	2.19461
Glyma.16G076300	39.3728	5.29913	-2.08125	1.07057	-1.94405	0.0518889	76.5511	2.19461
Glyma.15G111400	75.2957	6.2345	-2.03799	1.04851	-1.94371	0.0519309	138.521	12.0704
Glyma.17G042300	109.145	6.7701	1.99424	1.02605	1.94361	0.0519426	21.8717	196.418
Glyma.11G046400	124.591	6.96105	1.97876	1.01813	1.94353	0.0519521	26.4283	222.753
Glyma.14G217000	86.9662	6.44238	-2.0214	1.04015	-1.94337	0.0519715	158.57	15.3623
Glyma.13G229300	40.3214	5.33347	2.08128	1.07097	1.94337	0.0519717	2.73397	77.9088
Glyma.03G015900	63.8112	5.99574	2.05081	1.05658	1.94099	0.0522597	9.11322	118.509
Glyma.09G040800	82.7722	6.37108	-2.02345	1.0428	-1.9404	0.0523312	151.28	14.265
Glyma.09G070500	249.265	7.96154	-1.90409	0.981287	-1.9404	0.0523313	433.789	64.7411
Glyma.14G048000	726.873	9.50556	-1.83704	0.946982	-1.93989	0.052393	1237.58	216.169
Glyma.08G307200	37.4572	5.22717	-2.06873	1.06676	-1.93926	0.0524691	73.8171	1.09731
Glyma.02G143200	234.768	7.87509	-1.9076	0.983839	-1.93893	0.0525097	409.184	60.3519
Glyma.11G028200	192.187	7.58636	-1.92569	0.993598	-1.93809	0.0526117	337.189	47.1842
Glyma.08G352300	218.727	7.77299	1.91165	0.986685	1.93745	0.0526906	55.5907	381.863
Glyma.14G209600	38.9172	5.28234	-2.07382	1.07054	-1.93716	0.0527254	75.6398	2.19461
Glyma.16G089700	38.9172	5.28234	-2.07382	1.07054	-1.93716	0.0527254	75.6398	2.19461
Glyma.12G189000	92.6015	6.53296	2.0052	1.03527	1.93689	0.0527589	17.3151	167.888
Glyma.01G004800	454.155	8.82704	1.854	0.957913	1.93545	0.0529347	130.319	777.99
Glyma.16G096500	137.935	7.10785	-1.95787	1.01162	-1.93539	0.0529426	245.146	30.7246
Glyma.07G013700	289.921	8.17952	1.88214	0.973501	1.93338	0.05319	78.3737	501.469
Glyma.15G181800	54.326	5.76357	-2.05685	1.06394	-1.93324	0.0532068	102.068	6.58384
Glyma.01G144900	143.691	7.16683	1.94743	1.00832	1.93137	0.0534379	32.8076	254.575
Glyma.09G205700	329.22	8.36291	1.86962	0.968153	1.93112	0.0534686	91.1322	567.307
Glyma.10G223200	199.533	7.64048	1.91232	0.990374	1.93091	0.0534944	50.1227	348.943
Glyma.10G253100	116.547	6.86477	1.97087	1.0207	1.93089	0.0534966	24.6057	208.488
Glyma.08G257300	104.3	6.70459	1.98379	1.02745	1.9308	0.0535083	20.9604	187.639
Glyma.07G001300	1122.97	10.1331	-1.81074	0.93801	-1.9304	0.0535571	1899.2	346.749
Glyma.19G015000	147.783	7.20734	-1.94355	1.00698	-1.93008	0.0535966	261.55	34.0165
Glyma.02G129500	297.324	8.21589	1.87595	0.971989	1.93001	0.0536053	81.1077	513.539
Glyma.12G150500	646.351	9.33617	1.82904	0.947797	1.92978	0.0536346	193.2	1099.5
Glyma.02G158700	1679.9	10.7142	1.79997	0.933015	1.9292	0.0537064	527.656	2832.15
Glyma.03G227400	1747.8	10.7713	1.79781	0.932449	1.92805	0.0538493	550.439	2945.17
Glyma.13G174900	111.312	6.79846	-1.97364	1.02369	-1.92797	0.053859	199.58	23.0434
Glyma.06G275400	53.8703	5.75142	-2.05048	1.06397	-1.9272	0.053955	101.157	6.58384
Glyma.10G164100	53.8703	5.75142	-2.05048	1.06397	-1.9272	0.053955	101.157	6.58384
Glyma.13G188800	36.5459	5.19164	-2.05489	1.06654	-1.92669	0.0540184	71.9945	1.09731
Glyma.12G007300	253.18	7.98402	1.88481	0.978359	1.9265	0.0540423	67.4379	438.923
Glyma.20G187400	262.033	8.03361	-1.88139	0.977001	-1.92567	0.0541451	453.839	70.2276
Glyma.09G139200	476.584	8.89659	-1.83827	0.95504	-1.92481	0.0542531	813.811	139.358
Glyma.04G209700	560.473	9.1305	-1.82816	0.950405	-1.92356	0.0544093	954.155	166.791
Glyma.14G053700	65.5408	6.03432	-2.02839	1.05454	-1.92348	0.0544203	121.206	9.87576
Glyma.08G020800	160.458	7.32605	-1.9247	1.00131	-1.92217	0.0545839	282.51	38.4057
Glyma.02G303500	284.1	8.15026	-1.86748	0.972689	-1.91992	0.0548682	490.291	77.9088
Glyma.06G191400	282.333	8.14126	1.86734	0.972669	1.91981	0.0548821	77.4624	487.204
Glyma.20G105500	159.044	7.31329	1.92086	1.001	1.91894	0.0549921	38.2755	279.813
Glyma.10G246500	41.8743	5.38799	2.0532	1.07049	1.91799	0.0551117	3.64529	80.1034
Glyma.17G069100	640.26	9.32251	-1.81441	0.946219	-1.91754	0.0551696	1086.3	194.223
Glyma.10G194500	647.625	9.33901	1.81315	0.945762	1.91713	0.0552211	196.846	1098.4
Glyma.18G224500	102.468	6.67903	-1.96937	1.0276	-1.91648	0.0553037	184.087	20.8488
Glyma.12G205100	45.0268	5.49271	-2.04906	1.06934	-1.91619	0.0553405	85.6643	4.38923
Glyma.13G016400	550.811	9.10541	-1.81734	0.949398	-1.9142	0.0555945	935.928	165.693
Glyma.01G151600	722.93	9.49771	1.80488	0.942901	1.91418	0.0555974	222.363	1223.5
Glyma.06G258500	680.981	9.41147	1.80674	0.944102	1.91372	0.0556563	208.693	1153.27
Glyma.02G230800	35.6346	5.15521	-2.04054	1.0663	-1.91365	0.0556644	70.1718	1.09731
Glyma.11G096700	411.285	8.684	1.83181	0.957601	1.91292	0.0557583	120.295	702.276
Glyma.08G193500	11983.3	13.5487	1.76267	0.921639	1.91254	0.0558068	3945.11	20021.5
Glyma.11G210300	86.6593	6.43728	1.98274	1.03698	1.91203	0.0558718	16.4038	156.915
Glyma.05G228400	113.804	6.8304	1.95011	1.02009	1.91171	0.0559137	24.6057	203.002
Glyma.04G023500	56.6973	5.82521	-2.02819	1.06093	-1.91171	0.0559138	105.713	7.68115
Glyma.17G012100	94.5357	6.56279	-1.97271	1.03209	-1.91137	0.0559575	170.417	18.6542
Glyma.10G198500	147.876	7.20824	-1.92007	1.00467	-1.91115	0.0559854	260.638	35.1138
Glyma.13G005500	1669.64	10.7053	1.77672	0.929987	1.91047	0.0560724	536.769	2802.52
Glyma.13G286900	75.8443	6.24497	-1.9967	1.04536	-1.91005	0.0561264	138.521	13.1677
Glyma.08G080600	277.172	8.11464	-1.85659	0.972222	-1.90963	0.0561803	477.533	76.8115
Glyma.12G181700	44.5711	5.47804	-2.04168	1.06937	-1.90924	0.0562317	84.753	4.38923
Glyma.02G088700	77.0625	6.26796	1.99281	1.0438	1.90919	0.0562376	13.6698	140.455
Glyma.19G210700	233.131	7.865	-1.87104	0.980035	-1.90916	0.0562416	403.716	62.5465
Glyma.18G066500	564.034	9.13964	-1.80977	0.947983	-1.90907	0.056253	956.888	171.18
Glyma.17G013900	37.0945	5.21313	-2.04296	1.07042	-1.90856	0.0563185	71.9945	2.19461
Glyma.03G149400	148.35	7.21286	1.9153	1.0037	1.90825	0.0563589	35.5416	261.159
Glyma.08G238100	1486.26	10.5375	-1.77618	0.930863	-1.9081	0.056378	2495.2	477.328
Glyma.07G091600	250.344	7.96777	1.86272	0.976241	1.90806	0.0563838	68.3492	432.339
Glyma.13G070900	98.3577	6.61997	1.9628	1.02876	1.90793	0.0564005	20.0491	176.666
Glyma.20G061100	64.2668	6.006	2.01062	1.05394	1.90772	0.0564272	10.0245	118.509
Glyma.14G222400	244.495	7.93366	1.86377	0.977215	1.90723	0.0564913	66.5265	422.463
Glyma.07G144100	35.1789	5.13664	-2.03316	1.06618	-1.90696	0.0565262	69.2605	1.09731
Glyma.05G139300	67.9121	6.0856	-2.00432	1.05139	-1.90635	0.0566051	124.851	10.9731
Glyma.05G030600	56.2416	5.81357	-2.0219	1.06095	-1.90574	0.0566842	104.802	7.68115
Glyma.07G080900	71.6504	6.1629	-1.99772	1.04831	-1.90565	0.0566951	131.23	12.0704
Glyma.07G051500	71.6504	6.1629	-1.99772	1.04831	-1.90565	0.0566951	131.23	12.0704
Glyma.15G130900,Glyma.15G131000	71.6504	6.1629	-1.99772	1.04831	-1.90565	0.0566951	131.23	12.0704
Glyma.11G213500	75.3887	6.23628	-1.99172	1.04533	-1.90535	0.0567344	137.61	13.1677
Glyma.18G148700	156.301	7.28818	1.90506	1.00023	1.90462	0.0568289	38.2755	274.327
Glyma.20G009800	791.102	9.62772	1.78919	0.939526	1.90436	0.0568635	247.88	1334.32
Glyma.13G043900	3218.52	11.6522	1.75975	0.924136	1.90421	0.056883	1058.05	5379
Glyma.07G096100	59.9799	5.90641	-2.01352	1.05775	-1.90358	0.0569644	111.181	8.77845
Glyma.16G175700,Glyma.16G175800	52.0477	5.70176	-2.02422	1.06409	-1.90229	0.0571327	97.5115	6.58384
Glyma.12G173500	919.961	9.84543	1.78122	0.936432	1.90213	0.0571541	291.623	1548.3
Glyma.08G189300	58.3246	5.86603	-2.00725	1.05531	-1.90204	0.0571654	116.649	0
Glyma.17G078700	96.907	6.59853	-1.95695	1.02951	-1.90085	0.0573213	174.063	19.7515
Glyma.14G062300	74.933	6.22753	-1.9867	1.0453	-1.90061	0.0573534	136.698	13.1677
Glyma.08G355900	34.7232	5.11783	-2.02563	1.06605	-1.90014	0.0574154	68.3492	1.09731
Glyma.15G051900	34.7232	5.11783	-2.02563	1.06605	-1.90014	0.0574154	68.3492	1.09731
Glyma.11G214500	231.15	7.85269	1.85931	0.978809	1.89956	0.0574902	62.8812	399.42
Glyma.17G166900	100.19	6.64659	-1.94996	1.02717	-1.89839	0.0576445	179.531	20.8488
Glyma.04G249700	886.921	9.79266	-1.77723	0.936461	-1.89781	0.0577211	1491.83	282.008
Glyma.19G202900	450.305	8.81476	1.80744	0.952415	1.89774	0.0577301	135.787	764.823
Glyma.13G019700	263.223	8.04014	-1.84588	0.97278	-1.89753	0.0577583	452.927	73.5195
Glyma.18G139900	63.2625	5.98328	-2.00022	1.05453	-1.89679	0.0578555	116.649	9.87576
Glyma.15G054000	78.2156	6.28939	-1.97657	1.04237	-1.89623	0.0579292	142.166	14.265
Glyma.08G221300	51.592	5.68908	-2.01763	1.06412	-1.89605	0.0579529	96.6002	6.58384
Glyma.07G122700,Glyma.07G122800	763.772	9.577	1.7794	0.938785	1.89542	0.0580362	241.5	1286.04
Glyma.09G080000	326.105	8.34919	1.82526	0.963178	1.89504	0.0580873	94.7775	557.432
Glyma.20G000800	56.7717	5.8271	2.00682	1.05935	1.8944	0.0581719	8.2019	105.341
Glyma.08G071000	36.1832	5.17725	-2.02661	1.07034	-1.89342	0.0583021	70.1718	2.19461
Glyma.11G233400	34.2676	5.09877	-2.01797	1.06591	-1.89319	0.0583331	67.4379	1.09731
Glyma.13G045100	56.502	5.82023	-1.99691	1.05488	-1.89303	0.0583536	113.004	0
Glyma.16G206400	56.502	5.82023	-1.99691	1.05488	-1.89303	0.0583536	113.004	0
Glyma.08G246700	1133.9	10.1471	1.76373	0.931705	1.89302	0.0583556	367.263	1900.53
Glyma.01G020900	487.902	8.93045	-1.79695	0.949368	-1.89279	0.0583857	826.569	149.234
Glyma.20G150100	314.378	8.29636	-1.82534	0.964503	-1.89252	0.0584214	537.68	91.0764
Glyma.14G056300	341.458	8.41556	1.8187	0.96103	1.89245	0.0584317	100.245	582.67
Glyma.12G005100	93.5128	6.54709	1.9498	1.03038	1.89231	0.0584491	19.1378	167.888
Glyma.04G104400	47.3981	5.56676	-2.01906	1.06705	-1.8922	0.058465	89.3096	5.48653
Glyma.10G130200	92.2574	6.52759	-1.9518	1.03172	-1.89179	0.0585189	165.861	18.6542
Glyma.03G091100	562.621	9.13602	1.78659	0.94496	1.89065	0.0586705	174.974	950.267
Glyma.06G065600	34.3792	5.10346	2.02119	1.0693	1.8902	0.0587305	1.82264	66.9357
Glyma.14G197900	51.1363	5.67628	-2.01076	1.06415	-1.88954	0.0588202	95.6888	6.58384
Glyma.11G044500	39.4658	5.30253	-2.02341	1.07087	-1.8895	0.0588251	75.6398	3.29192
Glyma.11G111100,Glyma.11G111400	2373.97	11.2131	-1.74496	0.923562	-1.88938	0.0588407	3957.87	790.061
Glyma.09G041800	361.795	8.49903	-1.80995	0.958493	-1.88833	0.0589818	616.054	107.536
Glyma.05G182600	533.923	9.06049	1.78584	0.945923	1.88794	0.0590342	165.861	901.986
Glyma.05G195900	43.2041	5.4331	-2.01909	1.06947	-1.88794	0.0590343	82.019	4.38923
Glyma.06G102300	260.759	8.02657	1.83403	0.971534	1.88777	0.0590573	73.8171	447.701
Glyma.13G230200	279.311	8.12573	1.8263	0.968262	1.88616	0.0592731	80.1964	478.426
Glyma.06G270300	454.322	8.82757	1.79117	0.950153	1.88514	0.0594114	139.432	769.212
Glyma.18G290000	84.3252	6.39789	-1.95415	1.0367	-1.88498	0.059433	152.191	16.4596
Glyma.16G031100	146.602	7.19576	-1.8884	1.00197	-1.88469	0.059472	256.993	36.2111
Glyma.17G137300	678.042	9.40523	1.769	0.939308	1.8833	0.0596598	215.983	1140.1
Glyma.16G131200	146.146	7.19127	-1.88554	1.00184	-1.88208	0.0598248	256.082	36.2111
Glyma.01G135200	112.613	6.81523	1.91495	1.01752	1.88198	0.0598382	25.517	199.71
Glyma.03G102800	275.015	8.10337	1.82155	0.968241	1.8813	0.0599314	79.285	470.745
Glyma.03G081900,Glyma.03G082000	202.407	7.66111	-1.84936	0.983276	-1.88082	0.0599964	349.948	54.8653
Glyma.01G129000	46.0776	5.52599	2.00682	1.06712	1.8806	0.0600263	5.46793	86.6872
Glyma.01G043600	115.264	6.84879	1.91033	1.01588	1.88047	0.0600442	26.4283	204.099
Glyma.05G153200,Glyma.05G153300	376.823	8.55774	1.79676	0.955599	1.88024	0.060075	113.915	639.73
Glyma.11G070200	719.805	9.49146	1.76123	0.937323	1.879	0.0602446	231.476	1208.13
Glyma.19G212800	5269.23	12.3634	1.72456	0.917809	1.87899	0.0602453	1796.22	8742.24
Glyma.04G008300	4616.6	12.1726	-1.72416	0.918115	-1.87793	0.0603908	7659.66	1573.54
Glyma.09G180100	871.326	9.76707	1.75121	0.933192	1.87658	0.0605751	284.333	1458.32
Glyma.05G006600	781.217	9.60958	1.75493	0.935235	1.87645	0.0605929	253.348	1309.09
Glyma.06G169400	484.898	8.92154	-1.77675	0.94699	-1.8762	0.0606273	818.367	151.428
Glyma.09G230500	97.4557	6.60667	-1.92594	1.02662	-1.87601	0.0606546	174.063	20.8488
Glyma.15G088000	446.734	8.80327	1.7806	0.949244	1.87581	0.0606818	138.521	754.947
Glyma.12G174700	53.9633	5.75391	-1.98946	1.06108	-1.87495	0.0607995	100.245	7.68115
Glyma.17G189300	53.9633	5.75391	-1.98946	1.06108	-1.87495	0.0607995	100.245	7.68115
Glyma.05G044600	79.6756	6.31607	-1.94813	1.03931	-1.87445	0.0608678	143.989	15.3623
Glyma.13G173100	285.021	8.15492	-1.80991	0.965882	-1.87385	0.0609514	486.646	83.3953
Glyma.13G195200	556.948	9.1214	1.76628	0.942593	1.87385	0.0609515	176.797	937.1
Glyma.16G025100	58.3246	5.86603	1.97921	1.05667	1.87307	0.0610584	9.11322	107.536
Glyma.16G041800	42.2928	5.40234	-2.00331	1.06954	-1.87305	0.0610615	80.1964	4.38923
Glyma.13G133100	85.469	6.41733	1.93706	1.03419	1.87302	0.0610659	17.3151	153.623
Glyma.08G227400	177.606	7.47253	-1.85285	0.989325	-1.87285	0.0610895	308.027	47.1842
Glyma.07G048100	42.33	5.40361	2.00203	1.06922	1.87243	0.0611477	4.55661	80.1034
Glyma.05G003900	32.9006	5.04004	-1.99427	1.06548	-1.87172	0.061246	64.7039	1.09731
Glyma.18G300300	72.1991	6.17391	-1.95575	1.0451	-1.87136	0.0612959	131.23	13.1677
Glyma.09G163200	58.1572	5.86189	1.96701	1.05289	1.8682	0.0617349	0	116.314
Glyma.15G240600	51.9454	5.69892	-1.96806	1.0536	-1.86793	0.0617712	103.891	0
Glyma.08G035300	1618.05	10.66	1.72386	0.923116	1.86744	0.0618402	547.705	2688.4
Glyma.12G130200	116.268	6.86131	1.89322	1.01386	1.86733	0.061855	27.3397	205.196
Glyma.03G078700	286.025	8.16	-1.80143	0.964768	-1.86721	0.0618718	487.557	84.4926
Glyma.16G031900	141.218	7.14178	1.87021	1.00166	1.86711	0.061886	35.5416	246.894
Glyma.02G145300,Glyma.02G145400	1778.53	10.7965	1.72116	0.922053	1.86666	0.0619486	604.207	2952.85
Glyma.16G167300	38.0989	5.25168	-1.99852	1.07091	-1.8662	0.0620135	72.9058	3.29192
Glyma.18G064300	103.11	6.68804	-1.90668	1.02192	-1.86579	0.0620706	183.176	23.0434
Glyma.U017900	270.077	8.07723	1.80386	0.966816	1.86577	0.0620732	79.285	460.869
Glyma.17G126500	406.208	8.66607	-1.77412	0.950976	-1.86558	0.0621	686.226	126.19
Glyma.02G283400	371.01	8.53532	-1.7791	0.954046	-1.86479	0.0622102	627.901	114.12
Glyma.16G062700	68.0051	6.08757	-1.95455	1.04814	-1.86478	0.0622127	123.94	12.0704
Glyma.03G006600	96.0887	6.5863	-1.91347	1.02636	-1.86433	0.0622747	171.329	20.8488
Glyma.20G192700	32.4449	5.01992	-1.98596	1.06531	-1.8642	0.0622936	63.7926	1.09731
Glyma.09G138100	1036.18	10.0171	1.73045	0.92827	1.86416	0.0622986	346.303	1726.06
Glyma.03G241500	864.008	9.7549	1.73606	0.931323	1.86408	0.0623107	286.155	1441.86
Glyma.03G217000	109.675	6.77709	-1.89704	1.01772	-1.86401	0.0623198	194.112	25.2381
Glyma.08G273600	51.3781	5.68308	1.97956	1.06217	1.86368	0.0623661	7.29058	95.4657
Glyma.18G115700	316.573	8.30639	-1.78885	0.959956	-1.86347	0.0623962	537.68	95.4657
Glyma.20G169200	678.033	9.40521	1.74414	0.936106	1.86318	0.0624366	221.451	1134.61
Glyma.20G118700	116.24	6.86096	-1.8885	1.01382	-1.86276	0.0624964	205.048	27.4327
Glyma.10G006700	579.973	9.17984	1.74839	0.939511	1.86095	0.0627507	187.732	972.214
Glyma.14G170900	352.691	8.46226	1.77726	0.955099	1.86081	0.062771	108.447	596.935
Glyma.18G002800	7522.23	12.8769	1.70007	0.91366	1.86073	0.0627829	2627.34	12417.1
Glyma.05G143000	50.5784	5.66045	-1.95865	1.05317	-1.85976	0.0629195	101.157	0
Glyma.08G261600	31.7289	4.98773	1.97752	1.06332	1.85975	0.0629208	0.911322	62.5465
Glyma.05G188700	226.027	7.82035	-1.81142	0.974574	-1.85868	0.0630723	387.312	64.7411
Glyma.10G231700	155.176	7.27776	-1.84973	0.995314	-1.85844	0.0631068	269.751	40.6003
Glyma.19G221700	212.227	7.72946	1.81621	0.977392	1.85822	0.0631378	60.1473	364.306
Glyma.03G170300	276.726	8.11231	-1.793	0.964915	-1.8582	0.063141	471.154	82.298
Glyma.19G027400	174.416	7.44639	-1.8357	0.988334	-1.85737	0.0632584	301.648	47.1842
Glyma.U033600	307.729	8.26552	-1.78238	0.960091	-1.85647	0.0633859	522.188	93.2711
Glyma.08G071300	4347.78	12.0861	1.69785	0.914624	1.85634	0.0634057	1519.17	7176.38
Glyma.14G049000,Glyma.14G049200	235.53	7.87977	1.80402	0.971872	1.85623	0.0634212	68.3492	402.711
Glyma.12G108900	151.438	7.24258	-1.84924	0.996412	-1.8559	0.0634684	263.372	39.503
Glyma.20G100600	173.96	7.44261	-1.83322	0.988191	-1.85512	0.0635787	300.736	47.1842
Glyma.06G190800	158.124	7.30491	1.84258	0.993334	1.85495	0.0636041	41.9208	274.327
Glyma.09G255000	41.2327	5.36572	1.98223	1.06932	1.85374	0.0637764	4.55661	77.9088
Glyma.01G151300	33.9049	5.08342	-1.98329	1.07011	-1.85336	0.0638309	65.6152	2.19461
Glyma.U040400	33.9049	5.08342	-1.98329	1.07011	-1.85336	0.0638309	65.6152	2.19461
Glyma.20G144600	605.546	9.24209	-1.73634	0.937239	-1.85261	0.0639386	1012.48	198.612
Glyma.14G010500	4591.13	12.1646	1.69224	0.913692	1.85209	0.0640134	1613.04	7569.22
Glyma.16G041200	3669.31	11.8413	1.69395	0.914641	1.85203	0.0640211	1285.88	6052.74
Glyma.10G139800	49.2114	5.62092	-1.94856	1.0527	-1.85101	0.0641684	98.4228	0
Glyma.07G144200	32.1846	5.0083	1.97829	1.06889	1.85078	0.064201	1.82264	62.5465
Glyma.13G316900	539.484	9.07544	1.73883	0.93975	1.85031	0.0642693	175.885	903.083
Glyma.19G187300	2150.35	11.0704	-1.69765	0.917664	-1.84997	0.0643172	3552.33	748.363
Glyma.03G189100	299.044	8.22421	1.77612	0.960081	1.84997	0.0643176	91.1322	506.956
Glyma.19G234100	223.748	7.80573	-1.80155	0.973864	-1.8499	0.0643276	382.755	64.7411
Glyma.01G209700	37.1875	5.21675	-1.9811	1.07093	-1.84989	0.0643297	71.0831	3.29192
Glyma.12G007200	497.629	8.95893	1.74166	0.941856	1.84918	0.0644324	161.304	833.953
Glyma.06G225400	31.5336	4.97882	-1.96885	1.06497	-1.84873	0.0644966	61.9699	1.09731
Glyma.12G088300	88.575	6.46883	1.90238	1.0295	1.84786	0.0646224	19.1378	158.012
Glyma.05G020600	220.01	7.78143	-1.80033	0.974407	-1.84762	0.0646574	376.376	63.6438
Glyma.20G168500	99.7247	6.63988	1.8873	1.02165	1.84731	0.0647018	22.7831	176.666
Glyma.19G250000	113.962	6.83241	-1.87045	1.01324	-1.84601	0.0648913	200.491	27.4327
Glyma.16G220900	121.476	6.92452	1.86138	1.00855	1.84561	0.0649493	30.0736	212.877
Glyma.02G270200	353.416	8.46523	-1.75814	0.952882	-1.84508	0.0650265	596.005	110.828
Glyma.02G265700	48.3001	5.59395	-1.94155	1.05237	-1.84493	0.0650473	96.6002	0
Glyma.16G008500	266.143	8.05606	1.77889	0.96442	1.84451	0.0651082	80.1964	452.09
Glyma.18G294400,Glyma.18G294600,Glyma.18G294700,Glyma.18G294800	322.803	8.33451	1.76294	0.956039	1.84401	0.0651823	100.245	545.361
Glyma.07G038600	193.749	7.59805	-1.80755	0.980537	-1.84343	0.065266	332.633	54.8653
Glyma.12G171100	37.4851	5.22825	1.97335	1.07071	1.84304	0.0653235	3.64529	71.3249
Glyma.13G302100	432.841	8.75769	-1.74234	0.945391	-1.84299	0.0653312	726.324	139.358
Glyma.10G064500	165.117	7.36734	-1.82363	0.989586	-1.84282	0.0653559	285.244	44.9896
Glyma.02G307300	1117.87	10.1265	1.70188	0.923601	1.84266	0.0653783	384.578	1851.16
Glyma.19G093400	99.1761	6.63192	1.88232	1.02152	1.84265	0.0653797	22.7831	175.569
Glyma.13G152900	187.184	7.54831	-1.80965	0.982294	-1.84227	0.0654361	321.697	52.6707
Glyma.20G138100	205.736	7.68465	1.79949	0.976823	1.84218	0.0654484	59.236	352.235
Glyma.20G226500	44.2084	5.46625	-1.96563	1.06735	-1.8416	0.0655337	82.9303	5.48653
Glyma.19G030800	62.4442	5.9645	-1.9351	1.0513	-1.84067	0.0656701	113.915	10.9731
Glyma.10G040500	69.4651	6.11822	-1.92295	1.04494	-1.84025	0.0657309	125.762	13.1677
Glyma.16G133600	34.2862	5.09956	1.97035	1.07083	1.84002	0.0657648	2.73397	65.8384
Glyma.09G094000	716.039	9.48389	1.7131	0.931147	1.83977	0.0658019	241.5	1190.58
Glyma.20G149500	428.08	8.74174	1.7373	0.944893	1.83862	0.0659704	138.521	717.638
Glyma.09G180800	83.0512	6.37593	-1.89971	1.03338	-1.83835	0.0660115	148.546	17.5569
Glyma.01G172700	959.948	9.90681	1.70029	0.925193	1.83776	0.0660974	329.899	1590
Glyma.13G067500	65.7268	6.03841	-1.92579	1.04807	-1.83747	0.0661413	119.383	12.0704
Glyma.04G089700	4843.95	12.242	1.6734	0.910938	1.837	0.0662093	1732.42	7955.47
Glyma.09G110500	373.521	8.54505	1.74308	0.949263	1.83625	0.0663212	119.383	627.659
Glyma.04G186300	32.9936	5.04411	-1.9647	1.06999	-1.83618	0.0663307	63.7926	2.19461
Glyma.07G186000	43.3343	5.43744	1.95937	1.06739	1.83566	0.0664085	5.46793	81.2007
Glyma.13G049700	548.16	9.09845	1.71968	0.936961	1.83538	0.0664494	182.264	914.056
Glyma.11G048700	51.2293	5.6789	-1.94775	1.06128	-1.83529	0.0664631	94.7775	7.68115
Glyma.15G043200	614.854	9.2641	-1.71394	0.93405	-1.83495	0.0665129	1023.42	206.294
Glyma.03G232400	332.214	8.37597	1.74956	0.953521	1.83485	0.0665285	104.802	559.626
Glyma.13G273000	229.039	7.83945	-1.77999	0.970435	-1.83422	0.066621	390.046	68.033
Glyma.19G007700	769.054	9.58694	-1.70336	0.928807	-1.83392	0.0666659	1275.85	262.256
Glyma.13G043500	141.227	7.14187	-1.82988	0.997974	-1.8336	0.0667139	245.146	37.3084
Glyma.03G046000	135.731	7.08461	1.83325	0.999987	1.83327	0.0667622	35.5416	235.921
Glyma.18G192400	36.2762	5.18095	-1.96309	1.07095	-1.83304	0.0667963	69.2605	3.29192
Glyma.11G056200,Glyma.11G056300	177.587	7.47238	1.8027	0.983631	1.8327	0.0668471	50.1227	305.051
Glyma.19G137800	236.897	7.88812	1.77425	0.968192	1.83254	0.0668707	71.0831	402.711
Glyma.15G011500	1574.51	10.6207	1.68111	0.917546	1.83218	0.0669239	554.995	2594.03
Glyma.02G298000	417.981	8.70729	-1.72997	0.944733	-1.83117	0.0670749	699.896	136.066
Glyma.03G261800	566.526	9.146	-1.71268	0.935494	-1.83077	0.0671346	943.219	189.834
Glyma.15G154100	132.532	7.0502	1.83167	1.00108	1.8297	0.0672953	34.6303	230.434
Glyma.18G138400	238.45	7.89754	1.76906	0.96734	1.82879	0.0674316	71.9945	404.906
Glyma.20G223200	744.82	9.54075	1.69801	0.928522	1.82873	0.0674404	255.17	1234.47
Glyma.01G211800	50.4761	5.65753	1.92058	1.05062	1.82804	0.0675429	0	100.952
Glyma.13G170700	190.104	7.57064	-1.78903	0.979354	-1.82675	0.0677377	325.342	54.8653
Glyma.06G107800	133.751	7.0634	-1.82751	1.00057	-1.82647	0.0677788	232.387	35.1138
Glyma.13G005100	204.545	7.67628	1.78027	0.974886	1.82613	0.0678312	60.1473	348.943
Glyma.06G030500	488.106	8.93105	-1.7146	0.938974	-1.82603	0.0678457	813.811	162.401
Glyma.13G279900	850.003	9.73132	1.68988	0.925444	1.82602	0.067848	294.357	1405.65
Glyma.08G118700	89.0306	6.47623	1.87509	1.02701	1.82579	0.0678826	20.0491	158.012
Glyma.10G193500	78.4016	6.29281	-1.89085	1.03595	-1.82523	0.0679667	140.344	16.4596
Glyma.15G236100	139.86	7.12784	-1.82065	0.997551	-1.82512	0.0679824	242.412	37.3084
Glyma.02G286000	191.294	7.57965	1.78456	0.978289	1.82417	0.0681268	55.5907	326.997
Glyma.11G147700	68.0981	6.08954	-1.90587	1.04486	-1.82404	0.0681464	123.029	13.1677
Glyma.18G203100	68.0981	6.08954	-1.90587	1.04486	-1.82404	0.0681464	123.029	13.1677
Glyma.09G069000	548.43	9.09916	1.70514	0.935073	1.82353	0.0682227	184.998	911.862
Glyma.09G087400	114.055	6.83358	-1.84147	1.01053	-1.82229	0.0684113	199.58	28.53
Glyma.04G223700	350.031	8.45134	1.7301	0.949499	1.82212	0.0684372	113.004	587.059
Glyma.10G002200	123.484	6.94818	1.83069	1.00475	1.82203	0.0684497	31.8963	215.072
Glyma.03G189600	48.6349	5.60392	1.93536	1.06241	1.82166	0.068506	7.29058	89.9791
Glyma.11G093100	554.493	9.11503	-1.70199	0.934552	-1.82118	0.0685796	921.347	187.639
Glyma.14G031200	686.17	9.42242	-1.69201	0.929189	-1.82095	0.0686138	1136.42	235.921
Glyma.05G197400	511.326	8.9981	1.70424	0.936416	1.81997	0.0687643	172.24	850.413
Glyma.18G184000	252.659	7.98105	-1.75313	0.963508	-1.81953	0.0688306	427.41	77.9088
Glyma.06G103400	30.5386	4.93256	1.94359	1.06852	1.81895	0.0689196	1.82264	59.2546
Glyma.05G103600	9120.7	13.1549	1.64773	0.90607	1.81854	0.0689813	3345.46	14895.9
Glyma.09G038600	14756	13.849	1.64593	0.905255	1.81819	0.0690344	5425.1	24087
Glyma.10G139700	39.1032	5.28921	-1.94425	1.06981	-1.81737	0.0691605	73.8171	4.38923
Glyma.11G127100	465.221	8.86177	-1.70615	0.938983	-1.81702	0.069214	774.624	155.818
Glyma.08G232100	103.751	6.69699	-1.84643	1.01629	-1.81683	0.0692437	182.264	25.2381
Glyma.13G024100	5642.22	12.462	-1.64767	0.906979	-1.81666	0.0692688	9217.11	2067.33
Glyma.08G120500	29.711	4.89292	-1.93274	1.06421	-1.81614	0.0693493	58.3246	1.09731
Glyma.08G249800	74.2077	6.2135	-1.88647	1.03874	-1.81612	0.069352	133.053	15.3623
Glyma.10G049600	77.4903	6.27594	-1.88052	1.03584	-1.81545	0.069455	138.521	16.4596
Glyma.15G099500	704.238	9.45992	1.68396	0.927587	1.81542	0.0694598	244.234	1164.24
Glyma.12G167400	93.9034	6.55311	-1.85696	1.02291	-1.81537	0.0694674	165.861	21.9461
Glyma.12G231800	93.9034	6.55311	-1.85696	1.02291	-1.81537	0.0694674	165.861	21.9461
Glyma.12G079100	44.1991	5.46595	-1.90692	1.05066	-1.81497	0.069528	88.3983	0
Glyma.04G252600	63.9042	5.99784	-1.90177	1.04802	-1.81463	0.0695814	115.738	12.0704
Glyma.02G103500	618.602	9.27287	-1.68827	0.930536	-1.8143	0.069631	1024.33	212.877
Glyma.01G014600	115.97	6.85761	-1.82785	1.00833	-1.81275	0.0698702	202.314	29.6273
Glyma.03G070900	125.363	6.96996	-1.81805	1.00311	-1.81242	0.0699216	217.806	32.9192
Glyma.05G147700	43.7435	5.451	-1.90273	1.05044	-1.81136	0.0700858	87.4869	0
Glyma.17G106900	82.0841	6.35903	1.86746	1.03105	1.81122	0.0701068	18.2264	145.942
Glyma.10G274700	159.193	7.31463	-1.78838	0.987662	-1.81072	0.0701835	273.397	44.9896
Glyma.04G214400	42.3858	5.40551	-1.93259	1.06756	-1.81029	0.0702508	79.285	5.48653
Glyma.07G186600	613.673	9.26133	1.68264	0.929848	1.80959	0.0703597	212.338	1015.01
Glyma.15G008800	162.02	7.34003	-1.78481	0.986415	-1.80939	0.0703902	277.953	46.0869
Glyma.09G222800	615.775	9.26626	1.68185	0.929678	1.80906	0.0704413	213.249	1018.3
Glyma.02G016100	245.666	7.94056	1.74196	0.963038	1.80881	0.0704799	76.5511	414.782
Glyma.13G340000	38.6475	5.2723	-1.93513	1.06986	-1.80878	0.0704856	72.9058	4.38923
Glyma.17G096200	38.6475	5.2723	-1.93513	1.06986	-1.80878	0.0704856	72.9058	4.38923
Glyma.02G213000	29.2553	4.87063	-1.92313	1.06399	-1.80747	0.0706883	57.4133	1.09731
Glyma.03G222400	29.2553	4.87063	-1.92313	1.06399	-1.80747	0.0706883	57.4133	1.09731
Glyma.05G109600	29.2553	4.87063	-1.92313	1.06399	-1.80747	0.0706883	57.4133	1.09731
Glyma.06G067000	29.2553	4.87063	-1.92313	1.06399	-1.80747	0.0706883	57.4133	1.09731
Glyma.10G186400	29.2553	4.87063	-1.92313	1.06399	-1.80747	0.0706883	57.4133	1.09731
Glyma.18G113400	41.6883	5.38157	1.92891	1.06758	1.80681	0.0707918	5.46793	77.9088
Glyma.19G026600	34.9092	5.12554	-1.93492	1.07097	-1.8067	0.0708085	66.5265	3.29192
Glyma.06G110700	554.912	9.11611	1.68293	0.931902	1.80591	0.0709326	191.378	918.446
Glyma.06G064000	81.5355	6.34936	1.86142	1.03096	1.80552	0.0709939	18.2264	144.844
Glyma.12G054100	81.5355	6.34936	1.86142	1.03096	1.80552	0.0709939	18.2264	144.844
Glyma.07G097800	191.657	7.58238	-1.76216	0.976022	-1.80545	0.0710045	326.253	57.0599
Glyma.15G040200	426.834	8.73753	-1.6971	0.939996	-1.80543	0.0710069	709.92	143.747
Glyma.16G018900	317.224	8.30936	-1.71724	0.951189	-1.80536	0.0710186	531.301	103.147
Glyma.18G185500	251.971	7.97712	1.7346	0.961202	1.80462	0.0711349	79.285	424.658
Glyma.13G196200	142.78	7.15765	-1.79315	0.993691	-1.80453	0.0711476	246.057	39.503
Glyma.09G273500	59.7102	5.89991	-1.89708	1.05133	-1.80446	0.0711593	108.447	10.9731
Glyma.13G278000	38.4894	5.26639	1.92949	1.06957	1.80398	0.0712343	4.55661	72.4222
Glyma.13G028100	94.7868	6.56661	1.841	1.02055	1.80393	0.0712422	22.7831	166.791
Glyma.10G295200	151.447	7.24267	1.78318	0.989274	1.80251	0.0714645	42.8322	260.062
Glyma.07G206400	172.872	7.43356	-1.76912	0.981587	-1.8023	0.0714977	295.268	50.4761
Glyma.18G039100	160.653	7.32781	-1.77653	0.985955	-1.80184	0.0715712	275.219	46.0869
Glyma.03G215500	110.14	6.78319	1.81838	1.00992	1.80052	0.0717792	28.251	192.029
Glyma.06G262700	326.997	8.35314	1.70834	0.948932	1.80028	0.0718166	107.536	546.459
Glyma.11G053200	38.1918	5.25519	-1.92607	1.0699	-1.80024	0.0718231	71.9945	4.38923
Glyma.08G262800	202.509	7.66184	-1.75002	0.972206	-1.80005	0.0718529	343.569	61.4492
Glyma.17G002800	31.1709	4.96213	-1.92538	1.06971	-1.79991	0.0718749	60.1473	2.19461
Glyma.02G212400	328.55	8.35997	1.70495	0.948364	1.79778	0.0722112	108.447	548.653
Glyma.13G118900	165.703	7.37245	1.76722	0.983107	1.79759	0.0722419	48.3001	283.105
Glyma.01G084800	34.4536	5.10658	-1.92506	1.07097	-1.79749	0.0722577	65.6152	3.29192
Glyma.06G135100	692.624	9.43593	1.66232	0.924964	1.79717	0.0723083	245.146	1140.1
Glyma.16G043100	62.5372	5.96664	-1.88304	1.04801	-1.79678	0.0723702	113.004	12.0704
Glyma.05G200900	45.2127	5.49866	-1.91305	1.06474	-1.79674	0.0723774	83.8417	6.58384
Glyma.11G208600	45.2127	5.49866	-1.91305	1.06474	-1.79674	0.0723774	83.8417	6.58384
Glyma.17G237900	629.203	9.29738	1.66563	0.927141	1.79652	0.0724112	221.451	1036.95
Glyma.09G147500	69.1024	6.11066	-1.87004	1.04162	-1.79533	0.0726013	123.94	14.265
Glyma.08G107100	150.35	7.23218	-1.77552	0.989195	-1.79491	0.0726678	257.904	42.795
Glyma.05G128200	155.101	7.27707	1.77062	0.986749	1.7944	0.0727501	44.6548	265.548
Glyma.07G039700	172.556	7.43092	1.75867	0.980222	1.79416	0.0727881	51.0341	294.078
Glyma.02G219800	41.4745	5.37415	-1.91543	1.06766	-1.79405	0.0728053	77.4624	5.48653
Glyma.14G069600	41.4745	5.37415	-1.91543	1.06766	-1.79405	0.0728053	77.4624	5.48653
Glyma.11G022200	967.871	9.91867	-1.64651	0.917882	-1.79382	0.072842	1585.7	350.041
Glyma.04G033300	184.71	7.52912	1.74984	0.976046	1.79279	0.0730073	55.5907	313.83
Glyma.19G173900	287.792	8.16888	1.70898	0.953279	1.79274	0.0730148	93.8662	481.718
Glyma.17G030100	3483.1	11.7662	1.62206	0.904798	1.79273	0.0730154	1304.1	5662.1
Glyma.11G038800	260.833	8.02699	1.71669	0.957774	1.79238	0.0730725	83.8417	437.825
Glyma.12G132500	41.4652	5.37383	-1.88063	1.04928	-1.7923	0.0730849	82.9303	0
Glyma.12G129500	1191.67	10.2188	1.63856	0.914285	1.79218	0.0731043	435.612	1947.72
Glyma.03G044500	3731.75	11.8656	1.62035	0.904302	1.79182	0.0731617	1399.79	6063.72
Glyma.05G103700	27.8883	4.80159	1.90172	1.06135	1.7918	0.0731645	0.911322	54.8653
Glyma.02G262100	191.75	7.58308	-1.74543	0.974135	-1.79177	0.0731692	325.342	58.1572
Glyma.02G028100	37.7362	5.23788	-1.91686	1.06994	-1.79157	0.0732024	71.0831	4.38923
Glyma.02G107200	30.7153	4.94088	-1.91508	1.06963	-1.79041	0.0733876	59.236	2.19461
Glyma.07G042600	30.7153	4.94088	-1.91508	1.06963	-1.79041	0.0733876	59.236	2.19461
Glyma.18G183700	30.7153	4.94088	-1.91508	1.06963	-1.79041	0.0733876	59.236	2.19461
Glyma.03G042700	131.798	7.04218	1.78437	0.996681	1.79031	0.0734041	36.4529	227.142
Glyma.10G061300	75.212	6.23289	-1.85384	1.03558	-1.79015	0.0734304	133.964	16.4596
Glyma.01G181800	927.475	9.85716	1.64316	0.917922	1.79009	0.0734395	336.278	1518.67
Glyma.01G231800	28.344	4.82497	-1.9033	1.06352	-1.78962	0.0735148	55.5907	1.09731
Glyma.11G108300	28.344	4.82497	-1.9033	1.06352	-1.78962	0.0735148	55.5907	1.09731
Glyma.08G103400,Glyma.08G103500	1521.1	10.5709	1.6296	0.910723	1.78935	0.0735579	562.286	2479.91
Glyma.01G115500	51.778	5.69427	-1.89332	1.05817	-1.78923	0.073577	94.7775	8.77845
Glyma.09G282900	33.9979	5.08737	-1.91533	1.07097	-1.7884	0.0737114	64.7039	3.29192
Glyma.14G051000	41.0095	5.35789	-1.87596	1.04903	-1.78829	0.07373	82.019	0
Glyma.15G023800	2098.27	11.035	1.62266	0.907399	1.78826	0.0737345	782.826	3413.72
Glyma.13G347800	6402.96	12.6445	-1.61155	0.901569	-1.7875	0.0738569	10380.9	2425.05
Glyma.02G213500	406.589	8.66743	1.67704	0.938591	1.78677	0.0739755	139.432	673.746
Glyma.19G178900	93.9964	6.55453	-1.82236	1.01992	-1.78676	0.0739757	164.949	23.0434
Glyma.17G062300	127.827	6.99805	-1.78425	0.998725	-1.78652	0.0740145	220.54	35.1138
Glyma.13G132100	1060.89	10.0511	-1.63483	0.915153	-1.78641	0.0740336	1733.34	388.447
Glyma.07G150200	128.599	7.00673	1.78163	0.997745	1.78566	0.0741541	35.5416	221.656
Glyma.17G225500	58.3432	5.86649	-1.87725	1.05134	-1.78557	0.0741687	105.713	10.9731
Glyma.03G159000	292.972	8.19462	-1.69926	0.951684	-1.78554	0.0741746	489.38	96.563
Glyma.18G258400	115.896	6.85669	1.79365	1.00471	1.78524	0.0742218	30.985	200.807
Glyma.03G063900	40.5538	5.34177	-1.87122	1.04877	-1.7842	0.0743915	81.1077	0
Glyma.04G022900	40.5538	5.34177	-1.87122	1.04877	-1.7842	0.0743915	81.1077	0
Glyma.09G173200	1743.61	10.7679	1.62067	0.908397	1.7841	0.0744071	650.684	2836.54
Glyma.08G362500	1195.5	10.2234	1.62856	0.912884	1.78397	0.0744286	441.08	1949.91
Glyma.05G191100	43.8923	5.45589	1.86928	1.04786	1.7839	0.0744402	0	87.7845
Glyma.12G101200	515.334	9.00936	1.65956	0.930466	1.78358	0.0744925	181.353	849.315
Glyma.13G334300	425.29	8.7323	-1.67027	0.936674	-1.78319	0.0745555	703.541	147.039
Glyma.05G082400	192.568	7.58922	1.73387	0.972351	1.78317	0.0745587	59.236	325.9
Glyma.08G098500	291.902	8.18934	1.69563	0.951161	1.7827	0.0746358	96.6002	487.204
Glyma.05G107500	37.3921	5.22466	1.90691	1.06968	1.78268	0.0746376	4.55661	70.2276
Glyma.11G019900	339.97	8.40926	1.68391	0.944678	1.78252	0.0746645	114.827	565.113
Glyma.03G185100	51.3223	5.68151	-1.88588	1.05821	-1.78214	0.0747261	93.8662	8.77845
Glyma.20G229700	233.698	7.8685	-1.71449	0.962049	-1.78212	0.0747298	392.78	74.6168
Glyma.16G101800	105.76	6.72465	-1.80083	1.01109	-1.78107	0.0749007	184.087	27.4327
Glyma.05G151200	30.2596	4.91932	-1.90441	1.06954	-1.78059	0.0749795	58.3246	2.19461
Glyma.19G202200	30.2596	4.91932	-1.90441	1.06954	-1.78059	0.0749795	58.3246	2.19461
Glyma.07G126800	533.17	9.05845	-1.65428	0.929144	-1.78044	0.0750043	877.603	188.737
Glyma.02G287600	74.3007	6.2153	-1.84288	1.03547	-1.77976	0.0751156	132.142	16.4596
Glyma.14G029700	74.3007	6.2153	-1.84288	1.03547	-1.77976	0.0751156	132.142	16.4596
Glyma.11G223200	729.625	9.51101	1.63909	0.920983	1.77972	0.0751217	264.283	1194.97
Glyma.15G108700	501.162	8.96913	-1.65653	0.930835	-1.77962	0.0751387	825.658	176.666
Glyma.15G227000	102.477	6.67916	-1.80261	1.01309	-1.77932	0.0751878	178.619	26.3354
Glyma.19G190600	138.679	7.11561	-1.76481	0.992332	-1.77845	0.0753302	237.855	39.503
Glyma.08G022800	40.5631	5.3421	-1.89771	1.06777	-1.77726	0.0755258	75.6398	5.48653
Glyma.19G193700	423.858	8.72744	1.66288	0.935667	1.77721	0.075534	147.634	700.082
Glyma.10G109500	256.444	8.0025	1.69915	0.956323	1.77676	0.0756079	83.8417	429.047
Glyma.05G202600	39.6425	5.30898	-1.8617	1.04825	-1.77601	0.0757313	79.285	0
Glyma.10G167800	95.912	6.58364	-1.80656	1.01734	-1.77576	0.0757721	167.683	24.1407
Glyma.02G258000	77.1276	6.26918	-1.83339	1.03255	-1.7756	0.0757988	136.698	17.5569
Glyma.13G226900	77.1276	6.26918	-1.83339	1.03255	-1.7756	0.0757988	136.698	17.5569
Glyma.20G137700	354.132	8.46815	1.67263	0.942009	1.7756	0.0757989	121.206	587.059
Glyma.12G191400	246.466	7.94525	-1.70144	0.958374	-1.77534	0.0758417	412.829	80.1034
Glyma.01G178500	1175.48	10.199	1.61666	0.911436	1.77375	0.076104	438.346	1912.61
Glyma.19G234500	70.5624	6.14083	-1.84165	1.0384	-1.77355	0.076138	125.762	15.3623
Glyma.11G134300	106.848	6.73941	1.78953	1.00902	1.77354	0.0761397	28.251	185.445
Glyma.01G196800	54.1493	5.75887	-1.87067	1.05479	-1.7735	0.0761464	98.4228	9.87576
Glyma.15G089300	537.81	9.07095	1.64437	0.927533	1.77284	0.0762554	192.289	883.332
Glyma.08G019400	104.198	6.70318	1.7914	1.01065	1.77252	0.0763078	27.3397	181.056
Glyma.11G101200	28.344	4.82497	1.89277	1.0679	1.77243	0.0763236	1.82264	54.8653
Glyma.16G027200	531.44	9.05376	-1.64469	0.927959	-1.77238	0.0763321	873.047	189.834
Glyma.16G173600	48.5419	5.60116	1.87852	1.05992	1.77231	0.0763427	8.2019	88.8818
Glyma.03G222000	60.7145	5.92397	-1.8573	1.04798	-1.77226	0.0763515	109.359	12.0704
Glyma.17G043700	265.799	8.05419	-1.69109	0.954223	-1.77222	0.0763582	443.814	87.7845
Glyma.15G054600	1340.05	10.3881	1.61117	0.909332	1.77182	0.0764251	503.05	2177.06
Glyma.06G156300	39.1869	5.2923	-1.85666	1.04797	-1.77168	0.0764478	78.3737	0
Glyma.13G183300	39.1869	5.2923	-1.85666	1.04797	-1.77168	0.0764478	78.3737	0
Glyma.16G180200	39.1869	5.2923	-1.85666	1.04797	-1.77168	0.0764478	78.3737	0
Glyma.14G064200	95.4564	6.57677	-1.8021	1.01723	-1.77157	0.0764653	166.772	24.1407
Glyma.02G248100	42.2463	5.40075	1.85425	1.04701	1.771	0.0765602	0	84.4926
Glyma.01G206900	62.3419	5.96213	1.85176	1.04566	1.7709	0.0765773	12.7585	111.925
Glyma.20G017100	198.957	7.63631	-1.71581	0.969116	-1.77049	0.0766453	335.367	62.5465
Glyma.16G127700	80.8938	6.33796	1.8203	1.02819	1.7704	0.0766613	19.1378	142.65
Glyma.15G026900	138.558	7.11435	1.75256	0.990747	1.76893	0.0769061	40.0982	237.018
Glyma.15G142000	444.353	8.79556	-1.65023	0.932955	-1.76882	0.0769238	731.792	156.915
Glyma.12G058400	40.1075	5.3258	-1.88864	1.06783	-1.76868	0.0769481	74.7284	5.48653
Glyma.08G017400	38.7312	5.27542	-1.85153	1.04768	-1.76727	0.077183	77.4624	0
Glyma.13G160400	1916.03	10.9039	1.59867	0.904657	1.76715	0.0772025	729.969	3102.09
Glyma.11G010500	194.028	7.60012	1.71351	0.969706	1.76704	0.077221	61.0586	326.997
Glyma.02G278600	836.901	9.70891	1.61857	0.91605	1.7669	0.0772443	309.85	1363.95
Glyma.08G161300	181.874	7.50679	1.71943	0.973386	1.76644	0.0773223	56.502	307.246
Glyma.08G209400	39.4937	5.30355	1.88556	1.06785	1.76575	0.0774371	5.46793	73.5195
Glyma.01G207100	108.401	6.76023	1.77811	1.0071	1.76557	0.0774678	29.1623	187.639
Glyma.06G011700	130.747	7.03063	-1.75551	0.994625	-1.765	0.0775641	224.185	37.3084
Glyma.11G226900	794.989	9.63479	-1.61825	0.916874	-1.76497	0.077569	1295.9	294.078
Glyma.05G224500,Glyma.05G224600	3038.65	11.5692	1.58997	0.900857	1.76495	0.0775722	1170.14	4907.15
Glyma.14G047900	72.9337	6.18851	-1.82609	1.03531	-1.76381	0.0777638	129.408	16.4596
Glyma.01G011500	47.9932	5.58476	1.86891	1.05998	1.76316	0.0778743	8.2019	87.7845
Glyma.08G176600	38.2755	5.25835	-1.8463	1.04738	-1.76278	0.0779374	76.5511	0
Glyma.12G228200	38.2755	5.25835	-1.8463	1.04738	-1.76278	0.0779374	76.5511	0
Glyma.15G176000	38.2755	5.25835	-1.8463	1.04738	-1.76278	0.0779374	76.5511	0
Glyma.08G235900	811.951	9.66525	1.61421	0.915916	1.7624	0.0780021	301.648	1322.25
Glyma.16G080800	636.773	9.31463	1.62342	0.921316	1.76207	0.0780582	233.299	1040.25
Glyma.09G261700	188.179	7.55596	1.71045	0.970773	1.76194	0.0780792	59.236	317.122
Glyma.12G055900	342.22	8.41878	-1.6586	0.941483	-1.76168	0.0781226	565.931	118.509
Glyma.03G049800	26.977	4.75366	-1.87194	1.06274	-1.76143	0.0781664	52.8567	1.09731
Glyma.13G283900	26.977	4.75366	-1.87194	1.06274	-1.76143	0.0781664	52.8567	1.09731
Glyma.13G272300	66.3684	6.05243	-1.83419	1.04143	-1.76122	0.0782012	118.472	14.265
Glyma.02G184200	36.2948	5.18169	1.88344	1.0698	1.76055	0.0783141	4.55661	68.033
Glyma.03G162800	1212.29	10.2435	1.59964	0.908758	1.76025	0.0783656	459.306	1965.28
Glyma.08G324300	146.965	7.19933	1.73519	0.985827	1.76014	0.0783841	43.7435	250.186
Glyma.05G211000	39.6518	5.30932	-1.87945	1.06789	-1.75996	0.078414	73.8171	5.48653
Glyma.04G249600	32.6309	5.02817	-1.88448	1.07097	-1.7596	0.0784759	61.9699	3.29192
Glyma.20G249200	53.238	5.73438	-1.85608	1.05484	-1.75958	0.078479	96.6002	9.87576
Glyma.04G021300	100.199	6.64672	-1.7813	1.01249	-1.75933	0.0785217	174.063	26.3354
Glyma.13G087500	971.684	9.92434	1.60429	0.912016	1.75905	0.0785682	365.44	1577.93
Glyma.08G128100	431.437	8.75301	1.63811	0.932008	1.75761	0.0788138	154.013	708.86
Glyma.19G081200	498.968	8.9628	1.62987	0.927323	1.75761	0.0788142	180.442	817.493
Glyma.10G006600	44.7943	5.48524	1.86729	1.06284	1.75688	0.0789386	7.29058	82.298
Glyma.16G018500	888.558	9.79532	-1.60445	0.913332	-1.7567	0.0789686	1443.53	333.581
Glyma.02G120300	42.9344	5.42406	-1.87087	1.06502	-1.75666	0.0789763	79.285	6.58384
Glyma.07G001400	42.9344	5.42406	-1.87087	1.06502	-1.75666	0.0789763	79.285	6.58384
Glyma.15G013900	201.337	7.65347	1.69704	0.966145	1.75651	0.0790022	64.7039	337.97
Glyma.18G242300	591.262	9.20765	1.62001	0.922317	1.75646	0.0790101	216.895	965.63
Glyma.17G230600	134.262	7.06891	1.74116	0.991313	1.75641	0.079018	39.1869	229.337
Glyma.13G129700	158.561	7.30889	-1.72243	0.980846	-1.75607	0.0790766	268.84	48.2815
Glyma.19G083600	141.143	7.14102	-1.7356	0.988382	-1.756	0.0790889	240.589	41.6976
Glyma.17G053600	126.86	6.98709	1.74702	0.995058	1.7557	0.0791398	36.4529	217.267
Glyma.06G087800	544.292	9.08824	1.62287	0.924437	1.75552	0.0791707	198.668	889.916
Glyma.03G189800	99.7433	6.64015	-1.77703	1.01234	-1.75536	0.0791975	173.151	26.3354
Glyma.17G223400	132.207	7.04665	-1.74178	0.992605	-1.75476	0.0793003	226.008	38.4057
Glyma.13G181900	93.6337	6.54896	-1.78398	1.01678	-1.75454	0.0793373	163.127	24.1407
Glyma.07G271900	46.2171	5.53035	-1.86274	1.06178	-1.75436	0.0793688	84.753	7.68115
Glyma.02G210300	81.8981	6.35576	1.79848	1.02568	1.75344	0.079526	20.0491	143.747
Glyma.13G046800	49.4997	5.62935	-1.85541	1.05835	-1.75312	0.0795814	90.2209	8.77845
Glyma.17G016800	263.158	8.03979	-1.66841	0.951857	-1.75279	0.0796378	437.435	88.8818
Glyma.01G225100	40.0517	5.32379	1.83262	1.04573	1.75248	0.0796918	0	80.1034
Glyma.11G252700	431.344	8.75269	1.6317	0.931183	1.75228	0.079725	154.925	707.763
Glyma.08G189200	473.014	8.88574	1.62631	0.928135	1.75223	0.0797338	171.329	774.698
Glyma.15G038500	114.157	6.83488	1.75536	1.00192	1.752	0.0797745	31.8963	196.418
Glyma.10G008400	445.051	8.79783	1.62934	0.930061	1.75186	0.0797973	160.393	729.709
Glyma.15G019400	268.319	8.06781	1.66472	0.950446	1.75151	0.0798581	91.1322	445.506
Glyma.06G121400	377.697	8.56108	-1.63949	0.93605	-1.7515	0.0798593	621.522	133.871
Glyma.18G215600	68.7397	6.10307	-1.81812	1.03822	-1.75119	0.0799134	122.117	15.3623
Glyma.18G260900	39.1962	5.29264	-1.87011	1.06795	-1.75112	0.0799254	72.9058	5.48653
Glyma.16G014700	41.5954	5.37835	1.8653	1.06556	1.75053	0.0800275	6.37926	76.8115
Glyma.18G215500	28.8926	4.85263	-1.87165	1.06925	-1.75043	0.0800437	55.5907	2.19461
Glyma.19G255500	228.203	7.83417	1.67746	0.958414	1.75025	0.0800754	75.6398	380.765
Glyma.19G127700	1826.12	10.8346	-1.57893	0.902271	-1.74995	0.0801266	2944.48	707.763
Glyma.01G224800	154.823	7.27447	1.71628	0.98107	1.7494	0.0802226	47.3888	262.256
Glyma.04G073200	42.4788	5.40867	-1.86205	1.06508	-1.74828	0.0804159	78.3737	6.58384
Glyma.05G011300	42.4788	5.40867	-1.86205	1.06508	-1.74828	0.0804159	78.3737	6.58384
Glyma.15G003900	42.4788	5.40867	-1.86205	1.06508	-1.74828	0.0804159	78.3737	6.58384
Glyma.12G214700	62.1745	5.95825	-1.82597	1.04461	-1.74798	0.0804673	111.181	13.1677
Glyma.03G003300	29.897	4.90193	1.8709	1.0705	1.74769	0.0805181	2.73397	57.0599
Glyma.17G104000	119.532	6.90125	-1.74531	0.998653	-1.74767	0.0805217	205.048	34.0165
Glyma.14G219500	130.514	7.02806	1.73342	0.992063	1.74729	0.080587	38.2755	222.753
Glyma.06G058500	459.316	8.84334	-1.62224	0.928471	-1.74722	0.0805997	751.841	166.791
Glyma.16G041100	106.206	6.73072	1.75844	1.00643	1.7472	0.0806022	29.1623	183.25
Glyma.20G240900	286.778	8.16379	-1.65445	0.946949	-1.74714	0.0806131	474.799	98.7576
Glyma.20G246200	906.338	9.82391	1.59141	0.911193	1.74651	0.0807219	344.48	1468.2
Glyma.18G043200	55.6093	5.79725	-1.83559	1.0514	-1.74585	0.0808372	100.245	10.9731
Glyma.18G111900	319.79	8.32098	-1.64422	0.941882	-1.74568	0.0808667	527.656	111.925
Glyma.11G113700	49.044	5.61601	-1.84751	1.05839	-1.74558	0.0808842	89.3096	8.77845
Glyma.18G271900	127.864	6.99847	1.73379	0.993252	1.74557	0.0808858	37.3642	218.364
Glyma.07G141900	52.3266	5.70947	-1.84123	1.05489	-1.74542	0.0809124	94.7775	9.87576
Glyma.02G292800	1443.02	10.4949	-1.57798	0.904074	-1.74541	0.0809133	2327.52	558.529
Glyma.09G047300	170.873	7.41678	-1.70047	0.974644	-1.74471	0.0810353	287.978	53.768
Glyma.03G131600	46.8959	5.55139	1.84938	1.06009	1.74455	0.0810634	8.2019	85.5899
Glyma.01G033800	201.969	7.65799	-1.6829	0.964684	-1.74451	0.0810701	338.101	65.8384
Glyma.13G361900	7003.13	12.7738	1.55914	0.893929	1.74414	0.0811346	2778.62	11227.6
Glyma.20G121100	1605.3	10.6486	1.57398	0.90254	1.74394	0.0811692	624.256	2586.35
Glyma.03G160200	219.703	7.77941	1.67339	0.959581	1.74388	0.0811801	72.9058	366.5
Glyma.06G307100	647.997	9.33984	-1.60075	0.918045	-1.74365	0.0812198	1053.49	242.505
Glyma.11G123400	38.9544	5.28371	1.82106	1.04503	1.74259	0.0814048	0	77.9088
Glyma.19G055100	38.7405	5.27577	-1.86062	1.06801	-1.74214	0.0814841	71.9945	5.48653
Glyma.18G220500	794.943	9.63471	1.59061	0.913035	1.74211	0.0814891	301.648	1288.24
Glyma.08G211100	110.409	6.78672	1.74674	1.00302	1.74149	0.0815982	30.985	189.834
Glyma.11G153200	26.0657	4.70408	-1.84966	1.06215	-1.74144	0.0816072	51.0341	1.09731
Glyma.10G246300	60.1473	5.91043	1.81994	1.0456	1.74057	0.081759	12.7585	107.536
Glyma.08G213900	198.231	7.63104	-1.67951	0.965143	-1.74017	0.0818289	331.721	64.7411
Glyma.08G202200	28.437	4.8297	-1.86045	1.06915	-1.74013	0.0818367	54.6793	2.19461
Glyma.09G107400	28.437	4.8297	-1.86045	1.06915	-1.74013	0.0818367	54.6793	2.19461
Glyma.09G118900	28.437	4.8297	-1.86045	1.06915	-1.74013	0.0818367	54.6793	2.19461
Glyma.16G075000	28.437	4.8297	-1.86045	1.06915	-1.74013	0.0818367	54.6793	2.19461
Glyma.12G037400	4046.53	11.9825	-1.55749	0.89515	-1.73992	0.0818725	6487.7	1605.36
Glyma.12G027200	31.7196	4.9873	-1.86298	1.07096	-1.73953	0.0819407	60.1473	3.29192
Glyma.19G022200	31.7196	4.9873	-1.86298	1.07096	-1.73953	0.0819407	60.1473	3.29192
Glyma.02G051700	80.0476	6.32279	-1.78524	1.02647	-1.7392	0.0819995	140.344	19.7515
Glyma.17G099800	35.9972	5.16981	-1.81863	1.04576	-1.73906	0.0820242	71.9945	0
Glyma.06G221900	753.729	9.5579	1.58889	0.913662	1.73903	0.0820288	286.155	1221.3
Glyma.08G025100	75.5003	6.23841	1.791	1.03002	1.7388	0.0820705	18.2264	132.774
Glyma.03G117800	92.9549	6.53846	1.76465	1.01505	1.73849	0.0821238	24.6057	161.304
Glyma.07G252400	45.3057	5.50162	-1.84602	1.06188	-1.73844	0.0821325	82.9303	7.68115
Glyma.03G072100	141.236	7.14197	-1.7135	0.986002	-1.73782	0.0822421	239.678	42.795
Glyma.15G011000	100.748	6.6546	-1.75447	1.00967	-1.73766	0.0822704	174.063	27.4327
Glyma.02G070600	349.371	8.44862	1.62774	0.936746	1.73765	0.0822725	124.851	573.891
Glyma.03G083700	43.697	5.44946	1.84662	1.06297	1.73722	0.0823478	7.29058	80.1034
Glyma.10G276700	1453.61	10.5054	1.56793	0.902554	1.73722	0.0823486	567.754	2339.46
Glyma.01G218100	82.8745	6.37286	-1.77842	1.02377	-1.73713	0.0823646	144.9	20.8488
Glyma.03G050000	401.549	8.64943	1.61727	0.931264	1.73664	0.0824509	145.812	657.287
Glyma.17G097900	178.489	7.47969	1.68527	0.970475	1.73654	0.0824678	57.4133	299.565
Glyma.20G226900	178.489	7.47969	1.68527	0.970475	1.73654	0.0824678	57.4133	299.565
Glyma.09G198900	76.765	6.26238	-1.78705	1.02919	-1.73636	0.0825002	134.876	18.6542
Glyma.17G069200	3560.45	11.7978	1.55324	0.894989	1.73548	0.0826552	1417.11	5703.8
Glyma.17G123800	551.229	9.10651	1.59815	0.920876	1.73547	0.0826581	205.959	896.499
Glyma.19G144700	685.101	9.42017	1.58824	0.915226	1.73536	0.0826779	259.727	1110.47
Glyma.11G054600	430.516	8.74992	1.61114	0.928558	1.73509	0.082724	157.659	703.373
Glyma.08G157900	29.3483	4.87521	1.85711	1.07043	1.73491	0.0827563	2.73397	55.9626
Glyma.11G087500	205.345	7.68191	-1.66877	0.962281	-1.73418	0.0828858	342.657	68.033
Glyma.15G169600	202.518	7.66191	-1.66996	0.963029	-1.73407	0.0829057	338.101	66.9357
Glyma.02G283500	35.5416	5.15144	-1.81277	1.0454	-1.73404	0.0829102	71.0831	0
Glyma.04G147500	35.5416	5.15144	-1.81277	1.0454	-1.73404	0.0829102	71.0831	0
Glyma.20G093300	35.5416	5.15144	-1.81277	1.0454	-1.73404	0.0829102	71.0831	0
Glyma.19G028500	291.158	8.18566	-1.63747	0.944328	-1.73401	0.082917	480.267	102.05
Glyma.18G001300	77.6019	6.27802	1.78179	1.02761	1.73392	0.082933	19.1378	136.066
Glyma.19G016800	38.2848	5.2587	-1.8512	1.06807	-1.73323	0.083055	71.0831	5.48653
Glyma.13G046300	85.0041	6.40946	1.76937	1.02096	1.73305	0.083087	21.8717	148.136
Glyma.13G372000	425.123	8.73174	-1.60934	0.928852	-1.73262	0.083164	694.428	155.818
Glyma.13G030300	381.444	8.57533	1.61493	0.932478	1.73187	0.0832964	138.521	624.367
Glyma.09G170500	25.61	4.67864	-1.83852	1.06185	-1.73144	0.0833735	50.1227	1.09731
Glyma.08G015300	187.928	7.55403	-1.6737	0.966954	-1.7309	0.0834698	314.406	61.4492
Glyma.06G148500	254.408	7.991	-1.64484	0.950331	-1.7308	0.0834868	421.031	87.7845
Glyma.06G275900	487.353	8.92882	1.59856	0.923756	1.7305	0.0835405	181.353	793.353
Glyma.02G143300	48.1327	5.58895	-1.83139	1.05849	-1.7302	0.0835947	87.4869	8.77845
Glyma.06G106100	444.13	8.79484	1.60318	0.926737	1.72992	0.083644	164.038	724.222
Glyma.11G196200	27.9813	4.80639	-1.8487	1.06903	-1.72933	0.0837502	53.768	2.19461
Glyma.12G199300	27.9813	4.80639	-1.8487	1.06903	-1.72933	0.0837502	53.768	2.19461
Glyma.17G252400	27.9813	4.80639	-1.8487	1.06903	-1.72933	0.0837502	53.768	2.19461
Glyma.19G124600	27.9813	4.80639	-1.8487	1.06903	-1.72933	0.0837502	53.768	2.19461
Glyma.02G151700	31.2639	4.96643	-1.85193	1.07096	-1.72923	0.0837683	59.236	3.29192
Glyma.07G194300	35.0859	5.13282	-1.8068	1.04504	-1.72893	0.083821	70.1718	0
Glyma.14G095900	102.663	6.68178	-1.74127	1.0073	-1.72864	0.0838732	176.797	28.53
Glyma.02G086100	1199.1	10.2277	1.56095	0.903501	1.72767	0.0840467	470.242	1927.97
Glyma.18G041600	77.0532	6.26778	1.77513	1.02752	1.72759	0.0840615	19.1378	134.969
Glyma.18G213200	381.807	8.5767	-1.60927	0.931876	-1.72692	0.0841824	624.256	139.358
Glyma.11G145100	93.7267	6.55039	-1.7506	1.01375	-1.72685	0.0841953	162.215	25.2381
Glyma.06G116300	338.677	8.40377	1.61687	0.936379	1.72672	0.0842176	122.117	555.237
Glyma.13G168700	820.246	9.67991	1.57049	0.90979	1.72621	0.0843094	317.14	1323.35
Glyma.14G102900	75.8536	6.24515	-1.7759	1.02905	-1.72576	0.0843904	133.053	18.6542
Glyma.15G197800	75.8536	6.24515	-1.7759	1.02905	-1.72576	0.0843904	133.053	18.6542
Glyma.07G051700	130.933	7.03268	-1.70776	0.989632	-1.72566	0.0844092	222.363	39.503
Glyma.08G169500	59.05	5.88386	1.80337	1.04558	1.72475	0.0845719	12.7585	105.341
Glyma.15G110300	1257.4	10.2962	1.55551	0.902231	1.72407	0.0846947	495.759	2019.04
Glyma.14G172800	37.8292	5.24143	-1.84142	1.06813	-1.72397	0.0847132	70.1718	5.48653
Glyma.13G327000	158.747	7.31058	-1.68326	0.976482	-1.7238	0.0847434	267.017	50.4761
Glyma.01G053100	50.9597	5.67128	-1.81815	1.05499	-1.72337	0.084821	92.0436	9.87576
Glyma.10G016500	117.719	6.8792	1.71667	0.996294	1.72305	0.0848786	34.6303	200.807
Glyma.13G118800	173.644	7.43999	1.67185	0.970295	1.72303	0.0848833	56.502	290.786
Glyma.05G173300	201.058	7.65147	1.65593	0.961443	1.72234	0.0850073	67.4379	334.678
Glyma.13G019400	169.599	7.40598	-1.67405	0.972048	-1.72218	0.0850362	284.333	54.8653
Glyma.07G246300	2773.65	11.4376	1.53903	0.894053	1.72141	0.0851771	1116.37	4430.92
Glyma.12G178000	83.9068	6.39072	1.75699	1.02072	1.72133	0.0851918	21.8717	145.942
Glyma.03G251400	25.1544	4.65274	-1.82702	1.06152	-1.72112	0.0852283	49.2114	1.09731
Glyma.08G190700	25.1544	4.65274	-1.82702	1.06152	-1.72112	0.0852283	49.2114	1.09731
Glyma.05G068000	1676.05	10.7109	-1.54595	0.898282	-1.721	0.08525	2683.84	668.26
Glyma.13G112500	98.925	6.62826	-1.73674	1.00916	-1.72098	0.0852539	170.417	27.4327
Glyma.13G261400	1380.49	10.431	1.54956	0.900458	1.72086	0.0852761	547.705	2213.27
Glyma.04G151600	107.406	6.74693	-1.72484	1.003	-1.71968	0.0854908	184.087	30.7246
Glyma.18G066000	218.662	7.77256	-1.64505	0.956659	-1.71958	0.0855097	362.706	74.6168
Glyma.17G256500	847.93	9.7278	1.56103	0.908022	1.71915	0.0855871	330.81	1365.05
Glyma.08G318400	130.022	7.02261	-1.70072	0.989303	-1.71911	0.0855938	220.54	39.503
Glyma.10G219100	34.1746	5.09485	-1.79469	1.04429	-1.71858	0.0856901	68.3492	0
Glyma.01G160100	27.5257	4.78271	-1.83679	1.0689	-1.71839	0.0857252	52.8567	2.19461
Glyma.19G043000	842.629	9.71875	1.56007	0.907983	1.71817	0.0857657	328.987	1356.27
Glyma.01G190600	31.4499	4.97498	1.83973	1.07094	1.71786	0.0858222	3.64529	59.2546
Glyma.11G179300	6851.41	12.7422	1.52802	0.889498	1.71784	0.0858249	2792.29	10910.5
Glyma.03G169200	72.1154	6.17223	-1.77156	1.03185	-1.71687	0.0860029	126.674	17.5569
Glyma.16G042900	346.442	8.43647	1.60335	0.933916	1.7168	0.0860158	126.674	566.21
Glyma.08G068200	34.0909	5.09131	-1.83717	1.07028	-1.71653	0.0860647	63.7926	4.38923
Glyma.06G206800	83.8789	6.39024	-1.7516	1.02078	-1.71595	0.0861716	145.812	21.9461
Glyma.13G330400	613.72	9.26144	-1.56988	0.914969	-1.71578	0.0862026	991.519	235.921
Glyma.16G137800	106.95	6.7408	-1.72064	1.00286	-1.71574	0.0862098	183.176	30.7246
Glyma.06G033700	176.713	7.46526	-1.66184	0.968605	-1.7157	0.0862163	295.268	58.1572
Glyma.08G109300	47.9002	5.58196	1.81306	1.05734	1.71474	0.0863932	9.11322	86.6872
Glyma.04G185800	47.2214	5.56137	-1.81485	1.05859	-1.71441	0.0864531	85.6643	8.77845
Glyma.07G202300	8188.34	12.9994	1.52295	0.888431	1.7142	0.0864916	3352.76	13023.9
Glyma.05G211900	34.1002	5.09171	1.83378	1.07003	1.71377	0.0865708	4.55661	63.6438
Glyma.02G294000	140.418	7.13358	-1.68497	0.983303	-1.71358	0.0866056	236.944	43.8923
Glyma.07G134500	260.703	8.02627	-1.62191	0.946533	-1.71352	0.0866162	429.233	92.1737
Glyma.05G242600	194.66	7.60482	1.64842	0.962071	1.7134	0.0866383	65.6152	323.705
Glyma.18G207700	33.7189	5.07549	-1.78832	1.04388	-1.71314	0.0866862	67.4379	0
Glyma.10G000300	56.6136	5.82308	-1.7953	1.04799	-1.71309	0.0866968	101.157	12.0704
Glyma.07G028900	173.43	7.43821	-1.66032	0.969374	-1.71278	0.0867531	289.801	57.0599
Glyma.13G222300	6990	12.7711	1.52171	0.888546	1.71259	0.0867888	2864.29	11115.7
Glyma.19G139300	3517.03	11.7801	-1.52597	0.89115	-1.71236	0.0868306	5600.99	1433.08
Glyma.05G203100,Glyma.05G203200	170.603	7.4145	-1.66155	0.970345	-1.71233	0.0868363	285.244	55.9626
Glyma.01G215100	1585.35	10.6306	1.53651	0.897406	1.71217	0.0868651	637.014	2533.68
Glyma.11G211100	586.492	9.19597	1.56615	0.915281	1.71111	0.0870604	226.008	946.976
Glyma.04G057900	194.112	7.60074	1.64543	0.961857	1.71068	0.0871401	65.6152	322.608
Glyma.14G012900	308.399	8.26865	-1.60487	0.938163	-1.71065	0.0871463	504.873	111.925
Glyma.02G093100	24.6987	4.62636	-1.81498	1.06117	-1.71035	0.0872011	48.3001	1.09731
Glyma.05G225300	24.6987	4.62636	-1.81498	1.06117	-1.71035	0.0872011	48.3001	1.09731
Glyma.05G029900	24.6987	4.62636	-1.81498	1.06117	-1.71035	0.0872011	48.3001	1.09731
Glyma.05G050600	24.6987	4.62636	-1.81498	1.06117	-1.71035	0.0872011	48.3001	1.09731
Glyma.12G001700	782.863	9.61262	1.55324	0.908186	1.71027	0.0872167	307.116	1258.61
Glyma.06G300900	74.4867	6.21891	-1.7588	1.02884	-1.7095	0.0873585	130.319	18.6542
Glyma.03G005600	89.0771	6.47698	-1.73619	1.01566	-1.70943	0.0873716	154.013	24.1407
Glyma.06G188900	909.695	9.82924	1.54638	0.904955	1.70879	0.0874891	359.972	1459.42
Glyma.16G056300	147.988	7.20933	-1.67303	0.979123	-1.70871	0.0875054	248.791	47.1842
Glyma.07G262000	232.434	7.86068	-1.62623	0.95176	-1.70866	0.0875148	383.667	81.2007
Glyma.20G148100	358.959	8.48767	1.59061	0.931135	1.70825	0.0875906	133.053	584.864
Glyma.12G158900	50.0483	5.64525	-1.80229	1.05507	-1.70821	0.0875967	90.2209	9.87576
Glyma.04G107600	33.2633	5.05586	-1.78183	1.04347	-1.7076	0.0877109	66.5265	0
Glyma.18G290300	25.6007	4.67811	1.82148	1.06684	1.70736	0.0877546	1.82264	49.3788
Glyma.03G229800	27.07	4.75862	-1.82463	1.06877	-1.70723	0.0877794	51.9454	2.19461
Glyma.08G017300	480.76	8.90917	-1.57178	0.920665	-1.70723	0.0877802	778.269	183.25
Glyma.12G001800	3594.28	11.8115	1.51958	0.890166	1.70708	0.087808	1472.7	5715.87
Glyma.10G177200	4643.6	12.181	-1.51714	0.888952	-1.70666	0.0878855	7378.98	1908.22
Glyma.15G028200	33.6352	5.0719	-1.8264	1.07032	-1.70641	0.0879327	62.8812	4.38923
Glyma.05G044100	46.7657	5.54738	-1.80642	1.05864	-1.70636	0.0879411	84.753	8.77845
Glyma.10G072700	509.578	8.99316	-1.56762	0.918698	-1.70635	0.087943	823.835	195.321
Glyma.13G284900	455.271	8.83058	1.57256	0.922012	1.70558	0.0880864	173.151	737.39
Glyma.03G086800	355.76	8.47476	1.58799	0.931076	1.70554	0.0880939	132.142	579.378
Glyma.03G109900	4444.64	12.1179	1.51595	0.888898	1.70542	0.088116	1828.11	7061.17
Glyma.15G177900	434.71	8.76391	1.57339	0.923338	1.70402	0.0883775	164.949	704.471
Glyma.19G213100	70.1067	6.13148	1.75797	1.03206	1.70335	0.0885017	17.3151	122.898
Glyma.08G247300	76.858	6.26412	-1.74686	1.02591	-1.70274	0.0886168	133.964	19.7515
Glyma.09G116300	112.874	6.81857	1.69746	0.996898	1.70274	0.088617	33.7189	192.029
Glyma.13G044500	32.8076	5.03596	-1.7752	1.04304	-1.70195	0.0887655	65.6152	0
Glyma.06G053300	418.353	8.70858	1.5731	0.924347	1.70185	0.0887833	158.57	678.135
Glyma.06G265700	126.581	6.98391	1.682	0.988527	1.70153	0.0888442	39.1869	213.975
Glyma.17G061800	589.412	9.20313	1.55409	0.913515	1.70122	0.0889018	229.653	949.17
Glyma.18G122000,Glyma.18G122100	1755.11	10.7773	1.52098	0.894362	1.70063	0.0890131	715.388	2794.84
Glyma.13G104500	135.768	7.085	-1.67335	0.98397	-1.70061	0.0890164	228.742	42.795
Glyma.11G238200	236.693	7.88687	1.61416	0.949278	1.70041	0.0890532	83.8417	389.544
Glyma.14G132400	260.908	8.0274	1.60469	0.944147	1.69962	0.0892018	93.8662	427.95
Glyma.03G055900	3569.5	11.8015	1.51072	0.888906	1.69952	0.0892208	1473.61	5665.39
Glyma.17G228000	99.4736	6.63624	-1.71027	1.00636	-1.69946	0.0892322	170.417	28.53
Glyma.17G044500	240.896	7.91227	1.6114	0.948205	1.69942	0.0892392	85.6643	396.128
Glyma.13G119700	24.243	4.5995	-1.80267	1.06081	-1.69934	0.0892558	47.3888	1.09731
Glyma.19G061800	24.243	4.5995	-1.80267	1.06081	-1.69934	0.0892558	47.3888	1.09731
Glyma.08G128900	64.8062	6.01806	1.76178	1.03722	1.69856	0.0894026	15.4925	114.12
Glyma.18G207900	121.634	6.9264	-1.68347	0.991428	-1.69803	0.0895021	205.959	37.3084
Glyma.08G097900	2798.91	11.4507	1.51126	0.890055	1.69794	0.0895184	1153.73	4444.09
Glyma.16G142100	95.9678	6.58448	1.71172	1.00829	1.69765	0.0895741	27.3397	164.596
Glyma.15G061800	170.696	7.41529	-1.64365	0.968296	-1.69746	0.0896089	284.333	57.0599
Glyma.03G181300	29.897	4.90193	-1.8177	1.07092	-1.69733	0.0896347	56.502	3.29192
Glyma.09G134900	110.326	6.78563	-1.69345	0.998323	-1.6963	0.0898297	187.732	32.9192
Glyma.01G065400	32.3519	5.01578	-1.76844	1.0426	-1.69618	0.0898513	64.7039	0
Glyma.04G104300	32.3519	5.01578	-1.76844	1.0426	-1.69618	0.0898513	64.7039	0
Glyma.17G132900	32.3519	5.01578	-1.76844	1.0426	-1.69618	0.0898513	64.7039	0
Glyma.17G142700	33.1796	5.05222	-1.81544	1.07036	-1.6961	0.0898672	61.9699	4.38923
Glyma.20G143000	33.1796	5.05222	-1.81544	1.07036	-1.6961	0.0898672	61.9699	4.38923
Glyma.13G189800	26.6143	4.73413	-1.81221	1.06862	-1.69583	0.0899172	51.0341	2.19461
Glyma.06G217900	19930.4	14.2827	-1.49892	0.883953	-1.6957	0.0899432	31524.5	8336.24
Glyma.10G178100	84.8832	6.40741	-1.72567	1.01781	-1.69548	0.0899849	146.723	23.0434
Glyma.03G173700	36.4622	5.18833	-1.81112	1.06833	-1.69529	0.0900212	67.4379	5.48653
Glyma.05G024400	36.4622	5.18833	-1.81112	1.06833	-1.69529	0.0900212	67.4379	5.48653
Glyma.13G352600	44.1526	5.46443	1.79747	1.06043	1.69504	0.0900678	8.2019	80.1034
Glyma.08G335500	197.143	7.6231	-1.62567	0.959105	-1.69499	0.0900772	326.253	68.033
Glyma.08G234500	27.7023	4.79194	1.81361	1.0702	1.69465	0.0901418	2.73397	52.6707
Glyma.06G315100	397.699	8.63553	1.56723	0.925009	1.69428	0.0902117	151.28	644.119
Glyma.15G176900	767.761	9.58451	-1.53428	0.905942	-1.69357	0.0903464	1229.37	306.149
Glyma.12G194400	255.235	7.99568	-1.59885	0.944534	-1.69274	0.0905053	418.297	92.1737
Glyma.03G163300	49.137	5.61874	-1.78602	1.05515	-1.69266	0.0905195	88.3983	9.87576
Glyma.02G282100	336.947	8.39638	-1.57625	0.931494	-1.69217	0.0906135	547.705	126.19
Glyma.15G100100	107.043	6.74205	-1.69202	1.00005	-1.69194	0.0906578	182.264	31.8219
Glyma.06G208900	75.9466	6.24691	-1.73547	1.02575	-1.6919	0.0906649	132.142	19.7515
Glyma.12G010100	156.106	7.28638	-1.64578	0.973238	-1.69104	0.0908301	260.638	51.5734
Glyma.17G218500	622.303	9.28147	1.5391	0.910362	1.69065	0.0909037	246.057	998.549
Glyma.18G193300	31.8963	4.99532	-1.76154	1.04214	-1.6903	0.0909697	63.7926	0
Glyma.10G148200	45.8544	5.51899	-1.78922	1.05875	-1.68993	0.091042	82.9303	8.77845
Glyma.12G184500	434.98	8.7648	1.55615	0.921038	1.68956	0.0911123	167.683	702.276
Glyma.03G193500	58.0736	5.85981	-1.76415	1.04454	-1.68892	0.0912347	102.979	13.1677
Glyma.13G131200	343.606	8.42461	-1.57057	0.930118	-1.68857	0.091302	557.729	129.482
Glyma.02G130000	23.7874	4.57212	-1.79006	1.06042	-1.68807	0.0913973	46.4774	1.09731
Glyma.16G217700	432.432	8.75633	-1.55504	0.921199	-1.68807	0.0913986	698.073	166.791
Glyma.09G112700	42.5718	5.41183	-1.79277	1.06227	-1.68769	0.0914712	77.4624	7.68115
Glyma.18G259300	72.664	6.18317	-1.73531	1.02857	-1.68711	0.0915824	126.674	18.6542
Glyma.04G086300	604.848	9.24043	1.53591	0.910502	1.68688	0.0916269	239.678	970.019
Glyma.03G007900	129.138	7.01277	1.66169	0.985248	1.68657	0.0916866	41.0095	217.267
Glyma.11G060200	237.818	7.89371	-1.59768	0.947316	-1.68653	0.0916937	390.046	85.5899
Glyma.17G258500	388.102	8.60029	1.5595	0.924711	1.68648	0.0917043	148.546	627.659
Glyma.18G300900	198.129	7.6303	1.61407	0.957214	1.68622	0.0917543	69.2605	326.997
Glyma.17G093600	39.2892	5.29606	-1.79666	1.06556	-1.68612	0.0917723	71.9945	6.58384
Glyma.18G136200	1064.02	10.0553	1.51484	0.898424	1.68611	0.0917751	433.789	1694.24
Glyma.15G041600	86.7988	6.4396	-1.71095	1.0151	-1.68551	0.09189	149.457	24.1407
Glyma.16G161300	26.1587	4.70922	-1.79971	1.06848	-1.68437	0.0921111	50.1227	2.19461
Glyma.03G257500	31.4406	4.97456	-1.7545	1.04167	-1.68431	0.092122	62.8812	0
Glyma.12G211900	31.4406	4.97456	-1.7545	1.04167	-1.68431	0.092122	62.8812	0
Glyma.14G070300,Glyma.14G070400	268.552	8.06906	-1.5832	0.940566	-1.68324	0.0923279	438.346	98.7576
Glyma.09G209400	269.677	8.07509	1.58225	0.94006	1.68314	0.0923475	99.3341	440.02
Glyma.02G021600	886.652	9.79222	1.51667	0.901151	1.68304	0.0923673	359.972	1413.33
Glyma.10G069500	774.624	9.59735	1.52106	0.903874	1.68282	0.0924096	312.584	1236.66
Glyma.16G012500	99.0738	6.63043	1.68994	1.00425	1.68279	0.0924167	29.1623	168.985
Glyma.13G187500	105.927	6.72693	1.68118	0.999207	1.68251	0.0924696	31.8963	179.958
Glyma.01G080500	1120.12	10.1294	1.50889	0.89696	1.68223	0.0925243	459.306	1780.93
Glyma.01G010700	179.67	7.48921	1.61897	0.962556	1.68195	0.0925784	61.9699	297.37
Glyma.13G258300	143.887	7.16879	-1.64385	0.977518	-1.68165	0.0926362	240.589	47.1842
Glyma.07G043100	282.287	8.14102	1.57663	0.937604	1.68155	0.0926554	104.802	459.771
Glyma.06G209600	53.6564	5.74568	1.76251	1.04852	1.68094	0.0927742	11.8472	95.4657
Glyma.04G014800	186.384	7.54213	-1.61444	0.960511	-1.68082	0.0927985	308.027	64.7411
Glyma.20G129300	86.3431	6.43201	-1.70579	1.01498	-1.68061	0.0928385	148.546	24.1407
Glyma.13G015700	83.5162	6.38398	-1.70986	1.01749	-1.68046	0.0928678	143.989	23.0434
Glyma.09G218100	170.334	7.41222	-1.62304	0.966066	-1.68005	0.0929472	282.51	58.1572
Glyma.10G289900	60.4449	5.91755	-1.74894	1.04113	-1.67985	0.092986	106.625	14.265
Glyma.11G255300	844.74	9.72236	-1.51397	0.901581	-1.67924	0.0931057	1346.02	343.457
Glyma.06G058600	253.32	7.98482	1.58238	0.942565	1.6788	0.0931905	92.9549	413.685
Glyma.17G139900	204.35	7.6749	-1.60209	0.954624	-1.67824	0.0933	336.278	72.4222
Glyma.01G168200	113.701	6.82911	-1.66808	0.993958	-1.67822	0.0933049	192.289	35.1138
Glyma.02G116400	689.276	9.42894	1.5193	0.905675	1.67754	0.0934375	277.953	1100.6
Glyma.09G172500	530.464	9.05111	1.53054	0.912634	1.67706	0.0935315	210.515	850.413
Glyma.19G110600	48.2257	5.59173	-1.76944	1.05524	-1.67682	0.0935771	86.5756	9.87576
Glyma.10G018700	981.587	9.93897	1.50603	0.898226	1.67667	0.0936072	402.804	1560.37
Glyma.11G185300	23.3317	4.54422	-1.77724	1.06001	-1.67662	0.0936166	45.5661	1.09731
Glyma.15G169100	6021.33	12.5559	1.47979	0.882777	1.67629	0.0936805	2555.35	9487.31
Glyma.06G122700	35.5509	5.15181	-1.7902	1.06846	-1.67548	0.0938394	65.6152	5.48653
Glyma.02G041500	80.2336	6.32613	-1.70869	1.02	-1.67519	0.0938975	138.521	21.9461
Glyma.06G303100	182.776	7.51393	1.60882	0.960522	1.67494	0.0939462	63.7926	301.759
Glyma.07G193400	32.2683	5.01204	-1.79293	1.07045	-1.67493	0.0939488	60.1473	4.38923
Glyma.05G056000	28.9856	4.85727	-1.79361	1.07087	-1.6749	0.0939539	54.6793	3.29192
Glyma.15G021400	28.9856	4.85727	-1.79361	1.07087	-1.6749	0.0939539	54.6793	3.29192
Glyma.04G021000	261.075	8.02832	-1.57545	0.940718	-1.67473	0.093987	425.588	96.563
Glyma.17G239800	72.664	6.18317	1.7193	1.02679	1.67444	0.0940445	19.1378	126.19
Glyma.U019900	789.605	9.62499	1.51045	0.902082	1.6744	0.0940515	321.697	1257.51
Glyma.13G116900	43.0553	5.42812	1.77543	1.06059	1.67401	0.0941293	8.2019	77.9088
Glyma.01G179400	1120.75	10.1302	1.49805	0.89542	1.67302	0.0943235	463.863	1777.64
Glyma.08G241000	25.703	4.68387	-1.78675	1.06832	-1.67249	0.0944276	49.2114	2.19461
Glyma.08G003500	30.5293	4.93212	-1.73996	1.04068	-1.67195	0.0945342	61.0586	0
Glyma.08G351900	440.736	8.78377	-1.53401	0.917881	-1.67125	0.0946726	708.097	173.374
Glyma.01G179600	221.154	7.78891	1.58544	0.948733	1.67112	0.0946987	80.1964	362.111
Glyma.12G215800	317.921	8.31253	1.55468	0.9305	1.6708	0.0947606	121.206	514.637
Glyma.19G236800	414.14	8.69398	1.53674	0.919822	1.67069	0.0947823	162.215	666.065
Glyma.08G021700	176.536	7.46382	-1.60753	0.962442	-1.67026	0.0948682	291.623	61.4492
Glyma.01G062100	41.6605	5.38061	-1.77409	1.06241	-1.66989	0.0949421	75.6398	7.68115
Glyma.07G069500	71.297	6.15577	-1.71713	1.02837	-1.66976	0.0949674	123.94	18.6542
Glyma.01G040700	117.988	6.8825	1.65244	0.989689	1.66966	0.0949868	37.3642	198.612
Glyma.13G213500	270.105	8.07738	-1.56652	0.93825	-1.66962	0.094995	439.257	100.952
Glyma.06G136200	802.977	9.64922	-1.50344	0.900914	-1.66879	0.0951589	1276.76	329.192
Glyma.12G227300	107.136	6.7433	-1.66377	0.99724	-1.66837	0.0952414	181.353	32.9192
Glyma.13G186700	56.7066	5.82544	-1.74227	1.04453	-1.66799	0.095317	100.245	13.1677
Glyma.20G247400	56.7066	5.82544	-1.74227	1.04453	-1.66799	0.095317	100.245	13.1677
Glyma.10G166600	115.161	6.84751	-1.65398	0.991755	-1.66773	0.0953692	194.112	36.2111
Glyma.15G154900	181.279	7.50207	-1.60143	0.960387	-1.66749	0.0954174	298.914	63.6438
Glyma.18G195200	157.659	7.30066	-1.61651	0.969441	-1.66747	0.0954218	261.55	53.768
Glyma.16G072000	209.548	7.71114	1.58616	0.95127	1.66741	0.0954331	75.6398	343.457
Glyma.09G188600	837.208	9.70944	1.50015	0.899708	1.66738	0.0954393	344.48	1329.94
Glyma.14G048400	196.874	7.62113	-1.59255	0.955265	-1.66712	0.0954896	323.519	70.2276
Glyma.07G168900	1328.08	10.3751	1.48699	0.891971	1.66709	0.0954973	555.907	2100.24
Glyma.11G104100	162.857	7.34746	-1.61245	0.967232	-1.66708	0.0954991	269.751	55.9626
Glyma.18G158400	97.4278	6.60626	1.67309	1.00373	1.66687	0.0955404	29.1623	165.693
Glyma.09G210900	2416.19	11.2385	-1.47647	0.885817	-1.66679	0.0955558	3807.5	1024.88
Glyma.13G167700	178.452	7.47939	-1.60169	0.961216	-1.66632	0.0956506	294.357	62.5465
Glyma.01G184600	30.0736	4.91043	-1.73249	1.04016	-1.6656	0.0957939	60.1473	0
Glyma.08G118300	30.0736	4.91043	-1.73249	1.04016	-1.6656	0.0957939	60.1473	0
Glyma.11G003500	30.0736	4.91043	-1.73249	1.04016	-1.6656	0.0957939	60.1473	0
Glyma.19G050000	30.0736	4.91043	-1.73249	1.04016	-1.6656	0.0957939	60.1473	0
Glyma.03G142400	401.438	8.64903	1.53259	0.920168	1.66555	0.0958023	157.659	645.216
Glyma.16G024500	98.6553	6.62432	-1.6705	1.00315	-1.66526	0.0958611	167.683	29.6273
Glyma.10G075000	117.533	6.87692	-1.64835	0.989927	-1.66512	0.0958885	197.757	37.3084
Glyma.01G105600	420.352	8.71545	1.52917	0.918394	1.66504	0.0959042	165.861	674.844
Glyma.03G109100	22.8761	4.51577	-1.76394	1.05958	-1.66476	0.0959616	44.6548	1.09731
Glyma.08G326600	22.8761	4.51577	-1.76394	1.05958	-1.66476	0.0959616	44.6548	1.09731
Glyma.08G218200	234.768	7.87509	1.57225	0.944501	1.66463	0.0959859	86.5756	382.96
Glyma.15G172800	29.2553	4.87063	1.78274	1.07097	1.66459	0.0959941	3.64529	54.8653
Glyma.20G140500	156.915	7.29384	1.61244	0.968897	1.6642	0.0960719	53.768	260.062
Glyma.11G220900	31.8126	4.99153	-1.78147	1.07049	-1.66416	0.0960797	59.236	4.38923
Glyma.08G293300	294.273	8.20101	-1.55277	0.933236	-1.66386	0.0961405	476.622	111.925
Glyma.01G131800	415.6	8.69905	1.52838	0.918611	1.6638	0.096153	164.038	667.162
Glyma.10G018800	69.4651	6.11822	1.7121	1.02915	1.66362	0.096189	18.2264	120.704
Glyma.19G018600	1276.9	10.3184	1.4835	0.891881	1.66334	0.0962454	535.858	2017.95
Glyma.12G053900	87.924	6.45819	1.68124	1.01114	1.66272	0.0963687	25.517	150.331
Glyma.14G133100	53.4239	5.73941	-1.74263	1.04808	-1.66269	0.0963742	94.7775	12.0704
Glyma.08G255200	551.545	9.10734	-1.51164	0.909293	-1.66243	0.0964258	880.337	222.753
Glyma.13G119000	169.525	7.40535	1.60086	0.963455	1.66159	0.096596	59.236	279.813
Glyma.08G138600	494.913	8.95103	1.51551	0.912255	1.66128	0.0966575	198.668	791.158
Glyma.18G159700	47.3144	5.56421	-1.75231	1.05534	-1.66043	0.0968282	84.753	9.87576
Glyma.03G157400	25.2473	4.65806	-1.7735	1.06815	-1.66035	0.0968436	48.3001	2.19461
Glyma.03G166500	25.2473	4.65806	-1.7735	1.06815	-1.66035	0.0968436	48.3001	2.19461
Glyma.10G026000	25.2473	4.65806	-1.7735	1.06815	-1.66035	0.0968436	48.3001	2.19461
Glyma.08G010500	201.598	7.65533	1.58127	0.9525	1.66013	0.096889	72.9058	330.289
Glyma.10G092100	49.9088	5.64122	1.74556	1.0516	1.65992	0.0969308	10.9359	88.8818
Glyma.20G215500	49.9088	5.64122	1.74556	1.0516	1.65992	0.0969308	10.9359	88.8818
Glyma.09G151400	180.033	7.49211	1.59246	0.959382	1.65988	0.0969392	63.7926	296.273
Glyma.09G156900	896.323	9.80787	1.48905	0.897115	1.65982	0.0969514	372.731	1419.91
Glyma.11G153300	29.618	4.8884	-1.72484	1.03962	-1.6591	0.0970952	59.236	0
Glyma.05G208700	455.605	8.83164	-1.51706	0.91472	-1.6585	0.0972168	729.058	182.153
Glyma.18G054100	1713.21	10.7425	1.47151	0.887432	1.65816	0.0972849	728.147	2698.28
Glyma.14G058700	151.614	7.24426	1.60903	0.970406	1.6581	0.097297	51.9454	251.283
Glyma.13G019300	116.621	6.86569	-1.64029	0.989588	-1.65755	0.0974076	195.934	37.3084
Glyma.06G291300	50.1413	5.64793	-1.74306	1.05171	-1.65736	0.0974464	89.3096	10.9731
Glyma.08G177300	177.382	7.47072	1.5907	0.959935	1.6571	0.0975001	62.8812	291.884
Glyma.12G221500	446.483	8.80246	1.51591	0.914963	1.6568	0.0975591	178.619	714.347
Glyma.13G103100	1300.2	10.3445	1.47529	0.89052	1.65667	0.0975868	549.527	2050.87
Glyma.07G250500	142.659	7.15643	1.61389	0.974374	1.65633	0.0976544	48.3001	237.018
Glyma.13G279500	358.205	8.48464	-1.52928	0.923393	-1.65616	0.09769	575.956	140.455
Glyma.16G107600	52.9683	5.72706	-1.73473	1.0481	-1.65512	0.0978998	93.8662	12.0704
Glyma.18G009300	52.9683	5.72706	-1.73473	1.0481	-1.65512	0.0978998	93.8662	12.0704
Glyma.08G311900	34.6395	5.11435	-1.76841	1.06861	-1.65486	0.097952	63.7926	5.48653
Glyma.11G033400	34.6395	5.11435	-1.76841	1.06861	-1.65486	0.097952	63.7926	5.48653
Glyma.18G151400	34.6395	5.11435	-1.76841	1.06861	-1.65486	0.097952	63.7926	5.48653
Glyma.07G033500	81.2379	6.34408	-1.68273	1.01695	-1.65468	0.0979891	139.432	23.0434
Glyma.03G097300	163.406	7.35231	-1.59711	0.965313	-1.6545	0.0980258	269.751	57.0599
Glyma.07G233900	809.97	9.66173	1.48593	0.89824	1.65426	0.0980739	337.189	1282.75
Glyma.16G019400	78.4109	6.29298	-1.68625	1.0196	-1.65384	0.0981608	134.876	21.9461
Glyma.13G061900	55.7952	5.80207	-1.7272	1.04454	-1.65355	0.098219	98.4228	13.1677
Glyma.05G203300	100.115	6.64552	-1.65442	1.00064	-1.65337	0.0982563	169.506	30.7246
Glyma.18G152900	75.584	6.24001	-1.69003	1.02235	-1.65309	0.0983124	130.319	20.8488
Glyma.02G211900	22.4204	4.48674	-1.7504	1.05913	-1.65268	0.0983959	43.7435	1.09731
Glyma.05G011200	22.4204	4.48674	-1.7504	1.05913	-1.65268	0.0983959	43.7435	1.09731
Glyma.15G150300	22.4204	4.48674	-1.7504	1.05913	-1.65268	0.0983959	43.7435	1.09731
Glyma.13G239000	29.1623	4.86603	-1.71702	1.03906	-1.65247	0.098439	58.3246	0
Glyma.12G063400	126.562	6.9837	-1.62418	0.982909	-1.65242	0.0984481	211.427	41.6976
Glyma.15G107700	126.562	6.9837	-1.62418	0.982909	-1.65242	0.0984481	211.427	41.6976
Glyma.13G265300	30.7246	4.94132	1.71477	1.03786	1.65222	0.0984893	0	61.4492
Glyma.18G033100	30.7246	4.94132	1.71477	1.03786	1.65222	0.0984893	0	61.4492
Glyma.18G176600	1054.67	10.0426	1.47527	0.892938	1.65216	0.0985028	444.725	1664.61
Glyma.17G228800	2324.29	11.1826	-1.4596	0.883601	-1.65187	0.0985601	3648.93	999.646
Glyma.06G047400	316.164	8.30453	-1.53295	0.92809	-1.65173	0.0985895	509.429	122.898
Glyma.12G196200	28.0743	4.81118	-1.76865	1.07082	-1.65168	0.0985999	52.8567	3.29192
Glyma.12G044600	389.488	8.60544	-1.5184	0.919347	-1.65161	0.0986137	624.256	154.72
Glyma.07G250600	26.0564	4.70356	1.76691	1.06989	1.6515	0.0986373	2.73397	49.3788
Glyma.02G003400	40.7491	5.3487	-1.75474	1.06256	-1.65142	0.0986524	73.8171	7.68115
Glyma.01G230900	131.054	7.03401	1.61758	0.979723	1.65106	0.0987266	43.7435	218.364
Glyma.13G333900	110.512	6.78806	-1.63885	0.992814	-1.65071	0.0987972	185.91	35.1138
Glyma.03G099900	869.727	9.76442	1.47929	0.896192	1.65064	0.0988117	364.529	1374.93
Glyma.08G334700	83.6092	6.38559	-1.67404	1.01429	-1.65045	0.0988501	143.078	24.1407
Glyma.15G015900	180.488	7.49576	1.58099	0.957917	1.65045	0.0988513	64.7039	296.273
Glyma.11G239300	49.3602	5.62528	1.73544	1.05164	1.65021	0.0988991	10.9359	87.7845
Glyma.15G112700	382.793	8.58042	1.51707	0.919531	1.64983	0.0989782	152.191	613.394
Glyma.09G277000	1164.32	10.1853	1.46948	0.890909	1.64942	0.0990621	493.937	1834.7
Glyma.09G004800	31.3569	4.97071	1.76538	1.07033	1.64939	0.0990683	4.55661	58.1572
Glyma.11G052200	49.6857	5.63476	-1.73471	1.05175	-1.64936	0.0990734	88.3983	10.9731
Glyma.04G197300	541.418	9.0806	1.49686	0.907577	1.6493	0.099087	221.451	861.386
Glyma.03G030600	91.6344	6.51782	-1.66084	1.00703	-1.64924	0.0990982	155.836	27.4327
Glyma.01G141100	23.4061	4.54881	1.75713	1.06569	1.64883	0.0991831	1.82264	44.9896
Glyma.06G117200	917.627	9.84176	-1.47507	0.894875	-1.64835	0.0992808	1449	386.252
Glyma.04G190900	82.0748	6.35887	1.6729	1.01492	1.64831	0.0992893	23.6944	140.455
Glyma.20G188800	171.533	7.42234	1.58358	0.96085	1.6481	0.0993323	61.0586	282.008
Glyma.04G065600	24.7917	4.63178	-1.75994	1.06796	-1.64794	0.0993646	47.3888	2.19461
Glyma.17G260200	24.7917	4.63178	-1.75994	1.06796	-1.64794	0.0993646	47.3888	2.19461
Glyma.19G031100	24.7917	4.63178	-1.75994	1.06796	-1.64794	0.0993646	47.3888	2.19461
Glyma.05G150500	104.858	6.71229	-1.64183	0.996431	-1.64771	0.0994124	176.797	32.9192
Glyma.13G043800	1779.17	10.797	1.45857	0.885265	1.6476	0.099434	764.599	2793.74
Glyma.19G003100	96.8327	6.59742	-1.65165	1.00255	-1.64746	0.0994643	164.038	29.6273
Glyma.06G191300	488.329	8.93171	1.49989	0.910471	1.64738	0.0994806	198.668	777.99
Glyma.14G050900	345.075	8.43077	-1.52144	0.923588	-1.64732	0.0994931	554.084	136.066
Glyma.04G079300	102.087	6.67365	1.64361	0.997879	1.64711	0.099536	31.8963	172.277
Glyma.12G203600	43.5761	5.44546	-1.74418	1.05907	-1.6469	0.0995785	78.3737	8.77845
Glyma.20G212800	43.5761	5.44546	-1.74418	1.05907	-1.6469	0.0995785	78.3737	8.77845
Glyma.06G025100	110.056	6.7821	-1.63464	0.992624	-1.64679	0.0996015	184.998	35.1138
Glyma.15G276000	238.646	7.89873	-1.54952	0.941242	-1.64625	0.0997122	387.312	89.9791
Glyma.12G059100	2720.05	11.4094	1.45093	0.881427	1.64611	0.099741	1179.25	4260.84
Glyma.04G100200	28.7067	4.84331	-1.70902	1.03848	-1.64569	0.0998272	57.4133	0
Glyma.11G133300	28.7067	4.84331	-1.70902	1.03848	-1.64569	0.0998272	57.4133	0
Glyma.13G063100	28.7067	4.84331	-1.70902	1.03848	-1.64569	0.0998272	57.4133	0
Glyma.18G064100	136.81	7.09603	1.60595	0.975935	1.64555	0.0998568	46.4774	227.142
Glyma.17G066500	125.651	6.97328	-1.61658	0.982548	-1.64529	0.0999095	209.604	41.6976
Glyma.06G088200	83.1535	6.37771	-1.66858	1.01418	-1.64526	0.0999168	142.166	24.1407
Glyma.10G288300	63.8205	5.99595	-1.70168	1.03436	-1.64515	0.0999395	111.181	16.4596
Glyma.18G044800	65.7175	6.03821	1.69637	1.03154	1.64451	0.100071	17.3151	114.12
Glyma.03G184800	117.626	6.87806	-1.62303	0.987256	-1.64398	0.100181	196.846	38.4057
Glyma.01G048000	46.403	5.53615	-1.73473	1.05545	-1.64359	0.10026	82.9303	9.87576
Glyma.04G036300	286.574	8.16276	1.53038	0.931163	1.64351	0.100276	111.181	461.966
Glyma.02G133800	295.919	8.20906	-1.52778	0.929832	-1.64307	0.100368	476.622	115.217
Glyma.U037700	125.195	6.96804	-1.61281	0.982341	-1.6418	0.100631	208.693	41.6976
Glyma.05G135000	717.676	9.48719	1.4758	0.898894	1.64179	0.100633	300.736	1134.61
Glyma.08G033100	30.9013	4.94959	-1.75765	1.07058	-1.64178	0.100636	57.4133	4.38923
Glyma.09G276600	30.9013	4.94959	-1.75765	1.07058	-1.64178	0.100636	57.4133	4.38923
Glyma.09G199700	138.363	7.11231	1.59947	0.97457	1.6412	0.100756	47.3888	229.337
Glyma.19G148400,Glyma.19G148500	180.944	7.4994	1.56963	0.956459	1.64108	0.10078	65.6152	296.273
Glyma.19G242300	783.282	9.61339	1.47162	0.896785	1.641	0.100798	329.899	1236.66
Glyma.01G174100	21.3045	4.41309	1.73179	1.05552	1.6407	0.100859	0.911322	41.6976
Glyma.02G311000	21.3045	4.41309	1.73179	1.05552	1.6407	0.100859	0.911322	41.6976
Glyma.14G068400	21.3045	4.41309	1.73179	1.05552	1.6407	0.100859	0.911322	41.6976
Glyma.06G023400	21.9647	4.45712	-1.73652	1.05865	-1.64031	0.10094	42.8322	1.09731
Glyma.11G176200	21.9647	4.45712	-1.73652	1.05865	-1.64031	0.10094	42.8322	1.09731
Glyma.06G056400	82.6979	6.36978	-1.66308	1.01407	-1.64002	0.101002	141.255	24.1407
Glyma.01G095500	27.6186	4.78757	-1.7557	1.07078	-1.63964	0.10108	51.9454	3.29192
Glyma.17G027500	27.6186	4.78757	-1.7557	1.07078	-1.63964	0.10108	51.9454	3.29192
Glyma.18G023600	27.6186	4.78757	-1.7557	1.07078	-1.63964	0.10108	51.9454	3.29192
Glyma.02G237100	649.048	9.34218	-1.47743	0.901127	-1.63953	0.101102	1027.06	271.035
Glyma.02G239100	94.6845	6.56506	1.64414	1.00285	1.63948	0.101114	29.1623	160.207
Glyma.05G161600	53.5634	5.74318	1.71371	1.04563	1.63894	0.101227	12.7585	94.3684
Glyma.04G238100	38.7591	5.27646	1.7433	1.06376	1.6388	0.101255	7.29058	70.2276
Glyma.14G072300	28.251	4.82023	-1.70085	1.03788	-1.63877	0.101262	56.502	0
Glyma.12G095100	85.7294	6.42172	1.65594	1.01053	1.63869	0.101277	25.517	145.942
Glyma.06G075200	176.192	7.46101	1.56889	0.957747	1.63811	0.101399	63.7926	288.592
Glyma.05G225800	43.1204	5.4303	-1.73477	1.05914	-1.6379	0.101442	77.4624	8.77845
Glyma.18G236300	405.176	8.6624	1.49894	0.91542	1.63744	0.101539	164.038	646.314
Glyma.18G091700	36.1088	5.17428	1.74579	1.06645	1.63701	0.101629	6.37926	65.8384
Glyma.07G044200	100.989	6.65806	1.63247	0.997503	1.63655	0.101724	31.8963	170.083
Glyma.16G210100	25.5077	4.67286	1.75058	1.06976	1.63642	0.101752	2.73397	48.2815
Glyma.05G243300	145.077	7.18067	-1.58851	0.970954	-1.63603	0.101832	239.678	50.4761
Glyma.06G301500	1280.25	10.3222	-1.45131	0.887302	-1.63564	0.101914	2008.55	551.945
Glyma.09G240000	60.417	5.91688	1.69552	1.03692	1.63515	0.102018	15.4925	105.341
Glyma.09G239800	293.641	8.19791	-1.51894	0.928987	-1.63504	0.10204	472.065	115.217
Glyma.10G066100	45.9474	5.52191	-1.72576	1.05551	-1.63501	0.102048	82.019	9.87576
Glyma.17G224300	276.131	8.10921	-1.52377	0.931976	-1.63499	0.102052	444.725	107.536
Glyma.07G095200	22.8575	4.51459	1.73982	1.06534	1.63311	0.102445	1.82264	43.8923
Glyma.13G117600	337.375	8.39821	1.5055	0.922074	1.63273	0.102526	134.876	539.875
Glyma.01G121700	337.691	8.39956	-1.50545	0.922224	-1.63241	0.102592	540.414	134.969
Glyma.11G240400	39.8378	5.31607	-1.7348	1.06273	-1.6324	0.102596	71.9945	7.68115
Glyma.15G239500	27.7953	4.79677	-1.69249	1.03726	-1.63169	0.102745	55.5907	0
Glyma.16G082200	27.7953	4.79677	-1.69249	1.03726	-1.63169	0.102745	55.5907	0
Glyma.18G130100	146.993	7.1996	-1.58175	0.969449	-1.6316	0.102764	242.412	51.5734
Glyma.03G079500	222.883	7.80015	1.53651	0.94241	1.63041	0.103015	84.753	361.014
Glyma.06G003100	48.2629	5.59284	1.71471	1.05175	1.63035	0.103028	10.9359	85.5899
Glyma.04G152400	30.4456	4.92816	-1.7454	1.07062	-1.63027	0.103044	56.502	4.38923
Glyma.17G052700	326.839	8.35244	-1.50438	0.923211	-1.6295	0.103206	523.099	130.579
Glyma.15G102000	1009.66	9.97966	-1.4502	0.890011	-1.62942	0.103223	1584.79	434.533
Glyma.06G128700	136.717	7.09505	1.58668	0.973851	1.62929	0.103253	47.3888	226.045
Glyma.14G150600	393.598	8.62058	-1.49147	0.915448	-1.62922	0.103266	626.99	160.207
Glyma.13G179200	1136.07	10.1498	1.44642	0.887905	1.62902	0.103308	491.203	1780.93
Glyma.18G030700	70.9344	6.14841	-1.66923	1.02491	-1.62867	0.103383	122.117	19.7515
Glyma.07G116700	21.5091	4.42687	-1.72247	1.05816	-1.6278	0.103567	41.9208	1.09731
Glyma.11G210400	21.5091	4.42687	-1.72247	1.05816	-1.6278	0.103567	41.9208	1.09731
Glyma.13G270300	21.5091	4.42687	-1.72247	1.05816	-1.6278	0.103567	41.9208	1.09731
Glyma.11G018500	113.05	6.82082	1.60792	0.987789	1.6278	0.103568	37.3642	188.737
Glyma.09G202700	382.969	8.58108	1.49102	0.91606	1.62764	0.103601	155.836	610.102
Glyma.13G275400	298.449	8.22134	1.50744	0.926689	1.62669	0.103802	118.472	478.426
Glyma.10G274400	805.646	9.654	-1.45391	0.89391	-1.62646	0.103852	1266.74	344.554
Glyma.03G136500	158.849	7.31151	-1.56643	0.963339	-1.62605	0.10394	260.638	57.0599
Glyma.05G236400	232.294	7.85981	1.52759	0.939452	1.62604	0.103941	89.3096	375.279
Glyma.20G152900	285.839	8.15906	1.50968	0.928612	1.62574	0.104005	113.004	458.674
Glyma.02G172200	131.965	7.04401	1.58633	0.975928	1.62546	0.104065	45.5661	218.364
Glyma.01G134700	55.1164	5.78441	1.69465	1.04267	1.6253	0.104098	13.6698	96.563
Glyma.07G120900	167.693	7.38968	1.55882	0.959161	1.62519	0.104123	61.0586	274.327
Glyma.13G078500	89.3561	6.48149	-1.63524	1.00637	-1.6249	0.104184	151.28	27.4327
Glyma.15G241300	48.3187	5.59451	-1.70903	1.05188	-1.62474	0.104218	85.6643	10.9731
Glyma.13G326400	2387.68	11.2214	1.42768	0.878762	1.62464	0.104238	1054.4	3720.97
Glyma.06G151900	27.3397	4.77292	-1.68393	1.03662	-1.62445	0.104279	54.6793	0
Glyma.13G003000	27.3397	4.77292	-1.68393	1.03662	-1.62445	0.104279	54.6793	0
Glyma.19G055200	27.3397	4.77292	-1.68393	1.03662	-1.62445	0.104279	54.6793	0
Glyma.19G051000	27.3397	4.77292	-1.68393	1.03662	-1.62445	0.104279	54.6793	0
Glyma.20G003500	547.165	9.09583	1.46732	0.90328	1.62443	0.104284	229.653	864.678
Glyma.13G164400	242.254	7.92037	1.52195	0.936914	1.62442	0.104285	93.8662	390.641
Glyma.10G264000	59.6265	5.89788	-1.68541	1.0376	-1.62433	0.104305	103.891	15.3623
Glyma.11G088000	59.6265	5.89788	-1.68541	1.0376	-1.62433	0.104305	103.891	15.3623
Glyma.08G098400	156.022	7.28561	-1.56612	0.964307	-1.62409	0.104357	256.082	55.9626
Glyma.15G015200	68.8234	6.10483	1.66642	1.02619	1.6239	0.104398	19.1378	118.509
Glyma.18G241800	233.847	7.86942	1.52434	0.938718	1.62386	0.104406	90.2209	377.473
Glyma.20G180000	53.9726	5.75416	-1.69602	1.04459	-1.62363	0.104455	94.7775	13.1677
Glyma.20G195900	1178.82	10.2031	1.43891	0.886392	1.62333	0.104518	513.074	1844.57
Glyma.13G212600	220.865	7.78702	-1.52896	0.94213	-1.62288	0.104616	357.238	84.4926
Glyma.04G014500	117.719	6.8792	-1.5979	0.98462	-1.62286	0.104619	195.934	39.503
Glyma.06G071800	39.3821	5.29947	-1.7246	1.06282	-1.62267	0.104661	71.0831	7.68115
Glyma.06G010500	23.8804	4.57775	-1.73199	1.06756	-1.62238	0.104723	45.5661	2.19461
Glyma.16G115500	23.8804	4.57775	-1.73199	1.06756	-1.62238	0.104723	45.5661	2.19461
Glyma.01G030500	112.52	6.81404	-1.60291	0.988013	-1.62236	0.104727	187.732	37.3084
Glyma.10G136300	235.549	7.87988	-1.52192	0.938352	-1.6219	0.104824	380.021	91.0764
Glyma.16G129600	81.9818	6.35723	1.64086	1.01221	1.62107	0.105002	24.6057	139.358
Glyma.13G215300	67.6517	6.08006	-1.66618	1.02785	-1.62103	0.105011	116.649	18.6542
Glyma.03G074900	24.9591	4.64149	1.73364	1.06962	1.6208	0.105061	2.73397	47.1842
Glyma.13G020100	75.677	6.24178	-1.651	1.01904	-1.62016	0.105198	129.408	21.9461
Glyma.12G148900	88.9004	6.47412	-1.63001	1.00623	-1.61991	0.105251	150.368	27.4327
Glyma.15G097300	461.548	8.85034	1.4708	0.907982	1.61985	0.105264	192.289	730.806
Glyma.13G185200	104.495	6.70729	-1.60907	0.993438	-1.61969	0.105298	174.974	34.0165
Glyma.10G201600	175.002	7.45123	1.54702	0.955516	1.61904	0.105439	64.7039	285.3
Glyma.16G057600	982.917	9.94093	1.4375	0.888498	1.6179	0.105683	427.41	1538.42
Glyma.04G168300	596.981	9.22154	-1.45587	0.899869	-1.61787	0.105691	940.485	253.478
Glyma.11G252200	1467.55	10.5192	1.42744	0.882429	1.61762	0.105744	646.128	2288.98
Glyma.12G233000	91.2717	6.5121	-1.62346	1.00385	-1.61724	0.105827	154.013	28.53
Glyma.12G179700	26.884	4.74868	-1.67518	1.03594	-1.61705	0.105866	53.768	0
Glyma.08G149800	342.397	8.41953	1.48547	0.918944	1.6165	0.105987	139.432	545.361
Glyma.19G018400	70.023	6.12976	-1.65645	1.02477	-1.61642	0.106003	120.295	19.7515
Glyma.09G148700	56.3439	5.81619	-1.68276	1.04105	-1.61642	0.106004	98.4228	14.265
Glyma.14G036000	577.406	9.17344	1.4553	0.900406	1.61627	0.106035	245.146	909.667
Glyma.08G288600	1116.59	10.1249	1.43204	0.886056	1.6162	0.106052	488.469	1744.72
Glyma.15G123800	152.284	7.25062	-1.55926	0.964907	-1.61597	0.106101	249.702	54.8653
Glyma.10G187700	53.5169	5.74192	-1.688	1.0446	-1.61592	0.106111	93.8662	13.1677
Glyma.18G271200	53.5169	5.74192	-1.688	1.0446	-1.61592	0.106111	93.8662	13.1677
Glyma.19G151000	53.5169	5.74192	-1.688	1.0446	-1.61592	0.106111	93.8662	13.1677
Glyma.07G255900	50.69	5.66363	-1.6938	1.04824	-1.61585	0.106127	89.3096	12.0704
Glyma.14G219000	50.69	5.66363	-1.6938	1.04824	-1.61585	0.106127	89.3096	12.0704
Glyma.04G029200	21.0534	4.39598	-1.70788	1.05762	-1.61483	0.106348	41.0095	1.09731
Glyma.13G306300	26.7073	4.73916	-1.72897	1.0707	-1.61481	0.106351	50.1227	3.29192
Glyma.15G071000	2003.36	10.9682	1.41861	0.878582	1.61466	0.106385	890.362	3116.35
Glyma.02G000500	124.377	6.95857	-1.5814	0.979436	-1.6146	0.106397	205.959	42.795
Glyma.08G011100	228.984	7.8391	-1.51589	0.938871	-1.61459	0.1064	369.086	88.8818
Glyma.07G079000,Glyma.07G079100	2634.53	11.3633	-1.41463	0.876319	-1.61428	0.106466	4092.75	1176.31
Glyma.13G119400	72.478	6.17947	1.64684	1.02112	1.61279	0.106791	20.9604	123.996
Glyma.11G000900	38.9265	5.28268	-1.71424	1.06291	-1.61278	0.106791	70.1718	7.68115
Glyma.19G011300	38.9265	5.28268	-1.71424	1.06291	-1.61278	0.106791	70.1718	7.68115
Glyma.06G142500	394.789	8.62494	-1.4719	0.912702	-1.61268	0.106813	626.078	163.499
Glyma.13G021300	90.8161	6.50488	-1.6183	1.00371	-1.61232	0.106892	153.102	28.53
Glyma.17G113500	72.3943	6.1778	-1.64736	1.02177	-1.61227	0.106904	123.94	20.8488
Glyma.20G115500	301.945	8.23814	-1.48984	0.92415	-1.61212	0.106936	482.09	121.801
Glyma.02G302600	196.334	7.61717	-1.52721	0.947569	-1.61171	0.107025	318.052	74.6168
Glyma.01G050100	409.016	8.67601	-1.46856	0.911189	-1.61169	0.107029	647.95	170.083
Glyma.03G155300	212.738	7.73293	1.51865	0.942346	1.61156	0.107058	82.019	343.457
Glyma.02G229500	32.8169	5.03637	-1.7225	1.06892	-1.61144	0.107084	60.1473	5.48653
Glyma.06G111300	51.9175	5.69815	1.68426	1.0457	1.61066	0.107255	12.7585	91.0764
Glyma.02G002100	20.2072	4.3368	1.69676	1.05404	1.60977	0.107448	0.911322	39.503
Glyma.15G114600	37248.1	15.1849	-1.39827	0.868734	-1.60955	0.107496	57574.6	16921.6
Glyma.03G222600	26.4283	4.72401	-1.66622	1.03525	-1.60949	0.107509	52.8567	0
Glyma.07G088300	846.767	9.72582	1.43219	0.889951	1.6093	0.107551	369.086	1324.45
Glyma.01G181900	23.4247	4.54996	-1.71743	1.06734	-1.60908	0.107599	44.6548	2.19461
Glyma.03G017500	23.4247	4.54996	-1.71743	1.06734	-1.60908	0.107599	44.6548	2.19461
Glyma.17G103200	23.4247	4.54996	-1.71743	1.06734	-1.60908	0.107599	44.6548	2.19461
Glyma.11G001200	585.627	9.19384	1.44631	0.898849	1.60907	0.1076	250.614	920.64
Glyma.15G124400	78.7829	6.29981	1.63168	1.01413	1.60895	0.107628	23.6944	133.871
Glyma.13G064200	136.075	7.08826	1.56307	0.971558	1.60883	0.107654	48.3001	223.851
Glyma.18G205800	1008.77	9.97838	1.42622	0.886532	1.60876	0.107668	442.903	1574.63
Glyma.08G093900	408.365	8.67372	1.46468	0.910556	1.60855	0.107714	170.417	646.314
Glyma.13G289200	44.5804	5.47834	-1.69813	1.05571	-1.60852	0.107721	79.285	9.87576
Glyma.01G084000	242.616	7.92253	1.50288	0.934429	1.60834	0.10776	95.6888	389.544
Glyma.04G050400	597.139	9.22192	1.4443	0.898145	1.60809	0.107816	256.082	938.197
Glyma.08G061000	202.992	7.66528	-1.5194	0.944978	-1.60786	0.107865	328.076	77.9088
Glyma.20G191600	95.5587	6.57831	-1.60638	0.999137	-1.60776	0.107887	160.393	30.7246
Glyma.05G025900	278.781	8.12299	-1.49093	0.927369	-1.6077	0.1079	445.637	111.925
Glyma.02G256800	170.799	7.41615	-1.53608	0.955867	-1.607	0.108054	277.953	63.6438
Glyma.17G194300	183.111	7.51657	-1.52854	0.951284	-1.60682	0.108094	297.091	69.1303
Glyma.01G233400	39.7634	5.31337	1.70458	1.06116	1.60634	0.108199	8.2019	71.3249
Glyma.17G011700	27.0607	4.75813	1.71983	1.07094	1.60591	0.108294	3.64529	50.4761
Glyma.03G028000	1344.21	10.3925	-1.4159	0.881686	-1.6059	0.108296	2091.48	596.935
Glyma.20G026700	118.267	6.88591	-1.57719	0.982175	-1.60582	0.108314	195.934	40.6003
Glyma.08G029000	87.1894	6.44608	1.61487	1.00568	1.60575	0.108329	27.3397	147.039
Glyma.08G338800	87.1894	6.44608	1.61487	1.00568	1.60575	0.108329	27.3397	147.039
Glyma.18G288900	170.706	7.41537	1.53387	0.955309	1.60563	0.108356	63.7926	277.619
Glyma.01G215500	488.729	8.93289	-1.45102	0.903887	-1.60532	0.108424	770.067	207.391
Glyma.13G310100	585.534	9.19361	1.44187	0.898195	1.60529	0.108429	251.525	919.543
Glyma.04G229600	292.414	8.19187	1.48375	0.924365	1.60515	0.108461	118.472	466.355
Glyma.07G267400	166.502	7.3794	1.53581	0.95689	1.605	0.108493	61.9699	271.035
Glyma.08G074700	294.924	8.2042	-1.48267	0.924113	-1.60443	0.108619	470.242	119.606
Glyma.14G118500	274.048	8.09828	1.48797	0.92745	1.60437	0.108632	110.27	437.825
Glyma.16G057300	101.901	6.67102	1.59213	0.992977	1.60339	0.108848	33.7189	170.083
Glyma.15G016800	116.612	6.86557	1.57512	0.982437	1.60328	0.108873	40.0982	193.126
Glyma.01G074600	410.374	8.6808	1.45823	0.909544	1.60325	0.108879	172.24	648.508
Glyma.03G141800	38.4708	5.26569	-1.70372	1.063	-1.60275	0.10899	69.2605	7.68115
Glyma.13G080500	38.4708	5.26569	-1.70372	1.063	-1.60275	0.10899	69.2605	7.68115
Glyma.01G078200	102.673	6.68191	-1.59056	0.992778	-1.60213	0.109127	171.329	34.0165
Glyma.12G137700	37.1131	5.21386	1.70482	1.0641	1.60212	0.109128	7.29058	66.9357
Glyma.19G219800	186.421	7.54242	1.52034	0.949071	1.60192	0.109173	71.0831	301.759
Glyma.10G060700	25.9727	4.69892	-1.65705	1.03452	-1.60175	0.109211	51.9454	0
Glyma.19G050800	25.9727	4.69892	-1.65705	1.03452	-1.60175	0.109211	51.9454	0
Glyma.20G145300	25.9727	4.69892	-1.65705	1.03452	-1.60175	0.109211	51.9454	0
Glyma.02G199300	20.5977	4.36441	-1.6929	1.05706	-1.60151	0.109263	40.0982	1.09731
Glyma.03G101700	20.5977	4.36441	-1.6929	1.05706	-1.60151	0.109263	40.0982	1.09731
Glyma.16G100100	20.5977	4.36441	-1.6929	1.05706	-1.60151	0.109263	40.0982	1.09731
Glyma.19G184100	228.909	7.83863	1.49992	0.936644	1.60138	0.109293	90.2209	367.598
Glyma.03G066800	3299.53	11.688	1.39714	0.872618	1.60109	0.109358	1495.48	5103.57
Glyma.17G075200	253.031	7.98317	1.4906	0.931076	1.60094	0.10939	101.157	404.906
Glyma.18G029900	21.7601	4.44362	1.70373	1.06457	1.60039	0.109512	1.82264	41.6976
Glyma.08G189600	191.685	7.58259	-1.51569	0.947396	-1.59985	0.109631	309.85	73.5195
Glyma.20G108600	190.076	7.57043	1.51567	0.947519	1.59962	0.109683	72.9058	307.246
Glyma.13G242800	1731.69	10.758	1.40365	0.877513	1.59958	0.109693	778.269	2685.11
Glyma.10G294100	44.1247	5.46352	-1.68866	1.05578	-1.59945	0.109722	78.3737	9.87576
Glyma.07G103500	49.7787	5.63746	-1.67671	1.04831	-1.59944	0.109723	87.4869	12.0704
Glyma.04G052600	256.686	8.00386	1.48756	0.930085	1.59938	0.109737	102.979	410.393
Glyma.06G187200	625.734	9.28941	1.43123	0.895294	1.59861	0.109907	271.574	979.895
Glyma.04G252000	101.352	6.66323	1.58642	0.992776	1.59796	0.110051	33.7189	168.985
Glyma.10G158900	693.665	9.4381	-1.42623	0.892638	-1.59776	0.110095	1084.47	302.857
Glyma.15G101800	568.991	9.15226	-1.43426	0.897898	-1.59735	0.110188	892.185	245.797
Glyma.09G013700	954.303	9.8983	1.41425	0.885554	1.59702	0.110261	422.854	1485.75
Glyma.16G125100	364.138	8.50834	1.4585	0.913294	1.59697	0.110272	152.191	576.086
Glyma.05G129700	119.727	6.90361	-1.56509	0.980125	-1.59683	0.110304	197.757	41.6976
Glyma.16G219500	1215.26	10.247	-1.40684	0.881443	-1.59606	0.110476	1887.35	543.167
Glyma.14G180300	237.771	7.89343	1.49004	0.933706	1.59583	0.110526	94.7775	380.765
Glyma.16G159100	152.795	7.25546	1.53433	0.961537	1.5957	0.110555	56.502	249.089
Glyma.01G020100	458.981	8.84229	1.44228	0.904213	1.59506	0.110698	195.934	722.028
Glyma.12G109800	234.368	7.87263	-1.49036	0.934647	-1.59457	0.110809	375.465	93.2711
Glyma.10G239200	86.6221	6.43666	-1.60325	1.00557	-1.59437	0.110852	145.812	27.4327
Glyma.19G121600	599.418	9.22742	1.42796	0.895752	1.59415	0.110903	260.638	938.197
Glyma.11G120200	571.641	9.15897	1.43005	0.897092	1.59409	0.110915	247.88	895.402
Glyma.17G005300	551.722	9.1078	1.43149	0.898104	1.59391	0.110957	238.766	864.678
Glyma.02G065000	25.517	4.67339	-1.64765	1.03377	-1.59383	0.110974	51.0341	0
Glyma.07G081700	25.517	4.67339	-1.64765	1.03377	-1.59383	0.110974	51.0341	0
Glyma.08G359100	25.517	4.67339	-1.64765	1.03377	-1.59383	0.110974	51.0341	0
Glyma.16G156800	25.517	4.67339	-1.64765	1.03377	-1.59383	0.110974	51.0341	0
Glyma.03G038200	19.6585	4.29708	1.67838	1.05322	1.59356	0.111034	0.911322	38.4057
Glyma.05G136100	19.6585	4.29708	1.67838	1.05322	1.59356	0.111034	0.911322	38.4057
Glyma.19G146800	19.6585	4.29708	1.67838	1.05322	1.59356	0.111034	0.911322	38.4057
Glyma.03G148300	2336.46	11.1901	1.39216	0.873654	1.59349	0.11105	1061.69	3611.24
Glyma.20G047400	113.413	6.82544	1.56693	0.983385	1.59341	0.111069	39.1869	187.639
Glyma.03G261300	94.1917	6.55753	-1.5913	0.998681	-1.5934	0.11107	157.659	30.7246
Glyma.20G051700	86.0921	6.42781	1.60175	1.00536	1.59322	0.111111	27.3397	144.844
Glyma.09G154600	101.761	6.66904	-1.58112	0.992445	-1.59315	0.111126	169.506	34.0165
Glyma.07G089300	325.389	8.34602	-1.46199	0.917783	-1.59295	0.11117	515.808	134.969
Glyma.20G223600	396.983	8.63293	-1.44793	0.90932	-1.59232	0.111313	626.078	167.888
Glyma.02G213700	1427.78	10.4796	1.3986	0.878478	1.59207	0.111369	643.394	2212.17
Glyma.10G173700	152.247	7.25027	1.53032	0.961289	1.59194	0.111397	56.502	247.991
Glyma.03G181100	57.6737	5.84984	1.65051	1.03681	1.59191	0.111405	15.4925	99.8549
[truncated: 32,959 more rows]

## Sheet: dcl1a_1b_21r-Targets Only
Gene Name	baseMean	log2Mean	log2FoldChange	lfcSE	stat	pvalue	Abundance -wt	Abundance -mut
Glyma.10G200800	4847.98	12.2432	-3.87791	1.30832	-2.96405	0.0030362	9635.82	60.1319
Glyma.11G214500	3911.71	11.9336	3.84831	1.30204	2.9556	0.00312059	61.9638	7761.46
Glyma.06G102000	4571.08	12.1583	3.88194	1.31513	2.95176	0.0031597	42.2072	9099.95
Glyma.20G167500	2388.95	11.2222	-3.84858	1.30518	-2.94869	0.00319122	4743.38	34.5201
Glyma.10G266300	1901.28	10.8928	3.83702	1.30438	2.94164	0.00326482	28.7368	3773.83
Glyma.17G236200	2427.83	11.2455	3.81398	1.29879	2.93656	0.00331879	44.0033	4811.66
Glyma.14G086300	1601.56	10.6453	-3.85183	1.31232	-2.93512	0.00333414	3185.3	17.8168		Gene Name: Name of the gene that the transcript mapped back to in another file provided by cufflinks
Glyma.19G198600	2539.65	11.3104	3.86485	1.31738	2.93374	0.00334904	21.5526	5057.76		baseMean: Mean of the normalized counts for all samples (mean of the 2 library abundances)
Glyma.17G065300	2411.7	11.2358	3.86386	1.31726	2.93326	0.00335421	20.6546	4802.75		log2Mean: log2 of the base mean to scale MA plot
Glyma.14G195200	3822.63	11.9003	3.75833	1.28982	2.91385	0.00357004	89.8027	7555.46		log2FoldChange: log2 of the fold change between the two libraries
Glyma.09G051100	1359.72	10.4091	-3.75549	1.29524	-2.89944	0.00373829	2690.49	28.9524		lfcSE: Standard error
Glyma.03G173300	1153.12	10.1713	3.82379	1.32033	2.89609	0.00377849	8.98027	2297.26		stat: wald statistic used to generate p-value
Glyma.02G242900	935.456	9.86953	3.76151	1.29977	2.89397	0.00380406	17.9605	1852.95		pvalue: p-value of the fold change (Used to determine significance in MA plot due to padj not being valid in this analysis)
Glyma.15G040700	777.871	9.60339	3.7677	1.30357	2.89029	0.0038489	13.4704	1542.27		padj: Adjusted p-value (Cannot be used because we have no replicates)
Glyma.11G130200	887.071	9.79291	-3.75871	1.30063	-2.88992	0.00385339	1757.44	16.7033		Abundance -wt: Abundance of transcript in control
Glyma.07G150400	918.609	9.84331	-3.7551	1.2996	-2.88943	0.00385947	1819.4	17.8168		Abundance -mut: Abundance of transcript in mutant
Glyma.13G095000	719.607	9.49106	3.80129	1.31696	2.88641	0.00389659	7.18421	1432.03
Glyma.02G042700	675.19	9.39915	3.76797	1.30648	2.88406	0.00392583	10.7763	1339.6
Glyma.07G087200	736.112	9.52378	3.75362	1.3023	2.88231	0.00394774	13.4704	1458.75
Glyma.06G020800	649.004	9.34208	3.79022	1.31799	2.87576	0.00403058	6.28619	1291.72
Glyma.13G095200	814.079	9.66902	3.72024	1.29615	2.87022	0.00410182	17.9605	1610.2
Glyma.07G076600	914.586	9.83698	3.79442	1.32308	2.86786	0.00413264	6.28619	1822.89
Glyma.11G198300	6313.86	12.6243	3.66106	1.27817	2.86429	0.00417945	199.362	12428.4
Glyma.03G016400	671.939	9.39219	3.78293	1.32139	2.86285	0.0041985	5.38816	1338.49
Glyma.07G014600	942.497	9.88034	-3.69462	1.29161	-2.86049	0.00422989	1861.61	23.3846
Glyma.08G045200	1036.83	10.018	3.68841	1.2895	2.86034	0.00423188	26.9408	2046.71
Glyma.13G133100	744.59	9.5403	3.70423	1.29539	2.85955	0.00424247	17.0625	1472.12
Glyma.11G144600	1561.27	10.6085	3.66422	1.28352	2.85482	0.00430611	45.7994	3076.75
Glyma.11G121900	472.506	8.88419	3.74654	1.31302	2.85338	0.00432569	6.28619	938.725
Glyma.07G199800	2049.64	11.0012	3.64998	1.28047	2.85049	0.00436516	63.7599	4035.52
Glyma.11G085400	1972.01	10.9455	3.65076	1.28075	2.85049	0.00436526	61.0658	3882.96
Glyma.08G116900	1238.58	10.2745	-3.77676	1.32622	-2.84776	0.00440278	2470.47	6.68132
Glyma.06G114200	1032.05	10.0113	3.65477	1.28591	2.84217	0.0044808	29.6349	2034.46
Glyma.18G057900	1371.34	10.4214	-3.63907	1.28206	-2.83846	0.00453325	2700.37	42.315
Glyma.03G016300	469.398	8.87467	3.70065	1.30389	2.83816	0.00453739	8.98027	929.817
Glyma.13G183200	573.785	9.16437	-3.67346	1.29663	-2.83309	0.00461008	1134.21	13.3626
Glyma.11G181200	515.844	9.01079	3.67461	1.29822	2.8305	0.00464756	11.6743	1020.01
Glyma.04G178500	646.597	9.33672	3.65258	1.29156	2.82803	0.00468355	17.0625	1276.13
Glyma.17G030700	4018.61	11.9725	3.59874	1.2729	2.82719	0.00469579	145.48	7891.75
Glyma.08G044300	2024.28	10.9832	3.60098	1.27561	2.82294	0.00475856	70.9441	3977.61
Glyma.07G266500	3317.54	11.6959	3.58543	1.27213	2.81844	0.00482569	123.03	6512.06
Glyma.09G231900	889.028	9.79609	-3.74092	1.3279	-2.81716	0.00484501	1773.6	4.45421
Glyma.12G002400	1662.66	10.6993	3.58848	1.27546	2.81349	0.00490076	59.2697	3266.05
Glyma.20G018000	491.544	8.94118	-3.72501	1.3253	-2.8107	0.0049434	979.747	3.34066
Glyma.09G147200	959.344	9.9059	3.73471	1.32877	2.81066	0.00494401	4.49013	1914.2
Glyma.11G096700	3056.4	11.5776	3.56521	1.27008	2.80708	0.00499931	118.539	5994.26
Glyma.08G177200	1239.67	10.2757	3.58237	1.27648	2.80644	0.00500926	44.0033	2435.34
Glyma.16G043400	403.537	8.65656	-3.71322	1.32319	-2.80627	0.00501193	803.734	3.34066
Glyma.09G218600	2579.28	11.3328	3.56391	1.27059	2.80493	0.00503281	99.6809	5058.87
Glyma.14G176300	1456.19	10.508	3.56953	1.27414	2.80153	0.00508606	53.8816	2858.49
Glyma.01G231000	347.68	8.44162	3.64437	1.30441	2.79387	0.00520811	7.18421	688.176
Glyma.02G156800	3337.64	11.7046	-3.54105	1.26801	-2.79259	0.00522878	6539.43	135.853
Glyma.16G089000	1387.68	10.4385	-3.54771	1.27273	-2.78749	0.00531185	2721.92	53.4505
Glyma.03G042700	981.184	9.93838	3.55651	1.27659	2.78595	0.00533704	35.9211	1926.45
Glyma.03G236300	5810.07	12.5043	3.52172	1.26458	2.7849	0.0053544	249.651	11370.5
Glyma.14G140900	302.168	8.23921	-3.65956	1.3143	-2.78441	0.00536254	599.882	4.45421
Glyma.U040600	3818.14	11.8987	3.51603	1.26514	2.77917	0.00544983	164.339	7471.94
Glyma.03G244300	460.634	8.84748	-3.58688	1.29099	-2.7784	0.00546271	907.905	13.3626
Glyma.10G045400	626.014	9.29005	3.55599	1.28187	2.77406	0.00553621	21.5526	1230.48
Glyma.16G173600	337.55	8.39896	3.60658	1.30043	2.77337	0.00554798	8.08224	667.018
Glyma.16G178000	1128.77	10.1405	3.52688	1.27211	2.77246	0.00556348	44.9013	2212.63
Glyma.19G008700	284.207	8.1508	-3.64169	1.31355	-2.7724	0.0055644	563.961	4.45421
Glyma.17G049800	402.046	8.65122	-3.58311	1.29414	-2.76871	0.00562783	792.957	11.1355
Glyma.16G178500	953.686	9.89737	3.5225	1.2732	2.76665	0.00566348	37.7171	1869.66
Glyma.19G215700	257.913	8.01074	3.63971	1.31708	2.76347	0.00571902	3.59211	512.234
Glyma.01G109800	602.073	9.23379	3.53756	1.28057	2.76249	0.00573615	21.5526	1182.59
Glyma.17G065100	1907.52	10.8975	3.4953	1.26591	2.7611	0.00576079	83.5165	3731.52
Glyma.06G225500	389.025	8.60372	-3.57008	1.29323	-2.76058	0.00576991	766.915	11.1355
Glyma.12G087200	1012.83	9.98418	3.50915	1.27174	2.75932	0.00579218	41.3092	1984.35
Glyma.19G105100	369.753	8.53042	-3.66513	1.32835	-2.75915	0.00579512	737.28	2.22711
Glyma.10G046000	263.032	8.03909	3.64847	1.32272	2.7583	0.00581022	2.69408	523.37
Glyma.13G285400	3417.01	11.7385	3.48012	1.26221	2.75716	0.00583067	157.155	6676.86
Glyma.06G084200	446.984	8.80408	-3.66643	1.32993	-2.75685	0.00583609	891.74	2.22711
Glyma.18G106400	453.719	8.82565	-3.66603	1.33006	-2.75629	0.00584603	905.211	2.22711
Glyma.19G005900	329.791	8.36541	-3.65834	1.32743	-2.75596	0.00585204	657.355	2.22711
Glyma.12G060700	2177.95	11.0888	3.47998	1.26389	2.7534	0.00589804	98.7829	4257.11
Glyma.14G088300	585.926	9.19458	3.52255	1.27987	2.75226	0.00591847	21.5526	1150.3
Glyma.02G028000	495.477	8.95267	-3.66165	1.33083	-2.75141	0.00593396	988.727	2.22711
Glyma.18G019000	270.396	8.07893	-3.59479	1.3073	-2.74978	0.00596346	535.224	5.56776
Glyma.11G180500	4528.91	12.1449	3.46231	1.25944	2.74909	0.00597618	217.322	8840.5
Glyma.06G170300	510.007	8.99437	-3.52796	1.28333	-2.74908	0.00597629	1002.2	17.8168
Glyma.03G134800	1409.34	10.4608	3.47201	1.26522	2.74418	0.00606614	63.7599	2754.93
Glyma.15G171000	4859.28	12.2465	3.44999	1.25811	2.7422	0.0061029	238.875	9479.68
Glyma.03G156700	356.247	8.47673	-3.52782	1.29133	-2.73192	0.00629664	701.359	11.1355
Glyma.07G163200	2917.2	11.5104	3.43316	1.25788	2.72933	0.00634622	146.378	5688.03
Glyma.09G202000	241.336	7.9149	-3.61585	1.32509	-2.72876	0.00635734	480.444	2.22711
Glyma.17G138500	2341.24	11.1931	-3.43156	1.25867	-2.72634	0.00640407	4565.57	116.923
Glyma.09G130500	224.956	7.8135	3.57012	1.3104	2.72444	0.00644102	4.49013	445.421
Glyma.04G228900	447.433	8.80553	3.62677	1.33263	2.72151	0.00649845	1.79605	893.069
Glyma.11G043700	222.729	7.79914	3.56386	1.31045	2.71956	0.00653683	4.49013	440.967
Glyma.02G128800	1506.39	10.5569	3.41468	1.25929	2.71159	0.00669609	76.3323	2936.44
Glyma.01G203500	853.143	9.73664	3.42926	1.26559	2.7096	0.0067364	40.4112	1665.88
Glyma.18G127900	271.851	8.08667	3.51114	1.29626	2.70866	0.00675558	8.08224	535.619
Glyma.06G065000	447.594	8.80605	-3.4626	1.27918	-2.70689	0.00679169	877.372	17.8168
Glyma.03G201300	240.887	7.91221	3.52498	1.30226	2.70683	0.00679293	6.28619	475.487
Glyma.01G216000,Glyma.01G216100	207.462	7.6967	3.58154	1.32752	2.69791	0.0069776	1.79605	413.128
Glyma.01G112600	211.916	7.72735	-3.53486	1.31023	-2.6979	0.0069778	419.378	4.45421
Glyma.10G265100	238.552	7.89816	3.48387	1.29779	2.68447	0.00726449	7.18421	469.919
Glyma.04G063800	271.168	8.08304	-3.47092	1.29308	-2.68423	0.00726975	533.428	8.90842
Glyma.06G125600	575.707	9.16919	3.3958	1.26769	2.67874	0.00739004	27.8388	1123.57
Glyma.19G016100	363.413	8.50547	3.42121	1.27921	2.67448	0.00748462	15.2665	711.56
Glyma.03G244400	842.169	9.71797	-3.36883	1.26024	-2.67316	0.00751408	1639.8	44.5421
Glyma.07G190100	825.43	9.689	3.36533	1.25986	2.67119	0.00755838	44.0033	1606.86
Glyma.18G294400,Glyma.18G294600,Glyma.18G294700,Glyma.18G294800	1704.13	10.7348	3.34224	1.25159	2.67039	0.00757637	98.7829	3309.48
Glyma.15G015100	3489.71	11.7689	3.33118	1.24752	2.67023	0.00757984	210.138	6769.29
Glyma.04G248700	271.635	8.08553	3.44149	1.28914	2.6696	0.00759405	9.87829	533.392
Glyma.15G152900	3224.96	11.6551	3.33097	1.24774	2.6696	0.00759412	193.974	6255.94
Glyma.11G137300	3532.84	11.7866	3.31847	1.24626	2.66274	0.00775078	217.322	6848.35
Glyma.15G157100	342.651	8.4206	-3.40699	1.27996	-2.66179	0.00777267	670.826	14.4762
Glyma.07G153800	1392.71	10.4437	3.33015	1.25173	2.66044	0.00780375	81.7204	2703.71
Glyma.20G204500	297.804	8.21822	-3.54773	1.33462	-2.65824	0.00785502	594.494	1.11355
Glyma.15G024200	276.251	8.10984	-3.54662	1.33425	-2.65814	0.00785739	551.388	1.11355
Glyma.17G048900	5081.64	12.3111	3.30628	1.24421	2.65734	0.0078759	320.595	9842.69
Glyma.15G089000	248.268	7.95576	-3.42465	1.2913	-2.6521	0.00799938	487.628	8.90842
Glyma.04G255400	230.901	7.85113	-3.53623	1.33347	-2.6519	0.00800398	460.688	1.11355
Glyma.06G295400	921.788	9.84829	3.32818	1.2551	2.65172	0.00800832	52.9836	1790.59
Glyma.10G148700	177.63	7.47273	3.46588	1.30795	2.64987	0.00805238	4.49013	350.769
Glyma.13G226600	158.358	7.30705	3.49543	1.3193	2.64946	0.00806195	2.69408	314.022
Glyma.15G256000	158.358	7.30705	3.49543	1.3193	2.64946	0.00806195	2.69408	314.022
Glyma.12G117000	1147.12	10.1638	3.31627	1.2519	2.64899	0.00807327	68.25	2225.99
Glyma.03G029600	242.79	7.92357	3.41673	1.29032	2.64798	0.00809745	8.98027	476.601
Glyma.06G100300	260.5	8.02514	-3.40655	1.28789	-2.64505	0.00816788	510.977	10.022
Glyma.12G073000	2637.23	11.3648	3.29058	1.24453	2.64402	0.00819276	168.829	5105.64
Glyma.08G150400	3258.65	11.6701	-3.28739	1.24356	-2.64353	0.00820469	6306.84	210.461
Glyma.01G216600	199.685	7.64158	3.43449	1.29933	2.64328	0.00821072	6.28619	393.084
Glyma.11G178300	694.57	9.43998	3.32067	1.25776	2.64014	0.00828709	39.5132	1349.63
Glyma.04G100400	3934.22	11.9419	3.27652	1.2419	2.6383	0.00833217	259.53	7608.91
Glyma.U035800	223.411	7.80356	3.41013	1.29256	2.63826	0.00833316	8.08224	438.74
Glyma.18G026900	792.814	9.63084	3.30759	1.25482	2.63591	0.00839129	46.6974	1538.93
Glyma.12G053600,Glyma.12G053700	937.504	9.87268	3.30073	1.2523	2.63574	0.00839546	56.5757	1818.43
Glyma.12G093100	2758.77	11.4298	3.27461	1.24282	2.63483	0.00841793	181.401	5336.15
Glyma.08G341800	204.499	7.67595	-3.4189	1.29792	-2.63414	0.00843518	402.316	6.68132
Glyma.14G041700	2373.83	11.213	3.2754	1.24349	2.63405	0.00843743	155.359	4592.29
Glyma.03G132900	188.693	7.5599	-3.5096	1.33282	-2.63322	0.008458	376.273	1.11355
Glyma.07G193500	188.693	7.5599	-3.5096	1.33282	-2.63322	0.008458	376.273	1.11355
Glyma.05G215900	3254	11.668	3.26946	1.24176	2.63293	0.00846517	216.424	6291.57
Glyma.15G077600	219.424	7.77758	-3.40531	1.29378	-2.63205	0.0084871	431.053	7.79487
Glyma.14G141000	512.324	9.00091	-3.32387	1.26323	-2.63124	0.00850742	996.809	27.8388
Glyma.15G109500	271.42	8.08438	3.37318	1.28251	2.63013	0.00853514	11.6743	531.165
Glyma.03G180900	179.264	7.48594	-3.50035	1.33269	-2.62653	0.00862616	357.415	1.11355
Glyma.11G048300	5420.6	12.4042	3.25286	1.23888	2.62564	0.00864862	372.681	10468.5
Glyma.02G228200	3049.18	11.5742	3.25719	1.24077	2.62514	0.00866144	206.546	5891.81
Glyma.03G121500,Glyma.03G121600	175.223	7.45305	-3.49591	1.33264	-2.62329	0.00870858	349.332	1.11355
Glyma.13G250400	171.182	7.41939	-3.49115	1.3326	-2.61981	0.00879796	341.25	1.11355
Glyma.13G350300	170.284	7.4118	-3.49004	1.33259	-2.619	0.00881883	339.454	1.11355
Glyma.13G329900	211.719	7.72601	3.38012	1.29158	2.61705	0.00886933	8.08224	415.355
Glyma.13G082300	165.668	7.37215	-3.42205	1.30771	-2.61682	0.00887541	326.882	4.45421
Glyma.13G176600	1251.18	10.2891	3.25632	1.24541	2.61466	0.00893154	82.6184	2419.75
Glyma.18G272100	151.641	7.24451	-3.43668	1.31441	-2.61462	0.00893261	299.941	3.34066
Glyma.16G016700	614.16	9.26247	3.28398	1.25602	2.61459	0.00893348	36.8191	1191.5
Glyma.07G038600	164.447	7.36148	-3.48245	1.33253	-2.61342	0.00896412	327.78	1.11355
Glyma.08G015700	727.222	9.50625	3.26439	1.25176	2.60784	0.00911165	45.7994	1408.64
Glyma.15G253500	341.933	8.41757	3.30797	1.26992	2.60487	0.00919088	17.9605	665.905
Glyma.07G193600	586.519	9.19603	-3.48577	1.33841	-2.60442	0.00920309	1171.92	1.11355
Glyma.20G118100	291.697	8.18833	3.32101	1.27542	2.60385	0.00921843	14.3684	569.026
Glyma.17G089500	133.968	7.06574	3.45248	1.32615	2.60339	0.00923078	1.79605	266.139
Glyma.19G021300	1522.87	10.5726	3.22858	1.24129	2.60098	0.00929586	105.967	2939.78
Glyma.19G085100	202.81	7.66399	3.35542	1.2908	2.59949	0.00933622	8.08224	397.538
Glyma.06G158800	232.212	7.8593	-3.34065	1.28537	-2.59897	0.00935027	454.401	10.022
Glyma.03G157700	4361.28	12.0905	3.20976	1.23511	2.59876	0.00935607	319.697	8402.87
Glyma.07G057400	2186.43	11.0944	3.21102	1.23757	2.59462	0.0094696	158.053	4214.8
Glyma.06G214800	405.872	8.66488	3.27679	1.26294	2.59458	0.00947073	23.3487	788.395
Glyma.11G129500	607.82	9.2475	3.24962	1.25289	2.5937	0.00949498	38.6151	1177.03
Glyma.19G180700	134.021	7.06632	-3.42983	1.32239	-2.59366	0.0094961	265.816	2.22711
Glyma.12G217400	5650.36	12.4641	-3.19898	1.23354	-2.59333	0.00950522	10878.7	422.037
Glyma.19G254800	1151.29	10.169	3.22269	1.24282	2.59303	0.00951337	79.9244	2222.65
Glyma.08G189600	154.892	7.27512	-3.38706	1.30714	-2.59119	0.00956446	305.329	4.45421
Glyma.05G007100	712.171	9.47608	-3.23663	1.24966	-2.59002	0.00959708	1377.57	46.7692
Glyma.08G342200	144.69	7.17682	-3.44988	1.33241	-2.58921	0.00961963	288.267	1.11355
Glyma.19G007700	649.776	9.3438	-3.23679	1.25098	-2.58741	0.00966995	1257.24	42.315
Glyma.13G324900	153.096	7.25829	-3.38082	1.30705	-2.58661	0.00969258	301.737	4.45421
Glyma.12G130200	444.415	8.79576	3.25531	1.25899	2.58566	0.0097194	26.9408	861.89
Glyma.02G255400	1605.65	10.6489	3.2016	1.23832	2.58545	0.00972531	116.743	3094.56
Glyma.U017900	1098.61	10.1015	3.20599	1.24161	2.58213	0.00981937	78.1283	2119.09
Glyma.01G241200	1652.33	10.6903	3.19149	1.23715	2.57972	0.00988795	122.132	3182.53
Glyma.03G253200	1715.72	10.7446	3.18863	1.23664	2.57847	0.00992391	127.52	3303.91
Glyma.06G045400	3491.06	11.7694	3.17594	1.23236	2.57713	0.0099625	268.51	6713.61
Glyma.18G249800	136.823	7.09617	-3.38601	1.31389	-2.57708	0.00996395	270.306	3.34066
Glyma.16G023600	163.082	7.34945	-3.35217	1.30091	-2.57679	0.00997238	320.595	5.56776
Glyma.05G237200	970.515	9.92261	3.2007	1.24227	2.57649	0.00998102	69.148	1871.88
Glyma.06G290000	902.122	9.81718	3.20313	1.24327	2.57637	0.0099844	63.7599	1740.48
Glyma.06G186200	294.822	8.2037	3.2689	1.2702	2.57352	0.0100669	16.1645	573.48
Glyma.05G129200	178.42	7.47913	3.32532	1.29304	2.57171	0.0101199	7.18421	349.656
Glyma.10G224500	1964.02	10.9396	3.16935	1.23399	2.56838	0.0102176	150.868	3777.17
Glyma.03G224100	124.143	6.95586	-3.39555	1.32228	-2.56796	0.01023	246.059	2.22711
Glyma.02G021400	526.405	9.04003	3.21328	1.25177	2.56699	0.0102586	35.023	1017.79
Glyma.11G194600	1346.91	10.3954	3.17438	1.23684	2.56652	0.0102724	101.477	2592.35
Glyma.17G183700	123.245	6.94539	-3.39218	1.32227	-2.56542	0.010305	244.263	2.22711
Glyma.12G067000	122.796	6.94012	-3.39048	1.32227	-2.56414	0.0103431	243.365	2.22711
Glyma.14G209400	282.142	8.14028	-3.25479	1.27085	-2.5611	0.010434	548.694	15.5897
Glyma.17G132600	130.537	7.02832	-3.36152	1.3137	-2.55882	0.0105027	257.734	3.34066
Glyma.01G128100	598.481	9.22516	3.18547	1.24695	2.55461	0.0106307	42.2072	1154.75
Glyma.09G004800	138.655	7.11536	3.33557	1.3058	2.55442	0.0106364	4.49013	272.82
Glyma.14G116400	138.655	7.11536	3.33557	1.3058	2.55442	0.0106364	4.49013	272.82
Glyma.06G113200	691.391	9.43336	-3.1743	1.24402	-2.55166	0.0107212	1332.67	50.1099
Glyma.11G254700	370.005	8.5314	-3.2126	1.25948	-2.55073	0.0107499	716.625	23.3846
Glyma.10G253100	377.369	8.55983	3.20815	1.25807	2.55007	0.0107703	24.2467	730.491
Glyma.02G296600	13587.1	13.73	3.12318	1.22486	2.54983	0.0107775	1140.49	26033.8
Glyma.11G106900	451.222	8.81769	3.19238	1.25267	2.54846	0.0108199	30.5329	871.912
Glyma.01G193600	4839.11	12.2405	3.12555	1.22649	2.54836	0.0108231	402.316	9275.9
Glyma.02G195300	450.666	8.81591	3.19154	1.25261	2.54791	0.0108371	30.5329	870.798
Glyma.18G106300	327.025	8.35326	-3.21718	1.26308	-2.5471	0.0108624	634.007	20.044
Glyma.11G042500	219.298	7.77675	-3.2587	1.27963	-2.5466	0.0108777	427.461	11.1355
Glyma.11G040600	125.957	6.97679	3.33985	1.31149	2.5466	0.0108778	3.59211	248.322
Glyma.12G103600	135.871	7.0861	3.32392	1.30565	2.54579	0.0109031	4.49013	267.253
Glyma.15G127500	119.545	6.90141	-3.39031	1.33244	-2.54443	0.0109457	237.977	1.11355
Glyma.11G129600	339.831	8.40867	3.20563	1.26039	2.54336	0.0109792	21.5526	658.11
Glyma.04G180400	7221.59	12.8181	-3.11249	1.22449	-2.54187	0.0110262	13829.6	613.568
Glyma.03G261500	202.577	7.66233	-3.25677	1.28244	-2.53951	0.0111008	395.132	10.022
Glyma.06G036800	564.625	9.14115	3.15916	1.24534	2.53678	0.0111876	41.3092	1087.94
Glyma.02G132200	228.44	7.83567	3.23213	1.27481	2.53538	0.0112327	12.5724	444.308
Glyma.14G094800	135.135	7.07826	-3.31111	1.30614	-2.53504	0.0112434	265.816	4.45421
Glyma.12G044600	317.596	8.31105	-3.1977	1.26202	-2.53379	0.0112836	615.148	20.044
Glyma.01G024500	184.329	7.52614	3.25305	1.28486	2.53184	0.0113467	8.98027	359.678
Glyma.15G115600	4037.02	11.9791	3.0963	1.22397	2.52971	0.0114157	349.332	7724.72
Glyma.18G287000	1680.69	10.7148	3.10691	1.22864	2.52873	0.0114475	140.99	3220.39
Glyma.09G087200	515.539	9.00994	-3.14923	1.24633	-2.52681	0.0115105	993.217	37.8608
Glyma.13G150700	425.431	8.73278	-3.15907	1.25113	-2.52497	0.0115709	820.796	30.0659
Glyma.17G053600	488.437	8.93203	3.14687	1.24673	2.5241	0.0115995	35.9211	940.952
Glyma.02G016100	928.559	9.85885	3.11343	1.23415	2.52274	0.0116446	75.4342	1781.68
Glyma.10G056400	128.633	7.00712	3.29176	1.30529	2.52187	0.0116734	4.49013	252.777
Glyma.18G215100	131.094	7.03446	-3.29332	1.30594	-2.5218	0.0116757	257.734	4.45421
Glyma.08G341600	421.839	8.72055	-3.15323	1.25075	-2.52106	0.0117002	813.612	30.0659
Glyma.06G102100	3923.21	11.9378	3.08134	1.22253	2.52046	0.0117203	346.638	7499.78
Glyma.15G055700	534.11	9.06099	3.13456	1.2439	2.51995	0.0117372	40.4112	1027.81
Glyma.08G339400	130.196	7.02454	-3.28925	1.3059	-2.51876	0.0117769	255.938	4.45421
Glyma.13G314100	290.601	8.1829	3.17584	1.26185	2.51682	0.0118418	18.8586	562.344
Glyma.01G198100	108.32	6.75916	-3.35349	1.33261	-2.51648	0.0118534	215.526	1.11355
Glyma.13G333100	107.53	6.74859	-3.32516	1.32225	-2.51477	0.0119111	212.832	2.22711
Glyma.14G016300	17556	14.0997	3.06398	1.21866	2.51421	0.0119298	1602.98	33509
Glyma.18G261900	347.86	8.44236	3.1528	1.25477	2.51266	0.0119826	24.2467	671.472
Glyma.12G104800	107.135	6.74328	3.3103	1.31814	2.51134	0.0120273	2.69408	211.575
Glyma.09G027500	125.293	6.96916	3.27592	1.30512	2.51005	0.0120714	4.49013	246.095
Glyma.05G056300	1159.06	10.1787	-3.08452	1.22928	-2.5092	0.0121004	2219.02	99.1062
Glyma.16G039800	285.59	8.1578	3.16394	1.26123	2.50861	0.0121206	18.8586	552.322
Glyma.07G141500	104.836	6.71199	-3.31192	1.32228	-2.50471	0.0122552	207.444	2.22711
Glyma.18G059600	137.937	7.10786	-3.25247	1.29923	-2.50339	0.0123011	270.306	5.56776
Glyma.01G224800	582.352	9.18575	3.10183	1.23923	2.50303	0.0123134	46.6974	1118.01
Glyma.08G044400	2064.49	11.0116	3.06079	1.22284	2.50301	0.0123141	185.891	3943.09
Glyma.15G026500	6380.33	12.6394	-3.04866	1.21818	-2.50262	0.0123277	12168.3	592.41
Glyma.16G095000	1071.9	10.066	-3.35708	1.34171	-2.50209	0.0123463	2142.69	1.11355
Glyma.03G139900	102.034	6.6729	-3.32926	1.33276	-2.49802	0.0124889	202.954	1.11355
Glyma.02G008500	1926.48	10.9118	3.04933	1.22204	2.49529	0.0125856	176.013	3676.95
Glyma.17G180500	158.807	7.31113	-3.21081	1.28845	-2.49199	0.0127029	309.819	7.79487
Glyma.06G265500	188.568	7.55894	3.18175	1.27732	2.49096	0.0127397	10.7763	366.359
Glyma.18G137500	227.111	7.82725	3.15833	1.26812	2.49055	0.0127544	14.3684	439.853
Glyma.06G191300	2102.28	11.0377	3.03697	1.22032	2.48866	0.0128224	195.77	4008.79
Glyma.09G278000	1150.48	10.168	-3.33974	1.34206	-2.48853	0.0128273	2299.85	1.11355
Glyma.13G127300	644.298	9.33158	3.06785	1.23428	2.48554	0.0129355	54.7796	1233.82
Glyma.17G065000	93.8797	6.55274	3.29386	1.3263	2.4835	0.01301	1.79605	185.963
Glyma.13G219100	97.8849	6.61301	3.31613	1.33534	2.48336	0.013015	0.898027	194.872
Glyma.18G185400	401.005	8.64748	3.09232	1.24553	2.48273	0.0130379	31.4309	770.579
Glyma.19G159000	155.664	7.28229	-3.19767	1.28815	-2.48236	0.0130514	303.533	7.79487
Glyma.19G125300	748.792	9.54842	3.05444	1.23082	2.48163	0.0130784	65.5559	1432.03
Glyma.03G016100	92.7661	6.53553	3.28763	1.32633	2.47873	0.013185	1.79605	183.736
Glyma.08G071100	96.1966	6.58791	-3.304	1.33294	-2.47872	0.0131854	191.28	1.11355
Glyma.16G145600	825.215	9.68863	3.04496	1.22864	2.47831	0.0132006	73.6382	1576.79
Glyma.06G142000	1602.12	10.6458	3.02445	1.22059	2.47787	0.0132171	150.868	3053.36
Glyma.06G324300	868.302	9.76205	-3.0416	1.22791	-2.47705	0.0132474	1658.65	77.9487
Glyma.01G062400	107.188	6.74401	-3.25025	1.3132	-2.47507	0.013321	211.036	3.34066
Glyma.04G044900	3298.52	11.6876	3.0048	1.21519	2.4727	0.0134095	323.29	6273.76
Glyma.16G199000	960.888	9.90823	3.31826	1.34243	2.47183	0.0134425	0.898027	1920.88
Glyma.16G026400	652.883	9.35068	3.04471	1.23177	2.47182	0.0134428	57.4737	1248.29
Glyma.20G189600	93.5025	6.54693	-3.29132	1.33304	-2.46903	0.013548	185.891	1.11355
Glyma.02G048400,Glyma.02G048600	128.059	7.00066	-3.2052	1.29859	-2.46822	0.0135785	250.549	5.56776
Glyma.09G065000	5821.65	12.5072	2.99063	1.21231	2.46688	0.0136295	584.615	11058.7
Glyma.01G199400	127.61	6.99559	-3.20292	1.29856	-2.46652	0.0136432	249.651	5.56776
Glyma.08G132300	642.304	9.32711	3.03267	1.23081	2.46397	0.0137409	57.4737	1227.14
Glyma.08G366600	149.827	7.22715	-3.17217	1.28759	-2.46365	0.0137531	291.859	7.79487
Glyma.04G228800	747.356	9.54565	3.025	1.22788	2.46358	0.0137556	68.25	1426.46
Glyma.12G135300	115.378	6.85023	-3.21505	1.30526	-2.46314	0.0137726	226.303	4.45421
Glyma.12G130000	91.7065	6.51895	-3.28249	1.33312	-2.46226	0.0138063	182.299	1.11355
Glyma.17G069300	831.465	9.69951	3.01705	1.22573	2.46143	0.0138386	77.2303	1585.7
Glyma.14G064500	90.8084	6.50475	-3.27795	1.33316	-2.45879	0.0139407	180.503	1.11355
Glyma.18G259500	148.031	7.20975	-3.16403	1.28742	-2.45766	0.0139847	288.267	7.79487
Glyma.16G178400	148.803	7.21726	3.15937	1.2856	2.45752	0.0139901	8.08224	289.524
Glyma.04G226700	3199.87	11.6438	2.97991	1.2127	2.45725	0.0140005	324.188	6075.54
Glyma.15G143600	259.117	8.01746	-3.08952	1.25785	-2.45618	0.0140422	499.303	18.9304
Glyma.08G266500	136.249	7.0901	-3.17459	1.29251	-2.45615	0.0140434	265.816	6.68132
Glyma.01G014000	1123.9	10.1343	2.99752	1.22057	2.45585	0.0140553	108.661	2139.14
Glyma.12G214100	526.118	9.03924	3.028	1.23367	2.45448	0.0141089	46.6974	1005.54
Glyma.13G196200	124.017	6.9544	-3.18425	1.29833	-2.45256	0.0141842	242.467	5.56776
Glyma.10G234700	88.4197	6.4663	3.27456	1.3357	2.45157	0.0142235	0.898027	175.941
Glyma.09G210600	1128.14	10.1397	2.98844	1.2196	2.45034	0.0142719	110.457	2145.82
Glyma.17G065400	101.459	6.66475	3.21164	1.3109	2.44996	0.0142874	3.59211	199.326
Glyma.19G218100	287.943	8.16964	3.06555	1.25161	2.44928	0.0143143	22.4507	553.436
Glyma.02G195400	2032.5	10.989	2.97244	1.21383	2.44881	0.0143329	206.546	3858.46
Glyma.04G098000	519.993	9.02235	3.0193	1.23301	2.44872	0.0143364	46.6974	993.289
Glyma.02G205800	167.105	7.38461	-3.1284	1.27848	-2.44696	0.0144066	324.188	10.022
Glyma.15G100100	90.9162	6.50647	-3.23317	1.32257	-2.44462	0.0145005	179.605	2.22711
Glyma.13G208000	1944.84	10.9254	2.96531	1.21332	2.44396	0.0145269	199.362	3690.31
Glyma.09G038500	369.861	8.53084	-3.03627	1.24244	-2.44381	0.0145332	708.543	31.1795
Glyma.10G152200	4667.98	12.1886	2.95274	1.20879	2.44271	0.0145773	492.119	8843.84
Glyma.07G215500	170.751	7.41575	3.11308	1.27512	2.44139	0.0146307	10.7763	330.725
Glyma.07G091600	705.148	9.46178	2.99086	1.22522	2.44108	0.0146433	67.352	1342.94
Glyma.13G338400	1504.91	10.5555	2.96441	1.21481	2.44023	0.0146781	153.563	2856.26
Glyma.02G029900	85.8693	6.42407	-3.25144	1.3334	-2.43846	0.01475	170.625	1.11355
Glyma.19G033500	160.28	7.32445	3.11332	1.27795	2.43618	0.0148433	9.87829	310.681
Glyma.07G248600	2703.85	11.4008	2.94454	1.20961	2.4343	0.0149208	286.47	5121.23
Glyma.18G226800	184.383	7.52656	-3.09344	1.27096	-2.43394	0.0149353	356.517	12.2491
Glyma.05G211700	609.347	9.25112	2.98233	1.22656	2.43147	0.0150376	58.3717	1160.32
Glyma.13G028100	277.921	8.11853	3.03955	1.25019	2.43128	0.0150458	22.4507	533.392
Glyma.10G022500	107.745	6.75148	-3.17083	1.305	-2.42975	0.0151091	211.036	4.45421
Glyma.09G027000	729.108	9.50999	2.96983	1.22261	2.42909	0.0151366	71.8421	1386.37
Glyma.07G034900	1557.73	10.6052	-3.26217	1.34339	-2.42831	0.0151693	3114.36	1.11355
Glyma.01G037900	968.629	9.9198	2.95435	1.21758	2.42641	0.015249	98.7829	1838.48
Glyma.07G091400	932.78	9.86539	-2.95611	1.21835	-2.42632	0.0152529	1770.91	94.652
Glyma.03G120700	1065.33	10.0571	2.95079	1.21625	2.42615	0.01526	109.559	2021.1
Glyma.01G010500	1452.68	10.5045	2.94168	1.21269	2.42575	0.0152766	152.665	2752.7
Glyma.03G232400	1006.51	9.97514	2.95094	1.21683	2.42511	0.0153037	103.273	1909.74
Glyma.09G131100	819.126	9.67794	2.95713	1.21979	2.4243	0.015338	82.6184	1555.63
Glyma.06G138100	3166.21	11.6285	2.92498	1.20696	2.42343	0.0153747	344.842	5987.57
Glyma.09G233800	104.135	6.70231	3.15796	1.30426	2.42126	0.0154666	4.49013	203.78
Glyma.16G173500	81.8282	6.35453	-3.22762	1.33364	-2.42017	0.0155134	162.543	1.11355
Glyma.13G212900	301.97	8.23826	-3.01383	1.24576	-2.41927	0.0155516	578.329	25.6117
Glyma.14G222400	656.368	9.35836	2.9557	1.22268	2.4174	0.0156318	65.5559	1247.18
Glyma.17G049900	111.822	6.80506	3.13826	1.2984	2.41703	0.0156479	5.38816	218.256
Glyma.16G216300	80.9301	6.33861	-3.22204	1.33369	-2.41588	0.0156972	160.747	1.11355
Glyma.07G097000	80.4811	6.33058	-3.21921	1.33372	-2.4137	0.0157912	159.849	1.11355
Glyma.06G089800	3354.85	11.712	2.90836	1.205	2.41358	0.0157967	373.579	6336.12
Glyma.01G197900	161.842	7.33845	3.07474	1.27397	2.41351	0.0157998	10.7763	312.908
Glyma.04G153700	135.458	7.08171	-3.1027	1.28619	-2.41232	0.0158514	263.122	7.79487
Glyma.14G003800	118.953	6.89424	3.11729	1.29311	2.4107	0.0159219	6.28619	231.619
Glyma.17G102400	2562.54	11.3234	2.90521	1.20566	2.40964	0.0159681	285.572	4839.5
Glyma.17G185000	1155.47	10.1743	2.92137	1.21241	2.40955	0.0159722	123.928	2187.02
Glyma.13G225900	3450.56	11.7526	2.90112	1.20414	2.4093	0.0159833	387.947	6513.17
Glyma.15G031400	79.5831	6.31439	-3.21347	1.33378	-2.40929	0.0159836	158.053	1.11355
Glyma.18G120000	113.69	6.82896	-3.12574	1.29773	-2.40863	0.0160126	221.813	5.56776
Glyma.U021800	3364.78	11.7163	2.89956	1.20405	2.40817	0.0160327	378.967	6350.59
Glyma.19G024200	164.967	7.36604	-3.06469	1.27316	-2.40715	0.0160775	318.799	11.1355
Glyma.07G202500	194.926	7.60678	-3.04019	1.26365	-2.40587	0.0161339	375.375	14.4762
Glyma.07G258700	204.912	7.67886	-3.03368	1.26103	-2.40572	0.0161406	394.234	15.5897
Glyma.14G045000	78.6851	6.29802	-3.20761	1.33385	-2.40479	0.016182	156.257	1.11355
Glyma.09G138100	3016.31	11.5586	2.89511	1.20395	2.40468	0.0161865	341.25	5691.37
Glyma.17G214100	279.933	8.12894	2.99547	1.2457	2.40466	0.0161876	24.2467	535.619
Glyma.12G226600	894.452	9.80486	2.92022	1.21491	2.40365	0.0162323	95.1908	1693.71
Glyma.18G014100	1160.72	10.1808	2.9086	1.21103	2.40176	0.0163165	126.622	2194.81
Glyma.04G182600	434.232	8.76232	2.95318	1.22999	2.40099	0.0163509	42.2072	826.256
Glyma.19G100000	765.891	9.581	2.92135	1.21694	2.40056	0.01637	80.8224	1450.96
Glyma.03G077900	111.894	6.80599	-3.11476	1.29763	-2.40035	0.0163793	218.22	5.56776
Glyma.03G216000	142.301	7.1528	-3.0734	1.28102	-2.39918	0.0164316	275.694	8.90842
Glyma.20G152600	77.338	6.27311	-3.19861	1.33394	-2.39786	0.0164913	153.563	1.11355
Glyma.02G017100	469.883	8.87616	2.9423	1.22722	2.39754	0.0165057	46.6974	893.069
Glyma.15G268200	446.265	8.80176	2.94476	1.22855	2.39695	0.0165323	44.0033	848.527
Glyma.05G136100	75.6138	6.24058	3.20253	1.33645	2.3963	0.0165615	0.898027	150.33
Glyma.11G036400	810.792	9.66319	2.90993	1.21502	2.39497	0.0166218	87.1086	1534.48
Glyma.11G238400	687.26	9.42471	-2.91765	1.21831	-2.39483	0.016628	1302.14	72.3809
Glyma.20G241800	210.408	7.71704	-3.01208	1.25794	-2.39446	0.0166449	404.112	16.7033
Glyma.02G143200	209.959	7.71396	-3.01048	1.25787	-2.39332	0.0166967	403.214	16.7033
Glyma.04G005400	76.44	6.25626	-3.19245	1.33401	-2.39312	0.0167059	151.766	1.11355
Glyma.11G235200	76.44	6.25626	-3.19245	1.33401	-2.39312	0.0167059	151.766	1.11355
Glyma.15G160900	203.511	7.66896	3.01141	1.2584	2.39304	0.0167092	16.1645	390.857
Glyma.08G303800	816.288	9.67293	-2.90698	1.21483	-2.39291	0.0167152	1544.61	87.9707
Glyma.07G096900	344.375	8.42784	-2.95898	1.23663	-2.39277	0.0167215	656.457	32.293
Glyma.08G180400	90.1259	6.49387	-3.14114	1.31323	-2.39192	0.0167603	176.911	3.34066
Glyma.17G180100	2926.22	11.5148	2.87315	1.2017	2.3909	0.0168071	340.352	5512.09
Glyma.08G079100	879.761	9.78097	2.89309	1.21226	2.38653	0.0170084	96.9869	1662.53
Glyma.19G161100	338.538	8.40317	-2.9458	1.23578	-2.38376	0.0171367	644.783	32.293
Glyma.13G161900	634.743	9.31003	-2.90241	1.21796	-2.38302	0.0171715	1201.56	67.9267
Glyma.09G099200	479.025	8.90396	2.91688	1.22424	2.38261	0.0171903	49.3915	908.659
Glyma.03G158700	429.418	8.74624	-2.9225	1.2275	-2.38085	0.0172728	815.408	43.4286
Glyma.18G226900,Glyma.18G227000	175.959	7.4591	-3.01055	1.26522	-2.37948	0.0173372	338.556	13.3626
Glyma.06G061900	555.232	9.11695	2.89923	1.21962	2.37717	0.0174461	59.2697	1051.19
Glyma.17G058600	1258.12	10.2971	2.86556	1.20576	2.37655	0.0174753	145.48	2370.75
Glyma.09G062800	73.2969	6.19568	-3.1699	1.33427	-2.37576	0.017513	145.48	1.11355
Glyma.05G187700	96.5199	6.59275	-3.09653	1.30474	-2.3733	0.0176298	188.586	4.45421
Glyma.05G059300	2154.98	11.0735	2.84784	1.2003	2.3726	0.0176634	257.734	4052.22
Glyma.19G001900	86.5338	6.43519	-3.11408	1.31331	-2.37117	0.0177316	169.727	3.34066
Glyma.06G111300	164.967	7.36604	3.00288	1.26647	2.37105	0.0177376	12.5724	317.363
Glyma.18G085400	72.3989	6.1779	-3.16315	1.33435	-2.37056	0.017761	143.684	1.11355
Glyma.17G072200	182.353	7.51059	-2.99041	1.26176	-2.37003	0.0177867	350.23	14.4762
Glyma.17G076600	902.391	9.81761	2.86521	1.20902	2.36986	0.0177946	103.273	1701.51
Glyma.13G303900	86.4261	6.43339	3.10613	1.31093	2.36942	0.0178161	3.59211	169.26
Glyma.18G191800	76.9968	6.26673	-3.13213	1.32328	-2.36695	0.0179352	151.766	2.22711
Glyma.05G139500	399.263	8.64119	2.90303	1.22681	2.36632	0.0179661	41.3092	757.216
Glyma.09G131900	71.5009	6.15989	-3.15627	1.33443	-2.36526	0.0180176	141.888	1.11355
Glyma.12G014400	317.776	8.31186	-2.92083	1.23506	-2.36493	0.0180336	604.372	31.1795
Glyma.13G304500	71.0519	6.1508	-3.15277	1.33447	-2.36256	0.0181491	140.99	1.11355
Glyma.02G007400	221.453	7.79086	2.94961	1.24926	2.36109	0.0182211	19.7566	423.15
Glyma.13G065300	488.059	8.93091	2.88007	1.22007	2.36058	0.0182465	52.9836	923.135
Glyma.17G104000	103.812	6.69783	-3.062	1.29722	-2.36043	0.0182538	202.056	5.56776
Glyma.05G057700,Glyma.05G057800	10512.1	13.3598	2.81502	1.19265	2.36031	0.0182594	1325.49	19698.8
Glyma.03G215800	1315.63	10.3615	2.8365	1.20228	2.35928	0.0183105	158.053	2473.2
Glyma.13G173100	251.465	7.97422	-2.93397	1.24381	-2.35886	0.018331	479.546	23.3846
Glyma.19G138700	83.8398	6.38956	-3.09266	1.31339	-2.35472	0.0185367	164.339	3.34066
Glyma.18G228700	69.7048	6.12319	-3.14205	1.3346	-2.3543	0.0185574	138.296	1.11355
Glyma.04G198600	748.828	9.54849	-2.84798	1.20976	-2.35417	0.018564	1410.8	86.8571
Glyma.12G146700	340.442	8.41126	2.89546	1.23009	2.35386	0.0185796	35.023	645.861
Glyma.18G029300	2982.81	11.5425	2.81232	1.19502	2.35336	0.0186048	374.477	5591.15
Glyma.10G242300	74.7517	6.22403	-3.11313	1.32345	-2.35229	0.018658	147.276	2.22711
Glyma.14G199600	676.573	9.4021	2.84851	1.21106	2.35207	0.0186691	78.1283	1275.02
Glyma.04G222100	157.891	7.30279	-2.97909	1.26724	-2.35085	0.0187308	303.533	12.2491
Glyma.03G039800	74.3027	6.21534	-3.10923	1.32348	-2.34928	0.0188098	146.378	2.22711
Glyma.15G146400	74.3027	6.21534	-3.10923	1.32348	-2.34928	0.0188098	146.378	2.22711
Glyma.09G161400	323.397	8.33716	2.89223	1.23119	2.34914	0.0188171	33.227	613.568
Glyma.11G151800	273.341	8.09456	-2.90899	1.23852	-2.34876	0.018836	519.957	26.7253
Glyma.06G083200	73.8537	6.2066	-3.10529	1.32352	-2.34624	0.0189641	145.48	2.22711
Glyma.09G047300	147.456	7.20414	-2.98139	1.27078	-2.34611	0.0189705	283.776	11.1355
Glyma.07G035200	494.417	8.94959	2.85334	1.21703	2.3445	0.0190525	55.6776	933.157
Glyma.06G169400	426.599	8.73674	-2.86336	1.22158	-2.34398	0.0190792	806.428	46.7692
Glyma.19G046000	73.4047	6.1978	-3.10131	1.32356	-2.34316	0.0191209	144.582	2.22711
Glyma.20G061300	242.737	7.92325	2.91045	1.24211	2.34316	0.0191212	23.3487	462.124
Glyma.06G141400	1111.09	10.1178	2.81512	1.20146	2.34308	0.0191252	136.5	2085.68
Glyma.09G061900	1213.59	10.2451	2.8124	1.20035	2.34298	0.0191305	149.97	2277.22
Glyma.08G200200	322.481	8.33307	-2.88392	1.23091	-2.34291	0.0191338	611.556	33.4066
Glyma.02G015800	67.9088	6.08553	-3.12722	1.33478	-2.34287	0.019136	134.704	1.11355
Glyma.09G069900	298.666	8.22239	2.88894	1.23318	2.34267	0.0191465	30.5329	566.798
Glyma.04G008900	1893.22	10.8866	2.80026	1.19583	2.3417	0.0191964	239.773	3546.67
Glyma.06G236400	455.425	8.83107	2.85026	1.21841	2.33932	0.0193187	51.1875	859.663
Glyma.08G199800	108.859	6.76631	-3.01658	1.29037	-2.33776	0.0193996	211.036	6.68132
Glyma.18G184600	90.2337	6.49559	-3.04913	1.30468	-2.33708	0.0194352	176.013	4.45421
Glyma.12G233700	67.0107	6.06632	-3.11956	1.33488	-2.33697	0.019441	132.908	1.11355
Glyma.03G256700	446.068	8.80112	2.84676	1.2185	2.33629	0.0194763	50.2895	841.846
Glyma.19G234100	197.494	7.62566	-2.92333	1.25197	-2.33498	0.0195445	377.171	17.8168
Glyma.20G221200	66.5617	6.05662	-3.11567	1.33493	-2.33396	0.0195976	132.01	1.11355
Glyma.08G015300	161.591	7.3362	-2.94572	1.26302	-2.33229	0.0196854	309.819	13.3626
Glyma.11G253900	523.837	9.03297	2.83002	1.21346	2.33219	0.0196908	61.0658	986.608
Glyma.20G036100	66.1127	6.04686	-3.11174	1.33498	-2.33093	0.0197571	131.112	1.11355
Glyma.14G220600	71.6086	6.16206	-3.08503	1.32372	-2.33058	0.0197755	140.99	2.22711
Glyma.13G151200	305.688	8.25592	2.86681	1.23026	2.33025	0.0197928	32.329	579.047
Glyma.08G159900	152.054	7.24844	-2.95023	1.26637	-2.32967	0.0198234	291.859	12.2491
Glyma.09G022500	755.204	9.56072	-2.80646	1.2052	-2.32862	0.0198791	1417.98	92.4249
Glyma.15G018100	65.6637	6.03702	-3.10776	1.33503	-2.32786	0.0199195	130.214	1.11355
Glyma.10G002200	297.444	8.21648	2.86503	1.2309	2.32759	0.019934	31.4309	563.458
Glyma.15G032300	296.672	8.21273	-2.86634	1.23163	-2.32728	0.0199505	562.165	31.1795
Glyma.08G287500	396.299	8.63045	-2.84009	1.22092	-2.32619	0.0200083	748.056	44.5421
Glyma.06G259800	2685.98	11.3912	2.76584	1.19031	2.32364	0.020145	356.517	5015.44
Glyma.18G260700	199.29	7.63873	2.89739	1.24834	2.32099	0.0202871	18.8586	379.722
Glyma.06G148500	218.023	7.76834	-2.88858	1.24461	-2.32088	0.0202931	414.888	21.1575
Glyma.08G178200	251.232	7.97288	-2.87135	1.23763	-2.32003	0.0203392	476.852	25.6117
Glyma.08G107300	1993.21	10.9609	2.76149	1.19126	2.31813	0.0204425	264.918	3721.49
Glyma.04G109900	183.197	7.51726	-3.11393	1.34491	-2.31535	0.0205939	366.395	0
Glyma.06G068000	230.487	7.84854	2.86921	1.23991	2.31404	0.0206656	23.3487	437.626
Glyma.13G293200	447.972	8.80726	2.81065	1.21463	2.314	0.0206676	52.9836	842.96
Glyma.09G048700	565.182	9.14257	2.79618	1.20847	2.31382	0.0206777	69.148	1061.22
Glyma.18G003200	876.815	9.77613	2.77602	1.19977	2.31378	0.0206797	112.253	1641.38
Glyma.06G315100	1141.88	10.1572	2.76683	1.19594	2.31352	0.020694	149.072	2134.68
Glyma.09G279000	979.765	9.93629	2.77141	1.198	2.31337	0.0207023	126.622	1832.91
Glyma.13G088900	95.2806	6.57411	-2.99949	1.29688	-2.31286	0.0207306	184.993	5.56776
Glyma.04G017200	803.949	9.65096	2.77772	1.20105	2.31274	0.0207367	102.375	1505.52
Glyma.18G208300	147.564	7.20519	-2.92696	1.26569	-2.31255	0.0207474	282.878	12.2491
Glyma.09G011200	2808.79	11.4557	2.74679	1.188	2.31211	0.0207715	381.661	5235.93
Glyma.04G058800	63.4186	5.98683	-3.08719	1.33529	-2.31199	0.020778	125.724	1.11355
Glyma.08G309700	164.339	7.36053	-3.10933	1.34491	-2.31193	0.0207816	328.678	0
Glyma.08G117500	162.992	7.34866	-3.10882	1.34491	-2.31155	0.0208024	325.984	0
Glyma.10G016600	68.9146	6.10674	-3.05942	1.32398	-2.31077	0.0208457	135.602	2.22711
Glyma.11G213500	68.9146	6.10674	-3.05942	1.32398	-2.31077	0.0208457	135.602	2.22711
Glyma.15G052000	159.4	7.31651	-3.10734	1.34491	-2.31044	0.0208637	318.799	0
Glyma.08G342100	121.198	6.92122	-2.95399	1.27862	-2.3103	0.0208717	233.487	8.90842
Glyma.03G074900	70.3873	6.13724	3.04742	1.31933	2.30982	0.0208982	2.69408	138.081
Glyma.08G091400	61.1376	5.93399	3.08946	1.33782	2.30933	0.0209252	0.898027	121.377
Glyma.02G024200	3704.38	11.855	2.7393	1.1862	2.30932	0.0209258	509.181	6899.57
Glyma.12G011700	643.957	9.33082	2.78152	1.20468	2.30893	0.0209477	80.8224	1207.09
Glyma.07G151300	918.825	9.84365	2.76502	1.19802	2.30799	0.0209996	119.438	1718.21
Glyma.13G032700,Glyma.13G033200,Glyma.13G033900	897.434	9.80966	2.76377	1.19816	2.30668	0.0210726	116.743	1678.12
Glyma.19G051100	148.623	7.21552	-3.10159	1.34493	-2.30613	0.0211036	297.247	0
Glyma.19G107700	62.5206	5.96626	-3.07863	1.33541	-2.30539	0.0211446	123.928	1.11355
Glyma.04G069500	180.575	7.49646	2.88463	1.25129	2.30532	0.0211485	17.0625	344.088
Glyma.01G178800	330.653	8.36918	2.81787	1.22298	2.30411	0.0212166	37.7171	623.59
Glyma.13G200300	62.0716	5.95586	-3.07428	1.33546	-2.30203	0.0213332	123.03	1.11355
Glyma.20G167300	2142.66	11.0652	2.73181	1.18756	2.30035	0.0214283	295.451	3989.86
Glyma.18G044900	194.01	7.59998	-2.86962	1.24751	-2.30028	0.0214323	369.089	18.9304
Glyma.16G056300	127.592	6.99539	-2.92929	1.27353	-2.30014	0.0214405	245.161	10.022
Glyma.12G061900	1547.57	10.5958	2.73667	1.1901	2.29954	0.0214745	211.036	2884.1
Glyma.11G010400	2976.08	11.5392	2.72219	1.18502	2.29718	0.0216086	416.684	5535.47
Glyma.08G227400	159.005	7.31292	-2.88396	1.25795	-2.29259	0.0218719	303.533	14.4762
Glyma.16G145300	247.299	7.95011	-2.82866	1.23391	-2.29243	0.0218806	467.872	26.7253
Glyma.06G137000	231.368	7.85404	-2.83582	1.23709	-2.29233	0.0218867	438.237	24.4982
Glyma.06G100900	130.106	7.02354	2.90957	1.26959	2.29173	0.021921	10.7763	249.436
Glyma.13G266800	81.8641	6.35516	2.98765	1.30401	2.29113	0.0219561	4.49013	159.238
Glyma.06G020300	74.4105	6.21743	-3.00894	1.31386	-2.29016	0.022012	145.48	3.34066
Glyma.13G293300	74.7338	6.22369	3.00317	1.31135	2.29014	0.0220134	3.59211	145.875
Glyma.17G055200	66.2205	6.04921	-3.03227	1.32428	-2.28974	0.0220364	130.214	2.22711
Glyma.14G053700	60.2755	5.9135	-3.05636	1.3357	-2.28821	0.0221254	119.438	1.11355
Glyma.13G259200	205.9	7.6858	-2.84259	1.24237	-2.28804	0.0221349	390.642	21.1575
Glyma.02G028800	383.583	8.5834	2.77907	1.21496	2.28737	0.0221742	46.6974	720.469
Glyma.20G009000	81.3073	6.34531	2.98255	1.30402	2.2872	0.0221841	4.49013	158.125
Glyma.13G035800	407.65	8.67119	2.77263	1.21278	2.28617	0.0222441	50.2895	765.011
Glyma.07G051500	65.7715	6.03939	-3.02758	1.32434	-2.28611	0.0222479	129.316	2.22711
Glyma.03G101200	121.234	6.92165	-3.07494	1.34509	-2.28605	0.0222512	242.467	0
Glyma.07G258800	59.8265	5.90271	-3.05175	1.33576	-2.28465	0.0223334	118.539	1.11355
Glyma.16G033900	1694	10.7262	2.71002	1.18649	2.28406	0.0223682	238.875	3149.13
Glyma.05G023100	658.235	9.36246	2.73991	1.19982	2.2836	0.0223952	87.1086	1229.36
Glyma.05G020600	195.464	7.61076	-2.83721	1.24402	-2.28069	0.0225671	370.885	20.044
Glyma.04G061400	107.602	6.74955	2.92153	1.28134	2.28006	0.0226044	8.08224	207.121
Glyma.07G245400	114.175	6.8351	2.91064	1.27693	2.27941	0.0226427	8.98027	219.37
Glyma.15G223600	932.78	9.86539	2.7184	1.19271	2.27918	0.0226563	128.418	1737.14
Glyma.02G100300	762.083	9.5738	2.72561	1.19608	2.27879	0.0226793	103.273	1420.89
Glyma.12G173500	2003.87	10.9686	2.69799	1.18412	2.27849	0.0226977	287.368	3720.38
Glyma.02G141900,Glyma.02G142100	114.049	6.83351	-3.06395	1.34516	-2.27776	0.0227411	228.099	0
Glyma.13G230100	58.9285	5.88089	-3.04237	1.33589	-2.2774	0.0227621	116.743	1.11355
Glyma.13G236500	2730.23	11.4148	2.69146	1.18188	2.27727	0.02277	396.03	5064.44
Glyma.03G159600	215.455	7.75124	2.8143	1.23705	2.27502	0.022905	23.3487	407.56
Glyma.09G188600	2339.48	11.192	2.68974	1.18238	2.27486	0.0229144	339.454	4339.52
Glyma.13G347800	5522.27	12.431	-2.68083	1.17858	-2.27463	0.0229281	10229.4	815.121
Glyma.16G165600	154.065	7.2674	-2.85866	1.25709	-2.27402	0.0229648	293.655	14.4762
Glyma.05G212300	106.488	6.73455	2.91336	1.28123	2.27388	0.0229734	8.08224	204.894
Glyma.18G036400	12575.5	13.6183	-2.67501	1.17672	-2.27327	0.0230099	23276.8	1874.11
Glyma.19G185600	72.1654	6.17324	-2.98671	1.31402	-2.27296	0.0230286	140.99	3.34066
Glyma.18G186800	269.282	8.07298	-2.78717	1.2267	-2.27209	0.0230813	507.385	31.1795
Glyma.17G078700	88.5454	6.46835	-2.94426	1.2967	-2.27058	0.0231722	171.523	5.56776
Glyma.15G065200	701.7	9.45471	2.71432	1.19603	2.26944	0.0232413	96.0888	1307.31
Glyma.06G302200	107.314	6.7457	-3.05156	1.34524	-2.26841	0.0233042	214.628	0
Glyma.15G213700	63.5264	5.98928	-3.00344	1.32462	-2.26739	0.0233667	124.826	2.22711
Glyma.03G027100	200.08	7.64444	2.80963	1.23959	2.26658	0.0234158	21.5526	378.608
Glyma.20G172600	105.518	6.72135	-3.04787	1.34527	-2.26563	0.0234742	211.036	0
Glyma.12G206600	713.195	9.47815	-2.70206	1.19464	-2.26183	0.0237081	1327.28	99.1062
Glyma.03G041000	276.628	8.1118	2.76452	1.22294	2.26056	0.0237863	33.227	520.029
Glyma.03G252500	102.375	6.67772	-3.04098	1.34531	-2.26043	0.0237947	204.75	0
Glyma.07G183200	134.991	7.07672	-2.85628	1.26372	-2.26022	0.0238079	257.734	12.2491
Glyma.08G151100	58.246	5.86409	3.00392	1.32918	2.25998	0.0238227	1.79605	114.696
Glyma.18G003000	1706.3	10.7367	2.66969	1.18188	2.25885	0.0238929	252.345	3160.26
Glyma.04G088500	651.267	9.3471	-2.70158	1.19601	-2.25883	0.0238942	1212.34	90.1978
Glyma.10G257900	2164.37	11.0797	2.66406	1.17984	2.25799	0.0239466	323.29	4005.45
Glyma.03G219200	118.611	6.8901	-2.87168	1.27236	-2.25697	0.0240097	227.201	10.022
Glyma.10G043100	100.13	6.64573	-3.03569	1.34534	-2.25644	0.0240429	200.26	0
Glyma.07G001300	1008.68	9.97825	-2.67868	1.18754	-2.25566	0.0240922	1871.49	145.875
Glyma.13G213200	69.9203	6.12764	-2.96348	1.31421	-2.25495	0.0241362	136.5	3.34066
Glyma.13G286900	69.9203	6.12764	-2.96348	1.31421	-2.25495	0.0241362	136.5	3.34066
Glyma.13G248800	666.39	9.38022	2.69339	1.19451	2.2548	0.0241457	93.3948	1239.38
Glyma.09G130400	1813.73	10.8247	2.66105	1.18051	2.25416	0.0241861	271.204	3356.25
Glyma.19G250000	98.7829	6.62619	-3.03237	1.34537	-2.25394	0.0242002	197.566	0
Glyma.17G119400	97.8849	6.61301	-3.03009	1.34538	-2.25222	0.0243087	195.77	0
Glyma.15G100200	178.743	7.48174	-2.80286	1.2446	-2.25202	0.0243209	338.556	18.9304
Glyma.11G150400	736.633	9.5248	-2.68463	1.19222	-2.25179	0.0243353	1368.59	104.674
Glyma.14G068400	53.8996	5.7522	3.01451	1.3388	2.25164	0.0243449	0.898027	106.901
Glyma.04G208300	835.201	9.70598	2.67748	1.1895	2.25093	0.02439	120.336	1550.07
Glyma.12G069300	55.7854	5.80182	-3.00769	1.33637	-2.25064	0.0244085	110.457	1.11355
Glyma.10G169600	1876.35	10.8737	2.65441	1.17954	2.25038	0.0244246	282.878	3469.83
Glyma.18G064300	93.5923	6.54832	-2.90145	1.28942	-2.2502	0.024436	180.503	6.68132
Glyma.11G185100	96.5378	6.59302	-3.02656	1.3454	-2.24956	0.0244771	193.076	0
Glyma.09G045700	3065.38	11.5818	2.64353	1.17593	2.24804	0.0245738	470.566	5660.19
Glyma.07G187700	95.6398	6.57954	-3.02414	1.34542	-2.24773	0.0245934	191.28	0
Glyma.09G262800	61.2813	5.93738	-2.97801	1.32494	-2.24765	0.0245983	120.336	2.22711
Glyma.19G236800	1082.68	10.0804	2.66322	1.18491	2.24763	0.0246001	159.849	2005.51
Glyma.12G214700	55.3364	5.79016	-3.00249	1.33645	-2.24662	0.0246641	109.559	1.11355
Glyma.15G078600	992.427	9.95482	2.66211	1.1857	2.24517	0.0247569	146.378	1838.48
Glyma.18G148500	60.8323	5.92677	-2.97277	1.32501	-2.24358	0.0248595	119.438	2.22711
Glyma.15G034400	100.435	6.65012	-2.87818	1.28292	-2.24346	0.0248673	193.076	7.79487
Glyma.09G166300	54.8874	5.7784	-2.99722	1.33652	-2.24256	0.0249252	108.661	1.11355
Glyma.05G128200	337.137	8.39719	2.71616	1.21177	2.24148	0.0249951	44.0033	630.271
Glyma.12G096900	92.4967	6.53133	-3.01519	1.34548	-2.24099	0.0250269	184.993	0
Glyma.13G327000	138.242	7.11105	-2.82137	1.25916	-2.24068	0.025047	263.122	13.3626
Glyma.01G161100	3600.03	11.8138	2.62971	1.17377	2.24039	0.0250655	562.165	6637.89
Glyma.03G217300	284.656	8.15308	2.72942	1.21834	2.24027	0.0250734	35.9211	533.392
Glyma.01G036800	261.146	8.02871	2.73653	1.22199	2.2394	0.0251302	32.329	489.963
Glyma.06G307100	558.59	9.12565	-2.67754	1.19606	-2.23864	0.0251795	1038.12	79.0623
Glyma.06G160300	54.4384	5.76655	-2.99189	1.33659	-2.23845	0.025192	107.763	1.11355
Glyma.07G094100	100.363	6.64909	2.86627	1.28065	2.23813	0.0252128	8.08224	192.645
Glyma.10G052500	487.341	8.92879	2.68106	1.19889	2.23628	0.0253336	68.25	906.432
Glyma.15G161100	114.57	6.84009	-2.84376	1.27183	-2.23596	0.0253546	219.118	10.022
Glyma.17G226100	295.972	8.20931	-2.72022	1.2166	-2.23592	0.0253572	554.082	37.8608
Glyma.06G259400	783.959	9.61463	2.65432	1.18774	2.23476	0.0254331	115.845	1452.07
Glyma.18G065700	1374.59	10.4248	-2.63622	1.17975	-2.23456	0.0254465	2538.72	210.461
Glyma.02G016400	144.187	7.1718	-2.80457	1.25533	-2.23413	0.0254744	273.898	14.4762
Glyma.15G168400	252.345	7.97926	2.72871	1.2224	2.23226	0.0255975	31.4309	473.26
Glyma.14G179200	668.078	9.38387	2.6564	1.19035	2.23161	0.025641	97.8849	1238.27
Glyma.13G272300	59.4853	5.89446	-2.95668	1.32522	-2.23109	0.0256754	116.743	2.22711
Glyma.10G019800	293.277	8.19612	-2.71239	1.21607	-2.23045	0.0257173	548.694	37.8608
Glyma.18G197800	215.311	7.75028	-2.74416	1.23066	-2.22983	0.0257589	405.01	25.6117
Glyma.01G166100	699.168	9.44949	2.6511	1.18905	2.2296	0.0257738	103.273	1295.06
Glyma.14G179800	603.564	9.23736	2.65677	1.19209	2.22866	0.0258368	88.0066	1119.12
Glyma.18G250100	562.847	9.1366	-2.66112	1.19409	-2.22857	0.0258425	1044.4	81.2894
Glyma.07G150900	59.0363	5.88353	-2.9512	1.32529	-2.22683	0.0259586	115.845	2.22711
Glyma.08G158100	961.248	9.90876	2.63407	1.18288	2.22683	0.0259589	146.378	1776.12
Glyma.03G261600	135.099	7.07787	-2.80244	1.25861	-2.2266	0.0259737	256.836	13.3626
Glyma.12G071000	135.099	7.07787	-2.80244	1.25861	-2.2266	0.0259737	256.836	13.3626
Glyma.03G252700	86.2105	6.42979	-2.99488	1.3456	-2.22568	0.0260354	172.421	0
Glyma.18G113100	163.818	7.35595	-2.77186	1.24568	-2.22517	0.0260699	309.819	17.8168
Glyma.16G178800	421.605	8.71975	2.67051	1.20099	2.22358	0.0261765	59.2697	783.941
Glyma.10G263500	184.796	7.52979	-2.75301	1.23814	-2.22351	0.0261812	348.434	21.1575
Glyma.19G120600	85.3125	6.41469	-2.99169	1.34562	-2.22328	0.026197	170.625	0
Glyma.13G069800	3074.16	11.586	2.6019	1.17108	2.22179	0.0262972	494.813	5653.51
Glyma.15G202600	513.869	9.00526	2.6545	1.19487	2.22158	0.0263119	74.5362	953.201
Glyma.16G127700	168.111	7.39327	2.75797	1.24226	2.22012	0.0264108	18.8586	317.363
Glyma.05G145700	81.3612	6.34627	-2.87849	1.29663	-2.21998	0.0264201	157.155	5.56776
Glyma.05G150400	2776.88	11.4392	2.59883	1.17113	2.21909	0.0264807	448.115	5105.64
Glyma.04G252600	58.1382	5.86142	-2.94007	1.32544	-2.21818	0.0265429	114.049	2.22711
Glyma.07G205400	58.1382	5.86142	-2.94007	1.32544	-2.21818	0.0265429	114.049	2.22711
Glyma.19G159900	1229.58	10.2639	2.61264	1.1779	2.21805	0.0265512	193.076	2266.08
Glyma.03G189800	88.6532	6.4701	-2.85848	1.28919	-2.21727	0.0266048	170.625	6.68132
Glyma.13G334500	103.686	6.69608	-2.8305	1.27669	-2.21707	0.0266181	198.464	8.90842
Glyma.19G000900	210.821	7.71987	-2.72624	1.2297	-2.21699	0.0266235	396.03	25.6117
Glyma.14G171500	1184.68	10.2103	2.60837	1.17775	2.2147	0.0267806	186.79	2182.56
Glyma.13G321100	81.7204	6.35262	-2.9781	1.3457	-2.21305	0.0268941	163.441	0
Glyma.18G021700	51.7443	5.69333	-2.95846	1.33707	-2.21264	0.0269226	102.375	1.11355
Glyma.12G169400	263.768	8.04313	-2.69267	1.21759	-2.21148	0.0270028	493.017	34.5201
Glyma.08G018000	1002.16	9.9689	2.60469	1.17905	2.20915	0.0271643	158.053	1846.27
Glyma.08G138200	51.2953	5.68075	-2.95263	1.33716	-2.20814	0.0272345	101.477	1.11355
Glyma.15G267000	289.344	8.17664	-2.67806	1.21287	-2.20804	0.0272417	539.714	38.9744
Glyma.02G245700	936.085	9.8705	2.60521	1.17989	2.20801	0.0272434	147.276	1724.89
Glyma.05G132900	1409.78	10.4613	2.59217	1.17435	2.20732	0.0272919	227.201	2592.35
Glyma.04G227900	79.5651	6.31406	-2.86079	1.29664	-2.20631	0.0273623	153.563	5.56776
Glyma.18G281600	230.847	7.85079	2.69705	1.22243	2.20629	0.0273634	29.6349	432.059
Glyma.03G138000	2513.72	11.2956	2.57987	1.16934	2.20626	0.0273656	413.99	4613.45
Glyma.05G129700	101.89	6.67087	-2.81623	1.2765	-2.20622	0.0273689	194.872	8.90842
Glyma.17G237900	1353.51	10.4025	2.59116	1.17457	2.20605	0.0273808	218.22	2488.79
Glyma.05G116300	79.0263	6.30426	-2.96699	1.34576	-2.20469	0.0274756	158.053	0
Glyma.10G017000	86.4081	6.43309	-2.83784	1.2891	-2.20141	0.0277072	166.135	6.68132
Glyma.10G021600	71.3751	6.15735	-2.87311	1.30518	-2.20132	0.0277135	138.296	4.45421
Glyma.20G031700	93.7001	6.54998	-2.82225	1.2824	-2.20076	0.0277533	179.605	7.79487
Glyma.07G134100	77.6793	6.27946	-2.96111	1.34579	-2.20028	0.0277874	155.359	0
Glyma.16G068800	77.6793	6.27946	-2.96111	1.34579	-2.20028	0.0277874	155.359	0
Glyma.10G275000	622.081	9.28096	2.60903	1.1862	2.19948	0.0278437	96.0888	1148.07
Glyma.15G250200	50.3972	5.65527	-2.94074	1.33733	-2.19897	0.0278802	99.6809	1.11355
Glyma.20G188600	50.3972	5.65527	-2.94074	1.33733	-2.19897	0.0278802	99.6809	1.11355
Glyma.02G298500	962.505	9.91065	2.58857	1.17765	2.19809	0.0279426	154.461	1770.55
Glyma.11G060100	170.32	7.4121	-2.72226	1.23889	-2.19734	0.0279959	320.595	20.044
Glyma.02G277600	114.678	6.84144	-2.78118	1.26603	-2.19677	0.0280367	218.22	11.1355
Glyma.10G082400	1185.59	10.2114	2.57998	1.17446	2.19674	0.0280388	193.076	2178.11
Glyma.14G037100	142.499	7.15481	-2.7455	1.25028	-2.19591	0.0280982	269.408	15.5897
Glyma.05G188700	203.636	7.66985	-2.69646	1.22812	-2.19561	0.0281202	381.661	25.6117
Glyma.01G221900	85.5101	6.41802	-2.82938	1.28907	-2.1949	0.0281711	164.339	6.68132
Glyma.16G056400	49.9482	5.64236	-2.93468	1.33742	-2.19429	0.0282146	98.7829	1.11355
Glyma.06G235000	75.8832	6.24571	-2.95292	1.34583	-2.19412	0.0282268	151.766	0
Glyma.04G108500	75.4342	6.23715	-2.95081	1.34584	-2.19253	0.0283411	150.868	0
Glyma.15G043600	314.579	8.29728	-2.64468	1.2066	-2.19185	0.0283902	584.615	44.5421
Glyma.16G202500	85.0611	6.41043	-2.82511	1.28906	-2.1916	0.0284081	163.441	6.68132
Glyma.19G006200	85.0611	6.41043	-2.82511	1.28906	-2.1916	0.0284081	163.441	6.68132
Glyma.20G020200	315.315	8.30065	2.6418	1.20578	2.19095	0.0284554	44.9013	585.729
Glyma.14G177600	74.9852	6.22853	-2.94867	1.34585	-2.19092	0.0284572	149.97	0
Glyma.08G257300	171.236	7.41984	2.70867	1.2365	2.19058	0.0284819	20.6546	321.817
Glyma.18G207900	106.488	6.73455	-2.78368	1.27079	-2.19051	0.0284876	202.954	10.022
Glyma.15G225300	208.899	7.70666	2.68308	1.22501	2.19025	0.0285061	26.9408	390.857
Glyma.05G206200	70.0281	6.12986	-2.85808	1.30527	-2.18964	0.0285502	135.602	4.45421
Glyma.06G235900	49.4992	5.62933	-2.92854	1.33751	-2.18955	0.0285569	97.8849	1.11355
Glyma.15G118500	99.196	6.63221	-2.79416	1.27622	-2.1894	0.0285677	189.484	8.90842
Glyma.09G040800	74.5362	6.21987	-2.9465	1.34587	-2.1893	0.0285753	149.072	0
Glyma.02G129300	786.007	9.6184	2.58006	1.17925	2.18788	0.0286782	126.622	1445.39
Glyma.07G183900	120.982	6.91865	2.7548	1.25936	2.18747	0.0287084	12.5724	229.392
Glyma.03G222000	54.9951	5.78123	-2.89907	1.32602	-2.18629	0.0287941	107.763	2.22711
Glyma.01G221400	147.097	7.20062	-2.72527	1.24662	-2.18614	0.0288057	277.49	16.7033
Glyma.16G131200	133.411	7.05973	-2.73951	1.25332	-2.1858	0.0288301	252.345	14.4762
Glyma.02G258000	69.5791	6.12058	-2.85298	1.3053	-2.18568	0.0288391	134.704	4.45421
Glyma.05G180600	304.593	8.25074	-2.63667	1.20675	-2.18494	0.0288933	565.757	43.4286
Glyma.10G139800	49.0502	5.61619	-2.92231	1.3376	-2.18475	0.0289074	96.9869	1.11355
Glyma.03G159000	258.937	8.01646	-2.65171	1.21391	-2.18443	0.028931	482.24	35.6337
Glyma.14G048000	662.654	9.37211	-2.5821	1.18228	-2.184	0.0289624	1219.52	105.788
Glyma.13G088300	158.645	7.30966	2.70853	1.24023	2.1839	0.0289699	18.8586	298.432
Glyma.18G030700	61.8381	5.95042	-2.87025	1.31513	-2.18249	0.0290735	120.336	3.34066
Glyma.14G044400	85.995	6.42618	2.80481	1.28522	2.18235	0.0290836	7.18421	164.806
Glyma.13G245600	335.377	8.38964	2.61852	1.20139	2.17958	0.0292888	49.3915	621.363
Glyma.05G161900	71.8421	6.16676	-2.93289	1.34593	-2.17908	0.0293258	143.684	0
Glyma.12G091100	210.587	7.71827	-2.66253	1.22318	-2.17673	0.0295008	393.336	27.8388
Glyma.09G263400	54.0971	5.75748	-2.88675	1.3262	-2.1767	0.0295027	105.967	2.22711
Glyma.12G039200	90.108	6.49358	-2.79012	1.28215	-2.17613	0.0295457	172.421	7.79487
Glyma.02G265700	48.1522	5.58953	-2.90961	1.33778	-2.17495	0.0296342	95.1908	1.11355
Glyma.20G249200	48.1522	5.58953	-2.90961	1.33778	-2.17495	0.0296342	95.1908	1.11355
Glyma.13G171100	110.637	6.78969	-2.75109	1.26543	-2.17403	0.0297031	210.138	11.1355
Glyma.12G233300	60.9401	5.92932	-2.85884	1.31526	-2.1736	0.0297351	118.539	3.34066
Glyma.04G230400	78.8647	6.30131	2.80428	1.29104	2.17211	0.0298473	6.28619	151.443
Glyma.19G102700	70.0461	6.13023	-2.92321	1.34597	-2.17182	0.0298695	140.092	0
Glyma.06G068100	985.602	9.94486	2.54562	1.17238	2.17133	0.0299062	166.135	1805.07
Glyma.08G104100	247.155	7.94927	-2.63576	1.21394	-2.17124	0.0299131	459.79	34.5201
Glyma.07G141000	1403.04	10.4543	2.53306	1.16746	2.16972	0.030028	241.569	2564.51
Glyma.02G132500	79.0623	6.30492	2.91985	1.34612	2.16909	0.030076	0	158.125
Glyma.06G017600	138.925	7.11816	2.70319	1.24665	2.16836	0.0301314	16.1645	261.685
Glyma.05G049800	45.5479	5.50931	2.90568	1.34028	2.16796	0.0301617	0.898027	90.1978
Glyma.16G135200,Glyma.16G136200,Glyma.16G137600	964.211	9.91321	2.54013	1.17199	2.16737	0.0302067	163.441	1764.98
Glyma.16G164400	841.666	9.7171	-2.54424	1.17433	-2.16655	0.0302688	1541.91	141.421
Glyma.07G094000	343.405	8.42377	2.59561	1.19818	2.16629	0.0302888	52.0855	634.725
Glyma.08G238100	1345.76	10.3942	-2.52813	1.16733	-2.16574	0.0303309	2458.8	232.733
Glyma.09G189700	154.191	7.26858	2.68386	1.23923	2.16574	0.030331	18.8586	289.524
Glyma.11G048700	47.2542	5.56237	-2.89655	1.33798	-2.16487	0.0303973	93.3948	1.11355
Glyma.05G082500	3064.57	11.5815	2.50861	1.16002	2.16255	0.0305758	546.898	5582.24
Glyma.20G203900	847.432	9.72695	2.53683	1.17321	2.1623	0.030595	143.684	1551.18
Glyma.06G058400	44.9911	5.49157	2.89735	1.34039	2.16157	0.0306516	0.898027	89.0842
Glyma.01G183400	1314.91	10.3607	2.52169	1.16666	2.16146	0.03066	228.997	2400.82
Glyma.18G300300	66.885	6.06361	-2.8214	1.30553	-2.16111	0.0306865	129.316	4.45421
Glyma.05G178200	1160.12	10.1801	2.52349	1.16804	2.16045	0.0307378	201.158	2119.09
Glyma.14G164900	67.352	6.07365	-2.9077	1.34604	-2.16019	0.030758	134.704	0
Glyma.11G164700	967.067	9.91747	-2.52895	1.17078	-2.16005	0.0307687	1768.21	165.919
Glyma.16G096500	128.023	7.00026	-2.70426	1.25229	-2.15945	0.0308149	241.569	14.4762
Glyma.04G093300	52.3011	5.70877	-2.86121	1.32659	-2.15683	0.0310192	102.375	2.22711
Glyma.15G240600	52.3011	5.70877	-2.86121	1.32659	-2.15683	0.0310192	102.375	2.22711
Glyma.17G103400	839.637	9.71362	2.52833	1.17233	2.15666	0.0310322	143.684	1535.59
Glyma.05G083000	66.454	6.05428	-2.90225	1.34606	-2.1561	0.0310755	132.908	0
Glyma.11G019900	672.37	9.39311	2.53692	1.17662	2.1561	0.0310759	113.151	1231.59
Glyma.10G200700	2561.46	11.3228	2.49828	1.15954	2.15454	0.0311977	461.586	4661.33
Glyma.11G053400	673.735	9.39604	-2.53482	1.17655	-2.15445	0.0312047	1233.89	113.582
Glyma.09G006600	192.303	7.58724	2.63637	1.22378	2.15428	0.0312181	26.0428	358.564
Glyma.07G006900	6120.14	12.5793	-2.48944	1.15578	-2.1539	0.0312483	11121.2	1119.12
Glyma.19G216100	93.8078	6.55164	-2.7475	1.2757	-2.15372	0.031262	178.707	8.90842
Glyma.03G045400	1627.62	10.6685	2.50094	1.16249	2.15136	0.0314479	290.961	2964.28
Glyma.15G140200	58.695	5.87517	-2.82928	1.31561	-2.15055	0.0315117	114.049	3.34066
Glyma.16G136600	1565.44	10.6124	2.49932	1.16258	2.14979	0.0315715	280.184	2850.7
Glyma.06G061200	112.99	6.82005	-2.70805	1.26013	-2.14902	0.0316324	213.73	12.2491
Glyma.20G184900	65.538	6.03426	-2.80495	1.30566	-2.1483	0.0316898	126.622	4.45421
Glyma.15G177400	744.59	9.5403	2.5181	1.17283	2.14702	0.0317915	128.418	1360.76
Glyma.02G059500	507.672	8.98775	2.53724	1.18189	2.14676	0.031812	84.4145	930.93
Glyma.15G154900	157.298	7.29736	-2.6533	1.23597	-2.14674	0.0318137	294.553	20.044
Glyma.19G198800	71.8242	6.1664	2.8878	1.34621	2.14513	0.0319421	0	143.648
Glyma.03G208200	92.4608	6.53077	-2.73526	1.27557	-2.14434	0.0320056	176.013	8.90842
Glyma.19G140800	1354.39	10.4034	2.49361	1.16306	2.14401	0.0320319	243.365	2465.41
Glyma.06G116300	697.677	9.44642	2.51613	1.17361	2.14393	0.0320385	120.336	1275.02
Glyma.11G129900	154.083	7.26757	2.64922	1.23582	2.14369	0.0320581	19.7566	288.41
Glyma.15G090500	154.083	7.26757	2.64922	1.23582	2.14369	0.0320581	19.7566	288.41
Glyma.07G235900	301.737	8.23715	2.57005	1.19933	2.14289	0.0321216	46.6974	556.776
Glyma.13G221900	148.623	7.21552	2.65164	1.23796	2.14194	0.032198	18.8586	278.388
Glyma.17G223400	118.037	6.88309	-2.68814	1.25557	-2.14097	0.0322763	222.711	13.3626
Glyma.18G050600	172.583	7.43114	2.62412	1.22758	2.13763	0.0325467	23.3487	321.817
Glyma.06G036300	1049.16	10.035	2.48881	1.16496	2.13638	0.0326481	188.586	1909.74
Glyma.08G362000	71.0339	6.15044	-2.76856	1.29686	-2.13481	0.0327765	136.5	5.56776
Glyma.20G164900	44.5601	5.47768	-2.85512	1.33859	-2.13293	0.0329304	88.0066	1.11355
Glyma.16G064200	224.848	7.81281	2.58378	1.21156	2.13261	0.0329569	33.227	416.469
Glyma.02G054900	90.2337	6.49559	2.71696	1.27435	2.13204	0.0330036	8.98027	171.487
Glyma.04G104100	61.5148	5.94286	-2.86947	1.34617	-2.13158	0.0330417	123.03	0
Glyma.16G128800	90.6648	6.50247	-2.71857	1.27541	-2.13153	0.0330459	172.421	8.90842
Glyma.01G165600	100.597	6.65244	2.69669	1.26534	2.1312	0.0330724	10.7763	190.418
Glyma.01G183300	2221.75	11.1175	2.46191	1.15585	2.12997	0.0331744	415.786	4027.72
Glyma.16G087100	943.862	9.88243	2.4814	1.1653	2.12941	0.0332204	170.625	1717.1
Glyma.14G165000	61.0658	5.93229	-2.86623	1.34618	-2.12916	0.0332411	122.132	0
Glyma.20G100600	158.753	7.31064	-2.6213	1.23225	-2.12724	0.0333999	296.349	21.1575
Glyma.05G079700	6355.01	12.6337	2.44708	1.15051	2.12695	0.0334243	1215.93	11494.1
Glyma.08G135200	846.911	9.72607	2.48149	1.16669	2.12695	0.0334244	152.665	1541.16
Glyma.11G147700	60.6168	5.92165	-2.86295	1.34619	-2.12671	0.0334443	121.234	0
Glyma.14G062300	70.1359	6.13208	-2.75798	1.29691	-2.12658	0.0334551	134.704	5.56776
Glyma.03G217500	170.643	7.41484	-2.60992	1.22741	-2.12636	0.0334734	317.901	23.3846
Glyma.15G088000	761.993	9.57363	2.48448	1.16853	2.12615	0.0334904	136.5	1387.49
Glyma.17G173000	664.037	9.37512	2.49052	1.17141	2.12609	0.0334956	117.641	1210.43
Glyma.15G064900	241.677	7.91694	2.56553	1.20673	2.12602	0.0335018	36.8191	446.535
Glyma.13G266600	1128.75	10.1405	2.46979	1.16191	2.12562	0.0335347	207.444	2050.05
Glyma.18G269200	284.136	8.15044	2.54815	1.19893	2.12536	0.0335563	44.9013	523.37
Glyma.10G065600	49.607	5.63247	-2.82054	1.32722	-2.12514	0.0335748	96.9869	2.22711
Glyma.14G159300	49.607	5.63247	-2.82054	1.32722	-2.12514	0.0335748	96.9869	2.22711
Glyma.09G180800	76.5298	6.25795	-2.73756	1.28891	-2.12393	0.0336756	146.378	6.68132
Glyma.18G281400	353.787	8.46674	2.52593	1.18954	2.12345	0.0337162	58.3717	649.201
Glyma.06G195600	82.9238	6.37371	-2.72037	1.28174	-2.1224	0.0338045	158.053	7.79487
Glyma.18G091700	72.7401	6.18468	2.73674	1.29107	2.11975	0.0340269	6.28619	139.194
Glyma.02G064300	107.602	6.74955	-2.66571	1.25924	-2.11692	0.0342667	202.954	12.2491
Glyma.12G054100	138.152	7.11012	2.62271	1.23908	2.11666	0.0342891	17.9605	258.344
Glyma.17G259800	58.8207	5.87825	-2.84936	1.34622	-2.11656	0.0342973	117.641	0
Glyma.12G179800	446.732	8.80327	2.49728	1.18015	2.11607	0.0343392	77.2303	816.234
Glyma.02G303000	125.885	6.97597	-2.63823	1.24689	-2.11584	0.0343583	236.181	15.5897
Glyma.16G076900	125.885	6.97597	-2.63823	1.24689	-2.11584	0.0343583	236.181	15.5897
Glyma.10G090000	209.114	7.70815	-2.56724	1.21344	-2.11568	0.0343724	387.049	31.1795
Glyma.15G034300	48.709	5.60612	-2.80629	1.32745	-2.11404	0.0345115	95.1908	2.22711
Glyma.06G052800	68.7888	6.1041	-2.74176	1.29698	-2.11395	0.0345194	132.01	5.56776
Glyma.08G037900	156.652	7.29142	2.59858	1.22986	2.11291	0.0346084	21.5526	291.751
Glyma.19G214100	137.326	7.10146	-2.61945	1.23997	-2.1125	0.0346434	256.836	17.8168
Glyma.05G245600	799.118	9.64226	2.45972	1.1649	2.11153	0.0347266	147.276	1450.96
Glyma.09G003300	1715.52	10.7444	2.43715	1.15441	2.11117	0.0347578	328.678	3102.36
Glyma.16G008500	452.085	8.82045	2.48797	1.17879	2.11061	0.0348058	79.0263	825.143
Glyma.10G256400	1014.99	9.98724	2.44885	1.16054	2.11009	0.0348508	190.382	1839.59
Glyma.10G232200	42.764	5.41833	-2.82545	1.33903	-2.11007	0.0348523	84.4145	1.11355
Glyma.16G156200	840.912	9.71581	2.45341	1.16343	2.10877	0.0349648	156.257	1525.57
Glyma.08G189300	57.4737	5.84483	-2.83865	1.34625	-2.10857	0.0349821	114.947	0
Glyma.05G196500	48.2599	5.59275	-2.79903	1.32757	-2.10839	0.0349974	94.2928	2.22711
Glyma.14G197900	48.2599	5.59275	-2.79903	1.32757	-2.10839	0.0349974	94.2928	2.22711
Glyma.13G112000	1936.63	10.9193	2.42979	1.15271	2.10788	0.035041	374.477	3498.78
Glyma.08G258900,Glyma.08G259000	811.493	9.66443	2.45205	1.16376	2.107	0.0351173	150.868	1472.12
Glyma.06G307000	57.0247	5.83351	-2.83497	1.34625	-2.10582	0.0352196	114.049	0
Glyma.20G246300	67.8908	6.08514	-2.73071	1.29704	-2.10534	0.0352618	130.214	5.56776
Glyma.04G206700	111.75	6.80414	-2.64028	1.25443	-2.10478	0.0353109	210.138	13.3626
Glyma.09G240000	121.216	6.92143	2.62396	1.24682	2.10452	0.0353329	15.2665	227.165
Glyma.20G062000	121.216	6.92143	2.62396	1.24682	2.10452	0.0353329	15.2665	227.165
Glyma.06G270500	123.64	6.95001	-2.62228	1.24642	-2.10385	0.0353919	231.691	15.5897
Glyma.04G149300	356.804	8.47899	2.49454	1.18574	2.10379	0.0353965	61.0658	652.542
Glyma.14G207800	244.892	7.936	-2.52869	1.20272	-2.10247	0.0355122	450.809	38.9744
Glyma.04G040200	158.771	7.3108	2.57934	1.22719	2.10182	0.0355689	22.4507	295.092
Glyma.11G097300	549.269	9.10137	2.46224	1.17155	2.10169	0.0355802	99.6809	998.857
Glyma.06G129300	98.9625	6.62881	-2.65515	1.26375	-2.10101	0.0356402	186.79	11.1355
Glyma.19G065800	98.9625	6.62881	-2.65515	1.26375	-2.10101	0.0356402	186.79	11.1355
Glyma.14G118800	49.2298	5.62146	2.77782	1.32274	2.10004	0.0357251	2.69408	95.7655
Glyma.04G162400	471.482	8.88106	2.46838	1.17554	2.09979	0.0357475	84.4145	858.549
Glyma.15G124700	299.402	8.22594	-2.50161	1.1924	-2.09796	0.0359085	548.694	50.1099
Glyma.20G142200	66.9928	6.06593	-2.71956	1.29709	-2.09666	0.0360234	128.418	5.56776
Glyma.16G152100	709.531	9.47072	2.44153	1.16451	2.09661	0.0360282	132.908	1286.15
Glyma.01G108700	975.885	9.93057	2.42916	1.15862	2.0966	0.036029	186.79	1764.98
Glyma.18G064100	276.233	8.10974	2.5053	1.19516	2.09621	0.0360637	45.7994	506.667
Glyma.15G257700	124.449	6.95941	2.60632	1.24353	2.09591	0.0360898	16.1645	232.733
Glyma.17G062300	115.899	6.85673	-2.61712	1.24991	-2.09385	0.036273	217.322	14.4762
Glyma.13G103100	2711.11	11.4047	2.40184	1.14749	2.09312	0.0363386	541.51	4880.7
Glyma.15G177900	850.736	9.73257	2.42783	1.1602	2.0926	0.0363852	162.543	1538.93
Glyma.13G212600	190.489	7.57357	-2.5418	1.21495	-2.09209	0.0364302	352.026	28.9524
Glyma.16G137300	118.989	6.89468	2.60739	1.24635	2.09202	0.0364363	15.2665	222.711
Glyma.17G002200	41.417	5.37215	-2.80201	1.33938	-2.09202	0.0364365	81.7204	1.11355
Glyma.07G134500	229.859	7.8446	-2.5193	1.20424	-2.09202	0.0364367	422.97	36.7472
Glyma.14G090000	1069.17	10.0623	2.41819	1.15625	2.09141	0.0364912	207.444	1930.9
Glyma.15G142000	395.635	8.62802	-2.46786	1.18013	-2.09117	0.0365128	721.115	70.1538
Glyma.04G200500	46.9129	5.55191	-2.7768	1.32793	-2.09107	0.0365215	91.5987	2.22711
Glyma.19G148400,Glyma.19G148500	367.508	8.52163	2.47186	1.18229	2.09073	0.036552	64.6579	670.359
Glyma.03G028000	1141.84	10.1571	-2.41412	1.15517	-2.08985	0.0366316	2060.97	222.711
Glyma.13G005100	340.316	8.41073	2.47643	1.18506	2.0897	0.0366446	59.2697	621.363
Glyma.10G239400	43.213	5.43339	2.78354	1.33256	2.08887	0.0367198	1.79605	84.63
Glyma.17G126500	370.957	8.53511	-2.46546	1.18164	-2.08648	0.0369353	676.214	65.6996
Glyma.13G239200	281.028	8.13457	2.48826	1.19264	2.08634	0.0369476	47.5954	514.461
Glyma.05G000900	90.7725	6.50418	-2.6471	1.26891	-2.08611	0.0369683	171.523	10.022
Glyma.13G148700	40.968	5.35642	-2.7941	1.33949	-2.08594	0.0369845	80.8224	1.11355
Glyma.13G006700	63.9395	5.99864	2.70726	1.29806	2.08562	0.0370127	5.38816	122.491
Glyma.13G025800	52.8578	5.72405	-2.74472	1.31674	-2.08448	0.0371165	102.375	3.34066
Glyma.03G160200	398.939	8.64003	2.45539	1.17814	2.08412	0.0371497	71.8421	726.036
Glyma.06G033100	90.3235	6.49703	-2.64274	1.26887	-2.08276	0.0372733	170.625	10.022
Glyma.13G352700	130.914	7.03248	2.5743	1.23737	2.08046	0.0374829	17.9605	243.868
Glyma.15G110300	2402.33	11.2302	2.38362	1.1458	2.0803	0.0374976	488.526	4316.13
Glyma.12G053800	974.035	9.92783	-2.4034	1.15564	-2.07971	0.0375521	1756.54	191.531
Glyma.17G049700	496.124	8.95456	2.43374	1.17033	2.07954	0.037568	92.4967	899.751
Glyma.15G003300	827.46	9.69255	2.40635	1.15798	2.07806	0.0377039	161.645	1493.27
Glyma.15G071000	483.785	8.91822	-2.43198	1.17094	-2.07694	0.0378073	877.372	90.1978
Glyma.16G041100	184.185	7.52501	2.51917	1.21349	2.07597	0.0378965	28.7368	339.634
Glyma.18G202600	609.024	9.25035	2.41551	1.16402	2.07515	0.0379727	116.743	1101.3
Glyma.08G091500	52.4627	5.71322	2.72524	1.31418	2.07372	0.0381054	3.59211	101.333
Glyma.18G223100	40.0699	5.32445	-2.77761	1.33974	-2.07325	0.0381495	79.0263	1.11355
Glyma.05G076700	45.5659	5.50988	-2.75356	1.32833	-2.07296	0.0381764	88.9046	2.22711
Glyma.14G195300	92.2453	6.5274	2.62057	1.2642	2.0729	0.0381812	10.7763	173.714
Glyma.02G171600	88.9765	6.47535	-2.62956	1.26871	-2.07264	0.0382062	167.931	10.022
Glyma.11G157200	56.2344	5.81338	2.78937	1.34629	2.0719	0.0382748	0	112.469
Glyma.13G321600	140.236	7.13171	-2.55038	1.23183	-2.07039	0.0384155	260.428	20.044
Glyma.04G050400	1245.29	10.2823	2.37946	1.14994	2.06921	0.0385262	252.345	2238.24
Glyma.01G129100	260.751	8.02653	2.46831	1.19312	2.06877	0.0385673	44.9013	476.601
Glyma.11G082700	3219.51	11.6526	2.36206	1.14182	2.06869	0.0385752	670.826	5768.2
Glyma.13G117600	678.908	9.40707	2.39915	1.16014	2.06799	0.0386408	132.908	1224.91
Glyma.02G232600	3258.42	11.67	2.35959	1.14146	2.06717	0.0387183	680.704	5836.13
Glyma.04G238300	81.8821	6.35548	2.63237	1.27364	2.06682	0.0387515	8.98027	154.784
Glyma.14G219600	493.681	8.94744	2.41131	1.16778	2.06487	0.038935	94.2928	893.069
Glyma.11G113300	155.377	7.27962	-2.52479	1.22348	-2.06362	0.0390535	287.368	23.3846
Glyma.09G263900	69.7946	6.12504	-2.6587	1.289	-2.0626	0.0391506	132.908	6.68132
Glyma.02G009100	1135.86	10.1496	2.37164	1.14989	2.06249	0.039161	231.691	2040.03
Glyma.02G305400	5843.17	12.5125	-2.34636	1.13813	-2.06158	0.0392475	10445.8	1240.5
Glyma.12G079100	44.6678	5.48116	-2.73754	1.3286	-2.06047	0.0393538	87.1086	2.22711
Glyma.16G180200	39.1719	5.29175	-2.76059	1.33999	-2.06016	0.0393833	77.2303	1.11355
Glyma.14G200200	2836.27	11.4698	2.34956	1.14076	2.05964	0.0394329	598.086	5074.46
Glyma.13G278600	50.2895	5.65218	-2.77278	1.3463	-2.05956	0.0394407	100.579	0
Glyma.12G079500	1100.42	10.1038	2.36706	1.14966	2.05892	0.0395016	225.405	1975.44
Glyma.08G017300	423.545	8.72637	-2.41218	1.17183	-2.05848	0.0395445	766.915	80.1758
Glyma.05G119500	580.951	9.18227	2.39169	1.16205	2.05818	0.0395733	114.049	1047.85
Glyma.18G208800	484.324	8.91983	2.40169	1.16706	2.0579	0.0396002	93.3948	875.253
Glyma.18G061100	10202.8	13.3167	2.33641	1.13594	2.05681	0.0397041	2191.18	18214.4
Glyma.05G143000	49.8405	5.63925	-2.76811	1.34629	-2.05609	0.0397736	99.6809	0
Glyma.04G164400	1385.74	10.4364	2.35573	1.14602	2.05558	0.0398234	288.267	2483.22
Glyma.15G008800	148.085	7.21028	-2.51881	1.22551	-2.05532	0.039848	273.898	22.2711
Glyma.12G167400	86.7314	6.43848	-2.60686	1.26848	-2.05511	0.0398683	163.441	10.022
Glyma.18G215600	62.9517	5.97617	-2.66632	1.29745	-2.05505	0.0398744	120.336	5.56776
Glyma.02G143300	44.2188	5.46659	-2.72937	1.32874	-2.0541	0.0399663	86.2105	2.22711
Glyma.03G180300,Glyma.03G180600	1521.99	10.5717	-2.35106	1.14474	-2.05379	0.0399962	2725.51	318.476
Glyma.20G030600	195.446	7.61063	2.47711	1.20617	2.0537	0.0400052	32.329	358.564
Glyma.07G054800	169.17	7.40233	-2.49678	1.21603	-2.05323	0.0400501	311.615	26.7253
Glyma.17G047200	56.5577	5.82165	-2.68232	1.30689	-2.05245	0.040126	108.661	4.45421
Glyma.17G026300	50.7924	5.66654	2.69796	1.31458	2.05234	0.0401364	3.59211	97.9927
Glyma.11G097000	375.662	8.55329	2.40928	1.17441	2.05149	0.0402196	70.9441	680.381
Glyma.07G238400	195.303	7.60957	-2.47529	1.20663	-2.05142	0.0402263	358.313	32.293
Glyma.13G003200	3838.04	11.9062	2.33318	1.13755	2.05105	0.0402625	824.388	6851.69
Glyma.17G149900	466.83	8.86675	2.39321	1.1669	2.05091	0.0402753	90.7007	842.96
Glyma.17G016600	103.219	6.68957	-2.56933	1.25285	-2.05079	0.0402877	193.076	13.3626
Glyma.09G148700	50.1638	5.64857	-2.70126	1.3174	-2.05044	0.0403214	96.9869	3.34066
Glyma.20G151800	50.1638	5.64857	-2.70126	1.3174	-2.05044	0.0403214	96.9869	3.34066
Glyma.05G002000	125.203	6.96812	-2.53593	1.2371	-2.04989	0.0403748	232.589	17.8168
Glyma.08G334700	74.3925	6.21709	-2.62628	1.28147	-2.04944	0.0404196	140.99	7.79487
Glyma.02G037100	1170.99	10.1935	2.34697	1.14651	2.04705	0.0406534	245.161	2096.82
Glyma.17G011700	50.2356	5.65064	2.6886	1.31472	2.045	0.0408545	3.59211	96.8791
Glyma.20G027200	450.791	8.81632	-2.38692	1.16726	-2.04489	0.0408659	813.612	87.9707
Glyma.15G276000	208.647	7.70492	-2.45459	1.20131	-2.04326	0.0410271	381.661	35.6337
Glyma.10G019700	79.4394	6.31178	-2.60328	1.27457	-2.04248	0.0411042	149.97	8.90842
Glyma.08G021700	155.933	7.28479	-2.49105	1.21975	-2.04226	0.0411262	287.368	24.4982
Glyma.11G147600	48.0444	5.5863	-2.74888	1.34628	-2.04184	0.0411677	96.0888	0
Glyma.08G009900	372.394	8.54068	-2.39577	1.1734	-2.04173	0.0411787	673.52	71.2674
Glyma.05G162800	270.108	8.07739	-2.42397	1.18726	-2.04166	0.0411857	491.221	48.9963
Glyma.11G119900	43.3208	5.43699	-2.71268	1.32904	-2.04109	0.041242	84.4145	2.22711
Glyma.16G057100	43.3208	5.43699	-2.71268	1.32904	-2.04109	0.041242	84.4145	2.22711
Glyma.09G280200	484.557	8.92052	2.37565	1.16394	2.04105	0.041246	96.0888	873.025
Glyma.15G063200	67.5496	6.07787	-2.63009	1.2891	-2.04026	0.0413249	128.418	6.68132
Glyma.14G209600	37.8249	5.24126	-2.73404	1.34038	-2.03975	0.0413753	74.5362	1.11355
Glyma.03G078700	264.163	8.04529	-2.42297	1.18798	-2.03957	0.0413931	480.444	47.8828
Glyma.06G301500	1106.55	10.1119	-2.33666	1.14594	-2.03908	0.0414419	1979.25	233.846
Glyma.13G343000	47.5954	5.57275	-2.74381	1.34627	-2.03809	0.0415411	95.1908	0
Glyma.17G092800	2282.77	11.1566	2.31722	1.13773	2.03671	0.0416791	496.609	4068.92
Glyma.01G101100	219.747	7.7797	2.43665	1.19648	2.03652	0.0416985	38.6151	400.879
Glyma.20G119600	73.6382	6.20238	2.60333	1.27892	2.03557	0.0417939	8.08224	139.194
Glyma.19G246500	50.6667	5.66296	2.7402	1.34619	2.03553	0.041798	0	101.333
Glyma.15G057600	247.227	7.94969	-2.42319	1.19059	-2.03529	0.0418221	449.911	44.5421
Glyma.19G259300	247.227	7.94969	-2.42319	1.19059	-2.03529	0.0418221	449.911	44.5421
Glyma.15G251500	3898.32	11.9286	2.30637	1.13409	2.03367	0.0419849	860.309	6936.32
Glyma.03G072100	127.556	6.99498	-2.50697	1.23305	-2.03315	0.042037	236.181	18.9304
Glyma.07G033500	72.5965	6.18183	-2.60461	1.28145	-2.03255	0.0420983	137.398	7.79487
Glyma.02G080800	89.5332	6.48435	-2.56596	1.26246	-2.0325	0.0421032	167.931	11.1355
Glyma.12G119200	759.299	9.56853	2.3383	1.15091	2.03171	0.0421832	158.951	1359.65
Glyma.01G121000	104.62	6.70902	2.53444	1.24756	2.03152	0.0422021	14.3684	194.872
Glyma.05G180700	54.7617	5.77509	-2.65462	1.30723	-2.03072	0.0422836	105.069	4.45421
Glyma.07G133900	46.6974	5.54527	-2.73344	1.34625	-2.03041	0.0423146	93.3948	0
Glyma.17G019300	7139.96	12.8017	-2.29726	1.13148	-2.03031	0.0423248	12686.4	1593.49
Glyma.02G269700	638.299	9.31809	-2.34114	1.15434	-2.02812	0.0425478	1144.09	132.513
Glyma.09G187300	42.4228	5.40677	-2.69553	1.32934	-2.02772	0.0425892	82.6184	2.22711
Glyma.07G089500	60.2576	5.91307	-2.62824	1.29777	-2.0252	0.0428464	114.947	5.56776
Glyma.14G176500	54.3126	5.76322	-2.64751	1.30732	-2.02513	0.0428537	104.171	4.45421
Glyma.18G201900	172.529	7.43069	-2.44947	1.20992	-2.02449	0.0429197	316.105	28.9524
Glyma.16G069200	539.516	9.07552	2.34179	1.15749	2.02316	0.0430566	111.355	967.677
Glyma.20G132300	43.662	5.44831	2.67883	1.3244	2.02267	0.0431077	2.69408	84.63
Glyma.06G232300	130.807	7.03129	-2.48608	1.22938	-2.02222	0.0431531	241.569	20.044
Glyma.01G014700	1269.56	10.3101	2.30604	1.14059	2.0218	0.0431971	277.49	2261.63
Glyma.07G188000	38.7588	5.27645	2.69666	1.33405	2.02141	0.0432371	1.79605	75.7216
Glyma.19G113400	111.643	6.80274	2.50722	1.24061	2.02096	0.0432841	16.1645	207.121
Glyma.06G022500	130.358	7.02633	-2.48286	1.22926	-2.0198	0.043404	240.671	20.044
Glyma.13G372000	380.009	8.56989	-2.35951	1.16853	-2.01921	0.0434649	684.296	75.7216
Glyma.05G150500	93.2331	6.54277	-2.53752	1.25692	-2.01884	0.0435043	174.217	12.2491
Glyma.11G130300	45.3503	5.50304	-2.71725	1.34621	-2.01844	0.0435457	90.7007	0
Glyma.16G167300	36.4778	5.18895	-2.70616	1.34079	-2.01834	0.0435561	71.8421	1.11355
Glyma.03G056900	115.432	6.8509	2.49731	1.23746	2.01809	0.0435817	17.0625	213.802
Glyma.05G248700	82.2413	6.36179	-2.55902	1.26805	-2.01807	0.0435841	154.461	10.022
Glyma.17G145400	285.734	8.15853	2.37951	1.17965	2.01712	0.0436826	54.7796	516.689
Glyma.07G132900	2704.14	11.401	2.28418	1.13267	2.01663	0.0437337	608.862	4799.41
Glyma.16G137200	123.568	6.94917	2.48379	1.23178	2.01642	0.0437564	18.8586	228.278
Glyma.01G212800	620.105	9.27637	2.32314	1.15246	2.01581	0.0438198	131.112	1109.1
Glyma.13G312800	89.3536	6.48145	2.53746	1.25882	2.01575	0.0438264	11.6743	167.033
Glyma.12G136900	175.331	7.45393	-2.43316	1.20733	-2.01533	0.0438702	320.595	30.0659
Glyma.08G179700	2033.72	10.9899	2.2857	1.13438	2.01493	0.0439116	456.197	3611.25
Glyma.06G206800	76.2963	6.25354	-2.56703	1.27441	-2.01428	0.0439799	143.684	8.90842
Glyma.14G051000	41.5247	5.3759	-2.67788	1.32966	-2.01396	0.0440136	80.8224	2.22711
Glyma.10G014400	1149.42	10.1667	2.29662	1.1404	2.01388	0.044022	253.243	2045.6
Glyma.07G102700	53.4146	5.73916	-2.63305	1.30752	-2.01378	0.0440331	102.375	4.45421
Glyma.15G192000	164.249	7.35974	2.43777	1.21055	2.01377	0.0440334	27.8388	300.659
Glyma.01G004200	1340.12	10.3882	2.29225	1.13834	2.01368	0.0440435	297.247	2383
Glyma.02G063900	914.802	9.83732	2.30328	1.14391	2.01352	0.0440604	199.362	1630.24
Glyma.06G107800	123.964	6.95377	-2.48032	1.23213	-2.01304	0.0441109	228.997	18.9304
Glyma.17G223000	123.964	6.95377	-2.48032	1.23213	-2.01304	0.0441109	228.997	18.9304
Glyma.13G267800,Glyma.13G267900	4999.87	12.2877	-2.27236	1.12904	-2.01264	0.044152	8857.24	1142.51
Glyma.17G013900	36.0288	5.17108	-2.69655	1.34092	-2.01097	0.0443291	70.9441	1.11355
Glyma.09G163700	404.884	8.66137	2.3411	1.16425	2.01081	0.0443451	82.6184	727.15
Glyma.04G102400	44.4523	5.47419	-2.706	1.34618	-2.01013	0.0444175	88.9046	0
Glyma.19G030800	58.9105	5.88045	-2.60835	1.29795	-2.00959	0.0444745	112.253	5.56776
Glyma.16G062700	64.4065	6.00913	-2.58786	1.28929	-2.00719	0.0447293	122.132	6.68132
Glyma.08G107400	75.3983	6.23646	-2.55631	1.27438	-2.00593	0.044864	141.888	8.90842
Glyma.13G037900	44.0033	5.45954	-2.70023	1.34616	-2.00587	0.0448697	88.0066	0
Glyma.04G223300	541.312	9.08032	2.31463	1.1541	2.00557	0.0449026	114.947	967.677
Glyma.06G260100	518.018	9.01686	2.31697	1.15533	2.00546	0.0449141	109.559	926.476
Glyma.20G012600	1772.94	10.7919	2.27279	1.13363	2.00489	0.0449752	402.316	3143.56
Glyma.19G213600	142.804	7.15789	-2.44587	1.21997	-2.00487	0.0449774	262.224	23.3846
Glyma.13G045100	58.4615	5.86942	-2.60158	1.29802	-2.00428	0.0450403	111.355	5.56776
Glyma.13G181900	85.9411	6.42528	-2.5286	1.26202	-2.00361	0.0451118	160.747	11.1355
Glyma.12G178800	63.9574	5.99904	-2.5816	1.28933	-2.00229	0.0452538	121.234	6.68132
Glyma.18G258400	173.391	7.43788	2.41158	1.20489	2.00149	0.0453395	30.5329	316.249
Glyma.08G173800	232.463	7.86086	2.37595	1.18723	2.00126	0.0453642	44.0033	420.923
Glyma.17G035000	106.578	6.73576	-2.48698	1.24273	-2.00123	0.0453679	197.566	15.5897
Glyma.07G049900	1169.52	10.1917	-2.27707	1.13785	-2.00121	0.0453694	2076.24	262.798
Glyma.17G214400	112.648	6.81568	2.47443	1.23679	2.00069	0.0454256	17.0625	208.234
Glyma.16G023800	111.625	6.80251	-2.47824	1.23874	-2.00062	0.0454334	206.546	16.7033
Glyma.12G021300	40.6267	5.34436	-2.65973	1.32999	-1.99981	0.0455211	79.0263	2.22711
Glyma.16G041800	40.6267	5.34436	-2.65973	1.32999	-1.99981	0.0455211	79.0263	2.22711
Glyma.18G288400	188.55	7.5588	2.39671	1.19906	1.99883	0.0456265	34.125	342.974
Glyma.18G121900	176.624	7.46454	2.40457	1.20318	1.99851	0.0456614	31.4309	321.817
Glyma.06G183900	1268.88	10.3093	-2.27072	1.13621	-1.9985	0.0456627	2250.45	287.297
Glyma.02G262100	175.887	7.45851	-2.40533	1.20413	-1.99757	0.0457638	320.595	31.1795
Glyma.17G042600	74.5003	6.21917	-2.54542	1.27434	-1.99743	0.0457781	140.092	8.90842
Glyma.05G147700	43.1053	5.42979	-2.68841	1.34612	-1.99715	0.0458086	86.2105	0
Glyma.10G000300	52.0676	5.70231	-2.61074	1.30783	-1.99625	0.045907	99.6809	4.45421
Glyma.02G230800	35.1308	5.13466	-2.67685	1.34121	-1.99585	0.0459503	69.148	1.11355
Glyma.07G194300	35.1308	5.13466	-2.67685	1.34121	-1.99585	0.0459503	69.148	1.11355
Glyma.12G236500	769.034	9.5869	2.28182	1.14368	1.99515	0.0460262	170.625	1367.44
Glyma.08G093900	756.551	9.56329	2.28099	1.14383	1.99416	0.0461342	167.931	1345.17
Glyma.10G174600	60.4911	5.91865	2.57571	1.29179	1.99391	0.0461623	6.28619	114.696
Glyma.18G184000	232.858	7.86331	-2.36524	1.18644	-1.99356	0.0462003	421.174	44.5421
Glyma.07G088300	1578.8	10.6246	2.25635	1.13238	1.99258	0.046308	363.701	2793.9
Glyma.03G240000	40.1777	5.32832	-2.65045	1.33016	-1.99257	0.046308	78.1283	2.22711
Glyma.20G191600	84.5941	6.40249	-2.51405	1.26186	-1.99234	0.0463341	158.053	11.1355
Glyma.14G099200	125.418	6.97061	-2.44645	1.22794	-1.99232	0.0463364	230.793	20.044
Glyma.19G202300	45.0989	5.49502	2.68035	1.34593	1.99145	0.0464319	0	90.1978
Glyma.20G189900	1647.47	10.686	2.25351	1.13169	1.99129	0.0464495	380.763	2914.17
Glyma.18G265100	3303.23	11.6897	2.24252	1.12646	1.99078	0.0465051	775.895	5830.56
Glyma.11G244900	51.6186	5.68982	-2.60314	1.30793	-1.99027	0.0465613	98.7829	4.45421
Glyma.12G174700	51.6186	5.68982	-2.60314	1.30793	-1.99027	0.0465613	98.7829	4.45421
Glyma.06G067200	255.65	7.99803	2.34842	1.1802	1.98985	0.0466076	50.2895	461.011
Glyma.04G109500	131.04	7.03386	2.43313	1.22298	1.98951	0.0466451	21.5526	240.527
Glyma.05G067800	270.809	8.08113	2.34201	1.17724	1.98941	0.0466555	53.8816	487.736
Glyma.09G134900	99.7348	6.64003	-2.48001	1.24666	-1.98933	0.0466651	184.993	14.4762
Glyma.06G266700	282.178	8.14046	2.33768	1.17521	1.98917	0.0466829	56.5757	507.78
Glyma.16G042900	569.636	9.1539	2.28581	1.14946	1.98858	0.046747	124.826	1014.45
Glyma.11G050900	384.499	8.58684	2.31059	1.16198	1.98849	0.0467573	80.8224	688.176
Glyma.20G077300	173.642	7.43998	-2.39292	1.20344	-1.9884	0.0467679	316.105	31.1795
Glyma.01G083000	806.158	9.65492	2.26893	1.14135	1.98794	0.0468189	181.401	1430.92
Glyma.07G255900	45.6736	5.51329	-2.62145	1.31873	-1.98786	0.0468274	88.0066	3.34066
Glyma.06G300900	68.1063	6.08972	-2.5472	1.2815	-1.98767	0.0468481	128.418	7.79487
Glyma.14G109200	68.1063	6.08972	-2.5472	1.2815	-1.98767	0.0468481	128.418	7.79487
Glyma.08G342000	348.704	8.44586	-2.31679	1.16596	-1.98702	0.0469204	625.026	72.3809
Glyma.12G137700	64.2807	6.00631	2.55244	1.28511	1.98616	0.0470152	7.18421	121.377
Glyma.05G097100	1320.78	10.3672	2.25058	1.13317	1.9861	0.047022	305.329	2336.23
Glyma.06G287000	173.283	7.43699	2.38606	1.20214	1.98485	0.0471614	31.4309	315.135
Glyma.19G045700	51.1696	5.67721	-2.59545	1.30805	-1.98422	0.0472312	97.8849	4.45421
Glyma.16G210600,Glyma.16G210800	2424.04	11.2432	2.23584	1.12694	1.98398	0.0472576	572.043	4276.04
Glyma.01G205900	2978.68	11.5405	2.23297	1.1256	1.9838	0.0472781	705.849	5251.52
Glyma.12G080800	306.478	8.25964	2.32166	1.1704	1.98365	0.0472949	62.8619	550.095
Glyma.05G238100	36.5317	5.19108	2.64794	1.33491	1.98362	0.0472986	1.79605	71.2674
Glyma.11G148100	41.7582	5.38399	-2.6699	1.34604	-1.98352	0.0473093	83.5165	0
Glyma.16G136900	172.726	7.43234	2.38293	1.20196	1.98253	0.0474197	31.4309	314.022
Glyma.02G024000	133.716	7.06303	2.41921	1.2203	1.98247	0.0474268	22.4507	244.982
Glyma.15G148300	56.6655	5.8244	-2.57383	1.2983	-1.98246	0.0474277	107.763	5.56776
Glyma.14G208000	81.1098	6.3418	2.50357	1.26287	1.98245	0.0474287	10.7763	151.443
Glyma.08G262800	186.538	7.54333	-2.37437	1.19773	-1.98239	0.0474353	338.556	34.5201
Glyma.07G085800	635.515	9.31178	2.27073	1.14548	1.98235	0.0474404	141.888	1129.14
Glyma.20G162000	78.2001	6.2891	-2.51292	1.26773	-1.98222	0.0474541	146.378	10.022
Glyma.20G204400	78.2001	6.2891	-2.51292	1.26773	-1.98222	0.0474541	146.378	10.022
Glyma.19G233900	474.23	8.88944	2.28549	1.15346	1.98143	0.0475435	103.273	845.187
Glyma.15G071800	429.311	8.74588	2.29186	1.15671	1.98135	0.0475519	92.4967	766.124
Glyma.08G215300	45.2246	5.49904	-2.6129	1.31888	-1.98115	0.0475743	87.1086	3.34066
Glyma.09G013800	45.2246	5.49904	-2.6129	1.31888	-1.98115	0.0475743	87.1086	3.34066
Glyma.09G263100	45.2246	5.49904	-2.6129	1.31888	-1.98115	0.0475743	87.1086	3.34066
Glyma.20G147100	45.2246	5.49904	-2.6129	1.31888	-1.98115	0.0475743	87.1086	3.34066
Glyma.03G085500	34.2328	5.09731	-2.65646	1.3415	-1.98022	0.0476792	67.352	1.11355
Glyma.14G220200	72.7042	6.18397	-2.52311	1.27429	-1.98001	0.0477022	136.5	8.90842
Glyma.07G258500	382.344	8.57873	-2.29868	1.16102	-1.97989	0.0477163	683.398	81.2894
Glyma.16G126400	103.435	6.69258	-2.45888	1.24204	-1.97971	0.0477364	191.28	15.5897
Glyma.02G068100	218.723	7.77296	-2.34983	1.18742	-1.97894	0.0478225	395.132	42.315
Glyma.12G197100	41.3092	5.36839	-2.66352	1.34601	-1.97882	0.0478359	82.6184	0
Glyma.06G143300	175.995	7.45939	-2.37571	1.20085	-1.97836	0.0478878	319.697	32.293
Glyma.02G219800	39.2797	5.29571	-2.63147	1.33051	-1.97779	0.0479527	76.3323	2.22711
Glyma.09G057100	39.2797	5.29571	-2.63147	1.33051	-1.97779	0.0479527	76.3323	2.22711
Glyma.12G231800	87.845	6.45689	-2.48245	1.25612	-1.97629	0.0481218	163.441	12.2491
Glyma.09G094900	171.056	7.41833	2.37346	1.20144	1.97552	0.048209	31.4309	310.681
Glyma.09G022900	44.7756	5.48464	-2.60425	1.31904	-1.97436	0.0483413	86.2105	3.34066
Glyma.04G187600	107.584	6.74931	-2.44347	1.23779	-1.97406	0.048375	198.464	16.7033
Glyma.19G175400	1845.35	10.8497	2.22498	1.12716	1.97397	0.0483849	439.135	3251.57
Glyma.13G267300	45.2246	5.49904	2.5977	1.3162	1.97363	0.0484238	3.59211	86.8571
Glyma.11G233400	33.7838	5.07826	-2.64599	1.34164	-1.9722	0.0485869	66.454	1.11355
Glyma.10G042300	50.2715	5.65167	-2.5798	1.30828	-1.97191	0.04862	96.0888	4.45421
Glyma.08G297500	61.2634	5.93695	-2.54283	1.28957	-1.97184	0.0486276	115.845	6.68132
Glyma.06G174700	55.7674	5.80135	-2.55952	1.29846	-1.9712	0.0487011	105.967	5.56776
Glyma.15G128800	164.554	7.36242	-2.37195	1.20402	-1.97002	0.048836	299.043	30.0659
Glyma.07G104200	2813.66	11.4582	2.21264	1.1232	1.96994	0.0488452	679.806	4947.52
Glyma.10G198500	140.667	7.13614	-2.39314	1.2153	-1.96918	0.0489328	256.836	24.4982
Glyma.04G003600	66.9569	6.06516	2.51693	1.27892	1.96802	0.0490663	8.08224	125.831
Glyma.12G057400	135.62	7.08343	-2.39643	1.21787	-1.96772	0.0490997	247.855	23.3846
Glyma.04G249700	831.914	9.70029	-2.23485	1.13669	-1.9661	0.0492867	1470.07	193.758
Glyma.01G236200	44.6678	5.48116	2.58679	1.3164	1.96505	0.0494082	3.59211	85.7436
Glyma.13G214400	81.451	6.34786	-2.4789	1.26151	-1.96502	0.0494116	151.766	11.1355
Glyma.14G148300	139.769	7.1269	-2.38694	1.21503	-1.96451	0.0494706	255.04	24.4982
Glyma.15G021800	39.9622	5.32056	-2.64369	1.34591	-1.96425	0.0495015	79.9244	0
Glyma.13G346100	33.3347	5.05895	-2.63534	1.34179	-1.96404	0.0495253	65.5559	1.11355
Glyma.20G137700	527.411	9.04278	2.25092	1.14675	1.96286	0.0496621	119.438	935.384
Glyma.11G044500	38.3817	5.26234	-2.61192	1.33088	-1.96255	0.0496982	74.5362	2.22711
Glyma.07G135400	216.424	7.75772	2.32413	1.18443	1.96224	0.0497343	43.1053	389.744
Glyma.02G046200	70.9082	6.14788	-2.50007	1.27425	-1.96198	0.0497643	132.908	8.90842
Glyma.07G048000	118.45	6.88813	2.40663	1.22667	1.96193	0.049771	19.7566	217.143
Glyma.14G181800	81.002	6.33989	-2.47373	1.26146	-1.961	0.049879	150.868	11.1355
Glyma.13G034500	272.659	8.09095	-2.29882	1.17235	-1.96087	0.0498943	488.526	56.7912
Glyma.20G138500	57.7072	5.85068	2.53299	1.29214	1.96031	0.0499594	6.28619	109.128
Glyma.01G040400	2188.6	11.0958	2.20008	1.12285	1.95937	0.0500698	534.326	3842.87
Glyma.05G034500	2149.59	11.0698	2.19886	1.1228	1.95838	0.0501859	525.346	3773.83
Glyma.06G087800	828.932	9.69511	2.22101	1.13483	1.95712	0.0503331	195.77	1462.09
Glyma.15G243300,Glyma.15G243400	95.2447	6.57357	-2.43658	1.24577	-1.95588	0.0504798	176.013	14.4762
Glyma.05G202600	39.0642	5.28777	-2.62987	1.34582	-1.95411	0.0506888	78.1283	0
Glyma.05G044100	43.4286	5.44057	-2.57774	1.31951	-1.95357	0.0507525	83.5165	3.34066
Glyma.08G099800	34.8614	5.12356	2.60875	1.3356	1.95324	0.0507916	1.79605	67.9267
Glyma.12G092600	70.0101	6.12949	-2.48826	1.27424	-1.95273	0.0508513	131.112	8.90842
Glyma.17G236900	1033.59	10.0135	2.20595	1.12999	1.95219	0.0509162	248.753	1818.43
Glyma.14G199200	2649.32	11.3714	2.18463	1.11982	1.95088	0.0510708	657.355	4641.29
Glyma.19G172800	59.4673	5.89403	-2.51572	1.28977	-1.95051	0.0511148	112.253	6.68132
Glyma.02G104600	286.56	8.16269	-2.27775	1.16797	-1.95017	0.0511556	511.875	61.2454
Glyma.18G103000	388.72	8.60259	-2.25144	1.15478	-1.94966	0.0512162	690.582	86.8571
Glyma.12G203600	38.6151	5.27109	-2.62278	1.34577	-1.9489	0.0513072	77.2303	0
Glyma.13G183300	38.6151	5.27109	-2.62278	1.34577	-1.9489	0.0513072	77.2303	0
Glyma.15G226500	38.6151	5.27109	-2.62278	1.34577	-1.9489	0.0513072	77.2303	0
Glyma.15G258500	281.19	8.1354	2.27648	1.16812	1.94885	0.0513135	60.1678	502.212
Glyma.18G203100	64.5142	6.01155	-2.49758	1.28164	-1.94873	0.0513273	121.234	7.79487
Glyma.06G056400	74.608	6.22126	-2.46924	1.26749	-1.94813	0.0513999	139.194	10.022
Glyma.09G282900	32.4367	5.01956	-2.61367	1.34209	-1.94747	0.0514786	63.7599	1.11355
Glyma.03G067800	186.556	7.54347	2.31909	1.19093	1.94729	0.0514997	36.8191	336.293
Glyma.03G137900	1044.19	10.0282	2.19823	1.12887	1.94728	0.0515015	253.243	1835.14
Glyma.15G061700	37.4836	5.22819	-2.59193	1.33125	-1.94699	0.0515361	72.7401	2.22711
Glyma.02G037900	145.983	7.18966	2.35138	1.20786	1.94673	0.0515672	26.9408	265.026
Glyma.11G106000	48.4755	5.59918	-2.54754	1.30876	-1.94652	0.0515919	92.4967	4.45421
Glyma.18G009300	48.4755	5.59918	-2.54754	1.30876	-1.94652	0.0515919	92.4967	4.45421
Glyma.19G038600	312.513	8.28777	2.26326	1.16276	1.94646	0.0515998	68.25	556.776
Glyma.03G190200	122.383	6.93526	-2.37933	1.2226	-1.94613	0.0516396	223.609	21.1575
Glyma.04G030400	93.8977	6.55302	-2.42302	1.24551	-1.9454	0.0517268	173.319	14.4762
Glyma.09G041800	341.394	8.41529	-2.25225	1.15885	-1.94352	0.0519528	607.066	75.7216
Glyma.17G065200	40.0879	5.3251	2.61483	1.34547	1.94344	0.0519633	0	80.1758
Glyma.19G038400	358.438	8.48558	-2.24653	1.15661	-1.94234	0.0520959	636.701	80.1758
Glyma.10G266900	1036.95	10.0181	2.19095	1.12801	1.94231	0.0520998	253.243	1820.66
Glyma.11G058900	966.169	9.91613	2.19268	1.12911	1.94196	0.0521424	235.283	1697.05
Glyma.15G272800	48.0265	5.58576	-2.53918	1.3089	-1.93993	0.0523877	91.5987	4.45421
Glyma.03G197300	88.4017	6.466	-2.42529	1.25025	-1.93984	0.052399	163.441	13.3626
Glyma.07G209100	58.5693	5.87207	-2.5019	1.28986	-1.93966	0.0524207	110.457	6.68132
Glyma.06G118300	1071.4	10.0653	2.18572	1.12695	1.9395	0.0524411	263.122	1879.68
Glyma.06G020900	741.896	9.53507	2.19846	1.13366	1.93926	0.05247	178.707	1305.08
Glyma.17G096200	37.0346	5.2108	-2.5816	1.33145	-1.93894	0.0525087	71.8421	2.22711
Glyma.18G260900	37.0346	5.2108	-2.5816	1.33145	-1.93894	0.0525087	71.8421	2.22711
Glyma.08G068200	31.9877	4.99945	-2.60241	1.34224	-1.93885	0.0525195	62.8619	1.11355
Glyma.08G176600	37.7171	5.23715	-2.60849	1.34567	-1.93843	0.0525706	75.4342	0
Glyma.12G228200	37.7171	5.23715	-2.60849	1.34567	-1.93843	0.0525706	75.4342	0
Glyma.15G176000	37.7171	5.23715	-2.60849	1.34567	-1.93843	0.0525706	75.4342	0
Glyma.13G145000	2228.88	11.1221	-2.16791	1.11858	-1.93809	0.0526126	3896.54	561.231
Glyma.01G129000	51.6904	5.69182	2.51925	1.29994	1.93797	0.0526272	5.38816	97.9927
Glyma.09G173400	3764.63	11.8783	2.1598	1.1151	1.93687	0.0527618	958.194	6571.08
Glyma.07G205100	78.3079	6.29109	-2.44192	1.26119	-1.93619	0.0528438	145.48	11.1355
Glyma.20G051700	143.756	7.16748	2.33623	1.20714	1.93534	0.0529489	26.9408	260.571
Glyma.14G217200	657.517	9.36088	2.1976	1.13563	1.93514	0.0529728	158.053	1156.98
Glyma.02G119600	219.047	7.77509	-2.28195	1.17954	-1.93461	0.0530385	392.438	45.6557
Glyma.06G132600	58.1203	5.86097	-2.4948	1.28992	-1.93407	0.0531045	109.559	6.68132
Glyma.10G288300	58.1203	5.86097	-2.4948	1.28992	-1.93407	0.0531045	109.559	6.68132
Glyma.09G207400	1051.68	10.0385	2.17684	1.12602	1.93322	0.0532089	260.428	1842.93
Glyma.20G139400	95.0471	6.57057	2.39842	1.24116	1.93239	0.0533111	15.2665	174.828
Glyma.01G004100	1174.74	10.1981	2.17195	1.12414	1.93209	0.0533481	292.757	2056.73
Glyma.10G178100	77.8589	6.28279	-2.43647	1.26115	-1.93194	0.0533663	144.582	11.1355
Glyma.01G044100	747.589	9.5461	2.18609	1.13195	1.93126	0.0534509	182.299	1312.88
Glyma.13G221700	135.62	7.08343	2.33802	1.21087	1.93085	0.0535014	25.1447	246.095
Glyma.04G112500	242.629	7.92261	2.26346	1.17241	1.93061	0.0535315	52.0855	433.172
Glyma.14G031200	636.755	9.31459	-2.19232	1.13573	-1.93031	0.0535679	1119.84	153.67
Glyma.08G105600	31.5387	4.97905	-2.59093	1.3424	-1.93008	0.0535971	61.9638	1.11355
Glyma.15G028200	31.5387	4.97905	-2.59093	1.3424	-1.93008	0.0535971	61.9638	1.11355
Glyma.07G253400	2838.57	11.4709	2.15116	1.11508	1.92916	0.0537107	727.401	4949.74
Glyma.04G038100	196.147	7.61579	2.28467	1.18453	1.92875	0.0537618	40.4112	351.883
Glyma.19G006900	720.505	9.49286	2.18338	1.13221	1.92842	0.0538032	176.013	1265
Glyma.06G187000	231.26	7.85337	2.26475	1.17461	1.92808	0.0538447	49.3915	413.128
Glyma.11G022300	159.274	7.31537	-2.30802	1.1988	-1.92527	0.0541956	287.368	31.1795
Glyma.13G066100	173.966	7.44266	2.29431	1.19176	1.92514	0.0542113	35.023	312.908
Glyma.01G002000	41.6325	5.37964	-2.54041	1.32021	-1.92424	0.054324	79.9244	3.34066
Glyma.03G063900	41.6325	5.37964	-2.54041	1.32021	-1.92424	0.054324	79.9244	3.34066
Glyma.01G093100	413.739	8.69258	2.20753	1.14731	1.92409	0.0543437	96.9869	730.491
Glyma.02G048700	118.791	6.89228	-2.35026	1.22156	-1.92399	0.0543563	216.424	21.1575
Glyma.08G079200	82.5646	6.36745	2.41003	1.25292	1.92353	0.0544134	12.5724	152.557
Glyma.17G259100	95.8015	6.58198	-2.38567	1.24038	-1.92333	0.0544386	176.013	15.5897
Glyma.07G218900	154.227	7.26891	-2.30801	1.20065	-1.9223	0.0545683	278.388	30.0659
Glyma.15G272600	315.98	8.30369	2.22485	1.15773	1.92173	0.0546399	71.8421	560.117
Glyma.08G307200	36.3701	5.18468	-2.58552	1.34548	-1.92163	0.0546529	72.7401	0
Glyma.10G129500	211.755	7.72625	2.26456	1.17856	1.92147	0.0546731	44.9013	378.608
Glyma.20G111800	197.71	7.62724	2.27243	1.18274	1.92132	0.0546909	41.3092	354.11
Glyma.13G161100	71.914	6.1682	-2.43474	1.26733	-1.92115	0.0547124	133.806	10.022
Glyma.04G249600	31.0897	4.95836	-2.57924	1.34255	-1.92115	0.0547131	61.0658	1.11355
Glyma.07G052500	31.0897	4.95836	-2.57924	1.34255	-1.92115	0.0547131	61.0658	1.11355
Glyma.19G260400	416.289	8.70144	-2.203	1.14686	-1.9209	0.0547447	734.586	97.9927
Glyma.07G034800	7240.32	12.8218	-2.13086	1.1096	-1.92039	0.0548091	12583.1	1897.49
Glyma.07G142000	459.556	8.8441	2.19474	1.14296	1.92023	0.054829	109.559	809.553
Glyma.06G101600	1655.55	10.6931	2.14562	1.11757	1.91989	0.0548719	424.767	2886.33
Glyma.13G046800	46.6794	5.54471	-2.51348	1.30933	-1.91967	0.054899	88.9046	4.45421
Glyma.11G202000	197.153	7.62317	2.26958	1.18255	1.91922	0.0549569	41.3092	352.996
Glyma.18G290000	81.1098	6.3418	-2.40713	1.25517	-1.91778	0.0551391	149.97	12.2491
Glyma.07G016900	41.1835	5.36399	-2.53076	1.3204	-1.91666	0.0552814	79.0263	3.34066
Glyma.19G018600	2035.68	10.9913	2.13593	1.11485	1.9159	0.055378	528.04	3543.33
Glyma.15G040200	396.551	8.63136	-2.19887	1.14771	-1.91587	0.0553814	699.563	93.5384
Glyma.19G223000	9463.19	13.2081	2.12125	1.10787	1.91472	0.0555284	2503.7	16422.7
Glyma.20G137400	50.0201	5.64444	2.48903	1.30036	1.91411	0.0556065	5.38816	94.652
Glyma.11G026800	58.1562	5.86186	2.4601	1.28564	1.91353	0.0556807	7.18421	109.128
Glyma.10G167800	89.8565	6.48955	-2.38086	1.2447	-1.91279	0.0557744	165.237	14.4762
Glyma.01G190000	46.2304	5.53077	-2.5047	1.30948	-1.91275	0.0557799	88.0066	4.45421
Glyma.13G362800	309.981	8.27604	-2.21204	1.15721	-1.91154	0.0559358	548.694	71.2674
Glyma.01G229600	246.401	7.94486	-2.23389	1.16872	-1.91139	0.0559546	438.237	54.5641
Glyma.01G092300	51.2773	5.68025	-2.48327	1.29939	-1.91109	0.0559924	96.9869	5.56776
Glyma.12G076700	121.144	6.92058	-2.32678	1.21778	-1.91067	0.0560476	220.016	22.2711
Glyma.02G157700	75.6138	6.24058	-2.40873	1.26093	-1.91029	0.0560958	140.092	11.1355
Glyma.01G040200	519.221	9.0202	-2.17294	1.13752	-1.91025	0.0561012	911.497	126.945
Glyma.04G014800	169.027	7.40111	-2.27658	1.19197	-1.90994	0.0561413	303.533	34.5201
Glyma.17G099800	35.472	5.14861	-2.56948	1.34534	-1.90991	0.0561444	70.9441	0
Glyma.17G093900	722.642	9.49714	2.15539	1.12856	1.90986	0.0561511	181.401	1263.88
Glyma.10G204400	799.226	9.64246	2.15023	1.12627	1.90916	0.0562416	202.056	1396.4
Glyma.03G017100	40.7345	5.34818	-2.52097	1.32059	-1.90896	0.0562666	78.1283	3.34066
Glyma.04G214400	40.7345	5.34818	-2.52097	1.32059	-1.90896	0.0562666	78.1283	3.34066
Glyma.13G289200	40.7345	5.34818	-2.52097	1.32059	-1.90896	0.0562666	78.1283	3.34066
Glyma.03G163300	45.7814	5.51669	-2.49582	1.30963	-1.90574	0.056684	87.1086	4.45421
Glyma.05G227400	1149.15	10.1664	2.13258	1.11923	1.90541	0.0567273	297.247	2001.05
Glyma.06G081100	436.8	8.77083	-2.17635	1.14222	-1.90537	0.0567321	767.813	105.788
Glyma.18G069300,Glyma.18G069400	113.331	6.8244	2.32695	1.22145	1.90507	0.0567706	20.6546	206.007
Glyma.01G093400	50.8283	5.66756	-2.47515	1.29951	-1.90468	0.0568214	96.0888	5.56776
Glyma.07G159700	50.8283	5.66756	-2.47515	1.29951	-1.90468	0.0568214	96.0888	5.56776
Glyma.02G028600,Glyma.02G028700	1477	10.5285	2.12447	1.11571	1.90415	0.0568911	386.151	2567.85
Glyma.07G069500	65.52	6.03386	-2.42618	1.27426	-1.904	0.0569101	122.132	8.90842
Glyma.02G283500	35.023	5.13023	-2.56123	1.34526	-1.9039	0.0569238	70.0461	0
Glyma.04G147500	35.023	5.13023	-2.56123	1.34526	-1.9039	0.0569238	70.0461	0
Glyma.20G093300	35.023	5.13023	-2.56123	1.34526	-1.9039	0.0569238	70.0461	0
Glyma.09G218100	154.784	7.27411	-2.27936	1.19727	-1.90379	0.0569377	278.388	31.1795
Glyma.02G103500	576.515	9.17121	-2.15679	1.13317	-1.90333	0.0569979	1009.38	143.648
Glyma.08G256600	30.1917	4.91608	-2.5552	1.34287	-1.90279	0.0570677	59.2697	1.11355
Glyma.13G157800	30.1917	4.91608	-2.5552	1.34287	-1.90279	0.0570677	59.2697	1.11355
Glyma.19G022200	30.1917	4.91608	-2.5552	1.34287	-1.90279	0.0570677	59.2697	1.11355
Glyma.19G050000	30.1917	4.91608	-2.5552	1.34287	-1.90279	0.0570677	59.2697	1.11355
Glyma.05G082200	4203.48	12.0374	2.10731	1.10773	1.90236	0.0571237	1124.33	7282.64
Glyma.04G073200	40.2855	5.33219	-2.51104	1.32079	-1.90116	0.0572808	77.2303	3.34066
Glyma.20G212800	40.2855	5.33219	-2.51104	1.32079	-1.90116	0.0572808	77.2303	3.34066
Glyma.01G151600	852.856	9.73616	2.13468	1.12328	1.9004	0.0573802	219.118	1486.59
Glyma.02G042800	36.424	5.18682	2.52183	1.32739	1.89984	0.0574537	2.69408	70.1538
Glyma.04G023500	55.4262	5.7925	-2.45071	1.29035	-1.89926	0.0575301	104.171	6.68132
Glyma.17G225500	55.4262	5.7925	-2.45071	1.29035	-1.89926	0.0575301	104.171	6.68132
Glyma.15G222300	639.269	9.32028	2.14482	1.12938	1.89911	0.0575501	161.645	1116.89
Glyma.07G057600	65.071	6.02394	-2.41966	1.27427	-1.89886	0.057583	121.234	8.90842
Glyma.19G028500	267.253	8.06206	-2.20631	1.16208	-1.89858	0.05762	473.26	61.2454
Glyma.20G169000	329.701	8.36502	2.18628	1.15157	1.89852	0.0576276	78.1283	581.275
Glyma.19G195300	92.6584	6.53385	-2.35334	1.23968	-1.89834	0.057651	169.727	15.5897
Glyma.11G134800	212.096	7.72857	2.2293	1.17438	1.89829	0.057658	46.6974	377.494
Glyma.08G071000	34.574	5.11162	-2.55282	1.34517	-1.89777	0.0577267	69.148	0
Glyma.06G132700	150.563	7.23422	2.27225	1.19741	1.89764	0.0577431	30.5329	270.593
Glyma.15G130900,Glyma.15G131000	69.6689	6.12244	-2.40454	1.26726	-1.89744	0.0577704	129.316	10.022
Glyma.13G183700	182.928	7.51513	-2.24571	1.1842	-1.8964	0.0579075	326.882	38.9744
Glyma.06G124700	146.773	7.19745	2.27321	1.19903	1.89588	0.0579765	29.6349	263.912
Glyma.06G187200	1025.21	10.0017	2.12121	1.11905	1.89554	0.0580212	267.612	1782.8
Glyma.15G234200	97.6155	6.60904	2.33658	1.23307	1.89494	0.0581007	17.0625	178.168
Glyma.04G134200	150.006	7.22888	2.2685	1.19721	1.89482	0.0581159	30.5329	269.48
Glyma.12G181800	875.827	9.7745	2.12504	1.12164	1.89459	0.0581464	227.201	1524.45
Glyma.12G221000	1010.67	9.9811	-2.12039	1.11924	-1.89449	0.0581598	1757.44	263.912
Glyma.20G180800	298.648	8.2223	-2.18879	1.15571	-1.8939	0.0582383	527.142	70.1538
Glyma.10G259400	924.321	9.85225	2.12212	1.12051	1.89389	0.0582394	240.671	1607.97
Glyma.02G151700	29.7426	4.89446	-2.54283	1.34303	-1.89336	0.0583104	58.3717	1.11355
Glyma.07G042600	29.7426	4.89446	-2.54283	1.34303	-1.89336	0.0583104	58.3717	1.11355
Glyma.03G230000	1598.34	10.6424	-2.1062	1.1127	-1.89288	0.0583745	2771.31	425.377
Glyma.08G281600	196.937	7.62159	2.22872	1.17789	1.89213	0.0584737	43.1053	350.769
Glyma.04G238100	56.4859	5.81982	2.43263	1.28586	1.89183	0.0585137	7.18421	105.788
Glyma.03G008100	44.8834	5.48811	-2.4777	1.30995	-1.89145	0.0585649	85.3125	4.45421
Glyma.05G063500	1110.72	10.1173	2.11216	1.11691	1.89106	0.0586159	292.757	1928.67
Glyma.13G112500	91.7603	6.5198	-2.3438	1.23949	-1.89093	0.0586332	167.931	15.5897
Glyma.04G177900	272.964	8.09257	2.18993	1.15885	1.88975	0.0587919	63.7599	482.168
Glyma.06G039000	172.637	7.43159	2.24082	1.18612	1.8892	0.0588654	36.8191	308.454
Glyma.09G053700	34.3405	5.10184	-2.51629	1.33271	-1.8881	0.0590119	66.454	2.22711
Glyma.06G088300	68.7709	6.10373	-2.39211	1.26724	-1.88765	0.0590723	127.52	10.022
Glyma.12G191000	68.7709	6.10373	-2.39211	1.26724	-1.88765	0.0590723	127.52	10.022
Glyma.13G290700	164.087	7.35832	-2.2465	1.19023	-1.88745	0.0590999	293.655	34.5201
Glyma.06G047600	704.161	9.45976	2.12259	1.12475	1.88716	0.0591382	182.299	1226.02
Glyma.08G153700	347.321	8.44012	2.16348	1.14704	1.88615	0.059275	84.4145	610.227
Glyma.08G263200	39.3874	5.29966	-2.49096	1.32118	-1.88541	0.0593744	75.4342	3.34066
Glyma.11G093400	39.3874	5.29966	-2.49096	1.32118	-1.88541	0.0593744	75.4342	3.34066
Glyma.01G168200	104.207	6.70331	-2.31296	1.22687	-1.88526	0.0593942	189.484	18.9304
Glyma.08G355900	33.676	5.07365	-2.53552	1.34498	-1.88517	0.0594074	67.352	0
Glyma.10G219100	33.676	5.07365	-2.53552	1.34498	-1.88517	0.0594074	67.352	0
Glyma.15G051900	33.676	5.07365	-2.53552	1.34498	-1.88517	0.0594074	67.352	0
Glyma.14G124300	1968.33	10.9428	2.09056	1.10902	1.88506	0.0594215	532.53	3404.13
Glyma.07G100400	59.1261	5.88572	-2.41603	1.28205	-1.8845	0.0594973	110.457	7.79487
Glyma.11G077300	853.88	9.73789	2.11034	1.12007	1.88411	0.0595501	224.507	1483.25
Glyma.18G198000	67.2981	6.07249	2.38765	1.26736	1.88396	0.0595709	9.87829	124.718
Glyma.05G151200	29.2936	4.87251	-2.53022	1.34319	-1.88374	0.0595997	57.4737	1.11355
Glyma.12G030900	29.2936	4.87251	-2.53022	1.34319	-1.88374	0.0595997	57.4737	1.11355
Glyma.16G101800	99.6091	6.63821	-2.31785	1.23069	-1.88337	0.0596506	181.401	17.8168
Glyma.U025900	651.77	9.34822	2.12014	1.12583	1.88318	0.0596753	168.829	1134.71
Glyma.13G090300	1108.72	10.1147	2.10044	1.11539	1.88315	0.0596794	295.451	1921.99
Glyma.03G263000	137.524	7.10354	2.2632	1.20188	1.88305	0.0596938	27.8388	247.209
Glyma.13G101100	221.13	7.78875	2.20159	1.16917	1.88303	0.0596966	50.2895	391.971
Glyma.17G139700	68.3219	6.09428	-2.38581	1.26723	-1.8827	0.0597412	126.622	10.022
Glyma.17G017400	88.9226	6.47448	2.33355	1.23985	1.88213	0.0598186	15.2665	162.579
Glyma.13G208100	39.6569	5.3095	2.47997	1.31841	1.88104	0.0599667	3.59211	75.7216
Glyma.10G214200,Glyma.10G214500	1741.17	10.7658	-2.0869	1.10945	-1.88102	0.0599691	3010.18	472.146
Glyma.08G010500	299.276	8.22533	2.16824	1.15273	1.88096	0.0599773	71.8421	526.711
Glyma.06G063900	200.619	7.64832	2.20916	1.17469	1.88063	0.0600223	44.9013	356.337
Glyma.18G214000	659.241	9.36466	2.11576	1.12505	1.8806	0.0600258	171.523	1146.96
Glyma.01G082400	3974.86	11.9567	2.07541	1.10361	1.88056	0.0600318	1094.69	6855.03
Glyma.15G169600	187.185	7.54832	-2.21747	1.17974	-1.87963	0.0601582	333.168	41.2015
Glyma.19G147400	874.642	9.77255	-2.10294	1.11889	-1.87949	0.060177	1517.66	231.619
Glyma.05G068000	1529.46	10.5788	-2.0869	1.11049	-1.87926	0.060209	2644.69	414.242
Glyma.07G023300	915.089	9.83777	2.09947	1.11766	1.87845	0.0603201	243.365	1586.81
Glyma.03G185100	49.0322	5.61566	-2.44174	1.29999	-1.87827	0.0603447	92.4967	5.56776
Glyma.15G094600	49.0322	5.61566	-2.44174	1.29999	-1.87827	0.0603447	92.4967	5.56776
Glyma.11G161600	85.8154	6.42316	-2.33597	1.24396	-1.87784	0.0604026	157.155	14.4762
Glyma.10G075000	107.458	6.74763	-2.29611	1.2229	-1.87759	0.0604378	194.872	20.044
Glyma.16G089700	38.9384	5.28312	-2.48056	1.32139	-1.87724	0.0604854	74.5362	3.34066
Glyma.12G001300	43.9853	5.45895	-2.4593	1.31027	-1.87695	0.060525	83.5165	4.45421
Glyma.03G198600	59.162	5.8866	2.40073	1.27934	1.87654	0.0605817	8.08224	110.242
Glyma.04G046800	126.155	6.97905	2.26578	1.20772	1.87607	0.0606451	25.1447	227.165
Glyma.11G077500	683.326	9.41643	2.10593	1.12311	1.87509	0.060781	179.605	1187.05
Glyma.13G032100	441.973	8.78781	2.12872	1.13561	1.87451	0.0608599	112.253	771.692
Glyma.03G215900	28.8446	4.85023	-2.51763	1.34334	-1.87416	0.060909	56.5757	1.11355
Glyma.05G109600	28.8446	4.85023	-2.51763	1.34334	-1.87416	0.060909	56.5757	1.11355
Glyma.17G160200	302.958	8.24298	2.15644	1.15083	1.87381	0.060957	73.6382	532.278
Glyma.10G271200	832.489	9.70129	2.09572	1.11853	1.87364	0.0609795	221.813	1443.16
Glyma.17G107800	58.228	5.86364	-2.40148	1.28216	-1.873	0.0610685	108.661	7.79487
Glyma.04G107600	32.778	5.03465	-2.51781	1.34477	-1.87229	0.0611665	65.5559	0
Glyma.02G023900	402.064	8.65128	2.13154	1.13858	1.87211	0.0611919	101.477	702.652
Glyma.13G258300	131.902	7.04332	-2.25478	1.20442	-1.8721	0.0611933	237.079	26.7253
Glyma.09G061500	201.625	7.65553	2.19544	1.17284	1.8719	0.0612202	45.7994	357.45
Glyma.13G122100	48.5832	5.60239	-2.43331	1.3001	-1.87163	0.0612573	91.5987	5.56776
Glyma.05G082400	246.885	7.9477	2.17158	1.16072	1.87089	0.0613597	58.3717	435.399
Glyma.19G212300	272.749	8.09143	2.16164	1.15544	1.87084	0.0613675	65.5559	479.941
Glyma.02G208400	674.149	9.39692	-2.09947	1.12268	-1.87005	0.0614767	1170.13	178.168
Glyma.08G227200	400.951	8.64728	2.12857	1.13828	1.86999	0.0614855	101.477	700.425
Glyma.12G064300	119.006	6.8949	-2.26746	1.21269	-1.86978	0.0615137	214.628	23.3846
Glyma.06G106700	43.5363	5.44415	-2.44981	1.31044	-1.86945	0.0615606	82.6184	4.45421
Glyma.18G198300	97.813	6.61196	-2.29977	1.23024	-1.86936	0.0615721	177.809	17.8168
Glyma.06G263900,Glyma.06G264000,Glyma.06G264100,Glyma.06G264200,Glyma.06G265000,Glyma.06G265100	2950.3	11.5266	2.06174	1.10292	1.86935	0.0615737	821.694	5078.91
Glyma.14G048100	38.4894	5.26639	-2.47002	1.32161	-1.86895	0.0616299	73.6382	3.34066
Glyma.16G001600	38.4894	5.26639	-2.47002	1.32161	-1.86895	0.0616299	73.6382	3.34066
Glyma.05G098200	1414.98	10.4666	2.07297	1.10923	1.86883	0.061646	387.947	2442.02
Glyma.06G087100	1138.18	10.1525	2.07798	1.11211	1.86851	0.0616908	309.819	1966.53
Glyma.03G181600	89.0663	6.47681	-2.31443	1.23893	-1.86808	0.0617507	162.543	15.5897
Glyma.13G270400	147.6	7.20555	-2.23116	1.19471	-1.86754	0.0618267	264.02	31.1795
Glyma.03G126800	34.7536	5.11909	2.47994	1.32823	1.8671	0.061887	2.69408	66.8132
Glyma.13G151800	62.3769	5.96294	-2.37923	1.27438	-1.86697	0.0619063	115.845	8.90842
Glyma.11G119500	3285.43	11.6819	2.05686	1.1018	1.86682	0.0619268	919.579	5651.28
Glyma.05G129100	93.2152	6.54249	-2.30434	1.23439	-1.86679	0.0619312	169.727	16.7033
Glyma.04G232200	284.01	8.1498	2.15115	1.15258	1.86638	0.0619889	69.148	498.872
Glyma.01G163000	754.684	9.55973	2.08857	1.11913	1.86625	0.0620066	202.056	1307.31
Glyma.12G205000	747.661	9.54624	2.08792	1.1192	1.86555	0.0621038	200.26	1295.06
Glyma.13G044500	32.329	5.01475	-2.5085	1.34466	-1.86553	0.0621069	64.6579	0
Glyma.U040400	32.329	5.01475	-2.5085	1.34466	-1.86553	0.0621069	64.6579	0
Glyma.13G187500	147.671	7.20625	2.22632	1.19342	1.86549	0.062113	31.4309	263.912
Glyma.05G085700	48.1342	5.58899	-2.42459	1.30024	-1.86473	0.0622195	90.7007	5.56776
Glyma.03G123600	130.555	7.02851	-2.24434	1.20395	-1.86414	0.0623019	234.385	26.7253
Glyma.03G181300	28.3956	4.8276	-2.50447	1.3435	-1.86414	0.0623027	55.6776	1.11355
Glyma.06G000600	28.3956	4.8276	-2.50447	1.3435	-1.86414	0.0623027	55.6776	1.11355
Glyma.11G083600	28.3956	4.8276	-2.50447	1.3435	-1.86414	0.0623027	55.6776	1.11355
Glyma.18G182800	28.3956	4.8276	-2.50447	1.3435	-1.86414	0.0623027	55.6776	1.11355
Glyma.09G216800	2929.15	11.5163	2.05381	1.10188	1.86392	0.0623324	821.694	5036.6
Glyma.14G102900	71.1237	6.15226	-2.34962	1.26061	-1.86387	0.0623402	131.112	11.1355
Glyma.20G209700	349.674	8.44986	2.12835	1.14243	1.863	0.0624616	88.0066	611.341
Glyma.10G009100	789.024	9.62393	2.08153	1.11748	1.86269	0.0625055	212.832	1365.22
Glyma.06G254900	240.869	7.9121	2.16097	1.16044	1.8622	0.0625754	57.4737	424.264
Glyma.06G256000	79.6729	6.31602	2.32315	1.24757	1.86214	0.0625839	13.4704	145.875
Glyma.13G091100	3871.52	11.9187	2.04822	1.10001	1.86199	0.0626038	1092.9	6650.14
Glyma.02G298300	96.9509	6.59918	2.28783	1.22871	1.86198	0.0626059	17.9605	175.941
Glyma.09G236200	43.0873	5.42919	-2.44019	1.31063	-1.86185	0.0626247	81.7204	4.45421
Glyma.08G192000	61.9279	5.95252	-2.37244	1.27437	-1.86165	0.0626527	114.947	8.90842
Glyma.09G273500	57.33	5.84122	-2.38679	1.28224	-1.86142	0.0626846	106.865	7.79487
Glyma.10G154200	57.33	5.84122	-2.38679	1.28224	-1.86142	0.0626846	106.865	7.79487
Glyma.13G284900	639.305	9.32036	2.08809	1.12202	1.86102	0.0627414	170.625	1107.99
Glyma.06G303200	5289.7	12.369	2.04388	1.0985	1.86062	0.062798	1500.6	9078.8
Glyma.02G016500	38.0404	5.24946	-2.45932	1.32183	-1.86054	0.0628093	72.7401	3.34066
Glyma.19G008300	356.714	8.47862	-2.12385	1.14154	-1.86051	0.0628133	623.23	90.1978
Glyma.09G273300	2233.07	11.1248	2.04986	1.10274	1.85887	0.0630455	627.721	3838.42
Glyma.07G261800	129.657	7.01856	-2.2373	1.20365	-1.85877	0.0630597	232.589	26.7253
Glyma.01G065400	31.8799	4.99458	-2.49901	1.34453	-1.85865	0.0630773	63.7599	0
Glyma.17G132900	31.8799	4.99458	-2.49901	1.34453	-1.85865	0.0630773	63.7599	0
Glyma.08G203800	47.6852	5.57547	-2.41576	1.30038	-1.85774	0.0632058	89.8027	5.56776
Glyma.09G184600	786.258	9.61886	-2.07255	1.1165	-1.85629	0.0634117	1358.71	213.802
Glyma.12G176500	116.348	6.86231	2.24858	1.21139	1.8562	0.0634251	23.3487	209.348
Glyma.08G004100	201.194	7.65244	-2.1718	1.17066	-1.8552	0.0635674	355.618	46.7692
Glyma.20G144600	575.689	9.16915	-2.08479	1.12389	-1.85497	0.0636002	997.707	153.67
Glyma.08G351900	400.664	8.64625	-2.10624	1.13575	-1.85449	0.0636685	697.767	103.56
Glyma.05G195900	42.6383	5.41408	-2.43044	1.31081	-1.85415	0.0637183	80.8224	4.45421
Glyma.18G065100	27.9466	4.8046	-2.49105	1.34366	-1.85392	0.0637502	54.7796	1.11355
Glyma.12G021700	112.559	6.81453	2.24909	1.21377	1.85297	0.0638861	22.4507	202.667
Glyma.17G140200	2227.63	11.1213	2.04088	1.10154	1.85275	0.0639183	631.313	3823.94
Glyma.01G007800	120.461	6.91243	-2.23922	1.20884	-1.85238	0.0639714	216.424	24.4982
Glyma.02G286600	37.5914	5.23233	-2.44846	1.32206	-1.852	0.0640252	71.8421	3.34066
Glyma.09G028400	116.312	6.86186	-2.24425	1.21182	-1.85197	0.0640302	209.24	23.3846
Glyma.06G114000	2603.67	11.3463	2.03744	1.10022	1.85185	0.0640468	740.872	4466.46
Glyma.01G019200	3338.68	11.7051	2.03449	1.09869	1.85174	0.0640631	953.704	5723.66
Glyma.08G311900	31.4309	4.97411	-2.48933	1.3444	-1.85163	0.0640792	62.8619	0
Glyma.13G222100	31.4309	4.97411	-2.48933	1.3444	-1.85163	0.0640792	62.8619	0
Glyma.18G151400	31.4309	4.97411	-2.48933	1.3444	-1.85163	0.0640792	62.8619	0
Glyma.18G193300	31.4309	4.97411	-2.48933	1.3444	-1.85163	0.0640792	62.8619	0
Glyma.20G192700	31.4309	4.97411	-2.48933	1.3444	-1.85163	0.0640792	62.8619	0
Glyma.14G042500,Glyma.14G042900,Glyma.14G043300	78.5594	6.29571	2.30921	1.24741	1.85121	0.0641397	13.4704	143.648
Glyma.17G113100	99.7169	6.63977	-2.26892	1.22565	-1.85119	0.0641416	180.503	18.9304
Glyma.11G056200,Glyma.11G056300	208.989	7.70728	2.16004	1.16686	1.85116	0.0641465	49.3915	368.586
Glyma.17G159600	128.723	7.00813	2.22503	1.20199	1.85111	0.0641531	26.9408	230.505
Glyma.16G155000	188.298	7.55688	-2.17372	1.17429	-1.8511	0.0641553	333.168	43.4286
Glyma.16G212400	549.682	9.10245	2.0799	1.12405	1.85035	0.0642628	147.276	952.088
Glyma.13G077500	37.9865	5.24742	2.44054	1.3192	1.85002	0.0643111	3.59211	72.3809
Glyma.17G214900	29.8504	4.89968	2.47511	1.33799	1.84988	0.0643316	1.79605	57.9047
Glyma.18G152900	69.7767	6.12467	-2.33107	1.2605	-1.84931	0.0644125	128.418	11.1355
Glyma.02G283400	355.026	8.47178	-2.10621	1.13942	-1.8485	0.0645297	618.74	91.3113
Glyma.11G092600	156.005	7.28545	-2.19461	1.18725	-1.84848	0.0645336	277.49	34.5201
Glyma.15G008400,Glyma.15G008500	339.328	8.40654	-2.10903	1.14126	-1.84797	0.0646063	591.799	86.8571
Glyma.19G022800	95.119	6.57166	-2.27182	1.22957	-1.84766	0.0646514	172.421	17.8168
Glyma.02G284100	261.164	8.02881	2.12945	1.1532	1.84656	0.0648104	64.6579	457.67
Glyma.13G075700	115.414	6.85068	-2.23636	1.21153	-1.8459	0.0649071	207.444	23.3846
Glyma.08G080600	268.69	8.0698	-2.12587	1.15201	-1.84535	0.0649861	470.566	66.8132
Glyma.18G130300	117.911	6.88155	2.229	1.20838	1.84462	0.0650928	24.2467	211.575
Glyma.12G211900	30.9819	4.95335	-2.47945	1.34426	-1.84448	0.0651139	61.9638	0
Glyma.01G112300	140.541	7.13485	2.20183	1.19377	1.84444	0.0651185	30.5329	250.549
Glyma.17G090900	178.779	7.48203	2.16874	1.17589	1.84434	0.0651339	41.3092	316.249
Glyma.07G146800	360.629	8.49437	-2.0982	1.1379	-1.84392	0.0651944	627.721	93.5384
Glyma.06G151900	27.4976	4.78123	-2.47736	1.34383	-1.84351	0.0652541	53.8816	1.11355
Glyma.09G107400	27.4976	4.78123	-2.47736	1.34383	-1.84351	0.0652541	53.8816	1.11355
Glyma.09G189100	27.4976	4.78123	-2.47736	1.34383	-1.84351	0.0652541	53.8816	1.11355
Glyma.14G055900	27.4976	4.78123	-2.47736	1.34383	-1.84351	0.0652541	53.8816	1.11355
Glyma.19G071600	27.4976	4.78123	-2.47736	1.34383	-1.84351	0.0652541	53.8816	1.11355
Glyma.19G051000	27.4976	4.78123	-2.47736	1.34383	-1.84351	0.0652541	53.8816	1.11355
Glyma.01G209500	46.7872	5.54804	-2.3978	1.30067	-1.84351	0.0652547	88.0066	5.56776
Glyma.04G104400	46.7872	5.54804	-2.3978	1.30067	-1.84351	0.0652547	88.0066	5.56776
Glyma.11G113700	46.7872	5.54804	-2.3978	1.30067	-1.84351	0.0652547	88.0066	5.56776
Glyma.06G180300	37.1424	5.21499	-2.43744	1.32229	-1.84334	0.0652791	70.9441	3.34066
Glyma.19G055100	37.1424	5.21499	-2.43744	1.32229	-1.84334	0.0652791	70.9441	3.34066
Glyma.06G071100	55.983	5.80692	-2.36392	1.28244	-1.84329	0.0652861	104.171	7.79487
Glyma.05G215500	51.3851	5.68328	-2.37923	1.29115	-1.84271	0.0653708	96.0888	6.68132
Glyma.09G142900	73.4765	6.19921	-2.31108	1.25429	-1.84254	0.0653963	134.704	12.2491
Glyma.01G223600	482.24	8.91361	2.07504	1.12643	1.84213	0.0654555	129.316	835.165
Glyma.06G049400	645.232	9.33367	2.05953	1.11809	1.842	0.0654748	176.911	1113.55
Glyma.07G005200	64.7298	6.01636	-2.33355	1.26719	-1.84152	0.065546	119.438	10.022
Glyma.12G039600	64.7298	6.01636	-2.33355	1.26719	-1.84152	0.065546	119.438	10.022
Glyma.09G143200	610.227	9.2532	2.06	1.11919	1.84061	0.0656783	167.033	1053.42
Glyma.06G090500	1596.42	10.6406	-2.02802	1.10215	-1.84007	0.065758	2736.29	456.557
Glyma.13G116900	56.3781	5.81706	2.35439	1.27964	1.83988	0.0657854	8.08224	104.674
Glyma.09G182000,Glyma.09G182200	563.404	9.13803	2.06241	1.12118	1.8395	0.0658416	153.563	973.245
Glyma.03G052200	37.4297	5.22611	2.42683	1.31949	1.83922	0.0658835	3.59211	71.2674
Glyma.16G206400	60.1319	5.91006	-2.34389	1.27451	-1.83905	0.0659076	111.355	8.90842
Glyma.07G051700	122.365	6.93505	-2.21592	1.20524	-1.83856	0.0659793	219.118	25.6117
Glyma.16G172500	41.7403	5.38337	-2.41056	1.3112	-1.83843	0.0659986	79.0263	4.45421
Glyma.18G158400	132.962	7.05487	2.19997	1.19712	1.83771	0.0661046	28.7368	237.187
Glyma.03G194000	3046.21	11.5728	2.01468	1.09637	1.83759	0.0661222	885.454	5206.97
Glyma.12G023300	276.664	8.11199	2.11023	1.14851	1.83736	0.0661561	70.0461	483.282
Glyma.11G204700	110.332	6.7857	2.22869	1.21306	1.83725	0.0661727	22.4507	198.212
Glyma.06G225400	30.5329	4.93229	-2.46937	1.34411	-1.83718	0.066183	61.0658	0
Glyma.14G138300	1058.63	10.048	2.03346	1.10694	1.837	0.0662094	299.941	1817.32
Glyma.17G069200	4774.38	12.2211	2.00958	1.09407	1.83679	0.0662412	1396.43	8152.32
Glyma.07G257700	230.901	7.85113	-2.12693	1.15869	-1.83564	0.0664116	405.01	56.7912
Glyma.13G156400	117.767	6.87979	-2.21607	1.20793	-1.8346	0.0665652	211.036	24.4982
Glyma.10G179200	824.065	9.68661	2.03769	1.11094	1.83421	0.0666235	231.691	1416.44
Glyma.18G067800	133.465	7.06031	-2.19493	1.19709	-1.83356	0.0667199	237.977	28.9524
Glyma.14G089800	211.054	7.72147	-2.13351	1.16373	-1.83333	0.0667535	370.885	51.2234
Glyma.20G212100	59.6828	5.89924	-2.33658	1.27455	-1.83326	0.0667635	110.457	8.90842
Glyma.01G219200	27.0486	4.75748	-2.46339	1.34399	-1.8329	0.0668176	52.9836	1.11355
Glyma.13G174900	109.469	6.77438	-2.2249	1.21413	-1.83251	0.066875	196.668	22.2711
Glyma.20G052600	69.8665	6.12653	2.30263	1.25658	1.83246	0.0668824	11.6743	128.059
Glyma.15G017000	2842.77	11.4731	2.0073	1.09562	1.83212	0.0669331	831.573	4853.98
Glyma.06G142500	355.241	8.47266	-2.08187	1.13632	-1.83212	0.0669336	616.944	93.5384
Glyma.04G223200	33.0833	5.04803	2.43509	1.32917	1.83203	0.0669471	2.69408	63.4725
Glyma.09G186500	199.057	7.63703	-2.13763	1.16715	-1.8315	0.0670266	350.23	47.8828
Glyma.18G070000	62.8439	5.9737	2.32104	1.26736	1.8314	0.0670409	9.87829	115.809
Glyma.08G271000	41.2913	5.36776	-2.40042	1.31141	-1.83042	0.0671878	78.1283	4.45421
Glyma.13G195900	89.8206	6.48897	2.2534	1.23118	1.83027	0.06721	17.0625	162.579
Glyma.13G111500	1700.7	10.7319	2.0117	1.09936	1.82989	0.0672669	493.915	2907.49
Glyma.08G003500	30.0839	4.91092	-2.45908	1.34395	-1.82975	0.0672881	60.1678	0
Glyma.16G165800	2258.23	11.141	-2.00622	1.09674	-1.82927	0.0673595	3856.13	660.337
Glyma.11G075100	109.02	6.76845	-2.2207	1.21399	-1.82926	0.0673605	195.77	22.2711
Glyma.19G215900	239.989	7.90682	2.11138	1.1546	1.82867	0.0674491	60.1678	419.809
Glyma.09G065300	137.757	7.10598	2.18104	1.19273	1.82861	0.0674581	30.5329	244.982
Glyma.20G236200	1394.56	10.4456	2.0097	1.10078	1.82569	0.0678963	405.01	2384.12
Glyma.09G071600	1858.91	10.8602	2.00354	1.09759	1.82541	0.0679393	544.204	3173.63
Glyma.07G174100	736.112	9.52378	2.02818	1.11151	1.82471	0.0680445	208.342	1263.88
Glyma.20G231200	314.686	8.29777	2.07982	1.13987	1.8246	0.0680609	82.6184	546.754
Glyma.07G021100	54.6359	5.77178	-2.34033	1.28266	-1.82459	0.0680635	101.477	7.79487
Glyma.15G131500	72.5426	6.18076	2.28346	1.25162	1.8244	0.0680914	12.5724	132.513
Glyma.01G217700	600.654	9.23039	2.03677	1.11647	1.8243	0.0681074	167.931	1033.38
Glyma.19G255500	287.261	8.16622	2.08721	1.14419	1.82419	0.0681241	74.5362	499.985
Glyma.19G190600	131.669	7.04077	-2.18085	1.19643	-1.8228	0.0683336	234.385	28.9524
Glyma.18G182000	758.078	9.5662	2.02387	1.11044	1.82259	0.0683655	215.526	1300.63
Glyma.07G141900	50.038	5.64495	-2.35371	1.2915	-1.82247	0.0683839	93.3948	6.68132
Glyma.09G071300	40.8422	5.35199	-2.39014	1.31161	-1.82229	0.0684113	77.2303	4.45421
Glyma.01G184600	29.6349	4.88922	-2.44858	1.34378	-1.82216	0.0684307	59.2697	0
Glyma.07G193400	29.6349	4.88922	-2.44858	1.34378	-1.82216	0.0684307	59.2697	0
Glyma.08G118300	29.6349	4.88922	-2.44858	1.34378	-1.82216	0.0684307	59.2697	0
Glyma.19G247800	29.6349	4.88922	-2.44858	1.34378	-1.82216	0.0684307	59.2697	0
Glyma.05G034800	45.4401	5.5059	-2.37003	1.30115	-1.82149	0.0685317	85.3125	5.56776
Glyma.13G188900	219.478	7.77793	2.10972	1.15849	1.8211	0.068592	54.7796	384.176
Glyma.16G211700	865.482	9.75736	-2.01613	1.10746	-1.8205	0.0686826	1482.64	248.322
Glyma.16G084700	58.4974	5.8703	2.31816	1.2734	1.82045	0.068691	8.98027	108.015
Glyma.18G260400	313.016	8.29009	2.07402	1.13934	1.82038	0.0687017	82.6184	543.414
Glyma.10G016500	148.462	7.21395	2.15536	1.18513	1.81868	0.0689606	34.125	262.798
Glyma.17G262300	67.0826	6.06787	-2.29219	1.26041	-1.8186	0.0689726	123.03	11.1355
Glyma.17G255800	1872.31	10.8706	1.99332	1.09614	1.81849	0.0689893	553.184	3191.44
Glyma.10G177200	4275.4	12.0618	-1.98344	1.09078	-1.81837	0.0690082	7271.32	1279.47
Glyma.13G103900	75.3803	6.23612	-2.26974	1.24827	-1.8183	0.0690178	137.398	13.3626
Glyma.09G276300	71.2315	6.15444	-2.28024	1.25411	-1.81822	0.0690312	130.214	12.2491
Glyma.11G067500	71.2315	6.15444	-2.28024	1.25411	-1.81822	0.0690312	130.214	12.2491
Glyma.15G181800	54.1869	5.75987	-2.3323	1.28274	-1.81822	0.0690313	100.579	7.79487
Glyma.15G123800	138.619	7.11499	-2.16613	1.1914	-1.81814	0.069043	246.059	31.1795
Glyma.10G118900	1341.4	10.3895	1.99855	1.09965	1.81745	0.0691486	393.336	2289.46
Glyma.05G072200	35.7953	5.1617	-2.40336	1.32303	-1.81656	0.0692849	68.25	3.34066
Glyma.10G259300	386.044	8.59262	2.0512	1.12949	1.81604	0.0693639	105.069	667.018
Glyma.18G054000	414.655	8.69577	-2.04665	1.12706	-1.81591	0.0693843	715.727	113.582
Glyma.18G256500	272.102	8.088	2.07921	1.14533	1.81538	0.0694659	70.9441	473.26
Glyma.01G121700	306.91	8.26167	-2.06869	1.13974	-1.81505	0.0695156	532.53	81.2894
Glyma.16G045500	166.189	7.37668	2.13443	1.17599	1.81501	0.0695229	39.5132	292.864
Glyma.15G011000	95.2267	6.57329	-2.22228	1.2244	-1.81499	0.069526	171.523	18.9304
Glyma.07G229100	513.366	9.00384	2.0312	1.11921	1.81485	0.0695476	143.684	883.047
Glyma.08G230100	157.119	7.29571	-2.14311	1.18095	-1.81474	0.0695639	277.49	36.7472
Glyma.11G153300	29.1859	4.8672	-2.43786	1.3436	-1.81442	0.0696128	58.3717	0
Glyma.18G183700	29.1859	4.8672	-2.43786	1.3436	-1.81442	0.0696128	58.3717	0
Glyma.02G126300	44.9911	5.49157	-2.36054	1.30131	-1.81397	0.0696823	84.4145	5.56776
Glyma.11G217800	44.9911	5.49157	-2.36054	1.30131	-1.81397	0.0696823	84.4145	5.56776
Glyma.10G049600	74.9313	6.2275	-2.26374	1.24822	-1.81358	0.069743	136.5	13.3626
Glyma.13G279500	327.762	8.3565	-2.05812	1.13603	-1.81167	0.0700375	567.553	87.9707
Glyma.16G122700	30.7484	4.94244	-2.41777	1.33467	-1.81152	0.0700605	59.2697	2.22711
Glyma.17G002800	30.7484	4.94244	-2.41777	1.33467	-1.81152	0.0700605	59.2697	2.22711
Glyma.01G095500	26.1505	4.70877	-2.43458	1.34431	-1.81103	0.0701365	51.1875	1.11355
Glyma.03G229800	26.1505	4.70877	-2.43458	1.34431	-1.81103	0.0701365	51.1875	1.11355
Glyma.19G050800	26.1505	4.70877	-2.43458	1.34431	-1.81103	0.0701365	51.1875	1.11355
Glyma.16G153000	82.7801	6.37121	-2.2412	1.23765	-1.81086	0.0701628	149.97	15.5897
Glyma.17G214600	207.552	7.69733	2.10016	1.16004	1.81042	0.0702314	52.0855	363.018
Glyma.04G230000	178.869	7.48276	-2.1194	1.17069	-1.81039	0.0702359	314.309	43.4286
Glyma.20G166400	242.216	7.92015	-2.08415	1.15131	-1.81025	0.0702577	422.072	62.359
Glyma.12G239900	831.231	9.69911	2.0015	1.10598	1.80971	0.0703406	241.569	1420.89
Glyma.17G166900	98.4776	6.62172	-2.20778	1.22029	-1.80922	0.0704162	176.911	20.044
Glyma.01G061100	148.372	7.21307	-2.14217	1.18429	-1.80881	0.0704798	262.224	34.5201
Glyma.12G191700	133.123	7.05662	-2.15762	1.19306	-1.80848	0.0705323	236.181	30.0659
Glyma.04G177700	1780.14	10.7978	1.97893	1.09454	1.80799	0.0706074	532.53	3027.75
Glyma.11G080300	66.1846	6.04842	-2.27878	1.2604	-1.80799	0.0706081	121.234	11.1355
Glyma.13G333900	102.177	6.67493	-2.19888	1.21652	-1.80752	0.0706808	183.197	21.1575
Glyma.14G086500	543.809	9.08696	2.01693	1.116	1.80727	0.0707196	154.461	933.157
Glyma.16G127900	883.748	9.78749	1.99485	1.10417	1.80666	0.0708161	258.632	1508.86
Glyma.08G120500	28.7368	4.84483	-2.4269	1.34341	-1.80653	0.0708362	57.4737	0
Glyma.12G068700	28.7368	4.84483	-2.4269	1.34341	-1.80653	0.0708362	57.4737	0
Glyma.13G129900	28.7368	4.84483	-2.4269	1.34341	-1.80653	0.0708362	57.4737	0
Glyma.15G079500	28.7368	4.84483	-2.4269	1.34341	-1.80653	0.0708362	57.4737	0
Glyma.12G181700	44.5421	5.4771	-2.35093	1.30148	-1.80635	0.0708638	83.5165	5.56776
Glyma.13G280400	93.5025	6.54693	2.21005	1.2236	1.80619	0.0708894	18.8586	168.146
Glyma.02G256800	155.323	7.27912	-2.13104	1.18019	-1.80567	0.0709697	273.898	36.7472
Glyma.19G148300	35.7594	5.16025	2.38411	1.32042	1.80558	0.0709842	3.59211	67.9267
Glyma.10G106600	292.218	8.1909	-2.05874	1.14034	-1.80536	0.0710178	506.487	77.9487
Glyma.17G021000	1791.74	10.8071	1.97495	1.09395	1.80534	0.0710212	537.918	3045.57
Glyma.07G066900	53.2889	5.73576	-2.316	1.28291	-1.80526	0.0710335	98.7829	7.79487
Glyma.03G035300	167.195	7.38538	2.11905	1.17386	1.8052	0.0710427	40.4112	293.978
Glyma.02G106100	348.255	8.444	2.04232	1.13162	1.80477	0.0711111	95.1908	601.319
Glyma.17G254100	170.122	7.41043	-2.11726	1.17327	-1.80458	0.0711397	299.043	41.2015
Glyma.14G220400	1591.39	10.6361	1.97606	1.09504	1.80456	0.0711437	476.852	2705.93
Glyma.08G168700	392.294	8.61579	2.03314	1.12668	1.80454	0.0711462	108.661	675.927
Glyma.09G203500	4669.15	12.1889	1.96207	1.08753	1.80415	0.0712083	1424.27	7914.02
Glyma.02G121400	57.4378	5.84393	-2.29898	1.27478	-1.80343	0.0713209	105.967	8.90842
Glyma.12G187400	300.426	8.23086	2.05203	1.13808	1.80307	0.0713772	80.8224	520.029
Glyma.08G064700	253.154	7.98387	2.06794	1.14694	1.80301	0.0713872	66.454	439.853
Glyma.20G240300	991.026	9.95278	-1.98568	1.10146	-1.80277	0.0714245	1689.19	292.864
Glyma.01G179000	157.496	7.29917	2.12225	1.17774	1.80196	0.071551	37.7171	277.275
Glyma.06G042300	437.339	8.77261	2.02052	1.12192	1.80095	0.0717109	123.03	751.648
Glyma.18G098400	692.576	9.43583	-1.99604	1.10847	-1.80071	0.0717479	1183.6	201.553
Glyma.02G134500	349.26	8.44816	2.03554	1.13066	1.80031	0.0718117	96.0888	602.432
Glyma.10G040700	305.221	8.25371	2.04639	1.13677	1.80017	0.0718332	82.6184	527.824
Glyma.02G065000	25.7015	4.68378	-2.41971	1.34446	-1.79976	0.071899	50.2895	1.11355
Glyma.06G042700	25.7015	4.68378	-2.41971	1.34446	-1.79976	0.071899	50.2895	1.11355
Glyma.08G359100	25.7015	4.68378	-2.41971	1.34446	-1.79976	0.071899	50.2895	1.11355
Glyma.13G189800	25.7015	4.68378	-2.41971	1.34446	-1.79976	0.071899	50.2895	1.11355
Glyma.15G163500	25.7015	4.68378	-2.41971	1.34446	-1.79976	0.071899	50.2895	1.11355
Glyma.11G208600	44.0931	5.46248	-2.3412	1.30166	-1.79863	0.0720773	82.6184	5.56776
Glyma.18G039100	153.976	7.26656	-2.12177	1.17966	-1.79862	0.0720787	271.204	36.7472
Glyma.02G213000	28.2878	4.82211	-2.41574	1.34321	-1.79849	0.0720997	56.5757	0
Glyma.10G186400	28.2878	4.82211	-2.41574	1.34321	-1.79849	0.0720997	56.5757	0
Glyma.11G133300	28.2878	4.82211	-2.41574	1.34321	-1.79849	0.0720997	56.5757	0
Glyma.16G189000	28.2878	4.82211	-2.41574	1.34321	-1.79849	0.0720997	56.5757	0
Glyma.11G107000	172.475	7.43024	-2.10599	1.1711	-1.79831	0.0721285	302.635	42.315
Glyma.18G207700	34.8973	5.12504	-2.37955	1.32356	-1.79783	0.0722036	66.454	3.34066
Glyma.17G180400	112.379	6.81223	-2.16766	1.20606	-1.7973	0.0722878	200.26	24.4982
Glyma.10G091800	61.1376	5.93399	-2.27721	1.26731	-1.79688	0.0723554	112.253	10.022
Glyma.04G020200	116.079	6.85896	-2.1613	1.20301	-1.79657	0.0724032	206.546	25.6117
Glyma.08G119700	300.875	8.23302	2.04208	1.13676	1.7964	0.0724317	81.7204	520.029
Glyma.11G230600	162.291	7.34244	2.10922	1.17439	1.79602	0.0724913	39.5132	285.07
Glyma.15G112300	123.479	6.94812	-2.1498	1.19735	-1.79547	0.0725795	219.118	27.8388
Glyma.17G007600	227.291	7.82839	2.06782	1.15175	1.79538	0.0725931	59.2697	395.311
Glyma.16G076600	85.9232	6.42498	2.20822	1.23024	1.79496	0.0726608	17.0625	154.784
Glyma.19G218800	38.9923	5.28512	2.35406	1.31153	1.7949	0.0726693	4.49013	73.4945
Glyma.15G013900	241.785	7.91758	2.06037	1.14801	1.79473	0.0726963	63.7599	419.809
Glyma.08G233900	28.9524	4.85561	2.40896	1.34249	1.7944	0.0727493	0	57.9047
Glyma.10G211000	1252.46	10.2905	-1.96676	1.09611	-1.79431	0.0727636	2127.42	377.494
Glyma.12G072200	182.228	7.5096	-2.09018	1.16614	-1.79238	0.0730714	318.799	45.6557
Glyma.12G134300	56.5397	5.82119	-2.28341	1.27489	-1.79106	0.0732838	104.171	8.90842
Glyma.07G211100	261.829	8.03248	-2.04792	1.14343	-1.79103	0.0732891	453.503	70.1538
Glyma.10G148200	43.6441	5.44771	-2.33135	1.30184	-1.79081	0.073324	81.7204	5.56776
Glyma.20G226500	43.6441	5.44771	-2.33135	1.30184	-1.79081	0.073324	81.7204	5.56776
Glyma.13G239000	29.8504	4.89968	-2.39075	1.33521	-1.79054	0.0733677	57.4737	2.22711
Glyma.01G008700	100.974	6.65784	2.17319	1.21381	1.79039	0.073391	21.5526	180.396
Glyma.14G072300	27.8388	4.79903	-2.40432	1.34299	-1.79027	0.0734101	55.6776	0
Glyma.U035400	23.8336	4.57493	2.40742	1.34576	1.78889	0.0736321	0.898027	46.7692
Glyma.13G271800	80.535	6.33154	-2.2132	1.23723	-1.78884	0.0736407	145.48	15.5897
Glyma.15G074600	207.893	7.6997	2.06784	1.15599	1.7888	0.073647	53.8816	361.905
Glyma.04G136000	210.479	7.71754	-2.06744	1.15584	-1.7887	0.0736632	366.395	54.5641
Glyma.11G226900	749.852	9.55046	-1.97513	1.10426	-1.78865	0.0736708	1276.99	222.711
Glyma.18G110500	39.0462	5.28711	-2.3474	1.31252	-1.78848	0.0736993	73.6382	4.45421
Glyma.11G095700	34.4483	5.10636	-2.3675	1.32383	-1.78838	0.0737155	65.5559	3.34066
Glyma.13G350000	25.2525	4.65835	-2.4043	1.34463	-1.78808	0.0737628	49.3915	1.11355
Glyma.08G330700	639.377	9.32052	1.97965	1.10763	1.78727	0.0738933	188.586	1090.17
Glyma.01G208000	76.3861	6.25524	-2.21957	1.24237	-1.78656	0.0740087	138.296	14.4762
Glyma.07G099500	293.744	8.19842	2.02721	1.1358	1.78484	0.0742873	80.8224	506.667
Glyma.09G128300	97.1844	6.60265	2.17094	1.21655	1.7845	0.0743426	20.6546	173.714
Glyma.15G197800	72.2373	6.17467	-2.22675	1.24792	-1.78438	0.0743626	131.112	13.3626
Glyma.13G133200	80.086	6.32348	-2.20748	1.23715	-1.78433	0.0743696	144.582	15.5897
Glyma.01G020900	476.295	8.89571	-1.99025	1.11592	-1.7835	0.0745055	814.51	138.081
Glyma.16G205100	83.7859	6.38864	-2.19656	1.23225	-1.78256	0.0746579	150.868	16.7033
Glyma.10G040500	68.0884	6.08934	-2.2349	1.2539	-1.78236	0.0746911	123.928	12.2491
Glyma.01G231800	27.3898	4.77557	-2.39264	1.34276	-1.78188	0.0747685	54.7796	0
Glyma.06G182700	27.3898	4.77557	-2.39264	1.34276	-1.78188	0.0747685	54.7796	0
Glyma.11G108300	27.3898	4.77557	-2.39264	1.34276	-1.78188	0.0747685	54.7796	0
Glyma.15G239500	27.3898	4.77557	-2.39264	1.34276	-1.78188	0.0747685	54.7796	0
Glyma.13G129700	150.833	7.2368	-2.0997	1.17841	-1.78181	0.0747806	264.918	36.7472
Glyma.05G094900	30.8562	4.94749	2.37072	1.33055	1.78175	0.0747895	2.69408	59.0183
Glyma.15G166800	309.801	8.2752	2.01788	1.13261	1.78162	0.0748106	86.2105	533.392
Glyma.07G047900	75.1109	6.23095	2.21268	1.24202	1.78153	0.0748267	14.3684	135.853
Glyma.07G260600	87.4857	6.45098	-2.18664	1.22765	-1.78116	0.0748867	157.155	17.8168
Glyma.02G294000	132.333	7.04803	-2.11721	1.18895	-1.78073	0.0749562	233.487	31.1795
Glyma.07G243900	514.731	9.00767	1.98095	1.11254	1.78057	0.0749832	150.868	878.593
Glyma.06G067000	29.4014	4.87781	-2.37721	1.33547	-1.78006	0.0750669	56.5757	2.22711
Glyma.08G033100	29.4014	4.87781	-2.37721	1.33547	-1.78006	0.0750669	56.5757	2.22711
Glyma.13G063100	29.4014	4.87781	-2.37721	1.33547	-1.78006	0.0750669	56.5757	2.22711
Glyma.14G150900	38.5972	5.27042	-2.33641	1.31275	-1.77979	0.0751104	72.7401	4.45421
Glyma.04G014000	47.344	5.56511	-2.29984	1.29231	-1.77963	0.0751362	88.0066	6.68132
Glyma.14G219000	47.344	5.56511	-2.29984	1.29231	-1.77963	0.0751362	88.0066	6.68132
Glyma.01G127500	59.7906	5.90185	-2.25497	1.26739	-1.77922	0.0752035	109.559	10.022
Glyma.17G168900	567.804	9.14925	1.97369	1.10932	1.7792	0.0752077	167.931	967.677
Glyma.12G212200	33.9993	5.08743	-2.35543	1.32408	-1.77892	0.0752537	64.6579	3.34066
Glyma.20G228000	1045.68	10.0302	1.94843	1.0956	1.77842	0.075335	319.697	1771.66
Glyma.03G138200	697.587	9.44623	1.96288	1.10373	1.7784	0.0753388	209.24	1185.93
Glyma.13G353100	83.3369	6.38088	-2.19102	1.23215	-1.77821	0.0753697	149.97	16.7033
Glyma.04G218700	135.315	7.08017	2.10844	1.18572	1.7782	0.0753717	32.329	238.3
Glyma.02G034400	368.227	8.52445	1.9987	1.12419	1.77789	0.0754215	105.069	631.384
Glyma.05G023800	175.385	7.45438	-2.07331	1.1663	-1.77769	0.0754553	306.227	44.5421
Glyma.05G194100	1089.61	10.0896	1.94581	1.09473	1.77743	0.075497	334.066	1845.16
Glyma.02G142600	673.951	9.3965	1.96265	1.10434	1.77721	0.0755334	202.056	1145.85
Glyma.18G017700	364.994	8.51173	1.99808	1.1244	1.77702	0.0755643	104.171	625.817
Glyma.19G132800	1283.17	10.3255	1.9403	1.09215	1.7766	0.0756344	396.03	2170.31
Glyma.19G187600	51.9239	5.69833	2.27344	1.28041	1.77556	0.0758063	8.08224	95.7655
Glyma.18G204800	813.325	9.66769	1.95216	1.09967	1.77523	0.07586	246.957	1379.69
Glyma.01G021200	42.7461	5.41772	-2.31114	1.30224	-1.77475	0.075939	79.9244	5.56776
Glyma.10G245500	105.536	6.72159	-2.14376	1.20823	-1.7743	0.0760138	187.688	23.3846
Glyma.03G247000	82.8878	6.37309	-2.18545	1.23206	-1.77382	0.0760925	149.072	16.7033
Glyma.09G118900	26.9408	4.75172	-2.3807	1.34252	-1.77331	0.0761774	53.8816	0
Glyma.13G003000	26.9408	4.75172	-2.3807	1.34252	-1.77331	0.0761774	53.8816	0
Glyma.18G141700	61.6226	5.94539	2.23726	1.2618	1.77306	0.0762181	10.7763	112.469
Glyma.18G138300	473.709	8.88786	-1.97528	1.11409	-1.773	0.0762293	808.224	139.194
Glyma.16G157400	1027.18	10.0045	1.94075	1.09477	1.77273	0.0762727	316.105	1738.26
Glyma.19G083600	134.686	7.07346	-2.10267	1.18612	-1.77272	0.0762748	237.079	32.293
Glyma.20G180100	1469.49	10.5211	1.93057	1.08949	1.772	0.0763947	457.994	2481
Glyma.01G038500	368.119	8.52403	1.98923	1.12291	1.77149	0.076479	105.967	630.271
Glyma.03G154200	110.565	6.78875	2.12926	1.20227	1.77103	0.0765555	25.1447	195.985
Glyma.17G092400	2651.19	11.3724	-1.91958	1.0839	-1.77098	0.0765633	4464.99	837.392
Glyma.01G081700	101.387	6.66373	-2.14546	1.21152	-1.77089	0.0765797	180.503	22.2711
Glyma.05G044600	78.739	6.29901	-2.19006	1.2369	-1.7706	0.0766271	141.888	15.5897
Glyma.06G175100	1469.39	10.521	1.92824	1.08917	1.77038	0.0766637	458.892	2479.88
Glyma.10G045500	82.4388	6.36525	-2.17984	1.23196	-1.7694	0.0768265	148.174	16.7033
Glyma.15G256300	768.064	9.58508	1.94545	1.09969	1.76908	0.0768801	234.385	1301.74
Glyma.08G020800	159.238	7.31504	-2.07307	1.17197	-1.76888	0.0769139	278.388	40.0879
Glyma.02G098600	205.558	7.6834	2.03856	1.15302	1.76802	0.0770581	54.7796	356.337
Glyma.15G116300	774.979	9.59801	1.94291	1.09913	1.76768	0.0771147	237.079	1312.88
Glyma.09G189500	93.5384	6.54749	-2.15442	1.21888	-1.76753	0.0771387	167.033	20.044
Glyma.09G024900	74.5901	6.22091	-2.19524	1.24212	-1.76734	0.0771718	134.704	14.4762
Glyma.06G191400	273.126	8.09342	2.00688	1.13606	1.76652	0.0773084	76.3323	469.919
Glyma.14G058500	66.7413	6.06051	-2.21463	1.25383	-1.76629	0.0773471	121.234	12.2491
Glyma.09G023000	497.022	8.95717	-1.96137	1.11096	-1.76548	0.077483	845.941	148.103
Glyma.18G281500	466.13	8.86459	1.96459	1.1128	1.76544	0.0774901	138.296	793.963
Glyma.07G149400	54.7437	5.77462	-2.25119	1.27517	-1.7654	0.077497	100.579	8.90842
Glyma.09G226000	172.69	7.43204	-2.05646	1.16519	-1.76491	0.0775785	300.839	44.5421
Glyma.11G082100	27.282	4.76988	2.36764	1.34157	1.76482	0.0775936	0	54.5641
Glyma.05G190200	46.4459	5.53748	-2.28112	1.2926	-1.76476	0.0776049	86.2105	6.68132
Glyma.01G152000	24.3545	4.60612	-2.37332	1.34492	-1.76465	0.0776227	47.5954	1.11355
Glyma.05G029900	24.3545	4.60612	-2.37332	1.34492	-1.76465	0.0776227	47.5954	1.11355
Glyma.16G044300	24.3545	4.60612	-2.37332	1.34492	-1.76465	0.0776227	47.5954	1.11355
Glyma.05G015400	847.234	9.72662	1.93519	1.09666	1.76463	0.0776264	261.326	1433.14
Glyma.12G179700	26.4918	4.72747	-2.36848	1.34226	-1.76455	0.0776392	52.9836	0
Glyma.12G199300	26.4918	4.72747	-2.36848	1.34226	-1.76455	0.0776392	52.9836	0
Glyma.10G166600	107.889	6.7534	-2.12477	1.20451	-1.76401	0.07773	191.28	24.4982
Glyma.08G345300	648.878	9.3418	1.94457	1.10258	1.76365	0.0777908	197.566	1100.19
Glyma.02G149600	904.546	9.82105	1.93148	1.09518	1.76363	0.0777949	280.184	1528.91
Glyma.05G197000	465.016	8.86114	1.96186	1.11251	1.76346	0.0778233	138.296	791.736
Glyma.04G223600	62.5924	5.96792	-2.2226	1.26042	-1.76338	0.077837	114.049	11.1355
Glyma.18G003300	44.3445	5.47068	2.28292	1.29545	1.76226	0.0780255	6.28619	82.4029
Glyma.02G301800	2642.5	11.3677	1.9065	1.08206	1.76193	0.0780817	844.145	4440.85
Glyma.06G131800	405.477	8.66348	1.9678	1.11714	1.76147	0.0781597	119.438	691.516
Glyma.18G026700	260.194	8.02344	2.00385	1.13772	1.76129	0.0781895	72.7401	447.648
Glyma.04G025100	58.4436	5.86897	-2.23199	1.26752	-1.7609	0.0782546	106.865	10.022
Glyma.09G062000	126.622	6.98438	2.09186	1.18839	1.76026	0.0783643	30.5329	222.711
Glyma.02G208000	4188.79	12.0323	1.89922	1.07911	1.75998	0.0784113	1348.84	7028.75
Glyma.04G021300	96.3403	6.59007	-2.13758	1.21475	-1.75969	0.0784597	171.523	21.1575
Glyma.18G041000	33.1013	5.04881	-2.33037	1.32464	-1.75925	0.0785346	62.8619	3.34066
Glyma.10G164100	54.2947	5.76274	-2.24297	1.27524	-1.75886	0.0786007	99.6809	8.90842
Glyma.06G024000	459.556	8.8441	1.95561	1.112	1.75864	0.0786381	137.398	781.714
Glyma.07G001400	41.848	5.38709	-2.29075	1.3026	-1.7586	0.0786451	78.1283	5.56776
Glyma.16G023900	137.883	7.1073	2.07654	1.18086	1.7585	0.0786631	34.125	241.641
Glyma.20G050600	22.7201	4.5059	2.36637	1.34598	1.7581	0.0787302	0.898027	44.5421
Glyma.10G165800	33.5323	5.06748	2.32321	1.32178	1.75764	0.0788085	3.59211	63.4725
Glyma.18G283200	676.537	9.40203	1.93265	1.10017	1.75668	0.0789722	208.342	1144.73
Glyma.19G075800	77.3919	6.27411	-2.17225	1.23666	-1.75654	0.0789968	139.194	15.5897
Glyma.19G263300	105.662	6.72331	2.11457	1.20412	1.75611	0.0790698	24.2467	187.077
Glyma.18G291500	1847.19	10.8511	1.90261	1.08367	1.7557	0.079139	590.901	3103.47
Glyma.14G064200	92.1914	6.52656	-2.13922	1.2185	-1.75562	0.0791537	164.339	20.044
Glyma.03G222600	26.0428	4.70281	-2.35598	1.34198	-1.7556	0.0791567	52.0855	0
Glyma.13G283900	26.0428	4.70281	-2.35598	1.34198	-1.7556	0.0791567	52.0855	0
Glyma.18G021600	57.9946	5.85785	-2.22423	1.26756	-1.75474	0.0793042	105.967	10.022
Glyma.16G214100	202.218	7.65976	2.02045	1.15166	1.75439	0.0793644	54.7796	349.656
Glyma.17G228400	142.194	7.15171	-2.06601	1.17833	-1.75334	0.0795441	248.753	35.6337
Glyma.02G028100	37.2501	5.21917	-2.3026	1.31346	-1.75308	0.0795883	70.0461	4.45421
Glyma.12G099300	37.2501	5.21917	-2.3026	1.31346	-1.75308	0.0795883	70.0461	4.45421
Glyma.09G168000	23.9055	4.57927	-2.35706	1.34507	-1.75237	0.0797099	46.6974	1.11355
Glyma.13G119700	23.9055	4.57927	-2.35706	1.34507	-1.75237	0.0797099	46.6974	1.11355
Glyma.16G177800	256.656	8.00369	-1.993	1.13736	-1.7523	0.0797224	440.931	72.3809
Glyma.02G051700	76.9429	6.26572	-2.16622	1.23659	-1.75177	0.0798128	138.296	15.5897
Glyma.09G131500	334.569	8.38616	1.96754	1.12333	1.75152	0.0798558	97.8849	571.253
Glyma.13G208900	223.627	7.80495	2.00391	1.1446	1.75075	0.0799893	61.9638	385.289
Glyma.U033600	300.713	8.23224	-1.97591	1.12868	-1.75064	0.0800083	514.569	86.8571
Glyma.17G180300	1606.25	10.6495	1.89773	1.0841	1.75051	0.0800306	515.467	2697.03
Glyma.13G072800	1469.66	10.5213	1.89953	1.08514	1.7505	0.0800318	470.566	2468.75
Glyma.03G042600	495.8	8.95362	1.93829	1.10774	1.74977	0.0801578	150.868	840.732
Glyma.03G257500	32.6522	5.02911	-2.3174	1.32494	-1.74907	0.080279	61.9638	3.34066
Glyma.13G115300	32.6522	5.02911	-2.3174	1.32494	-1.74907	0.080279	61.9638	3.34066
Glyma.05G208700	422.683	8.72343	-1.9474	1.11351	-1.74889	0.0803103	718.421	126.945
Glyma.06G143400	57.5455	5.84663	-2.21651	1.26756	-1.74864	0.0803532	105.069	10.022
Glyma.08G243000	2770.45	11.4359	1.88629	1.07893	1.7483	0.0804125	900.721	4640.17
Glyma.15G234300	76.4939	6.25727	-2.16004	1.23655	-1.74684	0.0806655	137.398	15.5897
Glyma.08G202200	28.0543	4.81015	-2.33413	1.33633	-1.74667	0.0806943	53.8816	2.22711
Glyma.15G021400	28.0543	4.81015	-2.33413	1.33633	-1.74667	0.0806943	53.8816	2.22711
Glyma.19G055200	28.0543	4.81015	-2.33413	1.33633	-1.74667	0.0806943	53.8816	2.22711
Glyma.16G078900	121.719	6.9274	2.07786	1.18961	1.74667	0.0806954	29.6349	213.802
Glyma.11G101300	25.5938	4.67772	-2.34319	1.34169	-1.74645	0.0807328	51.1875	0
Glyma.20G145300	25.5938	4.67772	-2.34319	1.34169	-1.74645	0.0807328	51.1875	0
Glyma.07G268500	261.092	8.02842	1.98173	1.13479	1.74634	0.0807516	74.5362	447.648
Glyma.12G221400	225.189	7.81499	1.99656	1.14336	1.74622	0.0807721	62.8619	387.516
Glyma.13G310700	61.2454	5.93653	-2.20055	1.26043	-1.74587	0.0808336	111.355	11.1355
Glyma.16G043100	61.2454	5.93653	-2.20055	1.26043	-1.74587	0.0808336	111.355	11.1355
Glyma.08G024600	1181.21	10.206	1.89758	1.08711	1.74553	0.0808926	378.069	1984.35
Glyma.11G153000	158.178	7.30541	2.03734	1.16755	1.74497	0.0809904	41.3092	275.048
Glyma.06G262700	356.427	8.47746	1.95263	1.11923	1.74461	0.0810519	105.967	606.886
Glyma.09G143900	130.196	7.02454	-2.06616	1.18432	-1.74459	0.0810555	228.099	32.293
Glyma.15G142400	1268.97	10.3094	1.89401	1.08583	1.7443	0.0811074	407.704	2130.23
Glyma.02G135700	64.9453	6.02115	-2.1867	1.25379	-1.74408	0.081145	117.641	12.2491
Glyma.09G266200	68.6451	6.10109	-2.17449	1.2476	-1.74294	0.0813449	123.928	13.3626
Glyma.19G039100	68.6451	6.10109	-2.17449	1.2476	-1.74294	0.0813449	123.928	13.3626
Glyma.15G177100	594.709	9.21604	1.91831	1.10085	1.74258	0.0814076	184.993	1004.42
Glyma.10G205600	72.345	6.17682	-2.16364	1.24184	-1.74228	0.0814587	130.214	14.4762
Glyma.01G218100	79.7448	6.31732	-2.14521	1.23144	-1.74204	0.0815017	142.786	16.7033
Glyma.08G057300	76.0449	6.24878	-2.15394	1.23646	-1.74201	0.081506	136.5	15.5897
Glyma.06G096600	45.0989	5.49502	-2.25223	1.29305	-1.74179	0.0815454	83.5165	6.68132
Glyma.07G271900	45.0989	5.49502	-2.25223	1.29305	-1.74179	0.0815454	83.5165	6.68132
Glyma.08G017400	40.95	5.35579	-2.26949	1.30303	-1.74171	0.0815601	76.3323	5.56776
Glyma.17G167100	848.491	9.72876	1.90208	1.09213	1.74162	0.0815755	269.408	1427.57
Glyma.19G255300	915.951	9.83913	1.89924	1.0906	1.74146	0.0816024	291.859	1540.04
Glyma.02G055500,Glyma.02G055600	588.243	9.20027	1.91671	1.10087	1.74109	0.0816677	183.197	993.289
Glyma.20G123800	1018.2	9.99181	1.89532	1.08861	1.74105	0.0816747	325.984	1710.42
Glyma.20G064500	92.1734	6.52628	2.11527	1.21505	1.74089	0.0817024	20.6546	163.692
Glyma.12G212500	179.587	7.48854	2.01454	1.15736	1.74063	0.0817482	48.4934	310.681
Glyma.04G199300	492.909	8.94518	1.92489	1.10611	1.74024	0.0818177	151.766	834.051
Glyma.02G130000	23.4565	4.55191	-2.34044	1.34522	-1.73982	0.0818899	45.7994	1.11355
Glyma.09G159400	23.4565	4.55191	-2.34044	1.34522	-1.73982	0.0818899	45.7994	1.11355
Glyma.13G223000	23.4565	4.55191	-2.34044	1.34522	-1.73982	0.0818899	45.7994	1.11355
Glyma.13G318600	23.4565	4.55191	-2.34044	1.34522	-1.73982	0.0818899	45.7994	1.11355
Glyma.09G080100	3404.27	11.7331	1.87157	1.07594	1.73948	0.081951	1121.64	5686.91
Glyma.01G196800	52.9476	5.72649	-2.21785	1.27544	-1.73888	0.0820552	96.9869	8.90842
Glyma.12G078500	413.631	8.6922	1.93375	1.11208	1.73885	0.0820608	125.724	701.538
Glyma.11G030300	32.2032	5.00913	-2.30422	1.32524	-1.73872	0.0820844	61.0658	3.34066
Glyma.12G077700	32.2032	5.00913	-2.30422	1.32524	-1.73872	0.0820844	61.0658	3.34066
Glyma.20G143000	32.2032	5.00913	-2.30422	1.32524	-1.73872	0.0820844	61.0658	3.34066
Glyma.18G271400	36.2084	5.17825	2.2827	1.31307	1.73844	0.0821326	4.49013	67.9267
Glyma.01G094900	145.804	7.18788	2.03891	1.17287	1.73839	0.0821419	37.7171	253.89
Glyma.08G006300	25.3962	4.66654	2.32956	1.34052	1.7378	0.0822461	1.79605	48.9963
Glyma.02G288700	75.5959	6.24024	-2.14778	1.23638	-1.73715	0.0823608	135.602	15.5897
Glyma.07G081700	25.1447	4.65218	-2.33009	1.34137	-1.73709	0.0823705	50.2895	0
Glyma.11G153200	25.1447	4.65218	-2.33009	1.34137	-1.73709	0.0823705	50.2895	0
Glyma.09G073900	1406.6	10.458	-1.88027	1.08297	-1.73622	0.082525	2355.52	457.67
Glyma.17G246500	1022.78	9.99828	1.88788	1.08753	1.73594	0.0825743	329.576	1715.98
Glyma.02G211700	406.608	8.6675	1.9301	1.11211	1.73552	0.0826483	123.928	689.289
Glyma.11G196200	27.6053	4.78688	-2.31934	1.33662	-1.73523	0.0827003	52.9836	2.22711
Glyma.17G252400	27.6053	4.78688	-2.31934	1.33662	-1.73523	0.0827003	52.9836	2.22711
Glyma.12G018900	100.597	6.65244	-2.09296	1.20657	-1.73464	0.0828044	177.809	23.3846
Glyma.17G199200	365.389	8.51329	-1.93688	1.11665	-1.73454	0.0828225	620.536	110.242
Glyma.03G130800	1399	10.4502	1.87776	1.08259	1.73451	0.0828281	456.197	2341.8
Glyma.03G052400	133.986	7.06593	2.04536	1.17923	1.73448	0.0828323	34.125	233.846
Glyma.17G123800	642.664	9.32792	1.90289	1.09716	1.73438	0.0828506	202.954	1082.37
Glyma.03G141800	36.3521	5.18397	-2.27895	1.314	-1.73437	0.0828532	68.25	4.45421
Glyma.13G080500	36.3521	5.18397	-2.27895	1.314	-1.73437	0.0828532	68.25	4.45421
Glyma.11G127500	122.724	6.93928	2.05808	1.18682	1.73412	0.0828972	30.5329	214.916
Glyma.08G178800	499.716	8.96496	1.91435	1.10436	1.73345	0.0830158	155.359	844.073
Glyma.13G088100	1107.75	10.1134	1.88163	1.08566	1.73316	0.083067	359.211	1856.29
Glyma.09G123600	906.953	9.82488	-1.88792	1.08932	-1.73312	0.0830737	1522.15	291.751
Glyma.17G060000	40.501	5.33989	-2.25865	1.30325	-1.73308	0.0830809	75.4342	5.56776
Glyma.19G238400	25.6117	4.67873	2.32274	1.34044	1.73281	0.0831289	0	51.2234
Glyma.02G145100	2096.8	11.034	1.86791	1.07797	1.73281	0.0831294	691.48	3502.12
Glyma.09G253200	64.7477	6.01676	2.16773	1.25109	1.73267	0.0831536	12.5724	116.923
Glyma.04G110400	52.4986	5.71421	-2.20913	1.27556	-1.73189	0.083293	96.0888	8.90842
Glyma.06G265700	147.366	7.20326	2.02713	1.17081	1.73139	0.0833828	38.6151	256.117
Glyma.06G168300	947.633	9.88819	1.8835	1.08796	1.73122	0.0834124	306.227	1589.04
Glyma.07G268800	108.23	6.75796	2.07378	1.19788	1.73121	0.0834142	26.0428	190.418
Glyma.08G070100	404.381	8.65957	1.92376	1.11144	1.73087	0.083475	123.928	684.835
Glyma.13G133900	100.148	6.64599	-2.08809	1.20645	-1.73076	0.0834937	176.911	23.3846
Glyma.01G178500	1320.62	10.367	1.8736	1.08259	1.73067	0.0835113	431.951	2209.29
Glyma.10G186600	559.596	9.12824	1.90419	1.10029	1.73062	0.0835199	176.013	943.179
Glyma.16G014000	682.141	9.41393	1.8941	1.0948	1.73008	0.083616	217.322	1146.96
Glyma.17G038700	85.7975	6.42286	-2.11376	1.22195	-1.72983	0.083661	152.665	18.9304
Glyma.06G128500	209.563	7.71124	-1.98147	1.14554	-1.72972	0.0836802	360.109	59.0183
Glyma.01G042100	85.1509	6.41195	2.11225	1.22141	1.72935	0.0837464	18.8586	151.443
Glyma.03G074000	355.098	8.47207	1.92977	1.11638	1.7286	0.0838812	107.763	602.432
Glyma.07G013600	67.4238	6.07519	2.15387	1.2461	1.72849	0.0839006	13.4704	121.377
Glyma.01G215500	449.013	8.81061	-1.914	1.10737	-1.72842	0.0839134	758.832	139.194
Glyma.14G056200	168.775	7.39896	2.00426	1.15972	1.72822	0.0839487	45.7994	291.751
Glyma.04G245300	31.7542	4.98888	-2.29081	1.32555	-1.72819	0.0839535	60.1678	3.34066
Glyma.20G201400	78.3977	6.29274	-2.1274	1.23115	-1.72798	0.0839923	140.092	16.7033
Glyma.08G212500	24.6957	4.62619	-2.31668	1.34104	-1.72753	0.0840731	49.3915	0
Glyma.09G170500	24.6957	4.62619	-2.31668	1.34104	-1.72753	0.0840731	49.3915	0
Glyma.13G233600	24.6957	4.62619	-2.31668	1.34104	-1.72753	0.0840731	49.3915	0
Glyma.14G220700	24.6957	4.62619	-2.31668	1.34104	-1.72753	0.0840731	49.3915	0
Glyma.16G161300	24.6957	4.62619	-2.31668	1.34104	-1.72753	0.0840731	49.3915	0
Glyma.17G132800	24.6957	4.62619	-2.31668	1.34104	-1.72753	0.0840731	49.3915	0
Glyma.18G242900	428.61	8.74352	-1.91549	1.10889	-1.7274	0.0840967	724.707	132.513
Glyma.11G238000	23.0074	4.52403	-2.32343	1.34536	-1.727	0.0841683	44.9013	1.11355
Glyma.13G056800	23.0074	4.52403	-2.32343	1.34536	-1.727	0.0841683	44.9013	1.11355
Glyma.18G103700	23.0074	4.52403	-2.32343	1.34536	-1.727	0.0841683	44.9013	1.11355
Glyma.19G008200	249.023	7.96013	-1.95895	1.13441	-1.72684	0.0841961	425.665	72.3809
Glyma.07G048100	35.6517	5.1559	2.26753	1.31342	1.72643	0.0842695	4.49013	66.8132
Glyma.07G089300	298.684	8.22247	-1.94067	1.12442	-1.72593	0.0843596	508.283	89.0842
Glyma.10G125000	211.916	7.72735	-1.97431	1.14409	-1.72566	0.0844079	363.701	60.1319
Glyma.17G243100	211.593	7.72515	1.97289	1.1435	1.72531	0.0844713	60.1678	363.018
Glyma.12G218500	51.8161	5.69533	2.19675	1.27436	1.72381	0.0847423	8.98027	94.652
Glyma.03G176300	472.739	8.8849	1.9035	1.10434	1.72365	0.0847708	148.174	797.304
Glyma.01G160100	27.1563	4.76322	-2.30408	1.33693	-1.72342	0.0848131	52.0855	2.22711
Glyma.12G196200	27.1563	4.76322	-2.30408	1.33693	-1.72342	0.0848131	52.0855	2.22711
Glyma.19G156000	27.1563	4.76322	-2.30408	1.33693	-1.72342	0.0848131	52.0855	2.22711
Glyma.20G200000	256.53	8.00299	1.94886	1.1314	1.72253	0.0849738	75.4342	437.626
Glyma.16G019400	74.2488	6.2143	-2.12911	1.23612	-1.72241	0.084995	132.908	15.5897
Glyma.20G162300	178.366	7.4787	1.988	1.15455	1.72188	0.0850914	49.3915	307.341
Glyma.19G226800	42.1174	5.39635	2.23198	1.29635	1.72174	0.0851175	6.28619	77.9487
Glyma.06G032100	70.549	6.14055	-2.13763	1.24158	-1.7217	0.085123	126.622	14.4762
Glyma.09G039000	47.9007	5.58198	-2.21023	1.28424	-1.72105	0.0852419	88.0066	7.79487
Glyma.16G212900	4169.43	12.0256	1.843	1.07117	1.72055	0.0853327	1408.11	6930.75
Glyma.07G094500	115.145	6.84731	2.04719	1.19027	1.71994	0.0854442	28.7368	201.553
Glyma.08G133800	223.303	7.80286	1.95718	1.13887	1.71853	0.0856999	64.6579	381.949
Glyma.04G229600	377.405	8.55997	1.91081	1.11189	1.71853	0.0857008	116.743	638.066
Glyma.06G184200	1151.38	10.1691	1.85912	1.08209	1.71809	0.0857806	380.763	1921.99
Glyma.08G190700	24.2467	4.59972	-2.30295	1.34069	-1.71774	0.085844	48.4934	0
Glyma.13G256600	24.2467	4.59972	-2.30295	1.34069	-1.71774	0.085844	48.4934	0
Glyma.15G252800	43.7519	5.45127	-2.22202	1.29359	-1.71771	0.0858499	80.8224	6.68132
Glyma.15G172500	102.052	6.67316	-2.06529	1.20248	-1.71752	0.0858849	179.605	24.4982
Glyma.12G027200	31.3052	4.96833	-2.27718	1.32588	-1.71749	0.0858896	59.2697	3.34066
Glyma.04G240800	318.746	8.31626	-1.92294	1.11964	-1.71746	0.085895	540.612	96.8791
Glyma.02G015500	73.7998	6.20555	-2.12267	1.23608	-1.71726	0.0859316	132.01	15.5897
Glyma.17G242200	73.7998	6.20555	-2.12267	1.23608	-1.71726	0.0859316	132.01	15.5897
Glyma.08G170700	193.309	7.59477	1.9701	1.14789	1.71628	0.0861114	54.7796	331.839
Glyma.17G139400	91.4011	6.51414	-2.08171	1.21326	-1.7158	0.0861983	161.645	21.1575
Glyma.08G294800	497.165	8.95758	1.88885	1.10107	1.71546	0.0862606	158.053	836.278
Glyma.02G032700	62.7002	5.9704	-2.15049	1.25373	-1.71528	0.0862944	113.151	12.2491
Glyma.12G064000	10991	13.424	1.83076	1.06733	1.71527	0.0862957	3756.44	18225.5
Glyma.03G131000	717.505	9.48685	1.87062	1.09066	1.71513	0.0863222	233.487	1201.52
Glyma.15G186100	5388.7	12.3957	1.83348	1.06906	1.71504	0.0863376	1835.57	8941.83
Glyma.16G181900	35.4541	5.14788	-2.2545	1.31457	-1.71501	0.0863437	66.454	4.45421
Glyma.02G270200	347.105	8.43923	-1.91194	1.11513	-1.71454	0.0864301	587.309	106.901
Glyma.07G201600	152.611	7.25371	-1.999	1.16593	-1.71451	0.0864346	264.02	41.2015
Glyma.15G167800	157.963	7.30344	1.99266	1.16236	1.71433	0.0864688	43.1053	272.82
Glyma.01G165000	22.5584	4.49559	-2.3062	1.34549	-1.71402	0.0865242	44.0033	1.11355
Glyma.02G147100	22.5584	4.49559	-2.3062	1.34549	-1.71402	0.0865242	44.0033	1.11355
Glyma.07G014800	22.5584	4.49559	-2.3062	1.34549	-1.71402	0.0865242	44.0033	1.11355
Glyma.08G326600	22.5584	4.49559	-2.3062	1.34549	-1.71402	0.0865242	44.0033	1.11355
Glyma.06G238200	420.115	8.71464	1.89693	1.10675	1.71395	0.086537	132.01	708.22
Glyma.09G209700	101.603	6.6668	-2.06054	1.20232	-1.7138	0.0865658	178.707	24.4982
Glyma.02G019600	603.923	9.23822	-1.87647	1.09505	-1.7136	0.0866029	1012.97	194.872
Glyma.02G120800	47.4517	5.56839	-2.20081	1.28436	-1.71355	0.0866119	87.1086	7.79487
Glyma.09G263500	47.4517	5.56839	-2.20081	1.28436	-1.71355	0.0866119	87.1086	7.79487
Glyma.11G052200	47.4517	5.56839	-2.20081	1.28436	-1.71355	0.0866119	87.1086	7.79487
Glyma.07G127800	1039.88	10.0222	1.85458	1.08271	1.7129	0.0867318	344.842	1734.92
Glyma.02G244100	26.7073	4.73916	-2.28851	1.33723	-1.71138	0.0870114	51.1875	2.22711
Glyma.03G122100	26.7073	4.73916	-2.28851	1.33723	-1.71138	0.0870114	51.1875	2.22711
Glyma.02G266700	69.6509	6.12207	-2.12414	1.2415	-1.71094	0.0870917	124.826	14.4762
Glyma.18G031100	415.768	8.69964	1.89253	1.10648	1.71041	0.0871903	131.112	700.425
Glyma.03G027200	24.4982	4.6146	2.29062	1.33954	1.71	0.0872661	0	48.9963
Glyma.09G023600	198.123	7.63025	-1.9588	1.14569	-1.7097	0.0873211	339.454	56.7912
Glyma.10G071000	54.8515	5.77746	-2.16758	1.2679	-1.70959	0.0873413	99.6809	10.022
Glyma.11G247700	62.2512	5.96003	-2.14303	1.25373	-1.70932	0.0873909	112.253	12.2491
Glyma.02G286000	191.639	7.58225	1.9603	1.14716	1.70883	0.0874831	54.7796	328.498
Glyma.10G248800	76.6017	6.2593	-2.10299	1.2308	-1.70864	0.0875181	136.5	16.7033
Glyma.20G121100	1816.44	10.8269	1.8354	1.07443	1.70825	0.0875891	615.148	3017.73
Glyma.15G052700	3267.85	11.6741	1.8275	1.06991	1.70809	0.0876189	1117.14	5418.55
Glyma.04G056200	23.7977	4.57275	-2.28888	1.34031	-1.70773	0.0876871	47.5954	0
Glyma.18G226700	23.7977	4.57275	-2.28888	1.34031	-1.70773	0.0876871	47.5954	0
Glyma.18G028900	23.7977	4.57275	-2.28888	1.34031	-1.70773	0.0876871	47.5954	0
Glyma.06G055200	65.7535	6.039	2.12772	1.24597	1.70769	0.0876943	13.4704	118.037
Glyma.02G196200,Glyma.02G196300	59.8445	5.90315	2.14533	1.25634	1.7076	0.0877102	11.6743	108.015
Glyma.05G126900	82.9238	6.37371	2.08409	1.22081	1.70713	0.0877973	18.8586	146.989
Glyma.15G015200	82.9238	6.37371	2.08409	1.22081	1.70713	0.0877973	18.8586	146.989
Glyma.04G197300	666.443	9.38034	1.86192	1.09087	1.70683	0.0878544	218.22	1114.67
Glyma.10G064200	177.719	7.47346	-1.96775	1.15288	-1.70682	0.0878559	305.329	50.1099
Glyma.05G211000	39.154	5.29109	-2.22529	1.30395	-1.70658	0.087901	72.7401	5.56776
Glyma.02G003800	30.8562	4.94749	-2.26322	1.32621	-1.70653	0.0879093	58.3717	3.34066
Glyma.10G147300	24.2826	4.60185	2.28833	1.3412	1.70618	0.0879745	1.79605	46.7692
Glyma.04G219200	69.2019	6.11274	-2.11735	1.24146	-1.70554	0.0880944	123.928	14.4762
Glyma.09G213100	1038.51	10.0203	-1.84406	1.08138	-1.70528	0.0881415	1729.6	347.428
Glyma.12G109800	216.73	7.75975	-1.94217	1.13894	-1.70524	0.0881503	369.987	63.4725
Glyma.08G125400	301.252	8.23483	-1.90994	1.12011	-1.70514	0.0881692	510.079	92.4249
Glyma.08G328800	265.493	8.05253	-1.92101	1.12675	-1.70492	0.0882101	450.809	80.1758
Glyma.11G221000	10733.8	13.3899	-1.81597	1.06527	-1.70471	0.0882488	17754	3713.7
Glyma.06G200100	848.653	9.72903	1.84927	1.08488	1.70458	0.0882724	281.98	1415.33
Glyma.18G111900	307.305	8.26353	-1.90652	1.11889	-1.70393	0.0883936	519.957	94.652
Glyma.13G062800	76.1526	6.25082	-2.09675	1.23071	-1.70369	0.0884389	135.602	16.7033
Glyma.09G011800	712.835	9.47743	1.85396	1.0885	1.70323	0.0885256	235.283	1190.39
Glyma.20G114200	83.1034	6.37684	-2.07987	1.22125	-1.70307	0.0885552	147.276	18.9304
Glyma.10G230000	624.631	9.28686	1.85928	1.09182	1.70292	0.0885824	204.75	1044.51
Glyma.20G150100	313.357	8.29167	-1.90323	1.11772	-1.70278	0.0886084	529.836	96.8791
Glyma.12G198800	417.223	8.70468	1.88115	1.10486	1.70261	0.088641	132.908	701.538
Glyma.08G321400	113.708	6.82919	-2.02417	1.18952	-1.70167	0.0888172	198.464	28.9524
Glyma.10G296600	719.194	9.49024	1.8512	1.08796	1.70154	0.0888417	237.977	1200.41
Glyma.15G270400	416.666	8.70275	1.87958	1.10469	1.70145	0.0888579	132.908	700.425
Glyma.03G039200	221.525	7.79133	1.93324	1.13626	1.7014	0.0888672	65.5559	377.494
Glyma.09G211600	42.8538	5.42135	-2.20122	1.29398	-1.70112	0.088921	79.0263	6.68132
Glyma.07G077500,Glyma.07G077600	618.166	9.27185	1.85719	1.09175	1.70112	0.088921	202.954	1033.38
Glyma.02G269400	22.1094	4.46659	-2.28831	1.34562	-1.70056	0.0890251	43.1053	1.11355
Glyma.02G211900	22.1094	4.46659	-2.28831	1.34562	-1.70056	0.0890251	43.1053	1.11355
Glyma.09G134100	22.1094	4.46659	-2.28831	1.34562	-1.70056	0.0890251	43.1053	1.11355
Glyma.02G217500	41.0039	5.35769	2.20513	1.29688	1.70034	0.0890679	6.28619	75.7216
Glyma.05G143400	37.771	5.23921	2.21924	1.3053	1.70018	0.0890969	5.38816	70.1538
Glyma.10G245100	143.415	7.16405	-1.98615	1.16852	-1.69971	0.0891847	247.855	38.9744
Glyma.02G222300	2033.69	10.9899	1.8206	1.07153	1.69907	0.0893068	697.767	3369.61
Glyma.07G178500	155.179	7.27779	1.9727	1.16115	1.69892	0.0893334	43.1053	267.253
Glyma.14G222600	414.242	8.69433	-1.87573	1.10461	-1.69809	0.0894911	695.971	132.513
Glyma.11G253200	46.5537	5.54082	-2.18137	1.28467	-1.698	0.0895082	85.3125	7.79487
Glyma.16G133600	27.5155	4.78217	2.26271	1.33291	1.69756	0.08959	2.69408	52.337
Glyma.04G065600	23.3487	4.54527	-2.27446	1.3399	-1.69748	0.0896064	46.6974	0
Glyma.08G119600	23.3487	4.54527	-2.27446	1.3399	-1.69748	0.0896064	46.6974	0
Glyma.20G218900	370.616	8.53378	1.88101	1.10854	1.69683	0.0897288	117.641	623.59
Glyma.14G187900	50.2536	5.65115	-2.16473	1.27604	-1.69645	0.0898004	91.5987	8.90842
Glyma.13G199800	623.859	9.28508	-1.85043	1.09081	-1.69638	0.0898134	1041.71	206.007
Glyma.07G096500	53.9534	5.75364	-2.15059	1.26803	-1.69601	0.0898838	97.8849	10.022
Glyma.16G200400	30.4072	4.92634	-2.24924	1.32653	-1.69558	0.0899658	57.4737	3.34066
Glyma.09G205100	326.235	8.34977	1.88885	1.114	1.69555	0.0899709	102.375	550.095
Glyma.01G151300	34.5561	5.11087	-2.22944	1.31516	-1.69519	0.0900392	64.6579	4.45421
Glyma.20G234100	34.5561	5.11087	-2.22944	1.31516	-1.69519	0.0900392	64.6579	4.45421
Glyma.08G002000	380.206	8.57064	1.87681	1.10716	1.69516	0.0900443	121.234	639.179
Glyma.05G179300	89.1561	6.47826	-2.05497	1.21259	-1.6947	0.0901326	157.155	21.1575
Glyma.06G171700	89.1561	6.47826	-2.05497	1.21259	-1.6947	0.0901326	157.155	21.1575
Glyma.03G132700	6134.22	12.5827	1.80397	1.06454	1.6946	0.0901516	2141.79	10126.6
Glyma.13G073900	230.003	7.84551	1.91844	1.13256	1.69389	0.0902863	69.148	390.857
Glyma.14G003700	75.2546	6.23371	-2.08415	1.23055	-1.69367	0.0903273	133.806	16.7033
Glyma.18G241800	286.65	8.16315	1.89609	1.11994	1.69303	0.0904494	88.9046	484.395
Glyma.15G169100	7182.02	12.8102	1.79925	1.06353	1.69177	0.0906891	2518.07	11846
Glyma.09G248000	71.5548	6.16098	-2.09004	1.23575	-1.69131	0.0907774	127.52	15.5897
Glyma.13G057700	161.573	7.33604	-1.95737	1.15739	-1.69119	0.0907997	277.49	45.6557
Glyma.08G074700	274.006	8.09806	-1.89778	1.12246	-1.69073	0.0908891	463.382	84.63
Glyma.16G165900	644.927	9.33299	-1.84049	1.08876	-1.69045	0.0909422	1074.94	214.916
Glyma.08G301200	567.104	9.14747	1.84586	1.09209	1.69021	0.0909886	187.688	946.52
Glyma.03G047100	46.1047	5.52684	-2.17152	1.28483	-1.69012	0.0910045	84.4145	7.79487
Glyma.16G173100	102.159	6.67468	-2.02456	1.19799	-1.68996	0.0910361	178.707	25.6117
Glyma.05G030600	57.2043	5.83805	-2.13032	1.26065	-1.68986	0.0910555	103.273	11.1355
Glyma.17G081300	81.2534	6.34436	2.06225	1.22039	1.68982	0.0910616	18.8586	143.648
Glyma.01G183100	1095.9	10.0979	1.81975	1.0772	1.68933	0.0911567	374.477	1817.32
Glyma.04G249000	1609.19	10.6521	1.81069	1.07193	1.68918	0.0911853	555.878	2662.5
Glyma.04G170500	49.8046	5.63821	-2.15553	1.27615	-1.68909	0.0912019	90.7007	8.90842
Glyma.16G045300	83.9296	6.39111	2.05511	1.21682	1.68892	0.0912348	19.7566	148.103
Glyma.11G036900	769.501	9.58778	1.83001	1.08384	1.68846	0.0913238	259.53	1279.47
Glyma.07G186700	38.2559	5.25761	-2.2021	1.30447	-1.68812	0.0913888	70.9441	5.56776
Glyma.01G034700	22.8997	4.51726	-2.25967	1.33947	-1.68699	0.0916059	45.7994	0
Glyma.04G109400	22.8997	4.51726	-2.25967	1.33947	-1.68699	0.0916059	45.7994	0
Glyma.08G025400	22.8997	4.51726	-2.25967	1.33947	-1.68699	0.0916059	45.7994	0
Glyma.08G309200	22.8997	4.51726	-2.25967	1.33947	-1.68699	0.0916059	45.7994	0
Glyma.19G117900	22.8997	4.51726	-2.25967	1.33947	-1.68699	0.0916059	45.7994	0
Glyma.03G071500	21.6604	4.43699	-2.26999	1.34574	-1.6868	0.0916427	42.2072	1.11355
Glyma.07G253500	21.6604	4.43699	-2.26999	1.34574	-1.6868	0.0916427	42.2072	1.11355
Glyma.08G038400	21.6604	4.43699	-2.26999	1.34574	-1.6868	0.0916427	42.2072	1.11355
Glyma.06G323600	155.628	7.28196	1.95463	1.1588	1.68678	0.0916463	44.0033	267.253
Glyma.05G147400	750.211	9.55115	1.82853	1.08408	1.68672	0.0916576	253.243	1247.18
Glyma.15G181600	25.8093	4.68982	-2.2564	1.33787	-1.68656	0.0916871	49.3915	2.22711
Glyma.19G008100	25.8093	4.68982	-2.2564	1.33787	-1.68656	0.0916871	49.3915	2.22711
Glyma.04G197600	108.015	6.75508	2.00776	1.19084	1.686	0.0917949	27.8388	188.19
Glyma.06G124400	108.015	6.75508	2.00776	1.19084	1.686	0.0917949	27.8388	188.19
Glyma.14G175800	71.1057	6.15189	-2.08335	1.23569	-1.68599	0.0917985	126.622	15.5897
Glyma.04G129200	240.599	7.91049	1.90147	1.12832	1.68522	0.0919457	73.6382	407.56
Glyma.05G003900	34.107	5.092	-2.21658	1.31547	-1.68501	0.0919868	63.7599	4.45421
Glyma.06G116100	34.107	5.092	-2.21658	1.31547	-1.68501	0.0919868	63.7599	4.45421
Glyma.10G182800	34.107	5.092	-2.21658	1.31547	-1.68501	0.0919868	63.7599	4.45421
Glyma.14G024400	319.662	8.3204	1.87497	1.11294	1.6847	0.0920457	101.477	537.846
Glyma.15G227500	657.212	9.36021	1.83095	1.0869	1.68456	0.0920729	220.915	1093.51
Glyma.11G059200	1155.45	10.1742	1.81135	1.07539	1.68437	0.0921106	397.826	1913.08
Glyma.06G081800	29.9582	4.90488	-2.23481	1.32688	-1.68426	0.0921323	56.5757	3.34066
Glyma.08G279600	41.9558	5.3908	-2.17987	1.29439	-1.68409	0.0921648	77.2303	6.68132
Glyma.10G053900	41.9558	5.3908	-2.17987	1.29439	-1.68409	0.0921648	77.2303	6.68132
Glyma.20G010900	56.7553	5.82668	-2.12211	1.26069	-1.68329	0.0923185	102.375	11.1355
Glyma.13G150000	140.721	7.13669	-1.96491	1.16733	-1.68325	0.0923272	242.467	38.9744
Glyma.06G229900	504.691	8.97926	-1.84256	1.09466	-1.68323	0.0923308	842.349	167.033
Glyma.02G217400	443.553	8.79296	1.84961	1.09886	1.68321	0.0923344	145.48	741.626
Glyma.02G212100	410.434	8.68101	1.85405	1.10179	1.68276	0.0924215	133.806	687.062
Glyma.09G064600	53.0554	5.72943	-2.13324	1.26818	-1.68213	0.0925439	96.0888	10.022
Glyma.01G045200	315.477	8.30139	-1.87301	1.11356	-1.682	0.0925683	530.734	100.22
Glyma.09G181600	924.626	9.85273	1.8135	1.07862	1.68131	0.0927028	317.003	1532.25
Glyma.04G007300	461.622	8.85057	1.84117	1.09666	1.67888	0.0931746	152.665	770.579
Glyma.07G185500	213.245	7.73637	-1.90475	1.13511	-1.67804	0.0933397	361.905	64.5861
Glyma.08G018300	114.929	6.8446	1.98588	1.18361	1.67781	0.0933833	30.5329	199.326
Glyma.19G210700	235.103	7.87715	-1.89292	1.12874	-1.67701	0.0935399	397.826	72.3809
Glyma.15G111400	77.1584	6.26975	-2.05419	1.2253	-1.67648	0.0936444	136.5	17.8168
Glyma.11G084500	90.6109	6.50161	-2.02517	1.20808	-1.67636	0.0936677	158.951	22.2711
Glyma.16G135300	36.6574	5.19603	2.18928	1.30598	1.67635	0.09367	5.38816	67.9267
Glyma.04G039900	22.4507	4.48869	-2.24451	1.33901	-1.67624	0.0936904	44.9013	0
Glyma.06G010500	22.4507	4.48869	-2.24451	1.33901	-1.67624	0.0936904	44.9013	0
Glyma.08G150500	22.4507	4.48869	-2.24451	1.33901	-1.67624	0.0936904	44.9013	0
Glyma.12G193400	22.4507	4.48869	-2.24451	1.33901	-1.67624	0.0936904	44.9013	0
Glyma.19G011800	22.4507	4.48869	-2.24451	1.33901	-1.67624	0.0936904	44.9013	0
Glyma.12G200200	329.037	8.36211	-1.86125	1.11043	-1.67616	0.0937069	552.286	105.788
Glyma.05G040800	419.917	8.71396	1.84308	1.09962	1.6761	0.0937181	138.296	701.538
Glyma.09G193000	63.257	5.98315	-2.08918	1.24728	-1.67499	0.0939365	113.151	13.3626
Glyma.18G234300	33.658	5.07288	-2.2035	1.31579	-1.67466	0.0940002	62.8619	4.45421
Glyma.05G099900	45.7994	5.51726	2.14643	1.2821	1.67415	0.0941002	8.08224	83.5165
Glyma.19G167200	45.2067	5.49846	-2.15145	1.28516	-1.67407	0.0941163	82.6184	7.79487
Glyma.03G217000	110.116	6.78288	-1.98878	1.18808	-1.67395	0.0941402	191.28	28.9524
Glyma.13G191400	110.116	6.78288	-1.98878	1.18808	-1.67395	0.0941402	191.28	28.9524
Glyma.04G158400	25.3603	4.6645	-2.24002	1.33818	-1.67393	0.0941453	48.4934	2.22711
Glyma.12G145400	150.725	7.23577	1.93981	1.15912	1.67352	0.0942246	43.1053	258.344
Glyma.17G258500	441.218	8.78535	1.83615	1.09724	1.67343	0.0942432	146.378	736.058
Glyma.10G277800	267.702	8.06448	1.87415	1.12	1.67335	0.0942593	84.4145	450.989
Glyma.02G287600	73.4586	6.19886	-2.05833	1.23023	-1.67313	0.0943016	130.214	16.7033
Glyma.04G215600	29.5092	4.88309	-2.22017	1.32723	-1.67278	0.0943701	55.6776	3.34066
Glyma.13G328900	29.5092	4.88309	-2.22017	1.32723	-1.67278	0.0943701	55.6776	3.34066
Glyma.20G036400	216.963	7.76131	1.89438	1.13248	1.67277	0.0943735	66.454	367.472
Glyma.06G324200	21.2114	4.40677	-2.25122	1.34586	-1.67271	0.0943847	41.3092	1.11355
Glyma.12G011400	21.2114	4.40677	-2.25122	1.34586	-1.67271	0.0943847	41.3092	1.11355
Glyma.10G066700	199.344	7.63912	-1.90453	1.13869	-1.67255	0.0944153	338.556	60.1319
Glyma.19G109100	315.207	8.30016	1.85842	1.11133	1.67225	0.0944755	101.477	528.938
Glyma.14G199400	590.65	9.20616	1.81842	1.08748	1.67215	0.094495	200.26	981.04
Glyma.18G172600	90.1619	6.49445	-2.01975	1.20793	-1.67207	0.0945103	158.053	22.2711
Glyma.18G087000	100.992	6.6581	1.99817	1.19517	1.67188	0.094549	26.0428	175.941
Glyma.19G141200	500.434	8.96704	1.82645	1.09252	1.67178	0.0945679	167.931	832.938
Glyma.13G032600	142.696	7.15681	1.94482	1.16334	1.67175	0.0945732	40.4112	244.982
Glyma.07G206400	170.535	7.41393	-1.92083	1.14968	-1.67075	0.0947702	290.961	50.1099
Glyma.11G087900	646.633	9.3368	1.8114	1.08459	1.67013	0.0948944	220.915	1072.35
Glyma.02G284200	116.492	6.86409	1.97212	1.18104	1.66982	0.0949549	31.4309	201.553
Glyma.03G145600	37.3579	5.22334	-2.17833	1.30501	-1.6692	0.0950769	69.148	5.56776
Glyma.05G190800	37.3579	5.22334	-2.17833	1.30501	-1.6692	0.0950769	69.148	5.56776
Glyma.13G043000	37.3579	5.22334	-2.17833	1.30501	-1.6692	0.0950769	69.148	5.56776
Glyma.18G049600	131.974	7.04411	-1.95279	1.1704	-1.66848	0.0952197	227.201	36.7472
Glyma.08G093500	384.966	8.58859	-1.8383	1.10193	-1.66825	0.0952655	642.987	126.945
Glyma.09G200800	52.1574	5.7048	-2.11551	1.26834	-1.66793	0.0953291	94.2928	10.022
Glyma.09G238200	201.248	7.65283	-1.89558	1.13706	-1.66709	0.0954971	341.25	61.2454
Glyma.03G160400	26.402	4.72257	2.22305	1.33379	1.66671	0.0955715	2.69408	50.1099
Glyma.07G168600	26.402	4.72257	2.22305	1.33379	1.66671	0.0955715	2.69408	50.1099
Glyma.14G130000	41.0578	5.35958	-2.15795	1.29483	-1.66659	0.0955958	75.4342	6.68132
Glyma.16G076300	41.0578	5.35958	-2.15795	1.29483	-1.66659	0.0955958	75.4342	6.68132
Glyma.17G131200	41.0578	5.35958	-2.15795	1.29483	-1.66659	0.0955958	75.4342	6.68132
Glyma.01G211000	48.4575	5.59865	-2.12728	1.27651	-1.66648	0.0956173	88.0066	8.90842
Glyma.06G039800	48.4575	5.59865	-2.12728	1.27651	-1.66648	0.0956173	88.0066	8.90842
Glyma.06G104600	1870.54	10.8692	1.77619	1.0659	1.66637	0.0956391	665.438	3075.63
Glyma.17G046500	59.1081	5.88528	-2.08879	1.25379	-1.66597	0.095719	105.967	12.2491
Glyma.03G034500	89.7308	6.48753	2.00957	1.2063	1.6659	0.0957338	22.4507	157.011
Glyma.12G132500	44.7576	5.48406	-2.14122	1.28533	-1.66589	0.0957346	81.7204	7.79487
Glyma.18G241000	44.7576	5.48406	-2.14122	1.28533	-1.66589	0.0957346	81.7204	7.79487
Glyma.07G193300	22.0016	4.45954	-2.22896	1.33852	-1.66524	0.0958646	44.0033	0
Glyma.10G028400	22.0016	4.45954	-2.22896	1.33852	-1.66524	0.0958646	44.0033	0
Glyma.12G076600	22.0016	4.45954	-2.22896	1.33852	-1.66524	0.0958646	44.0033	0
Glyma.17G103200	22.0016	4.45954	-2.22896	1.33852	-1.66524	0.0958646	44.0033	0
Glyma.02G080700	33.209	5.0535	-2.19021	1.31611	-1.66415	0.0960825	61.9638	4.45421
Glyma.18G009500	33.209	5.0535	-2.19021	1.31611	-1.66415	0.0960825	61.9638	4.45421
Glyma.19G115000	36.1007	5.17395	2.17387	1.30634	1.66409	0.0960939	5.38816	66.8132
Glyma.20G210500	333.85	8.38306	-1.84292	1.10749	-1.66405	0.0961029	558.572	109.128
Glyma.14G054500	510.923	8.99696	1.81428	1.09032	1.66399	0.0961154	173.319	848.527
Glyma.09G275100	431.412	8.75292	1.82368	1.09619	1.66364	0.0961834	144.582	718.242
Glyma.08G130800	197.117	7.62291	1.89179	1.13721	1.66354	0.0962046	60.1678	334.066
Glyma.13G334300	416.235	8.70126	-1.82466	1.09769	-1.66228	0.0964572	693.276	139.194
Glyma.17G126300	203.152	7.66641	-1.88684	1.13546	-1.66174	0.0965644	343.944	62.359
Glyma.18G062300	75.8114	6.24434	-2.0352	1.22502	-1.66136	0.0966414	133.806	17.8168
Glyma.06G259100	94.5263	6.56264	1.99381	1.20019	1.66125	0.0966634	24.2467	164.806
Glyma.02G133900	237.115	7.88944	-1.8693	1.12531	-1.66114	0.0966847	399.622	74.608
Glyma.18G215500	29.0601	4.86097	-2.20526	1.32759	-1.6611	0.0966931	54.7796	3.34066
[truncated: 32,830 more rows]

## Sheet: dcl1a_1b_22r-Taragets Only
Gene Name	baseMean	log2Mean	log2FoldChange	lfcSE	stat	pvalue	Abundance -wt	Abundance -mut
Glyma.06G174800	1922.03	10.9084	-2.9138	1.00433	-2.90124	0.00371687	3781.38	62.6715
Glyma.14G086300	1748.8	10.7722	-2.91518	1.00742	-2.89371	0.00380716	3452.4	45.2057
Glyma.12G100500	10921.4	13.4149	2.86389	0.992892	2.88439	0.00392171	588.864	21253.9
Glyma.09G048700	1802.04	10.8154	2.88479	1.00035	2.88378	0.00392936	74.9463	3529.13
Glyma.19G223000	1380.45	10.4309	-2.89434	1.00412	-2.88248	0.00394557	2713.64	47.2605
Glyma.17G019300	7083.67	12.7903	-2.83705	0.990646	-2.86384	0.00418543	13750.2	417.125
Glyma.12G053800	963.73	9.91249	-2.87643	1.00877	-2.85142	0.00435244	1903.83	23.6303		Gene Name: Name of the gene that the transcript mapped back to in another file provided by cufflinks
Glyma.15G088000	2349.16	11.1979	2.79815	0.989964	2.82652	0.00470573	147.946	4550.36		baseMean: Mean of the normalized counts for all samples (mean of the 2 library abundances)
Glyma.15G062500	1043.87	10.0277	2.81364	0.996915	2.82234	0.00476743	54.5064	2033.23		log2Mean: log2 of the base mean to scale MA plot
Glyma.04G190700	1088.83	10.0886	-2.79639	0.994841	-2.81089	0.00494048	2116.02	61.6441		log2FoldChange: log2 of the fold change between the two libraries
Glyma.15G141900	856.178	9.74177	-2.80813	0.999112	-2.81063	0.00494452	1670.23	42.1235		lfcSE: Standard error
Glyma.01G217700	2627.15	11.3593	2.7698	0.986823	2.80679	0.00500383	182.012	5072.29		stat: wald statistic used to generate p-value
Glyma.04G198600	784.07	9.61484	-2.80263	0.998995	-2.80545	0.00502468	1529.1	39.0413		pvalue: p-value of the fold change (Used to determine significance in MA plot due to padj not being valid in this analysis)
Glyma.07G150400	1015.78	9.98837	-2.78281	0.994188	-2.79907	0.00512493	1971.96	59.5893		padj: Adjusted p-value (Cannot be used because we have no replicates)
Glyma.15G142400	5657.45	12.4659	2.73786	0.981655	2.78903	0.00528665	441.891	10873		Abundance -wt: Abundance of transcript in control
Glyma.12G098900	1585.82	10.631	2.75409	0.987949	2.78768	0.00530862	109.986	3061.66		Abundance -mut: Abundance of transcript in mutant
Glyma.15G154100	703.257	9.45791	2.782	0.998294	2.78675	0.00532394	36.9865	1369.53
Glyma.16G170100	1577.6	10.6235	2.75212	0.9878	2.78611	0.00533442	109.986	3045.22
Glyma.03G244300	501.264	8.96943	-2.79801	1.00589	-2.78164	0.00540852	984.035	18.4932
Glyma.07G091400	992.065	9.95429	-2.7507	0.991406	-2.77455	0.00552787	1919.4	64.7263
Glyma.14G156400	522.786	9.03008	2.77423	1.00213	2.76834	0.00563419	24.3332	1021.24
Glyma.14G145800,Glyma.14G145900	689.279	9.42894	2.75126	0.995609	2.76339	0.00572036	40.8798	1337.68
Glyma.08G140600	1629.57	10.6703	2.71732	0.984381	2.76044	0.00577236	125.559	3133.58
Glyma.16G212400	1971.26	10.9449	2.70414	0.98206	2.75354	0.00589539	159.626	3782.9
Glyma.09G036800	446.541	8.80265	-2.78326	1.01083	-2.75344	0.0058972	882.809	10.274
Glyma.02G028000	540.441	9.07799	-2.7825	1.01202	-2.74946	0.00596932	1071.63	9.24662
Glyma.05G056300	1252.89	10.291	-2.69038	0.983805	-2.73467	0.00624429	2405.09	100.685
Glyma.09G203500	16178.3	13.9818	2.6578	0.972834	2.73202	0.00629478	1543.7	30812.8
Glyma.08G341600	445.027	8.79775	-2.76304	1.01198	-2.73034	0.0063269	881.836	8.21922
Glyma.08G342300	422.154	8.72163	-2.76005	1.01184	-2.72775	0.00637675	836.089	8.21922
Glyma.19G105100	403.661	8.657	-2.75676	1.01172	-2.72484	0.00643333	799.103	8.21922
Glyma.09G051100	1523.8	10.5735	-2.66951	0.980433	-2.72278	0.00647345	2916.09	131.507
Glyma.11G130200	992.984	9.95563	-2.67202	0.984218	-2.71487	0.00663021	1904.8	81.1648
Glyma.06G084200	486.854	8.92734	-2.74602	1.01259	-2.71187	0.00669056	966.515	7.19182
Glyma.15G228300	336.015	8.39238	-2.74047	1.0111	-2.71038	0.00672071	663.81	8.21922
Glyma.16G043400	448.921	8.81032	-2.70392	0.998082	-2.70912	0.00674624	871.129	26.7125
Glyma.07G014600	1054.06	10.0417	-2.65593	0.982175	-2.70413	0.00684832	2017.71	90.4114
Glyma.20G204500	328.85	8.36129	-2.72119	1.00667	-2.70316	0.00686838	644.343	13.3562
Glyma.13G150700	459.195	8.84296	-2.69352	0.996729	-2.70236	0.00688484	889.622	28.7673
Glyma.13G221900	370.838	8.53465	2.69509	1.00103	2.69231	0.00709586	20.4399	721.236
Glyma.15G043600	324.524	8.34218	-2.69913	1.00455	-2.68691	0.00721159	633.637	15.411
Glyma.18G106400	493.64	8.94731	-2.71909	1.01289	-2.6845	0.00726382	981.115	6.16441
Glyma.18G019000	295.703	8.208	-2.70577	1.00797	-2.68438	0.00726645	580.104	11.3014
Glyma.09G041800	337.718	8.39968	-2.6918	1.00287	-2.6841	0.00727262	657.97	17.4658
Glyma.03G040600	9503.96	13.2143	2.58923	0.966746	2.6783	0.00739972	1036.59	17971.3
Glyma.18G065700	1446.69	10.4985	-2.61134	0.97541	-2.67718	0.00742454	2751.6	141.782
Glyma.17G230700	11151.7	13.445	-2.5751	0.965186	-2.66798	0.0076308	21052.1	1251.38
Glyma.14G004500	355.373	8.47319	-2.65411	0.998347	-2.6585	0.00784889	688.143	22.6029
Glyma.14G140900	335.366	8.38959	-2.65439	0.999648	-2.65533	0.00792317	650.183	20.548
Glyma.08G104100	253.282	7.9846	-2.67919	1.01024	-2.65202	0.00800108	498.344	8.21922
Glyma.06G303200	13867.4	13.7594	2.55218	0.96272	2.65101	0.00802509	1626.43	26108.3
Glyma.18G057900	1545.59	10.5939	-2.57425	0.971446	-2.64992	0.00805113	2926.8	164.384
Glyma.10G246300	275.479	8.1058	2.66229	1.00506	2.64888	0.00807585	13.6266	537.331
Glyma.01G178800	493.559	8.94708	2.61275	0.98833	2.6436	0.00820284	40.8798	946.238
Glyma.11G238400	741.109	9.53354	-2.58839	0.97999	-2.64124	0.00826025	1411.33	70.8908
Glyma.19G076800	252.065	7.97765	2.67059	1.01216	2.63851	0.0083272	5.83997	498.29
Glyma.15G089000	271.451	8.08455	-2.64685	1.00409	-2.63607	0.0083873	528.517	14.3836
Glyma.06G170300	569.316	9.15309	-2.58438	0.983473	-2.62781	0.00859369	1086.23	52.3975
Glyma.07G193600	667.46	9.38254	-2.57483	0.9802	-2.62684	0.00861818	1270.19	64.7263
Glyma.11G043900	2600.52	11.3446	2.53045	0.964267	2.62422	0.00868464	308.545	4892.49
Glyma.15G156100	358.32	8.48511	2.60342	0.993797	2.61967	0.00880142	27.2532	689.387
Glyma.05G126800	573.318	9.16319	2.57154	0.982185	2.61819	0.00883986	54.5064	1092.13
Glyma.18G036400	13467.6	13.7172	-2.50864	0.9584	-2.61752	0.00885702	25228.7	1706.52
Glyma.15G142000	392.846	8.61782	-2.64841	1.01297	-2.61451	0.00893563	781.583	4.10961
Glyma.06G113200	761.765	9.5732	-2.55263	0.976367	-2.61442	0.00893792	1444.42	79.11
Glyma.09G041900	223.622	7.80492	-2.63636	1.00873	-2.61356	0.00896057	437.998	9.24662
Glyma.15G131500	249.28	7.96162	2.6244	1.00428	2.61322	0.00896927	13.6266	484.934
Glyma.01G042100	299.434	8.22609	2.60803	0.998271	2.61254	0.00898713	20.4399	578.428
Glyma.07G132600	374.164	8.54753	2.58957	0.991699	2.61124	0.00902134	30.1732	718.154
Glyma.09G093000	1334.41	10.382	2.52498	0.967852	2.60885	0.00908466	154.759	2514.05
Glyma.14G015300	487.773	8.93007	2.56228	0.984129	2.6036	0.00922506	45.7464	929.799
Glyma.15G157100	379.463	8.56782	-2.57657	0.990347	-2.60168	0.00927685	727.076	31.8495
Glyma.03G214800	318.846	8.31672	2.58493	0.994872	2.59825	0.00937001	24.3332	613.359
Glyma.18G184000	234.924	7.87605	-2.60315	1.00414	-2.59242	0.00953033	456.491	13.3562
Glyma.18G061100	17426.6	14.089	2.46649	0.953896	2.5857	0.00971825	2374.92	32478.2
Glyma.08G224700	204.318	7.67467	2.61569	1.01253	2.58332	0.00978558	4.86664	403.769
Glyma.14G209400	309.681	8.27464	-2.56578	0.994032	-2.58118	0.00984631	594.704	24.6577
Glyma.09G036600	206.616	7.69081	-2.59557	1.00716	-2.57711	0.00996294	402.958	10.274
Glyma.15G211500	1420.55	10.4722	2.48178	0.963148	2.57674	0.00997374	179.092	2662
Glyma.07G096900	372.704	8.54189	-2.54362	0.987934	-2.57469	0.0100331	711.503	33.9043
Glyma.09G202000	261.906	8.03291	-2.60758	1.01294	-2.57426	0.0100453	520.731	3.08221
Glyma.09G061500	485.096	8.92213	2.52378	0.980831	2.5731	0.0100792	49.6398	920.552
Glyma.04G020500	191.881	7.58407	-2.60319	1.0123	-2.57157	0.010124	378.625	5.13701
Glyma.08G197600	244.576	7.93414	2.57281	1.00051	2.57151	0.0101256	16.5466	472.605
Glyma.10G246500	215.646	7.75252	2.60439	1.01295	2.57109	0.0101378	3.89331	427.399
Glyma.07G162900	243.278	7.92646	-2.5712	1.00059	-2.56969	0.0101789	470.118	16.4384
Glyma.11G171400	2315.39	11.177	2.46071	0.95789	2.56888	0.0102027	309.518	4321.25
Glyma.17G015600	463.575	8.85666	-2.52059	0.981447	-2.56823	0.0102218	879.889	47.2605
Glyma.18G186800	286.267	8.16122	-2.55571	0.99513	-2.56822	0.0102223	549.931	22.6029
Glyma.U032500	610.953	9.25492	2.50303	0.974972	2.56728	0.01025	68.133	1153.77
Glyma.13G029200	631.42	9.30246	2.50103	0.974269	2.56708	0.0102559	71.053	1191.79
Glyma.08G341800	225.217	7.81517	-2.56886	1.00249	-2.56247	0.0103931	436.051	14.3836
Glyma.12G044600	334.906	8.38761	-2.5938	1.01275	-2.56115	0.0104326	666.73	3.08221
Glyma.04G197300	1770.84	10.7902	2.45516	0.958901	2.56039	0.0104556	236.519	3305.15
Glyma.07G038600	180.201	7.49346	-2.58659	1.01224	-2.55531	0.0106093	355.265	5.13701
Glyma.15G026300	196.126	7.61563	2.58794	1.01293	2.55491	0.0106215	3.89331	388.358
Glyma.16G023600	176.821	7.46615	-2.58141	1.01135	-2.55244	0.0106971	347.478	6.16441
Glyma.08G178200	269.206	8.07257	-2.54021	0.995438	-2.55185	0.0107154	516.837	21.5754
Glyma.19G161100	367.404	8.52123	-2.51195	0.985545	-2.54879	0.0108098	698.85	35.9591
Glyma.13G082300	181.255	7.50188	-2.57207	1.00916	-2.54872	0.0108118	354.292	8.21922
Glyma.16G089000	1582.44	10.6279	-2.44275	0.958454	-2.54864	0.0108145	2950.16	214.727
Glyma.05G094900	278.859	8.12339	2.58078	1.01278	2.54822	0.0108276	2.91999	554.797
Glyma.17G126300	191.529	7.58142	-2.56467	1.0068	-2.54736	0.0108541	372.785	10.274
Glyma.11G095100	902.465	9.81773	2.45809	0.965304	2.54644	0.0108829	114.853	1690.08
Glyma.08G235400	790.424	9.62648	2.46361	0.967512	2.54634	0.0108859	98.3062	1482.54
Glyma.13G201100	379.625	8.56843	-2.50626	0.984326	-2.54616	0.0108914	721.236	38.0139
Glyma.15G008400,Glyma.15G008500	336.636	8.39505	-2.5144	0.987768	-2.54554	0.010911	641.423	31.8495
Glyma.16G064200	364.241	8.50875	2.50704	0.985272	2.54452	0.0109428	36.0132	692.469
Glyma.08G351900	398.686	8.63911	-2.49935	0.982657	-2.54346	0.0109759	756.276	41.0961
Glyma.08G309700	180.174	7.49325	-2.57453	1.01283	-2.54192	0.0110247	356.238	4.10961
Glyma.07G054800	172.468	7.43019	-2.56521	1.01023	-2.53923	0.0111098	337.745	7.19182
Glyma.08G117500	181.282	7.5021	-2.55769	1.00789	-2.53767	0.0111593	353.318	9.24662
Glyma.08G189600	168.034	7.39261	-2.56635	1.01218	-2.53546	0.0112299	330.932	5.13701
Glyma.03G158700	468.09	8.87064	-2.47801	0.977458	-2.53516	0.0112396	883.782	52.3975
Glyma.19G159000	167.575	7.38866	-2.56344	1.01127	-2.53487	0.011249	328.985	6.16441
Glyma.06G225500	439.755	8.78056	-2.481	0.978978	-2.53427	0.0112681	831.223	48.2879
Glyma.12G088300	251.146	7.97238	2.52335	0.99586	2.53384	0.0112821	20.4399	481.852
Glyma.15G068600	307.356	8.26376	-2.50566	0.989241	-2.53291	0.011312	585.944	28.7673
Glyma.02G298000	394.82	8.62505	-2.4827	0.981412	-2.52972	0.0114152	747.516	42.1235
Glyma.03G180900	195.233	7.60906	-2.55946	1.01296	-2.52671	0.0115137	387.385	3.08221
Glyma.18G004000	438.322	8.77585	-2.46904	0.977976	-2.52465	0.0115815	827.329	49.3153
Glyma.13G350300	185.5	7.53528	-2.54972	1.01297	-2.51708	0.0118333	367.918	3.08221
Glyma.06G065000	506.293	8.98383	-2.44308	0.972753	-2.51151	0.0120215	950.942	61.6441
Glyma.01G019200	6511.73	12.6688	2.36576	0.944533	2.50469	0.0122559	1033.67	11989.8
Glyma.13G167700	161.302	7.33362	-2.52459	1.00883	-2.5025	0.012332	314.385	8.21922
Glyma.13G024100	5353.63	12.3863	-2.35413	0.943716	-2.49453	0.0126124	9844.24	863.018
Glyma.08G159900	162.789	7.34686	-2.51082	1.00749	-2.49215	0.0126973	316.332	9.24662
Glyma.13G212400	198.965	7.63637	-2.49033	0.99997	-2.4904	0.01276	382.518	15.411
Glyma.14G082400	147.567	7.20523	-2.52089	1.01278	-2.48909	0.012807	291.025	4.10961
Glyma.09G102400	2154.14	11.0729	-2.35817	0.947694	-2.48833	0.0128346	3969.23	339.043
Glyma.18G249800	150.082	7.22961	-2.51	1.00996	-2.48525	0.0129461	292.972	7.19182
Glyma.02G054200	288.159	8.17072	-2.51085	1.01195	-2.48121	0.0130936	574.264	2.0548
Glyma.08G326000	270.153	8.07763	-2.51071	1.01202	-2.48089	0.0131054	538.251	2.0548
Glyma.17G132600	142.241	7.1522	-2.51061	1.01208	-2.48066	0.0131141	279.345	5.13701
Glyma.02G308600	182.364	7.51068	-2.48557	1.00222	-2.48007	0.0131357	351.372	13.3562
Glyma.02G156800	3861.87	11.9151	-2.33682	0.942785	-2.47864	0.0131884	7087.78	635.962
Glyma.08G287500	432.617	8.75695	-2.41128	0.973008	-2.47817	0.0132059	810.783	54.4523
Glyma.06G117200	834.927	9.70551	-2.3727	0.957882	-2.47703	0.0132481	1547.59	122.261
Glyma.06G183900	1322.32	10.3689	-2.35418	0.950859	-2.47584	0.0132921	2439.16	205.48
Glyma.09G025200	253.579	7.98629	2.45002	0.989715	2.47548	0.0133057	25.3065	481.852
Glyma.06G166800	1546.73	10.595	-2.34768	0.948844	-2.47425	0.0133517	2848.93	244.522
Glyma.02G119600	213.7	7.73944	-2.50098	1.01221	-2.47081	0.0134809	425.345	2.0548
Glyma.16G189500	845.255	9.72324	-2.36065	0.956501	-2.468	0.013587	1564.14	126.37
Glyma.18G201900	177.984	7.4756	-2.47302	1.00204	-2.46799	0.0135876	342.612	13.3562
Glyma.13G075900	204.453	7.67563	-2.49724	1.01223	-2.46705	0.013623	406.851	2.0548
Glyma.08G266500	145.594	7.1858	-2.49753	1.01298	-2.46553	0.013681	288.105	3.08221
Glyma.10G184600	906.439	9.82407	2.35189	0.954681	2.46354	0.0137573	138.213	1674.67
Glyma.11G107000	170.17	7.41084	-2.47102	1.00327	-2.46297	0.013779	328.012	12.3288
Glyma.15G119100	144.134	7.17126	-2.4949	1.01298	-2.46293	0.0137806	285.185	3.08221
Glyma.03G224100	135.401	7.08109	-2.49318	1.01277	-2.46175	0.013826	266.692	4.10961
Glyma.03G101200	133.968	7.06574	-2.48801	1.01205	-2.45838	0.0139564	262.799	5.13701
Glyma.12G067000	133.941	7.06545	-2.48949	1.01276	-2.45811	0.0139669	263.772	4.10961
Glyma.18G215100	141.214	7.14174	-2.48945	1.01298	-2.45755	0.013989	279.345	3.08221
Glyma.08G342200	161.87	7.33869	-2.46702	1.00452	-2.45592	0.0140523	312.438	11.3014
Glyma.03G091100	1166.56	10.188	2.33053	0.949583	2.45427	0.0141173	186.879	2146.24
Glyma.07G258500	396.037	8.62949	-2.38647	0.972709	-2.45343	0.0141502	740.703	51.3701
Glyma.13G183700	178.173	7.47714	-2.48218	1.01229	-2.45204	0.0142048	354.292	2.0548
Glyma.19G180700	148.676	7.21603	-2.46796	1.00719	-2.45035	0.0142719	288.105	9.24662
Glyma.14G092800	8973.6	13.1315	-2.29221	0.935911	-2.44918	0.0143183	16356.8	1590.42
Glyma.06G090500	1617.97	10.66	-2.31269	0.944769	-2.44789	0.0143697	2965.73	270.207
Glyma.12G057400	135.86	7.08598	-2.47872	1.01298	-2.44696	0.0144066	268.639	3.08221
Glyma.01G061100	146.729	7.19701	-2.46147	1.00714	-2.44401	0.014525	284.212	9.24662
Glyma.09G005600	199.532	7.64048	-2.43226	0.995501	-2.44325	0.0145557	380.571	18.4932
Glyma.03G159000	277.263	8.11511	-2.40234	0.983298	-2.44315	0.0145598	522.677	31.8495
Glyma.02G059500	610.304	9.25338	2.34057	0.959467	2.43944	0.0147099	91.4929	1129.12
Glyma.17G043700	250.875	7.97083	-2.40404	0.986321	-2.43738	0.0147941	474.011	27.7399
Glyma.08G339600	201.344	7.65352	2.4194	0.994166	2.4336	0.0149495	19.4666	383.221
Glyma.10G037100	129.777	7.01989	2.45327	1.01023	2.42843	0.0151642	6.8133	252.741
Glyma.09G238200	194.179	7.60124	-2.41661	0.995163	-2.42835	0.0151676	369.865	18.4932
Glyma.09G038500	412.745	8.68911	-2.35128	0.968476	-2.42781	0.0151901	767.956	57.5345
Glyma.15G110200	281.211	8.13551	-2.38146	0.981113	-2.4273	0.0152116	528.517	33.9043
Glyma.13G016400	540.387	9.07785	-2.33073	0.960766	-2.4259	0.0152704	999.608	81.1648
Glyma.18G120000	122.261	6.93382	-2.45673	1.01276	-2.42577	0.015276	240.412	4.10961
Glyma.05G034500	3146.01	11.6193	2.26918	0.93611	2.42406	0.0153483	569.397	5722.63
Glyma.12G076700	121.288	6.92229	-2.45371	1.01276	-2.42279	0.0154019	238.465	4.10961
Glyma.14G138300	1838.24	10.8441	2.27658	0.939894	2.42217	0.0154283	325.092	3351.39
Glyma.13G212900	335.501	8.39017	-2.35997	0.974393	-2.42199	0.0154356	626.824	44.1783
Glyma.18G226800	203.48	7.66874	-2.40396	0.992716	-2.4216	0.0154523	386.411	20.548
Glyma.06G100300	295.405	8.20655	-2.36973	0.978708	-2.42128	0.0154658	553.824	36.9865
Glyma.12G091100	225.488	7.81691	-2.3906	0.988444	-2.41854	0.0155827	426.318	24.6577
Glyma.U014700	184.905	7.53064	-2.40899	0.996148	-2.41831	0.0155929	352.345	17.4658
Glyma.02G190900	166.547	7.37979	2.41122	0.999601	2.41218	0.0158573	14.5999	318.495
Glyma.07G178500	341.855	8.41724	2.34262	0.972274	2.40943	0.0159775	46.7198	636.989
Glyma.10G205800	232.355	7.86019	-2.37373	0.986141	-2.40709	0.0160801	437.998	26.7125
Glyma.02G048400,Glyma.02G048600	136.807	7.096	-2.43454	1.01229	-2.40497	0.0161736	271.559	2.0548
Glyma.11G039400	242.143	7.91971	-2.36551	0.984185	-2.40352	0.016238	455.518	28.7673
Glyma.19G260400	430.455	8.74972	-2.31147	0.963702	-2.39854	0.0164608	796.183	64.7263
Glyma.08G199800	115.907	6.85683	-2.42894	1.01298	-2.39783	0.0164927	228.732	3.08221
Glyma.20G027200	477.904	8.90058	-2.303	0.960541	-2.39761	0.0165024	881.836	73.973
Glyma.20G145000	340.962	8.41347	-2.32231	0.970519	-2.39285	0.0167179	633.637	48.2879
Glyma.02G298600	155.273	7.27866	2.3933	1.00062	2.39182	0.0167653	13.6266	296.919
Glyma.13G220900	782.691	9.6123	-2.2672	0.947918	-2.39177	0.0167675	1430.79	134.59
Glyma.03G072100	129.02	7.01145	-2.42084	1.01228	-2.39148	0.0167807	255.985	2.0548
Glyma.03G078200	280.805	8.13343	-2.33694	0.977277	-2.39128	0.0167898	524.624	36.9865
Glyma.05G002000	127.073	6.98952	-2.41709	1.01227	-2.38779	0.0169502	252.092	2.0548
Glyma.09G124200	141.917	7.1489	-2.39669	1.00386	-2.38747	0.0169648	272.532	11.3014
Glyma.07G013600	158.842	7.31145	2.38385	0.999208	2.38574	0.0170449	14.5999	303.084
Glyma.12G135300	123.667	6.95031	-2.41018	1.01226	-2.38099	0.017266	245.279	2.0548
Glyma.10G168900	115.015	6.84568	-2.407	1.01093	-2.38096	0.0172674	223.866	6.16441
Glyma.13G018000	802.347	9.64808	-2.25002	0.945722	-2.37916	0.0173523	1462.91	141.782
Glyma.17G119400	108.148	6.75686	-2.40787	1.01277	-2.3775	0.0174305	212.186	4.10961
Glyma.03G132700	11485.6	13.4875	2.19681	0.924635	2.37587	0.0175076	2321.39	20649.8
Glyma.17G106900	181.823	7.50639	2.35817	0.992799	2.37527	0.0175361	19.4666	344.18
Glyma.18G272100	171.279	7.4202	-2.36339	0.995283	-2.37459	0.0175684	325.092	17.4658
Glyma.18G002800	13796.6	13.752	2.19255	0.923925	2.37308	0.0176405	2806.11	24787.1
Glyma.09G139200	473.119	8.88606	-2.27069	0.957545	-2.37137	0.0177224	869.182	77.0552
Glyma.06G284900	131.67	7.04078	-2.38029	1.00521	-2.36794	0.0178873	253.065	10.274
Glyma.03G126800	106.769	6.73835	2.39827	1.01292	2.36767	0.0179005	2.91999	210.617
Glyma.02G028600,Glyma.02G028700	2127.43	11.0549	2.20287	0.930647	2.36703	0.0179315	418.531	3836.32
Glyma.15G267000	315.602	8.30196	-2.29431	0.970049	-2.36514	0.018023	584.97	46.2331
Glyma.13G333100	116.367	6.86254	-2.39379	1.01223	-2.36488	0.0180361	230.679	2.0548
Glyma.07G025800	105.741	6.7244	2.39476	1.01292	2.36422	0.0180683	2.91999	208.563
Glyma.07G246300	5837.46	12.5111	2.18565	0.92452	2.36409	0.0180743	1192.33	10482.6
Glyma.20G144600	592.054	9.20959	-2.2456	0.950372	-2.36287	0.0181341	1081.37	102.74
Glyma.08G328800	262.285	8.03499	-2.30636	0.976638	-2.36152	0.0181999	488.611	35.9591
Glyma.17G044500	534.276	9.06144	2.24775	0.952589	2.35962	0.0182937	91.4929	977.06
Glyma.04G063800	312.195	8.2863	-2.28684	0.969666	-2.35838	0.018355	578.157	46.2331
Glyma.17G195100	428.156	8.74199	-2.26121	0.958893	-2.35814	0.0183665	786.449	69.8634
Glyma.20G241800	234.41	7.87289	-2.31091	0.980603	-2.35662	0.0184421	437.998	30.8221
Glyma.10G142100	375.326	8.552	-2.26588	0.962636	-2.35383	0.018581	691.063	59.5893
Glyma.13G362200	243.603	7.92839	2.30074	0.978421	2.35148	0.0186988	33.0932	454.112
Glyma.12G096900	101.794	6.66951	-2.38147	1.01296	-2.35099	0.0187235	200.506	3.08221
Glyma.01G154900	1405.03	10.4564	-2.18856	0.932245	-2.34763	0.0188935	2531.63	278.426
Glyma.13G298700	205.075	7.68001	-2.3119	0.98514	-2.34678	0.0189366	384.465	25.6851
Glyma.12G017300	153.164	7.25893	2.33905	0.997275	2.34544	0.0190048	15.5733	290.755
Glyma.01G012100	686.602	9.42333	-2.21428	0.944376	-2.3447	0.0190423	1246.83	126.37
Glyma.13G068800	599.057	9.22655	2.22062	0.947494	2.34368	0.0190945	108.039	1090.07
Glyma.19G250000	108.094	6.75614	-2.37219	1.01217	-2.34366	0.0190956	214.132	2.0548
Glyma.18G103000	408.149	8.67295	-2.24568	0.958514	-2.34287	0.0191358	748.49	67.8086
Glyma.15G263600	413.043	8.69015	-2.24477	0.958128	-2.34287	0.0191359	757.25	68.836
Glyma.10G007000	99.5769	6.63774	2.37225	1.01291	2.34202	0.0191796	2.91999	196.234
Glyma.20G031700	98.874	6.62752	-2.37001	1.01296	-2.33969	0.0192999	194.666	3.08221
Glyma.15G118500	105.768	6.72476	-2.3651	1.01092	-2.33954	0.0193073	205.372	6.16441
Glyma.03G252500	115.069	6.84636	-2.35855	1.00813	-2.33953	0.0193078	221.919	8.21922
Glyma.02G282100	317.143	8.30899	-2.26035	0.966731	-2.33814	0.0193801	584.97	49.3153
Glyma.07G268500	465.738	8.86337	2.22925	0.953663	2.33757	0.0194096	80.7863	850.689
Glyma.13G250400	185.446	7.53486	-2.35965	1.00963	-2.33714	0.0194319	369.865	1.0274
Glyma.11G185100	105.66	6.72329	-2.36514	1.01215	-2.33674	0.0194528	209.266	2.0548
Glyma.04G033500	479.635	8.90579	-2.22304	0.952392	-2.33417	0.019587	875.022	84.247
Glyma.13G208000	1074.83	10.0699	2.1701	0.932984	2.32598	0.0200194	216.079	1933.57
Glyma.09G087200	593.73	9.21366	-2.19546	0.945013	-2.3232	0.0201682	1076.5	110.959
Glyma.06G158800	266.286	8.05684	-2.25748	0.971781	-2.32304	0.0201773	492.504	40.0687
Glyma.14G151600	120.963	6.91842	-2.33149	1.00494	-2.32003	0.0203395	231.652	10.274
Glyma.04G139100	869.345	9.76378	-2.17137	0.935942	-2.31998	0.0203419	1566.09	172.604
Glyma.18G259500	156.733	7.29216	-2.34198	1.00958	-2.31976	0.0203537	312.438	1.0274
Glyma.02G029900	94.0073	6.5547	-2.34942	1.01295	-2.31938	0.0203746	184.932	3.08221
Glyma.07G121900	1852.27	10.8551	2.14269	0.924613	2.31739	0.0204823	393.225	3311.32
Glyma.17G251800	3161.97	11.6266	-2.13089	0.920087	-2.31596	0.0205602	5635.57	688.36
Glyma.14G064500	98.8469	6.62712	-2.34346	1.01209	-2.31547	0.0205871	195.639	2.0548
Glyma.10G200800	5871.23	12.5194	-2.1234	0.91708	-2.3154	0.0205913	10443.8	1298.64
Glyma.04G249700	885.54	9.79041	-2.16414	0.934865	-2.31492	0.0206173	1593.34	177.741
Glyma.16G019900	471.253	8.88036	2.19912	0.950279	2.31418	0.0206578	85.6529	856.854
Glyma.U039100	144.458	7.17451	-2.30534	0.997051	-2.31216	0.0207689	273.505	15.411
Glyma.11G254700	426.372	8.73597	-2.20375	0.95319	-2.31198	0.020779	776.716	76.0278
Glyma.07G089300	299.596	8.22687	-2.2323	0.965763	-2.31144	0.0208086	550.904	48.2879
Glyma.05G227400	1513.15	10.5633	2.13619	0.925503	2.30813	0.0209917	322.172	2704.12
Glyma.18G184600	96.4136	6.59116	-2.33496	1.01206	-2.30714	0.021047	190.772	2.0548
Glyma.02G068100	231.084	7.85228	-2.25104	0.975892	-2.30665	0.0210742	428.265	33.9043
Glyma.05G161600	134.211	7.06836	2.30559	0.999618	2.30647	0.0210842	13.6266	254.796
Glyma.13G077800	187.528	7.55096	-2.27183	0.98502	-2.30638	0.0210894	350.398	24.6577
Glyma.03G163500	199.586	7.64087	2.2652	0.982164	2.30633	0.0210919	27.2532	371.92
Glyma.03G244400	990.875	9.95256	-2.14783	0.931482	-2.30582	0.0211208	1777.3	204.453
Glyma.15G228200	139.213	7.12115	-2.32663	1.00951	-2.30471	0.0211829	277.399	1.0274
Glyma.12G015700	416.585	8.70247	2.19615	0.952951	2.30457	0.0211904	74.9463	758.223
Glyma.10G283800	300.596	8.23168	-2.22197	0.964677	-2.30333	0.0212604	551.877	49.3153
Glyma.19G207300	186.555	7.54345	-2.2683	0.984922	-2.30302	0.0212776	348.452	24.6577
Glyma.18G070500	146.919	7.19887	-2.29079	0.995407	-2.30136	0.0213711	277.399	16.4384
Glyma.01G221900	91.1144	6.50961	-2.33056	1.01282	-2.30106	0.0213883	178.119	4.10961
Glyma.06G286800	89.8166	6.48891	2.33063	1.01287	2.301	0.0213915	2.91999	176.713
Glyma.12G177900	560.069	9.12946	-2.17075	0.943526	-2.30068	0.0214097	1012.26	107.877
Glyma.20G090500	102.389	6.67791	-2.32132	1.00956	-2.29934	0.0214856	197.586	7.19182
Glyma.16G052000	194.882	7.60646	-2.25833	0.982521	-2.29851	0.0215331	363.052	26.7125
Glyma.16G016700	255.228	7.99564	2.23015	0.970606	2.29769	0.0215793	39.9065	470.55
Glyma.18G059600	155.733	7.28293	-2.27974	0.992455	-2.29708	0.0216145	292.972	18.4932
Glyma.10G296600	1206.2	10.2363	2.127	0.926695	2.29526	0.0217184	257.932	2154.46
Glyma.15G169600	193.909	7.59923	-2.25488	0.982417	-2.29524	0.0217195	361.105	26.7125
Glyma.02G058000	93.0881	6.54052	-2.32244	1.01208	-2.29473	0.0217485	181.039	5.13701
Glyma.03G261500	231.598	7.85548	-2.23612	0.974495	-2.29464	0.0217536	428.265	34.9317
Glyma.08G009900	401.471	8.64915	-2.18616	0.952914	-2.29418	0.0217802	729.996	72.9456
Glyma.08G366600	168.954	7.40048	-2.26494	0.988301	-2.29175	0.0219199	316.332	21.5754
Glyma.15G077600	253.633	7.9866	-2.22284	0.970204	-2.29111	0.0219571	467.198	40.0687
Glyma.07G134500	248.74	7.95849	-2.2239	0.970956	-2.29043	0.0219965	458.438	39.0413
Glyma.17G165300	203.642	7.66989	2.24339	0.979608	2.29009	0.022016	29.1999	378.084
Glyma.06G028000	1556.11	10.6037	-2.11175	0.922383	-2.28945	0.0220531	2770.09	342.125
Glyma.05G068000	1610.97	10.6537	-2.10963	0.921828	-2.28853	0.0221069	2866.45	355.481
Glyma.19G187300	2136.4	11.061	-2.10259	0.918847	-2.28829	0.0221204	3794.03	478.769
Glyma.05G116300	87.194	6.44616	-2.31707	1.01293	-2.28749	0.0221672	171.306	3.08221
Glyma.19G231900	1140.25	10.1551	2.11773	0.926252	2.28634	0.0222345	246.252	2034.26
Glyma.09G202600	1986.43	10.956	2.1003	0.919063	2.28526	0.0222973	445.784	3527.07
Glyma.11G208300	353.724	8.46648	2.18517	0.956217	2.28522	0.0222999	63.2664	644.181
Glyma.15G167800	279.697	8.12772	2.20268	0.965048	2.28246	0.0224624	46.7198	512.674
Glyma.13G005500	2509.94	11.2934	2.08969	0.916285	2.28061	0.0225713	573.291	4446.6
Glyma.19G007700	760.954	9.57166	-2.12667	0.93296	-2.27949	0.0226382	1362.66	159.247
Glyma.08G244800	105.579	6.72218	2.29535	1.00717	2.27901	0.0226662	8.75996	202.398
Glyma.11G200100	712.476	9.4767	-2.12944	0.93439	-2.27896	0.0226693	1277.01	147.946
Glyma.18G106300	378.517	8.56421	-2.17043	0.952874	-2.27777	0.02274	687.17	69.8634
Glyma.11G146500	706.123	9.46378	-2.12752	0.934331	-2.27706	0.0227828	1265.33	146.919
Glyma.18G226900,Glyma.18G227000	197.856	7.62831	-2.23044	0.979629	-2.27682	0.0227972	366.945	28.7673
Glyma.17G092800	2348.59	11.1976	2.08603	0.916232	2.27675	0.0228014	538.251	4158.92
Glyma.07G097000	89.1947	6.47889	-2.29994	1.0121	-2.27244	0.0230598	173.252	5.13701
Glyma.10G017000	93.1151	6.54094	-2.29668	1.01095	-2.27179	0.023099	180.066	6.16441
Glyma.02G003700	168.494	7.39655	-2.24093	0.986518	-2.27156	0.0231132	314.385	22.6029
Glyma.02G135200	120.044	6.90742	-2.26919	1.00133	-2.26618	0.0234404	227.759	12.3288
Glyma.04G020200	112.446	6.81309	-2.28582	1.00917	-2.26506	0.0235092	223.866	1.0274
Glyma.15G143600	296.784	8.21327	-2.1747	0.960503	-2.26413	0.0235662	541.171	52.3975
Glyma.20G189600	105.363	6.71922	-2.27806	1.00637	-2.26366	0.0235953	201.479	9.24662
Glyma.01G112900	202.777	7.66375	-2.21061	0.977021	-2.2626	0.0236603	374.731	30.8221
Glyma.01G179400	2122.72	11.0517	2.06968	0.914888	2.26222	0.0236837	495.424	3750.02
Glyma.09G040800	82.3274	6.3633	-2.29108	1.01291	-2.26187	0.0237052	161.573	3.08221
Glyma.02G053600	203.588	7.66951	2.20826	0.976599	2.26117	0.0237485	31.1465	376.029
Glyma.01G108200	307.707	8.26541	2.16553	0.958408	2.25951	0.0238517	55.4797	559.934
Glyma.09G184600	826.734	9.69128	-2.09658	0.928175	-2.25882	0.0238949	1472.65	180.823
Glyma.20G152600	84.247	6.39655	-2.28528	1.01186	-2.25849	0.0239154	166.439	2.0548
Glyma.06G319700	319.441	8.31941	2.16048	0.956745	2.25815	0.0239362	58.3997	580.482
Glyma.18G046300	401.606	8.64964	-2.14006	0.948112	-2.25718	0.023997	725.13	78.0826
Glyma.13G191400	108.796	6.76549	-2.26695	1.00466	-2.25644	0.024043	207.319	10.274
Glyma.07G262500	287.997	8.16991	-2.16467	0.960488	-2.25372	0.0242137	524.624	51.3701
Glyma.08G037900	166.818	7.38213	2.21843	0.985034	2.25214	0.0243136	23.3599	310.276
Glyma.09G155500	742.055	9.53538	-2.09184	0.9294	-2.25075	0.0244016	1321.78	162.33
Glyma.13G196200	140.132	7.13065	-2.23385	0.993092	-2.24939	0.0244875	262.799	17.4658
Glyma.19G008700	337.475	8.39864	-2.14451	0.953512	-2.24906	0.0245087	611.25	63.6989
Glyma.12G234600,Glyma.12G234700	1819.39	10.8292	2.05637	0.914385	2.24891	0.0245185	430.211	3208.58
Glyma.13G324900	176.362	7.46239	-2.20855	0.982149	-2.24869	0.0245323	327.038	25.6851
Glyma.15G105900	91.7633	6.51984	2.27112	1.01011	2.24839	0.0245511	6.8133	176.713
Glyma.05G231800	81.8677	6.35522	-2.27713	1.01286	-2.24821	0.0245629	159.626	4.10961
Glyma.12G206600	809.187	9.66033	-2.08348	0.926993	-2.24757	0.0246039	1438.58	179.795
Glyma.08G071100	104.173	6.70284	-2.2677	1.00898	-2.24752	0.0246066	207.319	1.0274
Glyma.02G086100	2102.5	11.0379	2.0504	0.912585	2.2468	0.0246527	502.238	3702.76
Glyma.10G022500	121.044	6.91939	-2.24544	0.999493	-2.24658	0.0246671	228.732	13.3562
Glyma.12G059200	843.903	9.72093	2.07978	0.925879	2.24628	0.0246862	188.826	1498.98
Glyma.09G180800	81.3811	6.34662	-2.27404	1.01287	-2.24515	0.0247584	158.653	4.10961
Glyma.05G162800	292.918	8.19435	-2.15222	0.958712	-2.24491	0.024774	532.411	53.4249
Glyma.15G274600	351.696	8.45819	-2.13405	0.951212	-2.2435	0.0248643	635.584	67.8086
Glyma.19G065800	101.74	6.66874	-2.26172	1.00891	-2.24174	0.024978	202.452	1.0274
Glyma.13G019700	265.502	8.05258	-2.15617	0.962377	-2.24046	0.0250609	483.744	47.2605
Glyma.10G019800	328.688	8.36057	-2.13504	0.953345	-2.23952	0.025122	594.704	62.6715
Glyma.12G130000	99.3065	6.63382	-2.25541	1.00884	-2.23564	0.025375	197.586	1.0274
Glyma.02G205800	190.583	7.57428	-2.18443	0.977111	-2.23561	0.0253776	351.372	29.7947
Glyma.19G046000	79.3803	6.31071	-2.26141	1.01175	-2.23515	0.0254076	156.706	2.0548
Glyma.17G223000	132.319	7.04787	-2.22111	0.994421	-2.23357	0.0255112	248.199	16.4384
Glyma.09G063000	172.468	7.43019	-2.19254	0.981703	-2.23341	0.0255222	319.252	25.6851
Glyma.02G303000	136.726	7.09514	-2.21698	0.992835	-2.23298	0.02555	255.985	17.4658
Glyma.08G164800	118.124	6.88416	-2.22926	0.999359	-2.23069	0.0257019	222.892	13.3562
Glyma.10G242300	82.3814	6.36425	-2.25645	1.01216	-2.22934	0.0257915	159.626	5.13701
Glyma.09G094000	1093.18	10.0943	2.04622	0.91827	2.22834	0.0258576	257.932	1928.43
Glyma.18G228700	76.4874	6.25715	-2.25616	1.01288	-2.22748	0.0259155	149.893	3.08221
Glyma.11G091400	675.923	9.40071	2.06707	0.928189	2.22699	0.0259479	151.839	1200.01
Glyma.15G161100	126.452	6.98244	-2.21764	0.995957	-2.22664	0.0259713	237.492	15.411
Glyma.19G093400	164.736	7.36401	2.18858	0.983125	2.22614	0.0260046	24.3332	305.138
Glyma.13G168700	1404.3	10.4556	2.03467	0.914037	2.22603	0.0260123	338.718	2469.88
Glyma.08G081600	193.314	7.5948	2.17044	0.975272	2.22547	0.0260496	31.1465	355.481
Glyma.19G185600	77.4337	6.27489	-2.25111	1.0117	-2.22508	0.026076	152.813	2.0548
Glyma.19G024200	187.663	7.552	-2.1731	0.976735	-2.22486	0.0260904	345.532	29.7947
Glyma.13G116900	96.3325	6.58995	2.23916	1.00709	2.22339	0.0261894	8.75996	183.905
Glyma.08G356800	94.1425	6.55677	-2.24068	1.00798	-2.22294	0.0262201	180.066	8.21922
Glyma.06G149100	763.117	9.57576	2.05541	0.924656	2.22289	0.0262231	175.199	1351.03
Glyma.03G139900	116.664	6.86622	-2.22094	0.999293	-2.22251	0.026249	219.972	13.3562
Glyma.02G042500	545.307	9.09093	2.0733	0.933291	2.2215	0.0263174	119.719	970.895
Glyma.07G048000	150.947	7.2379	2.19107	0.986842	2.22029	0.0263994	21.4132	280.481
Glyma.15G011000	93.4666	6.54638	-2.23878	1.00864	-2.2196	0.0264458	185.906	1.0274
Glyma.11G035300	147.027	7.19993	-2.19187	0.988052	-2.21837	0.0265296	273.505	20.548
Glyma.19G120600	92.9799	6.53885	-2.2373	1.00862	-2.21817	0.0265434	184.932	1.0274
Glyma.19G083600	137.726	7.10566	-2.19597	0.991008	-2.2159	0.0266986	256.959	18.4932
Glyma.06G305700	2013.6	10.9756	2.01182	0.908091	2.21544	0.0267302	503.211	3523.99
Glyma.15G199700	5199.52	12.3442	1.99672	0.901599	2.21464	0.0267847	1337.35	9061.69
Glyma.14G153500	110.797	6.79178	-2.21677	1.00098	-2.2146	0.0267876	209.266	12.3288
Glyma.07G258700	234.707	7.87472	-2.1348	0.964719	-2.21287	0.0269063	427.291	42.1235
Glyma.20G129900	477.931	8.90066	2.07066	0.936075	2.21207	0.0269617	104.146	851.717
Glyma.02G305400	6503.35	12.667	-1.99157	0.900344	-2.21201	0.0269661	11321.8	1684.94
Glyma.10G142600	676.328	9.40158	2.04768	0.925921	2.21151	0.0270007	155.733	1196.92
Glyma.03G137900	1130.22	10.1424	2.02349	0.915093	2.21124	0.0270195	274.479	1985.97
Glyma.10G254300	171.035	7.41815	-2.16535	0.979778	-2.21004	0.0271021	315.358	26.7125
Glyma.04G153700	153.894	7.26579	-2.17687	0.985022	-2.20997	0.0271076	285.185	22.6029
Glyma.19G001900	96.6029	6.59399	-2.22367	1.00627	-2.20982	0.0271176	183.959	9.24662
Glyma.08G180400	101.01	6.65835	-2.21944	1.00451	-2.20948	0.027141	191.746	10.274
Glyma.11G213500	74.5137	6.21943	-2.23475	1.01161	-2.20911	0.0271673	146.973	2.0548
Glyma.17G069500	123.045	6.94304	-2.19888	0.995746	-2.20827	0.0272253	230.679	15.411
Glyma.09G126900	106.525	6.73505	2.21161	1.00204	2.20711	0.0273064	11.6799	201.371
Glyma.08G273600	89.6814	6.48674	2.22618	1.00867	2.20704	0.0273113	7.78663	171.576
Glyma.13G259200	232.761	7.8627	-2.12839	0.96442	-2.20692	0.02732	423.398	42.1235
Glyma.09G145700	96.1162	6.58671	-2.22043	1.00627	-2.20661	0.0273416	182.986	9.24662
Glyma.14G164900	74.027	6.20998	-2.23192	1.01159	-2.20634	0.0273604	145.999	2.0548
Glyma.14G220600	78.9748	6.30332	-2.23248	1.0122	-2.20557	0.0274141	152.813	5.13701
Glyma.09G189200	122.072	6.93158	-2.19337	0.995686	-2.20288	0.0276034	228.732	15.411
Glyma.02G298500	712.476	9.4767	2.03393	0.923335	2.20281	0.0276084	167.413	1257.54
Glyma.02G016400	160.761	7.32878	-2.16311	0.982123	-2.20248	0.0276314	296.865	24.6577
Glyma.02G237300	72.5941	6.18178	-2.23028	1.01284	-2.202	0.0276656	142.106	3.08221
Glyma.03G226800	924.094	9.8519	2.01928	0.917301	2.20132	0.0277131	223.866	1624.32
Glyma.12G233700	73.0537	6.19089	-2.22615	1.01156	-2.20071	0.0277569	144.053	2.0548
Glyma.02G213500	639.531	9.32087	2.03609	0.925652	2.19963	0.0278329	148.919	1130.14
Glyma.08G339500	1388.62	10.4394	2.00126	0.91002	2.19914	0.0278683	348.452	2428.78
Glyma.16G016600	228.976	7.83905	2.12023	0.964196	2.19896	0.0278809	41.8531	416.098
Glyma.10G205600	72.1074	6.17208	-2.22688	1.01284	-2.19865	0.0279027	141.133	3.08221
Glyma.15G031400	86.1666	6.42906	-2.21463	1.00833	-2.19634	0.0280678	171.306	1.0274
Glyma.12G216700	76.4063	6.25562	2.22323	1.01246	2.19588	0.0281008	4.86664	147.946
Glyma.11G127100	465.548	8.86279	-2.05158	0.934625	-2.19508	0.0281577	827.329	103.768
Glyma.12G092600	72.0804	6.17153	-2.22024	1.01153	-2.19494	0.0281677	142.106	2.0548
Glyma.05G145700	85.6799	6.42089	-2.21287	1.00831	-2.19464	0.0281892	170.332	1.0274
Glyma.04G242800	116.205	6.86052	-2.18843	0.997317	-2.19432	0.0282126	218.026	14.3836
Glyma.01G219100	73.5945	6.20153	-2.22012	1.01291	-2.19183	0.028392	143.079	4.10961
Glyma.13G302100	436.159	8.76871	-2.05205	0.936369	-2.19149	0.028416	775.743	96.5758
Glyma.02G212400	508.429	8.9899	2.04063	0.931185	2.19143	0.0284205	115.826	901.032
Glyma.18G085400	80.9485	6.33893	-2.21513	1.01107	-2.19088	0.0284603	155.733	6.16441
Glyma.14G049500	1608.07	10.6511	-1.98656	0.906762	-2.19082	0.0284645	2804.16	411.988
Glyma.18G281400	309.032	8.27161	2.07994	0.949576	2.19039	0.0284958	63.2664	554.797
Glyma.08G321400	877.077	9.77656	2.0073	0.916638	2.18985	0.0285352	215.106	1539.05
Glyma.08G241600	1592.93	10.6375	1.98496	0.906637	2.18937	0.0285701	408.798	2777.07
Glyma.14G102900	73.1078	6.19195	-2.21645	1.01291	-2.18819	0.0286554	142.106	4.10961
Glyma.06G176200	331.797	8.37416	-2.0666	0.945924	-2.18474	0.028908	593.73	69.8634
Glyma.09G218100	164.222	7.3595	-2.13511	0.97892	-2.18109	0.0291769	301.732	26.7125
Glyma.06G121400	372.487	8.54105	-2.05181	0.940778	-2.18097	0.0291858	663.81	81.1648
Glyma.06G032100	69.6471	6.12199	-2.20486	1.01143	-2.17994	0.0292621	137.239	2.0548
Glyma.20G184900	69.6471	6.12199	-2.20486	1.01143	-2.17994	0.0292621	137.239	2.0548
Glyma.10G207100	200.37	7.64653	2.11119	0.96855	2.17974	0.0292767	36.0132	364.728
Glyma.11G134300	176.389	7.46261	2.11993	0.974552	2.17528	0.029609	30.1732	322.604
Glyma.15G062300	432.888	8.75785	2.03239	0.934332	2.17523	0.0296126	98.3062	767.47
Glyma.16G165800	2412.34	11.2362	-1.95541	0.899685	-2.17344	0.0297476	4179.47	645.209
Glyma.03G039800	79.84	6.31904	-2.19008	1.00799	-2.17273	0.0298004	158.653	1.0274
Glyma.13G043500	141.7	7.1467	-2.14052	0.985616	-2.17176	0.029874	261.825	21.5754
Glyma.06G020300	79.3533	6.31022	-2.18804	1.00796	-2.17077	0.0299489	157.679	1.0274
Glyma.17G027300	70.6745	6.14312	-2.19749	1.01293	-2.16945	0.0300489	137.239	4.10961
Glyma.05G124900	80.4618	6.33023	2.19124	1.01021	2.1691	0.0300754	6.8133	154.11
Glyma.08G345400	282.833	8.14381	-2.06234	0.950814	-2.16903	0.0300807	507.104	58.5619
Glyma.16G047600	421.641	8.71987	2.02562	0.934288	2.16809	0.0301517	96.3595	746.921
Glyma.17G066500	120.152	6.90872	-2.15348	0.993572	-2.16741	0.0302034	223.866	16.4384
Glyma.04G104100	67.7004	6.08109	-2.19188	1.01135	-2.16728	0.0302134	133.346	2.0548
Glyma.11G116600	940.722	9.87762	-1.97507	0.91164	-2.1665	0.0302732	1641.03	240.412
Glyma.14G180300	438.457	8.77629	2.02055	0.93265	2.16646	0.0302762	101.226	775.689
Glyma.08G255800	947.211	9.88754	1.97434	0.911431	2.1662	0.0302956	242.359	1652.06
Glyma.13G169900	148.568	7.21498	-2.12748	0.982552	-2.16526	0.0303676	273.505	23.6303
Glyma.04G251000	435.781	8.76746	-2.01935	0.932717	-2.16502	0.0303861	770.876	100.685
Glyma.11G174500	77.8933	6.28343	-2.18174	1.00786	-2.16472	0.0304088	154.759	1.0274
Glyma.18G113100	184.338	7.52621	-2.10196	0.9712	-2.16429	0.0304421	335.798	32.8769
Glyma.06G291000	67.2137	6.07068	-2.18853	1.01133	-2.16402	0.0304627	132.373	2.0548
Glyma.13G210500	94.1966	6.5576	-2.17306	1.0044	-2.16353	0.0305002	178.119	10.274
Glyma.19G138700	94.1966	6.5576	-2.17306	1.0044	-2.16353	0.0305002	178.119	10.274
Glyma.20G130000	287.024	8.16503	2.05338	0.949317	2.163	0.0305409	60.3464	513.701
Glyma.07G183200	152.001	7.24794	-2.1214	0.981074	-2.16232	0.0305934	279.345	24.6577
Glyma.14G177600	85.3825	6.41587	-2.17839	1.008	-2.1611	0.0306878	162.546	8.21922
Glyma.08G041100	414.719	8.69599	-2.01798	0.933927	-2.16075	0.030715	733.89	95.5484
Glyma.13G304500	76.92	6.26529	-2.17742	1.0078	-2.16058	0.0307281	152.813	1.0274
Glyma.14G013200	119.233	6.89764	2.1459	0.993272	2.16044	0.0307388	16.5466	221.919
Glyma.18G116200,Glyma.18G116300	127.019	6.9889	-2.13787	0.990099	-2.15925	0.0308311	235.546	18.4932
Glyma.20G201400	76.4333	6.25613	-2.17522	1.00776	-2.15846	0.0308917	151.839	1.0274
Glyma.09G262800	66.2404	6.04964	-2.18172	1.01128	-2.15738	0.0309757	130.426	2.0548
Glyma.13G330400	603.977	9.23835	-1.98664	0.921016	-2.15701	0.0310049	1058.98	148.973
Glyma.05G206200	76.5685	6.25868	-2.18094	1.01114	-2.15692	0.031012	146.973	6.16441
Glyma.03G230000	1737.12	10.7625	-1.93924	0.900038	-2.15461	0.031192	3003.69	470.55
Glyma.16G209800	966.461	9.91657	1.9585	0.909164	2.15418	0.0312261	252.092	1680.83
Glyma.08G138600	113.798	6.83034	-2.14378	0.995174	-2.15417	0.0312265	212.186	15.411
Glyma.02G143200	243.17	7.92582	-2.05908	0.956021	-2.1538	0.0312556	437.025	49.3153
Glyma.09G235600	84.4092	6.39933	-2.17087	1.00801	-2.15362	0.0312697	160.599	8.21922
Glyma.13G152900	189.258	7.56421	-2.08512	0.968575	-2.15277	0.0313364	343.585	34.9317
Glyma.19G000900	238.763	7.89943	-2.05866	0.956681	-2.15188	0.0314068	429.238	48.2879
Glyma.09G025400	328.282	8.35879	2.02583	0.941849	2.1509	0.0314838	72.9996	583.565
Glyma.13G213200	74.4867	6.21891	-2.16615	1.00762	-2.14976	0.031574	147.946	1.0274
Glyma.04G248500	1693.19	10.7255	1.93358	0.899522	2.14956	0.0315901	461.358	2925.01
Glyma.13G181900	92.2499	6.52748	-2.15888	1.00438	-2.14946	0.0315982	174.226	10.274
Glyma.10G222500	371.136	8.5358	-2.01148	0.936445	-2.14799	0.0317144	656.997	85.2744
Glyma.07G111300	65.2941	6.02888	-2.17507	1.01275	-2.14769	0.0317386	127.506	3.08221
Glyma.15G221300	962	9.90989	-1.94857	0.908007	-2.14599	0.0318737	1670.23	253.768
Glyma.19G016400	659.944	9.3662	-1.96734	0.916853	-2.14575	0.0318929	1152.42	167.467
Glyma.12G116900	74.9733	6.22831	2.1611	1.00721	2.14564	0.0319021	0.973329	148.973
Glyma.17G053000	73.5133	6.19993	-2.16145	1.00755	-2.14525	0.0319326	145.999	1.0274
Glyma.17G128000	15841.6	13.9514	1.90198	0.887094	2.14406	0.0320282	4546.42	27136.8
Glyma.13G271800	82.9492	6.37416	-2.15934	1.00802	-2.14217	0.0321802	157.679	8.21922
Glyma.13G273000	231.923	7.8575	-2.04975	0.956928	-2.14202	0.0321923	416.585	47.2605
Glyma.13G365300	172.252	7.42838	2.08255	0.972275	2.14193	0.0321988	31.1465	313.358
Glyma.06G235500	2695.42	11.3963	1.91251	0.893404	2.1407	0.0322982	757.25	4633.58
Glyma.07G150900	63.8071	5.99564	-2.16394	1.01116	-2.14007	0.0323493	125.559	2.0548
Glyma.08G261600	73.4322	6.19834	2.15385	1.00709	2.13869	0.0324607	0.973329	145.891
Glyma.06G052800	72.0533	6.17099	-2.15417	1.00743	-2.13828	0.0324941	143.079	1.0274
Glyma.04G108500	86.3829	6.43267	-2.14988	1.00623	-2.13657	0.0326326	163.519	9.24662
Glyma.11G042500	259.392	8.01899	-2.02962	0.950584	-2.13513	0.0327503	463.304	55.4797
Glyma.15G018100	71.08	6.15137	-2.14917	1.00735	-2.13349	0.0328849	141.133	1.0274
Glyma.15G140200	62.8338	5.97347	-2.15651	1.0111	-2.13284	0.0329381	123.613	2.0548
Glyma.09G266200	69.7282	6.12367	-2.15843	1.01234	-2.13212	0.0329972	134.319	5.13701
Glyma.09G027900	114.312	6.83683	-2.11727	0.993161	-2.13185	0.0330195	212.186	16.4384
Glyma.10G049600	77.5689	6.27741	-2.15246	1.00971	-2.13175	0.0330275	147.946	7.19182
Glyma.13G186600	275.209	8.10438	2.01856	0.947181	2.13113	0.0330787	60.3464	490.071
Glyma.01G129400	5455.78	12.4136	1.8896	0.887373	2.12943	0.0332191	1580.69	9330.87
Glyma.19G015000	153.029	7.25766	-2.08113	0.977432	-2.12918	0.0332391	279.345	26.7125
Glyma.09G022500	887.622	9.7938	-1.93048	0.906967	-2.1285	0.0332955	1536.89	238.357
Glyma.03G156700	432.996	8.75821	-1.97451	0.927756	-2.12826	0.0333153	760.17	105.822
Glyma.10G010300	69.2415	6.11357	-2.15411	1.01235	-2.12784	0.0333504	133.346	5.13701
Glyma.09G131900	81.0026	6.3399	-2.1435	1.00804	-2.1264	0.0334696	153.786	8.21922
Glyma.02G102800	88.8433	6.47319	-2.13295	1.00435	-2.12371	0.0336945	167.413	10.274
Glyma.02G258000	76.5955	6.25919	-2.14417	1.00973	-2.12351	0.0337114	145.999	7.19182
Glyma.08G125100	546.281	9.0935	1.94887	0.918723	2.12129	0.0338977	140.159	952.402
Glyma.03G180300,Glyma.03G180600	1721.03	10.7491	-1.89783	0.894727	-2.12112	0.0339116	2954.05	488.016
Glyma.16G021200	361.429	8.49757	-1.97947	0.933684	-2.12007	0.0340003	636.557	86.3018
Glyma.08G341400	2540.44	11.3109	1.88741	0.890431	2.11966	0.0340346	732.916	4347.97
Glyma.17G062300	128.047	7.00053	-2.09013	0.986165	-2.11946	0.0340518	235.546	20.548
Glyma.15G070900	130.913	7.03246	2.08574	0.984738	2.11806	0.0341697	21.4132	240.412
Glyma.04G206700	123.64	6.95	-2.09047	0.987765	-2.11636	0.0343139	227.759	19.5206
Glyma.02G237100	631.69	9.30307	-1.93351	0.91363	-2.1163	0.0343197	1096.94	166.439
Glyma.20G105900	198.64	7.63401	-2.03514	0.961854	-2.11585	0.0343574	357.212	40.0687
Glyma.19G107700	67.6734	6.08052	-2.13063	1.00704	-2.11574	0.0343668	134.319	1.0274
Glyma.10G236300	154.029	7.26706	-2.06397	0.975682	-2.11541	0.034395	280.319	27.7399
Glyma.14G206100	1037.35	10.0187	-1.9068	0.90162	-2.11486	0.0344417	1787.03	287.673
Glyma.16G106400	99.631	6.63852	-2.11072	0.99856	-2.11377	0.0345353	185.906	13.3562
Glyma.13G002200	227.083	7.82708	-2.0175	0.954552	-2.11356	0.0345532	405.878	48.2879
Glyma.02G095700	63.0771	5.97904	2.13976	1.01299	2.11232	0.0346591	3.89331	122.261
Glyma.10G231200	149.622	7.22518	-2.06353	0.976959	-2.11219	0.0346699	272.532	26.7125
Glyma.11G054600	634.367	9.30917	1.92746	0.912771	2.11166	0.0347156	168.386	1100.35
Glyma.09G163700	368.405	8.52515	1.96716	0.931648	2.11149	0.0347303	89.5462	647.263
Glyma.07G151800	71.2152	6.15411	-2.13489	1.01124	-2.11116	0.0347589	136.266	6.16441
Glyma.03G144400	69.7011	6.12311	2.13505	1.01165	2.11046	0.0348189	5.83997	133.562
Glyma.16G170000	157.923	7.30307	2.05335	0.973554	2.10913	0.0349335	29.1999	286.645
Glyma.15G209300	218.269	7.76996	-2.01503	0.955929	-2.10793	0.0350373	390.305	46.2331
Glyma.10G177200	4628.88	12.1764	-1.86398	0.884446	-2.10751	0.0350732	7881.04	1376.72
Glyma.11G182100	476.742	8.89706	-1.94135	0.921255	-2.10729	0.0350926	831.223	122.261
Glyma.10G075000	114.339	6.83717	-2.088	0.991088	-2.10677	0.0351374	211.212	17.4658
Glyma.15G213700	70.7285	6.14422	-2.13045	1.01125	-2.10674	0.0351401	135.293	6.16441
Glyma.09G226000	181.012	7.49994	-2.03092	0.965494	-2.1035	0.0354217	326.065	35.9591
Glyma.11G088900	94.2506	6.55843	-2.10431	1.00044	-2.10338	0.0354327	176.172	12.3288
Glyma.13G173100	294.297	8.20113	-1.97703	0.940358	-2.10242	0.0355163	519.757	68.836
Glyma.12G014400	373.758	8.54596	-1.954	0.929737	-2.10167	0.0355823	655.05	92.4662
Glyma.04G088500	761.792	9.57325	-1.90376	0.906221	-2.10077	0.0356615	1313.99	209.59
Glyma.03G247000	85.9233	6.42498	-2.10953	1.00433	-2.10043	0.0356914	161.573	10.274
Glyma.05G126900	124.262	6.95724	2.0708	0.985958	2.10029	0.035703	20.4399	228.083
Glyma.08G303800	974.221	9.9281	-1.89131	0.900541	-2.1002	0.0357114	1674.13	274.316
Glyma.05G236400	382.626	8.57979	1.94981	0.928487	2.09999	0.0357297	95.3862	669.866
Glyma.07G051500	73.6756	6.20311	-2.11835	1.00979	-2.09781	0.0359216	140.159	7.19182
Glyma.13G161900	755.438	9.56117	-1.90038	0.90595	-2.09767	0.0359344	1302.31	208.563
Glyma.05G208700	446.866	8.8037	-1.9339	0.922122	-2.09723	0.0359735	778.663	115.069
Glyma.07G212700	59.4542	5.89371	-2.12333	1.01263	-2.09685	0.0360065	115.826	3.08221
Glyma.11G136600	516.08	9.01145	1.92157	0.91681	2.09593	0.0360884	136.266	895.895
Glyma.13G243200	105.39	6.71959	2.08374	0.994297	2.09569	0.0361095	15.5733	195.206
Glyma.14G195000	428.454	8.743	1.93387	0.923268	2.09459	0.0362077	109.986	746.921
Glyma.13G230100	63.7801	5.99503	-2.1073	1.00662	-2.09344	0.0363098	126.533	1.0274
Glyma.16G145300	287.456	8.1672	-1.96821	0.940255	-2.09328	0.0363245	507.104	67.8086
Glyma.16G162400	58.4808	5.86989	2.1192	1.01243	2.09318	0.0363332	2.91999	114.042
Glyma.12G069300	61.9145	5.95221	-2.1199	1.01298	-2.09275	0.0363717	119.719	4.10961
Glyma.20G126300	58.9675	5.88185	-2.11866	1.01261	-2.09227	0.0364141	114.853	3.08221
Glyma.13G362800	339.475	8.40716	-1.94375	0.931685	-2.08627	0.0369541	594.704	84.247
Glyma.15G124700	339.475	8.40716	-1.94375	0.931685	-2.08627	0.0369541	594.704	84.247
Glyma.10G193500	554.229	9.11434	1.9048	0.913021	2.08626	0.0369549	149.893	958.566
Glyma.11G235200	87.897	6.45774	-2.0893	1.00235	-2.08439	0.0371246	164.493	11.3014
Glyma.06G083200	83.9766	6.39192	-2.09334	1.00432	-2.08433	0.0371301	157.679	10.274
Glyma.08G079100	406.5	8.66711	1.92419	0.923668	2.08321	0.0372322	105.119	707.88
Glyma.13G019400	168.791	7.3991	-2.01227	0.966906	-2.08115	0.0374206	303.679	33.9043
Glyma.04G093300	56.5071	5.82036	-2.10327	1.01067	-2.08107	0.0374273	110.959	2.0548
Glyma.10G264000	56.5071	5.82036	-2.10327	1.01067	-2.08107	0.0374273	110.959	2.0548
Glyma.07G048100	63.0501	5.97843	2.10719	1.01266	2.08085	0.0374475	4.86664	121.233
Glyma.18G073600	228.137	7.83376	-1.97714	0.950261	-2.08063	0.0374682	404.905	51.3701
Glyma.05G013000	283.212	8.14574	1.95184	0.938968	2.07871	0.0376437	68.133	498.29
Glyma.01G134600	120.666	6.91487	2.0481	0.985572	2.07808	0.0377016	20.4399	220.892
Glyma.17G072200	213.429	7.73761	-1.98066	0.953433	-2.0774	0.0377644	379.598	47.2605
Glyma.03G193500	56.0205	5.80788	-2.09878	1.01062	-2.07671	0.037828	109.986	2.0548
Glyma.08G138200	56.0205	5.80788	-2.09878	1.01062	-2.07671	0.037828	109.986	2.0548
Glyma.07G218900	167.818	7.39075	-2.00751	0.966736	-2.07659	0.0378394	301.732	33.9043
Glyma.01G199400	149.676	7.2257	-2.01895	0.973104	-2.07475	0.0380095	270.585	28.7673
Glyma.02G028800	223.595	7.80475	1.97112	0.95042	2.07395	0.0380843	50.6131	396.577
Glyma.04G252000	174.172	7.44437	1.9988	0.964139	2.07314	0.038159	36.0132	312.33
Glyma.11G146200	145.756	7.18741	-2.01996	0.974446	-2.07293	0.0381787	263.772	27.7399
Glyma.19G030800	63.4015	5.98645	-2.09867	1.01246	-2.07284	0.0381874	121.666	5.13701
Glyma.13G213300	166.845	7.38236	-2.00272	0.966565	-2.07199	0.0382661	299.785	33.9043
Glyma.08G362000	78.5963	6.29639	-2.08441	1.00627	-2.07143	0.0383186	147.946	9.24662
Glyma.16G216300	93.791	6.55138	-2.06636	0.998337	-2.06981	0.0384705	174.226	13.3562
Glyma.16G196900	137.915	7.10764	-2.02215	0.977261	-2.0692	0.0385269	250.145	25.6851
Glyma.13G097900	743.055	9.53733	1.86555	0.901809	2.06867	0.0385769	213.159	1272.95
Glyma.01G019800	11195	13.4506	1.80968	0.874872	2.06851	0.0385925	3535.13	18854.9
Glyma.10G180100	938.721	9.87455	-1.85297	0.896138	-2.06772	0.0386661	1602.1	275.344
Glyma.05G236200	122.18	6.93286	2.03208	0.983751	2.06565	0.0388619	21.4132	222.946
Glyma.07G149400	56.0475	5.80858	-2.08938	1.01252	-2.06354	0.0390615	109.013	3.08221
Glyma.13G278600	56.0475	5.80858	-2.08938	1.01252	-2.06354	0.0390615	109.013	3.08221
Glyma.15G181800	56.0475	5.80858	-2.08938	1.01252	-2.06354	0.0390615	109.013	3.08221
Glyma.11G181100	4590.3	12.1644	-1.80882	0.876906	-2.06272	0.0391388	7735.04	1445.56
Glyma.08G335500	195.801	7.61325	-1.97225	0.956351	-2.06227	0.0391821	348.452	43.1509
Glyma.06G085300	92.8177	6.53633	-2.05856	0.998303	-2.06206	0.039202	172.279	13.3562
Glyma.17G139900	202.182	7.65951	-1.96646	0.954347	-2.06053	0.0393479	359.158	45.2057
Glyma.05G070600	171.279	7.4202	-1.98536	0.963735	-2.06007	0.039392	306.598	35.9591
Glyma.17G155000	60.9953	5.93063	2.08612	1.01269	2.05997	0.0394012	4.86664	117.124
Glyma.19G095400	96.2514	6.58874	-2.0519	0.996302	-2.05952	0.0394447	178.119	14.3836
Glyma.03G208200	103.605	6.69496	-2.0433	0.99241	-2.05893	0.0395007	190.772	16.4384
Glyma.16G133600	54.8849	5.77834	2.08301	1.01229	2.05772	0.0396173	2.91999	106.85
Glyma.01G240100	84.4903	6.40071	-2.06043	1.00232	-2.05567	0.039814	157.679	11.3014
Glyma.08G288900	290.782	8.18379	1.92097	0.934546	2.05551	0.0398294	72.9996	508.564
Glyma.03G216000	166.872	7.3826	-1.98303	0.964741	-2.05551	0.0398297	298.812	34.9317
Glyma.07G034200	138.916	7.11806	-2.00416	0.9754	-2.0547	0.0399077	251.119	26.7125
Glyma.20G068300	474.606	8.89059	1.87603	0.913454	2.05377	0.0399978	131.399	817.812
Glyma.17G230500	14130.3	13.7865	1.79055	0.871878	2.05367	0.0400072	4551.28	23709.4
Glyma.09G277800	198.586	7.63362	1.95838	0.95427	2.05223	0.0401474	44.7731	352.399
Glyma.14G208900	109.986	6.78118	-2.02878	0.988593	-2.05219	0.0401509	201.479	18.4932
Glyma.20G245100	220.486	7.78454	1.94504	0.948309	2.05106	0.0402606	51.5864	389.385
Glyma.16G126400	113.42	6.82553	-2.02379	0.986763	-2.05094	0.040273	207.319	19.5206
Glyma.13G021200	9239.27	13.1736	1.78708	0.872026	2.04934	0.0404289	2983.25	15495.3
Glyma.12G012000	87.4373	6.45018	-2.0492	1.00028	-2.04864	0.0404975	162.546	12.3288
Glyma.20G094500	57.5345	5.84636	-2.07468	1.01299	-2.04807	0.0405528	110.959	4.10961
Glyma.05G075100	60.9682	5.92999	-2.07321	1.01251	-2.04759	0.0406006	116.799	5.13701
Glyma.20G220200	247.469	7.9511	1.92722	0.941567	2.04682	0.0406755	60.3464	434.591
Glyma.18G044800	108.905	6.76692	2.02192	0.988466	2.04551	0.0408046	18.4932	199.316
Glyma.09G073900	1511.8	10.562	-1.80807	0.883991	-2.04535	0.0408207	2553.04	470.55
Glyma.14G221200	318.522	8.31525	-1.89667	0.928502	-2.04272	0.0410806	553.824	83.2196
Glyma.13G042400	79.11	6.30579	-2.05012	1.00433	-2.04127	0.0412237	147.946	10.274
Glyma.19G089800	943.912	9.88251	1.81921	0.891595	2.04041	0.0413099	287.132	1600.69
Glyma.09G251600	128.263	7.00296	1.99663	0.978573	2.04035	0.0413156	24.3332	232.193
Glyma.15G043200	640.531	9.32313	-1.83868	0.901436	-2.03972	0.0413783	1093.05	188.015
Glyma.13G260000	125.695	6.97378	-1.99702	0.979691	-2.03842	0.0415082	227.759	23.6303
Glyma.17G016600	114.907	6.84432	-2.00567	0.984768	-2.0367	0.0416805	209.266	20.548
Glyma.08G264800	486.421	8.92606	-1.85142	0.909761	-2.03506	0.0418448	834.143	138.699
Glyma.13G045100	63.4286	5.98706	-2.05799	1.01146	-2.03468	0.0418831	120.693	6.16441
Glyma.19G008200	264.069	8.04477	-1.90536	0.936609	-2.03431	0.0419202	461.358	66.7812
Glyma.06G129300	110.986	6.79424	-2.00659	0.986525	-2.03399	0.0419522	202.452	19.5206
Glyma.12G032000	289.592	8.17788	-1.89529	0.931873	-2.03385	0.0419672	504.184	75.0004
Glyma.14G031200	713.72	9.47921	-1.82477	0.897342	-2.03353	0.0419988	1213.74	213.7
Glyma.10G261200	504.022	8.97734	1.8454	0.908024	2.03232	0.0421211	145.026	863.018
Glyma.10G071000	56.0745	5.80927	-2.05841	1.01299	-2.03201	0.0421528	108.039	4.10961
Glyma.06G017900	11493.3	13.4885	1.76334	0.868309	2.03077	0.042278	3801.82	19184.7
Glyma.16G202500	96.2784	6.58914	-2.0188	0.994134	-2.03071	0.0422845	177.146	15.411
Glyma.20G142200	74.2163	6.21366	-2.0432	1.00633	-2.03034	0.0423221	139.186	9.24662
Glyma.18G181700	120.098	6.90807	1.99275	0.9815	2.03031	0.0423252	22.3866	217.809
Glyma.15G250200	54.5334	5.76907	-2.04067	1.00528	-2.02995	0.042362	108.039	1.0274
Glyma.20G188600	54.5334	5.76907	-2.04067	1.00528	-2.02995	0.042362	108.039	1.0274
Glyma.16G027200	545.848	9.09236	-1.83695	0.904943	-2.0299	0.0423663	932.449	159.247
Glyma.10G238100	201.263	7.65294	-1.93016	0.950891	-2.02984	0.0423728	355.265	47.2605
Glyma.03G185100	51.1538	5.67677	-2.05031	1.01015	-2.02971	0.0423861	100.253	2.0548
Glyma.05G233700	291.079	8.18527	-1.88885	0.930949	-2.02895	0.0424635	506.131	76.0278
Glyma.19G104200	132.832	7.05346	1.97817	0.975308	2.02825	0.0425345	26.2799	239.385
Glyma.14G189100	369.622	8.5299	-1.86489	0.919654	-2.02781	0.0425793	637.53	101.713
Glyma.18G034100	106.336	6.73249	2.00302	0.988238	2.02686	0.0426769	18.4932	194.179
Glyma.08G285900	3463.16	11.7579	1.76655	0.872186	2.02543	0.0428233	1135.87	5790.44
Glyma.17G092400	2892.3	11.498	-1.76865	0.873439	-2.02493	0.0428744	4839.39	945.21
Glyma.07G202500	232.193	7.85918	-1.9073	0.942172	-2.02437	0.0429321	406.851	57.5345
Glyma.03G171600	106.093	6.72918	-2.0003	0.98825	-2.02408	0.0429618	193.692	18.4932
Glyma.02G106800	69.8093	6.12535	-2.04021	1.00825	-2.02351	0.0430207	131.399	8.21922
Glyma.14G058500	69.8093	6.12535	-2.04021	1.00825	-2.02351	0.0430207	131.399	8.21922
Glyma.01G112600	260.663	8.02604	-1.89366	0.935842	-2.02348	0.043024	454.544	66.7812
Glyma.10G245100	150.244	7.23116	-1.9565	0.967381	-2.02248	0.0431272	268.639	31.8495
Glyma.15G055400	157.274	7.29713	1.95048	0.96449	2.02229	0.0431464	34.0665	280.481
Glyma.11G178300	185.284	7.53359	1.93056	0.954687	2.0222	0.0431561	42.8265	327.741
Glyma.09G023000	537.548	9.07025	-1.82816	0.904218	-2.02181	0.043196	916.875	158.22
Glyma.10G245000	52.1542	5.70471	-2.04669	1.01237	-2.02168	0.0432094	101.226	3.08221
Glyma.08G020800	169.873	7.40831	-1.94011	0.95984	-2.02129	0.0432498	301.732	38.0139
Glyma.06G235900	55.1012	5.78401	-2.04721	1.01299	-2.02096	0.0432841	106.093	4.10961
Glyma.13G352800	55.1012	5.78401	-2.04721	1.01299	-2.02096	0.0432841	106.093	4.10961
Glyma.03G261300	91.3847	6.51388	-2.01213	0.99609	-2.02002	0.043381	168.386	14.3836
Glyma.05G155500	149.757	7.22648	-1.95376	0.967293	-2.01982	0.0434019	267.665	31.8495
Glyma.05G085700	50.1805	5.64905	-2.03977	1.01004	-2.01949	0.0434358	98.3062	2.0548
Glyma.12G014300	1414.98	10.4666	1.77829	0.880612	2.01938	0.0434478	453.571	2376.38
Glyma.20G229700	240.061	7.90726	-1.89634	0.939565	-2.01832	0.0435579	419.505	60.6167
Glyma.16G145800	1597.18	10.6413	-1.77315	0.878628	-2.01809	0.0435821	2678.6	515.756
Glyma.08G330700	672.921	9.39429	1.8092	0.896517	2.01803	0.0435879	204.399	1141.44
Glyma.18G071700	134.346	7.06981	1.96467	0.973594	2.01796	0.0435959	27.2532	241.44
Glyma.16G174400	152.704	7.2546	-1.94898	0.965891	-2.01781	0.0436115	272.532	32.8769
Glyma.20G018600	410.285	8.68048	1.84274	0.913601	2.01701	0.0436947	116.799	703.771
Glyma.17G166900	105.119	6.71589	-1.99294	0.988164	-2.01681	0.0437155	191.746	18.4932
Glyma.01G092300	54.6145	5.77121	-2.04151	1.01299	-2.01533	0.0438704	105.119	4.10961
Glyma.10G065600	54.6145	5.77121	-2.04151	1.01299	-2.01533	0.0438704	105.119	4.10961
Glyma.13G272500	58.0482	5.85918	-2.04064	1.01258	-2.01528	0.0438751	110.959	5.13701
Glyma.11G147600	52.5868	5.71663	-2.02421	1.00492	-2.0143	0.0439777	104.146	1.0274
Glyma.04G123800	124.153	6.95598	1.96992	0.978005	2.01422	0.0439863	24.3332	223.974
Glyma.02G298300	107.85	6.75289	1.986	0.986298	2.01359	0.0440527	19.4666	196.234
Glyma.09G200500	67.0786	6.06778	2.03114	1.00904	2.01294	0.0441205	7.78663	126.37
Glyma.10G064200	187.555	7.55117	-1.91811	0.952945	-2.01282	0.0441331	330.932	44.1783
Glyma.12G221000	1133.74	10.1469	-1.77564	0.883027	-2.01085	0.044341	1904.8	362.673
Glyma.02G265700	52.1001	5.70321	-2.01994	1.00482	-2.01025	0.0444049	103.173	1.0274
Glyma.13G245100	97.2788	6.60405	-1.99408	0.991988	-2.01018	0.0444119	178.119	16.4384
Glyma.16G165600	180.201	7.49346	-1.91791	0.954831	-2.00863	0.044576	318.278	42.1235
Glyma.07G211100	283.779	8.14863	-1.86557	0.929289	-2.00753	0.0446933	491.531	76.0278
Glyma.12G167400	96.7921	6.59682	-1.9901	0.991956	-2.00624	0.044831	177.146	16.4384
Glyma.05G196500	51.6134	5.68968	-2.01561	1.00472	-2.00613	0.0448419	102.199	1.0274
Glyma.11G243100	51.6134	5.68968	-2.01561	1.00472	-2.00613	0.0448419	102.199	1.0274
Glyma.13G199500	51.6134	5.68968	-2.01561	1.00472	-2.00613	0.0448419	102.199	1.0274
Glyma.15G217300	71.783	6.16557	-2.01876	1.00639	-2.00595	0.0448619	134.319	9.24662
Glyma.01G221400	169.9	7.40854	-1.92134	0.958023	-2.00553	0.0449064	300.759	39.0413
Glyma.08G334700	82.5707	6.36756	-2.00582	1.0002	-2.00542	0.0449179	152.813	12.3288
Glyma.20G164900	48.7205	5.60646	-2.02336	1.00986	-2.00361	0.0451117	95.3862	2.0548
Glyma.05G084500	3411.92	11.7364	1.73931	0.868392	2.00291	0.0451865	1149.5	5674.34
Glyma.20G174800	275.858	8.10778	1.86237	0.929992	2.00256	0.0452241	73.973	477.742
Glyma.06G112200	618.685	9.27306	-1.79505	0.896569	-2.00214	0.04527	1047.3	190.069
Glyma.13G046700	253.849	7.98783	-1.86955	0.934263	-2.00109	0.0453824	440.918	66.7812
Glyma.19G234100	234.707	7.87472	-1.87594	0.938319	-1.99925	0.045581	408.798	60.6167
Glyma.15G107100	524.191	9.03395	1.80143	0.90144	1.99839	0.045674	158.653	889.73
Glyma.13G272300	67.376	6.07416	-2.01452	1.00833	-1.99787	0.0457309	126.533	8.21922
Glyma.10G274700	165.006	7.36638	-1.91491	0.958844	-1.99711	0.0458136	291.999	38.0139
Glyma.13G019300	115.934	6.85716	-1.95736	0.980562	-1.99616	0.0459165	209.266	22.6029
Glyma.19G164300	212.213	7.72937	1.88293	0.943502	1.99568	0.0459689	53.5331	370.892
Glyma.16G145500	114.961	6.845	1.95692	0.98086	1.9951	0.0460318	22.3866	207.535
Glyma.03G190200	135.563	7.08282	-1.9367	0.970805	-1.99494	0.0460494	242.359	28.7673
Glyma.20G156500	105.633	6.72292	-1.96673	0.985999	-1.99466	0.0460799	191.746	19.5206
Glyma.06G168300	1023.32	9.99904	1.75966	0.882323	1.99435	0.0461142	331.905	1714.73
Glyma.04G102400	49.7209	5.63578	-2.01745	1.01225	-1.99304	0.0462568	96.3595	3.08221
Glyma.18G043200	56.1016	5.80997	-2.01759	1.01263	-1.99242	0.0463249	107.066	5.13701
Glyma.06G102100	1146.42	10.1629	1.75213	0.879652	1.99185	0.0463875	375.705	1917.13
Glyma.08G209800	88.4647	6.46703	1.98046	0.995474	1.98946	0.0466503	14.5999	162.33
Glyma.12G214700	62.9689	5.97657	-2.00927	1.01012	-1.98914	0.0466858	118.746	7.19182
Glyma.14G094800	163.06	7.34926	-1.90452	0.958436	-1.98711	0.0469097	288.105	38.0139
Glyma.15G103800	84.8959	6.40762	1.98192	0.997459	1.98696	0.0469264	13.6266	156.165
Glyma.19G041300	393.847	8.62149	-1.80893	0.910793	-1.98611	0.0470213	671.597	116.096
Glyma.15G094600	52.1812	5.70546	-2.01184	1.01298	-1.98606	0.0470269	100.253	4.10961
Glyma.05G234600	200.479	7.6473	1.87514	0.945322	1.9836	0.047301	50.6131	350.344
Glyma.10G227400	116.475	6.86388	1.9419	0.978989	1.98358	0.047303	23.3599	209.59
Glyma.08G213900	202.831	7.66413	-1.87383	0.944707	-1.9835	0.0473111	354.292	51.3701
Glyma.16G051100	206.075	7.68703	1.87069	0.943563	1.98258	0.0474142	52.5597	359.591
Glyma.18G054000	457.221	8.83675	-1.79196	0.904066	-1.98212	0.0474662	775.743	138.699
Glyma.06G307000	65.916	6.04256	-1.99845	1.00839	-1.98184	0.0474975	123.613	8.21922
Glyma.20G133100	65.916	6.04256	-1.99845	1.00839	-1.98184	0.0474975	123.613	8.21922
Glyma.19G192900	46.7738	5.54763	-2.00042	1.00959	-1.98142	0.0475438	91.4929	2.0548
Glyma.09G263100	48.7475	5.60726	-2.00516	1.01219	-1.98102	0.0475891	94.4129	3.08221
Glyma.03G068100	55.1282	5.78472	-2.00563	1.01266	-1.98056	0.0476402	105.119	5.13701
Glyma.18G231300	277.966	8.11877	-1.83507	0.92662	-1.9804	0.047659	478.878	77.0552
Glyma.13G097300	180.255	7.4939	-1.88293	0.95132	-1.97928	0.0477843	316.332	44.1783
Glyma.04G057900	256.959	8.00539	1.84139	0.930534	1.97886	0.0478322	70.0797	443.838
Glyma.01G083300	136.077	7.08828	-1.91663	0.968839	-1.97827	0.0478983	242.359	29.7947
Glyma.10G000200	378.165	8.56287	-1.80209	0.911293	-1.97751	0.0479841	644.343	111.987
Glyma.02G257700	89.9518	6.49108	-1.96518	0.993804	-1.97743	0.047993	164.493	15.411
Glyma.18G198300	106.634	6.73652	-1.94484	0.983875	-1.97671	0.0480743	192.719	20.548
Glyma.08G201100	67.0515	6.0672	1.98982	1.00739	1.97522	0.0482432	8.75996	125.343
Glyma.13G034500	308.924	8.27111	-1.81757	0.920419	-1.97472	0.0483004	529.491	88.3566
Glyma.06G303100	249.821	7.96475	1.83854	0.931412	1.97392	0.0483906	68.133	431.509
Glyma.01G204400	138.537	7.11413	-1.90917	0.967238	-1.97384	0.0483998	246.252	30.8221
Glyma.09G004400	1323.32	10.3699	-1.72494	0.874045	-1.97352	0.0484368	2199.72	446.92
Glyma.08G227400	188.123	7.55553	-1.87014	0.947925	-1.97288	0.0485098	328.985	47.2605
Glyma.20G149900	82.5977	6.36803	-1.96882	0.998016	-1.97273	0.0485263	151.839	13.3562
Glyma.09G013800	47.7201	5.57653	-1.97846	1.00383	-1.97092	0.0487332	94.4129	1.0274
Glyma.12G197100	45.8005	5.51729	-1.98834	1.00944	-1.96976	0.0488663	89.5462	2.0548
Glyma.08G039200	330.067	8.36661	-1.80293	0.916185	-1.96786	0.0490836	563.557	96.5758
Glyma.10G167800	98.7928	6.62633	-1.94258	0.987613	-1.96695	0.0491894	179.092	18.4932
Glyma.01G036800	150.055	7.22935	1.89014	0.961232	1.96638	0.0492551	35.0398	265.07
Glyma.05G147700	47.2335	5.56174	-1.97349	1.0037	-1.96621	0.0492746	93.4395	1.0274
Glyma.06G263300	95.3592	6.5753	-1.94566	0.989593	-1.96612	0.049285	173.252	17.4658
Glyma.09G091900	384.113	8.58539	1.78691	0.908855	1.96611	0.0492854	115.826	652.4
Glyma.15G040200	448.461	8.80884	-1.77296	0.902233	-1.96508	0.0494048	758.223	138.699
Glyma.05G022100	275.236	8.10452	1.81706	0.924885	1.96463	0.0494569	77.8663	472.605
Glyma.07G252400	45.3139	5.50188	-1.98217	1.00936	-1.96379	0.0495546	88.5729	2.0548
Glyma.07G052600	47.2335	5.56174	1.96973	1.00311	1.96363	0.0495733	0.973329	93.4936
Glyma.16G177800	278.507	8.12157	-1.81448	0.924157	-1.96339	0.0496014	477.904	79.11
Glyma.12G222500	607.411	9.24653	1.74935	0.890986	1.96338	0.0496015	195.639	1019.18
Glyma.16G019400	78.1907	6.28893	-1.96364	1.00014	-1.96336	0.0496043	144.053	12.3288
Glyma.04G022300	1413.38	10.4649	-1.71008	0.871183	-1.96294	0.0496537	2341.83	484.934
Glyma.17G233500	94.8725	6.56792	-1.94146	0.989558	-1.96195	0.0497684	172.279	17.4658
Glyma.04G247300	46.7468	5.5468	-1.96843	1.00357	-1.96142	0.0498296	92.4662	1.0274
Glyma.10G267700	177.524	7.47187	1.85942	0.949619	1.95807	0.0502218	44.7731	310.276
Glyma.13G321600	160.653	7.32781	-1.87194	0.956033	-1.95802	0.0502273	282.265	39.0413
Glyma.19G254900	168.872	7.39979	1.86539	0.952746	1.9579	0.0502412	41.8531	295.892
Glyma.14G051000	44.8272	5.4863	-1.97589	1.00928	-1.95773	0.0502617	87.5996	2.0548
Glyma.15G034400	116.962	6.86989	-1.91094	0.976315	-1.95729	0.0503131	209.266	24.6577
Glyma.07G014100	276.56	8.11145	-1.8078	0.923668	-1.95719	0.0503246	474.011	79.11
Glyma.11G119900	46.2601	5.5317	-1.9633	1.00344	-1.95656	0.0503987	91.4929	1.0274
Glyma.16G057100	46.2601	5.5317	-1.9633	1.00344	-1.95656	0.0503987	91.4929	1.0274
Glyma.08G179700	1429.25	10.481	1.70181	0.86988	1.95638	0.0504208	494.451	2364.05
Glyma.17G027800	46.152	5.52832	1.97836	1.01174	1.95539	0.0505365	2.91999	89.384
Glyma.06G071100	60.049	5.90807	-1.97492	1.01024	-1.9549	0.0505954	112.906	7.19182
Glyma.10G248800	80.6511	6.33362	-1.95002	0.997968	-1.95399	0.0507025	147.946	13.3562
Glyma.04G058800	73.7837	6.20523	-1.95774	1.00231	-1.95323	0.0507925	136.266	11.3014
Glyma.04G009900	44.1242	5.4635	1.96965	1.0087	1.95266	0.0508602	1.94666	86.3018
Glyma.04G191100	454.247	8.82733	1.75668	0.899735	1.95244	0.0508865	143.079	765.415
Glyma.11G170300	1028.94	10.0069	1.70831	0.875189	1.95194	0.0509459	351.372	1706.52
Glyma.10G097800	1996.81	10.9635	-1.68743	0.864535	-1.95184	0.0509572	3289.85	703.771
Glyma.18G224500	109.608	6.7762	-1.91042	0.979737	-1.94993	0.0511842	196.612	22.6029
Glyma.10G187700	52.6949	5.71959	-1.97456	1.01272	-1.94976	0.0512046	100.253	5.13701
Glyma.16G015300	52.6949	5.71959	-1.97456	1.01272	-1.94976	0.0512046	100.253	5.13701
Glyma.16G107600	52.6949	5.71959	-1.97456	1.01272	-1.94976	0.0512046	100.253	5.13701
Glyma.05G200900	46.3142	5.53338	-1.97285	1.01202	-1.94942	0.0512454	89.5462	3.08221
Glyma.08G209400	54.8038	5.7762	1.97221	1.01211	1.94862	0.0513409	5.83997	103.768
Glyma.08G215300	49.2612	5.62238	-1.97353	1.01296	-1.94828	0.0513813	94.4129	4.10961
Glyma.19G224400	179.822	7.49043	-1.84606	0.947683	-1.94797	0.0514189	313.412	46.2331
Glyma.18G148500	69.8634	6.12646	-1.95656	1.00446	-1.94786	0.0514313	129.453	10.274
Glyma.13G021300	89.9788	6.49151	-1.93131	0.991522	-1.94783	0.0514358	163.519	16.4384
Glyma.08G189500	479.499	8.90539	-1.7467	0.896896	-1.94749	0.0514756	805.916	153.083
Glyma.10G231700	164.601	7.36283	-1.85557	0.953166	-1.94674	0.0515659	288.105	41.0961
Glyma.01G081700	109.121	6.76978	-1.90663	0.979675	-1.94619	0.0516318	195.639	22.6029
Glyma.18G064300	109.121	6.76978	-1.90663	0.979675	-1.94619	0.0516318	195.639	22.6029
Glyma.07G030500	180.552	7.49627	1.84199	0.946983	1.94512	0.051761	46.7198	314.385
[truncated: 34,198 more rows]

## Sheet: dcl1a_1b_11r
Gene Name	baseMean	log2Mean	log2FoldChange	lfcSE	stat	pvalue	Abundance-wt	Abundance-mut	Mapped Target
[truncated: 44,480 more rows]

[truncated: 2 more sheets: dcl1a_1b_21r, dcl1a_1b_22r]
