# Supplementary material for: MicroRNA Maturation and MicroRNA Target Gene Expression Regulation Are Severely Disrupted in Soybean dicer-like1 Double Mutants
Source: G3 (Bethesda). 2015 Dec 15;6(2):423–33. doi: 10.1534/g3.115.022137 (PMC4751560; doi:10.1534/g3.115.022137)
Supplement: Supporting Information [file supp_g3.115.022137_TableS4.xlsx]

## Sheet: dcla1_1b_11r Targets Only
Gene Name	baseMean	log2Mean	log2FoldChange	lfcSE	stat	pvalue	lib_5195	lib_5196
Glyma.01G217700	3511.55	11.7779	2.92613	1.05018	2.7863	0.00533136	170.417	6852.68
Glyma.10G295300	1887.99	10.8826	2.84006	1.04398	2.72041	0.00652018	117.561	3658.42
Glyma.U027300	558.213	9.12467	2.87056	1.05643	2.71721	0.00658339	24.6057	1091.82
Glyma.11G238400	679.912	9.4092	-2.82511	1.04984	-2.69099	0.00712408	1321.42	38.4057
Glyma.18G019000	278.158	8.11976	-2.76862	1.05895	-2.6145	0.00893588	543.148	13.1677
Glyma.14G041300	691.61	9.43381	-2.73967	1.07097	-2.55812	0.0105241	1378.83	4.38923
Glyma.20G204500	302.745	8.24196	-2.67792	1.07092	-2.50057	0.0123992	603.295	2.19461
Glyma.06G100300	270.244	8.07812	-2.60987	1.04607	-2.49494	0.012598	518.542	21.9461
Glyma.15G221300	828.55	9.69445	-2.55084	1.02323	-2.49292	0.0126697	1563.83	93.2711
Glyma.01G112600	221.024	7.78806	-2.61026	1.05091	-2.4838	0.012999	425.588	16.4596
Glyma.06G220700	300.606	8.23173	2.49549	1.03383	2.41384	0.0157854	32.8076	568.405
Glyma.02G023900	731.82	9.51534	2.41666	1.01171	2.38869	0.0169084	102.979	1360.66
Glyma.03G226000	1957.69	10.9349	-2.35785	0.998075	-2.3624	0.0181571	3601.55	313.83
Glyma.15G128700	2173.01	11.0855	2.2814	0.989421	2.30579	0.0211222	389.135	3956.89
Glyma.01G062400	112.018	6.80759	-2.40558	1.0565	-2.27694	0.0227899	214.161	9.87576
Glyma.14G177600	78.29	6.29076	-2.4012	1.0682	-2.2479	0.0245823	152.191	4.38923
Glyma.16G202500	86.2223	6.42999	-2.37076	1.06346	-2.2293	0.0257941	165.861	6.58384
Glyma.02G015800	69.9951	6.12918	-2.37783	1.07009	-2.22208	0.0262778	136.698	3.29192
Glyma.19G098500	135.945	7.08688	2.29929	1.04128	2.20815	0.027234	17.3151	254.575
Glyma.07G134100	82.1213	6.35968	-2.34097	1.06342	-2.20137	0.02771	157.659	6.58384
Glyma.06G083200	76.5604	6.25853	-2.34484	1.06595	-2.19976	0.0278239	147.634	5.48653
Glyma.01G239600	1088.21	10.0877	2.11041	0.974982	2.16456	0.030421	239.678	1936.75
Glyma.03G077900	118.407	6.88761	-2.25785	1.04387	-2.16296	0.030544	221.451	15.3623
Glyma.12G069300	57.1436	5.83652	-2.29772	1.07096	-2.14547	0.0319152	112.093	2.19461
Glyma.16G170100	465.174	8.86163	2.07637	0.983261	2.11172	0.0347102	102.979	827.369
Glyma.06G129300	101.91	6.67115	-2.18571	1.04479	-2.092	0.0364388	189.555	14.265
Glyma.16G016700	193.154	7.59361	2.10516	1.01112	2.082	0.0373425	37.3642	348.943
Glyma.03G258100	78.2993	6.29093	-2.16434	1.05483	-2.05183	0.040186	146.723	9.87576
Glyma.08G135600	47.1191	5.55824	-2.191	1.07086	-2.04602	0.0407539	92.0436	2.19461
Glyma.03G230000	1627.28	10.6682	-1.93703	0.950899	-2.03705	0.0416455	2812.34	442.215
Glyma.07G048000	115.915	6.85692	2.09909	1.03189	2.03421	0.0419307	20.0491	211.78
Glyma.15G071300	2829.49	11.4663	1.89336	0.942251	2.0094	0.0444947	811.077	4847.9
Glyma.07G153800	320.73	8.32521	1.92725	0.975555	1.97554	0.0482067	82.9303	558.529
Glyma.17G113100	100.915	6.657	-2.02748	1.03315	-1.96243	0.0497127	183.176	18.6542
Glyma.02G305400	6275.21	12.6154	-1.81939	0.930231	-1.95584	0.0504836	10600.5	1949.91
Glyma.06G232300	137.386	7.1021	-1.98052	1.01396	-1.95325	0.0507901	245.146	29.6273
Glyma.09G148400	94.2475	6.55838	2.01977	1.03553	1.95047	0.0511206	17.3151	171.18
Glyma.18G110500	37.9129	5.24462	-2.07547	1.06687	-1.94539	0.0517284	74.7284	1.09731
Glyma.11G046400	124.591	6.96105	1.97876	1.01813	1.94353	0.0519521	26.4283	222.753
Glyma.13G174900	111.312	6.79846	-1.97364	1.02369	-1.92797	0.053859	199.58	23.0434
Glyma.18G139900	63.2625	5.98328	-2.00022	1.05453	-1.89679	0.0578555	116.649	9.87576
Glyma.07G048100	42.33	5.40361	2.00203	1.06922	1.87243	0.0611477	4.55661	80.1034
Glyma.16G008500	266.143	8.05606	1.77889	0.96442	1.84451	0.0651082	80.1964	452.09
Glyma.13G152900	187.184	7.54831	-1.80965	0.982294	-1.84227	0.0654361	321.697	52.6707
Glyma.19G030800	62.4442	5.9645	-1.9351	1.0513	-1.84067	0.0656701	113.915	10.9731
Glyma.06G262700	326.997	8.35314	1.70834	0.948932	1.80028	0.0718166	107.536	546.459
Glyma.07G039700	172.556	7.43092	1.75867	0.980222	1.79416	0.0727881	51.0341	294.078
Glyma.13G347800	6402.96	12.6445	-1.61155	0.901569	-1.7875	0.0738569	10380.9	2425.05
Glyma.12G055900	342.22	8.41878	-1.6586	0.941483	-1.76168	0.0781226	565.931	118.509
Glyma.08G128100	431.437	8.75301	1.63811	0.932008	1.75761	0.0788138	154.013	708.86
Glyma.18G111900	319.79	8.32098	-1.64422	0.941882	-1.74568	0.0808667	527.656	111.925
Glyma.11G153200	26.0657	4.70408	-1.84966	1.06215	-1.74144	0.0816072	51.0341	1.09731
Glyma.14G012900	308.399	8.26865	-1.60487	0.938163	-1.71065	0.0871463	504.873	111.925
Glyma.12G158900	50.0483	5.64525	-1.80229	1.05507	-1.70821	0.0875967	90.2209	9.87576
Glyma.03G109900	4444.64	12.1179	1.51595	0.888898	1.70542	0.088116	1828.11	7061.17
Glyma.08G097900	2798.91	11.4507	1.51126	0.890055	1.69794	0.0895184	1153.73	4444.09
Glyma.04G104300	32.3519	5.01578	-1.76844	1.0426	-1.69618	0.0898513	64.7039	0
Glyma.16G217700	432.432	8.75633	-1.55504	0.921199	-1.68807	0.0913986	698.073	166.791
Glyma.13G187500	105.927	6.72693	1.68118	0.999207	1.68251	0.0924696	31.8963	179.958
Glyma.08G021700	176.536	7.46382	-1.60753	0.962442	-1.67026	0.0948682	291.623	61.4492
Glyma.17G228800	2324.29	11.1826	-1.4596	0.883601	-1.65187	0.0985601	3648.93	999.646
Glyma.01G134700	55.1164	5.78441	1.69465	1.04267	1.6253	0.104098	13.6698	96.563
Glyma.20G180000	53.9726	5.75416	-1.69602	1.04459	-1.62363	0.104455	94.7775	13.1677
Glyma.13G119400	72.478	6.17947	1.64684	1.02112	1.61279	0.106791	20.9604	123.996
Glyma.16G057300	101.901	6.67102	1.59213	0.992977	1.60339	0.108848	33.7189	170.083
Glyma.16G159100	152.795	7.25546	1.53433	0.961537	1.5957	0.110555	56.502	249.089
Glyma.08G359100	25.517	4.67339	-1.64765	1.03377	-1.59383	0.110974	51.0341	0
Glyma.07G089300	325.389	8.34602	-1.46199	0.917783	-1.59295	0.11117	515.808	134.969
Glyma.14G008000	16662	14.0243	-1.37043	0.865041	-1.58424	0.11314	25589	7734.91
Glyma.11G043900	653.046	9.35104	1.40921	0.891337	1.581	0.113877	288.889	1017.2
Glyma.02G109500	19.1099	4.25625	1.65955	1.05236	1.57698	0.114801	0.911322	37.3084
Glyma.15G179800	192.326	7.58741	-1.4882	0.943919	-1.57662	0.114883	308.938	75.7142
Glyma.11G247700	66.8334	6.0625	-1.60978	1.02429	-1.5716	0.116043	113.915	19.7515
Glyma.13G030900	901.93	9.81687	1.38433	0.882115	1.56934	0.11657	409.184	1394.68
Glyma.17G023000	1372.02	10.4221	1.37345	0.875233	1.56924	0.116593	630.635	2113.41
Glyma.18G065100	30.5386	4.93256	-1.6604	1.06933	-1.55275	0.120483	55.5907	5.48653
Glyma.17G040800	85.9061	6.42469	1.54227	1.00004	1.54222	0.123021	29.1623	142.65
Glyma.17G068100	115.236	6.84844	1.49814	0.975152	1.53631	0.124462	42.8322	187.639
Glyma.16G028700	140.437	7.13378	-1.46849	0.959462	-1.53053	0.125886	226.008	54.8653
Glyma.02G224800	61.2725	5.93717	-1.56686	1.02713	-1.52548	0.12714	103.891	18.6542
Glyma.09G070000	1115.06	10.1229	1.32754	0.87096	1.52422	0.127453	530.39	1699.73
Glyma.01G241200	281.98	8.13945	1.38835	0.913411	1.51996	0.128521	123.94	440.02
Glyma.05G025500	521.806	9.02737	1.32014	0.883917	1.49352	0.135302	246.968	796.645
Glyma.18G197400	20.5048	4.35789	-1.52749	1.02302	-1.49312	0.135406	41.0095	0
Glyma.12G212500	123.912	6.95317	1.439	0.963898	1.49289	0.135465	49.2114	198.612
Glyma.14G010000	31.0873	4.95825	-1.59035	1.06729	-1.49008	0.136203	55.5907	6.58384
Glyma.16G166600	584.176	9.19026	-1.30749	0.879513	-1.48661	0.137118	888.539	279.813
Glyma.13G140600	145.914	7.18897	-1.41128	0.950574	-1.48466	0.137634	231.476	60.3519
Glyma.12G078700	19.3238	4.2723	-1.56872	1.06442	-1.47378	0.140542	36.4529	2.19461
Glyma.17G118300	121.717	6.92739	1.41828	0.962796	1.47309	0.140727	49.2114	194.223
Glyma.02G303800	135.517	7.08233	-1.40594	0.954656	-1.47272	0.140827	215.072	55.9626
Glyma.03G214300	119.374	6.89934	-1.41471	0.964184	-1.46726	0.142305	190.466	48.2815
Glyma.15G055400	16.4968	4.04411	-1.53753	1.05009	-1.46419	0.143141	31.8963	1.09731
Glyma.14G191500	78.0576	6.28647	-1.45638	0.999768	-1.45671	0.145195	127.585	28.53
Glyma.16G016100	2226.74	11.1207	-1.23729	0.85109	-1.45377	0.146009	3314.48	1139
Glyma.15G168500	449.524	8.81225	1.28079	0.882552	1.45124	0.146713	218.717	680.33
Glyma.17G211900	350.05	8.45142	-1.29077	0.89222	-1.44669	0.147983	532.212	167.888
Glyma.14G194300	70.488	6.13931	-1.45732	1.00777	-1.44608	0.148155	115.738	25.2381
Glyma.16G049300	103.323	6.69102	-1.39971	0.972962	-1.4386	0.150263	164.949	41.6976
Glyma.01G007800	139.99	7.12918	-1.36165	0.947526	-1.43706	0.150702	219.629	60.3519
Glyma.15G160900	50.9969	5.67234	1.48226	1.03383	1.43376	0.15164	16.4038	85.5899
Glyma.15G172200	116.733	6.86707	-1.3641	0.960303	-1.42048	0.155467	184.087	49.3788
Glyma.20G128600	533.124	9.05833	-1.23834	0.872019	-1.42009	0.155582	797.407	268.84
Glyma.07G029600	31.1802	4.96256	-1.50947	1.06494	-1.41743	0.156357	54.6793	7.68115
Glyma.16G021300	304.158	8.24868	1.26248	0.893658	1.41271	0.157741	148.546	459.771
Glyma.12G190700	23.155	4.53325	-1.51098	1.07095	-1.41088	0.158281	41.9208	4.38923
Glyma.20G119100	654.246	9.35369	1.21725	0.864044	1.40878	0.158901	336.278	972.214
Glyma.18G055800	20.3281	4.3454	-1.50364	1.06907	-1.40649	0.159579	37.3642	3.29192
Glyma.12G132200	17.5011	4.12937	-1.49008	1.06235	-1.40263	0.160728	32.8076	2.19461
Glyma.07G201600	174.565	7.44762	-1.2917	0.925427	-1.39579	0.162778	267.929	81.2007
Glyma.08G113600	304.884	8.25212	1.23443	0.889838	1.38726	0.165363	152.191	457.577
Glyma.19G217700	83.5348	6.38431	-1.3612	0.985572	-1.38113	0.16724	133.053	34.0165
Glyma.16G007700	208.042	7.70073	1.2493	0.909878	1.37305	0.169738	101.157	314.927
Glyma.05G054300	15.9481	3.99532	-1.38199	1.00687	-1.37256	0.169891	31.8963	0
Glyma.18G251800	111.265	6.79786	-1.30591	0.957494	-1.36388	0.172606	173.151	49.3788
Glyma.10G191600	119.058	6.89552	1.29419	0.950745	1.36123	0.173439	53.768	184.347
Glyma.08G005700	18.9611	4.24497	-1.44432	1.06831	-1.35197	0.176386	34.6303	3.29192
Glyma.19G090600	73.7427	6.20443	1.34197	0.993406	1.35088	0.176734	30.0736	117.412
Glyma.18G177400	13.7628	3.78271	-1.40688	1.04237	-1.3497	0.177113	26.4283	1.09731
Glyma.14G162300	376.711	8.55731	-1.17664	0.874063	-1.34617	0.178248	555.907	197.515
Glyma.12G077600	15.0368	3.91043	-1.34709	1.00241	-1.34385	0.178997	30.0736	0
Glyma.06G314200	523.852	9.03302	1.15579	0.86072	1.34281	0.179332	280.687	767.017
Glyma.14G188300	172.565	7.431	-1.22831	0.918379	-1.33748	0.181066	260.638	84.4926
Glyma.09G035700	80.3452	6.32814	-1.31522	0.984364	-1.33611	0.181514	126.674	34.0165
Glyma.16G016600	89.821	6.48898	1.30005	0.973193	1.33586	0.181596	39.1869	140.455
Glyma.08G307100	13.3072	3.73413	-1.38237	1.0407	-1.32831	0.184075	25.517	1.09731
Glyma.13G276100	105.899	6.72655	1.27048	0.957041	1.32751	0.18434	48.3001	163.499
Glyma.07G251300	1541.99	10.5906	1.10826	0.835021	1.32722	0.184436	863.022	2220.95
Glyma.10G037100	25.1358	4.65167	1.41459	1.06922	1.32301	0.185832	6.37926	43.8923
Glyma.13G271900	47.6119	5.57325	1.36325	1.03104	1.32221	0.186099	17.3151	77.9088
Glyma.05G082200	2018.38	10.979	1.09539	0.830692	1.31864	0.187288	1140.98	2895.79
Glyma.07G115000	135.954	7.08698	1.22829	0.933802	1.31536	0.188387	65.6152	206.294
Glyma.18G272000	657.398	9.36062	1.11186	0.848904	1.30976	0.190277	364.529	950.267
Glyma.20G126300	68.033	6.08816	-1.29879	0.996973	-1.30274	0.192665	107.536	28.53
Glyma.13G325200	345.252	8.4315	-1.13271	0.871371	-1.29992	0.193629	503.961	186.542
Glyma.20G151500	1725.3	10.7526	1.07827	0.829528	1.29986	0.193648	986.051	2464.55
Glyma.07G072300	365.961	8.51555	-1.12072	0.867531	-1.29185	0.196408	532.212	199.71
Glyma.09G167900	748.186	9.54725	-1.08008	0.841715	-1.28319	0.199426	1071.72	424.658
Glyma.13G219900	258.23	8.01251	-1.1342	0.884269	-1.28264	0.19962	378.199	138.261
Glyma.15G152000	620.201	9.27659	-1.08524	0.846616	-1.28186	0.199892	890.362	350.041
Glyma.13G114200	50.4296	5.6562	-1.3075	1.02317	-1.27789	0.201287	81.1077	19.7515
Glyma.10G116600	132.021	7.04462	1.17268	0.92955	1.26156	0.207108	66.5265	197.515
Glyma.02G195000	246.392	7.94481	1.11148	0.883368	1.25823	0.208307	133.964	358.819
Glyma.03G242400	343.131	8.42262	1.08829	0.865404	1.25755	0.208554	191.378	494.885
Glyma.13G221400	741.723	9.53474	-1.05207	0.837866	-1.25566	0.209241	1054.4	429.047
Glyma.01G173600	30.4549	4.9286	-1.32477	1.05982	-1.24999	0.211302	51.0341	9.87576
Glyma.17G101500	218.345	7.77047	1.10865	0.889421	1.24649	0.212585	118.472	318.219
Glyma.05G169900	2317.82	11.1786	1.01953	0.818455	1.24567	0.212885	1378.83	3256.81
Glyma.02G151800	66.759	6.06089	-1.237	0.993236	-1.24543	0.212975	103.891	29.6273
Glyma.03G117600	44.7757	5.48464	-1.27964	1.03106	-1.24109	0.214573	71.9945	17.5569
Glyma.14G083100	508.741	8.99079	1.04525	0.84612	1.23534	0.216702	294.357	723.125
Glyma.03G137300	129.157	7.01298	-1.13479	0.927322	-1.22373	0.221053	191.378	66.9357
Glyma.15G225300	61.4027	5.94023	1.22116	0.998837	1.22258	0.221487	27.3397	95.4657
Glyma.17G242000	390.074	8.6076	1.03704	0.853624	1.21486	0.224418	226.008	554.14
Glyma.03G197500	31.4592	4.97541	-1.2813	1.05639	-1.21291	0.225165	51.9454	10.9731
Glyma.17G170300	388.242	8.60081	-1.02958	0.852985	-1.20703	0.22742	550.439	226.045
Glyma.06G254000	363.032	8.50395	1.02749	0.855064	1.20166	0.229496	211.427	514.637
Glyma.18G100800	29.153	4.86557	1.27214	1.05984	1.20031	0.23002	10.0245	48.2815
Glyma.19G254900	80.4939	6.33081	1.16256	0.969196	1.19951	0.23033	39.1869	121.801
Glyma.01G023500	59.7381	5.90058	-1.18212	0.998786	-1.18355	0.236591	92.0436	27.4327
Glyma.11G004800	83.7301	6.38767	-1.13976	0.964033	-1.18229	0.237092	125.762	41.6976
Glyma.06G168600	34.3792	5.10346	-1.23254	1.04858	-1.17544	0.23982	55.5907	13.1677
Glyma.20G212600	34.3792	5.10346	-1.23254	1.04858	-1.17544	0.23982	55.5907	13.1677
Glyma.18G238200	158.319	7.30669	1.05141	0.90258	1.16489	0.244063	88.3983	228.24
Glyma.20G166400	304.14	8.24859	-0.998518	0.858945	-1.16249	0.245035	428.322	179.958
Glyma.16G068400	41.5861	5.37803	-1.19725	1.03099	-1.16127	0.245533	65.6152	17.5569
Glyma.01G075800	14.8601	3.89338	-1.23157	1.06393	-1.15757	0.247038	26.4283	3.29192
Glyma.09G001700	14.8601	3.89338	-1.23157	1.06393	-1.15757	0.247038	26.4283	3.29192
Glyma.17G112000	12.4888	3.64257	-1.21579	1.05124	-1.15652	0.247467	22.7831	2.19461
Glyma.13G112700	328.773	8.36095	-0.986593	0.853954	-1.15532	0.247958	461.129	196.418
Glyma.08G173400	744.56	9.54024	0.944839	0.8227	1.14846	0.250778	462.04	1027.08
Glyma.12G060900	10.0245	3.32547	-1.10642	0.964009	-1.14773	0.251081	20.0491	0
Glyma.18G281200	270.663	8.08035	-0.983902	0.86259	-1.14064	0.254021	380.021	161.304
Glyma.12G234300	1325.94	10.3728	-0.920638	0.809718	-1.13699	0.255544	1813.53	838.342
Glyma.20G092000	2329.07	11.1855	0.91163	0.802856	1.13548	0.256172	1483.63	3174.51
Glyma.17G118100	34.9278	5.1263	-1.18248	1.04479	-1.13179	0.257723	55.5907	14.265
Glyma.13G241700	45.966	5.52249	-1.14705	1.01976	-1.12483	0.260663	71.0831	20.8488
Glyma.10G010800	756.751	9.56367	-0.919193	0.818823	-1.12258	0.261617	1036.17	477.328
Glyma.13G271700	164.838	7.3649	-1.00252	0.894353	-1.12095	0.26231	234.21	95.4657
Glyma.16G211400	441.657	8.78678	0.934873	0.835554	1.11887	0.263197	274.308	609.005
Glyma.19G116400	630.458	9.30026	0.91814	0.822825	1.11584	0.264491	397.337	863.58
Glyma.08G011500	20.607	4.36507	-1.19248	1.07051	-1.11394	0.265306	34.6303	6.58384
Glyma.13G286400	279.153	8.12491	-0.951874	0.856937	-1.11079	0.26666	388.223	170.083
Glyma.19G115800	131.175	7.03534	-1.01267	0.912516	-1.10976	0.267102	187.732	74.6168
Glyma.15G079800	9.32711	3.22143	1.05597	0.951706	1.10956	0.26719	0	18.6542
Glyma.13G285400	261.894	8.03284	0.950684	0.859761	1.10575	0.268834	159.481	364.306
Glyma.04G159600	73.4265	6.19823	-1.06483	0.96888	-1.09903	0.271754	108.447	38.4057
Glyma.05G215700	20.1514	4.33281	-1.172	1.07057	-1.09475	0.273627	33.7189	6.58384
Glyma.19G256700	200.696	7.64886	-0.958177	0.876105	-1.09368	0.274096	280.687	120.704
Glyma.05G178200	327.016	8.35322	0.919692	0.845256	1.08806	0.276567	204.136	449.896
Glyma.01G106200	367.021	8.51972	0.906635	0.838729	1.08096	0.279713	231.476	502.566
Glyma.12G228100	35.1789	5.13664	1.11744	1.04071	1.07372	0.282946	15.4925	54.8653
Glyma.02G210800	54.7258	5.77415	-1.07054	0.998747	-1.07188	0.283773	82.019	27.4327
Glyma.11G069500	25.4426	4.66918	-1.13262	1.06279	-1.06571	0.286556	41.0095	9.87576
Glyma.19G227700	1514.86	10.565	-0.846242	0.797096	-1.06166	0.288392	2026.78	1002.94
Glyma.10G261600	294.311	8.2012	0.898074	0.847528	1.05964	0.289309	185.91	402.711
Glyma.17G047000	667.097	9.38175	-0.861679	0.813553	-1.05915	0.289529	898.564	435.631
Glyma.10G177600	125.158	6.96761	-0.964233	0.911413	-1.05795	0.290076	176.797	73.5195
Glyma.11G131700	189.388	7.5652	-0.924425	0.875616	-1.05574	0.291086	262.461	116.314
Glyma.04G197100	13.0375	3.70459	-1.11559	1.06017	-1.05228	0.292673	22.7831	3.29192
Glyma.06G289300	301.155	8.23436	-0.87468	0.843952	-1.03641	0.300011	409.184	193.126
Glyma.12G174100	180.591	7.49658	0.906376	0.87656	1.03402	0.301129	112.093	249.089
Glyma.19G159900	303.712	8.24656	0.865806	0.841833	1.02848	0.303725	195.934	411.49
Glyma.05G139700	634.624	9.30976	0.834577	0.811872	1.02797	0.303966	421.031	848.218
Glyma.13G311000	142.045	7.15021	0.920428	0.895694	1.02761	0.304131	86.5756	197.515
Glyma.07G046500	208.916	7.70678	-0.889255	0.865388	-1.02758	0.304147	286.155	131.677
Glyma.20G054500	914.661	9.83709	0.823276	0.802314	1.02613	0.304832	612.409	1216.91
Glyma.18G074000	141.497	7.14463	0.914512	0.895349	1.0214	0.307064	86.5756	196.418
Glyma.08G027800	166.614	7.38037	0.89548	0.880944	1.0165	0.309391	103.891	229.337
Glyma.03G144400	16.4503	4.04004	1.08777	1.07043	1.0162	0.309535	5.46793	27.4327
Glyma.08G091900	89.6723	6.48659	-0.936917	0.938168	-0.998666	0.317957	126.674	52.6707
Glyma.08G086600	1708.26	10.7383	-0.786066	0.788145	-0.997362	0.318589	2244.59	1171.92
Glyma.01G222600	7.83923	2.97071	-0.999501	1.00283	-0.996682	0.318919	14.5812	1.09731
Glyma.11G193300	7.83923	2.97071	-0.999501	1.00283	-0.996682	0.318919	14.5812	1.09731
Glyma.10G082800	12.1262	3.60005	-1.05111	1.05755	-0.993906	0.320268	20.9604	3.29192
Glyma.13G204700	417.86	8.70688	-0.812481	0.821844	-0.988608	0.322855	555.907	279.813
Glyma.02G272400	811.105	9.66374	-0.788026	0.799729	-0.985367	0.324444	1068.07	554.14
Glyma.05G016300	74.2542	6.2144	-0.942863	0.957359	-0.984859	0.324694	105.713	42.795
Glyma.17G194400	453.308	8.82435	0.804544	0.817737	0.983866	0.325181	305.293	601.324
Glyma.08G358300	1766.41	10.7866	0.7703	0.78564	0.980474	0.326852	1222.99	2309.83
Glyma.07G052400	330.829	8.36994	0.814941	0.831588	0.979982	0.327095	220.54	441.117
Glyma.08G135200	236.572	7.88613	0.834077	0.851116	0.97998	0.327096	154.925	318.219
Glyma.12G012700	482.899	8.91558	0.795617	0.814455	0.97687	0.328633	327.165	638.632
Glyma.05G198500	940.661	9.87753	0.775296	0.795058	0.975143	0.329489	647.95	1233.37
Glyma.05G152300	290.675	8.18326	-0.81691	0.838198	-0.974602	0.329758	388.223	193.126
Glyma.12G216100	342.518	8.42003	0.806246	0.828973	0.972585	0.33076	229.653	455.382
Glyma.14G192800	84.3159	6.39773	0.915222	0.941634	0.97195	0.331075	50.1227	118.509
Glyma.05G142000	901.568	9.81629	0.771009	0.795294	0.969464	0.332314	622.433	1180.7
Glyma.02G221300	124.163	6.95609	-0.868578	0.901623	-0.96335	0.335372	170.417	77.9088
Glyma.19G140100	97.0651	6.60088	-0.890217	0.926126	-0.961227	0.336438	134.876	59.2546
Glyma.06G085600	92.2295	6.52716	-0.894389	0.931432	-0.96023	0.33694	128.496	55.9626
Glyma.17G003300	513.307	9.00368	0.777179	0.810145	0.959309	0.337403	351.77	674.844
Glyma.18G291500	864.389	9.75554	0.76228	0.794984	0.958862	0.337628	599.65	1129.13
Glyma.05G246500	239.036	7.90108	-0.807966	0.847717	-0.953108	0.340535	318.963	159.109
Glyma.13G073400	56.5485	5.82142	0.937211	0.984423	0.95204	0.341077	31.8963	81.2007
Glyma.09G279300	40.0424	5.32346	-0.972883	1.02216	-0.951792	0.341203	59.236	20.8488
Glyma.09G192000	169.255	7.40305	0.828764	0.872366	0.950019	0.342102	110.27	228.24
Glyma.03G086000	285.43	8.15699	0.793769	0.836119	0.949349	0.342443	192.289	378.571
Glyma.17G046500	76.8115	6.26325	-0.892468	0.949518	-0.939916	0.347261	107.536	46.0869
Glyma.08G043300	20.793	4.37803	-1.00304	1.068	-0.939172	0.347643	32.8076	8.77845
Glyma.08G102200	106.374	6.733	-0.853576	0.913959	-0.933932	0.350339	145.812	66.9357
Glyma.12G225800	249.442	7.96256	0.784459	0.84228	0.931351	0.351672	168.595	330.289
Glyma.10G172600	24.1686	4.59506	-0.988109	1.06146	-0.930896	0.351907	37.3642	10.9731
Glyma.19G079000	152.451	7.2522	-0.814984	0.879129	-0.927036	0.353908	205.048	99.8549
Glyma.14G219700	1775.21	10.7938	-0.722229	0.779295	-0.926772	0.354045	2287.42	1263
Glyma.17G250800	1225.11	10.2587	-0.72559	0.78432	-0.92512	0.354903	1581.14	869.067
Glyma.07G155400	761.531	9.57276	0.730286	0.793594	0.920226	0.357455	537.68	985.381
Glyma.11G254900	802.903	9.64908	0.728101	0.792148	0.919149	0.358018	567.754	1038.05
Glyma.08G095000	531.468	9.05384	0.737863	0.80415	0.917569	0.358845	372.731	690.206
Glyma.04G200100	472.651	8.88463	0.739652	0.808214	0.915168	0.360104	330.81	614.492
Glyma.08G059800	261.494	8.03063	0.759799	0.836797	0.907984	0.363886	179.531	343.457
Glyma.10G242600	2883.58	11.4936	-0.696663	0.771971	-0.902447	0.36682	3684.48	2082.69
Glyma.09G244300	31.9242	4.99658	-0.936673	1.04059	-0.900141	0.368045	47.3888	16.4596
Glyma.18G062600	14.5905	3.86695	-0.96052	1.0691	-0.898436	0.368953	23.6944	5.48653
Glyma.05G235900	28.5486	4.83535	-0.942734	1.04956	-0.898218	0.369069	42.8322	14.265
Glyma.12G121700	12.6748	3.66389	-0.953123	1.06361	-0.896118	0.37019	20.9604	4.38923
Glyma.13G202300	107.015	6.74167	-0.814904	0.909662	-0.895832	0.370342	144.9	69.1303
Glyma.08G134600	393.645	8.62075	0.72694	0.813514	0.89358	0.371547	277.042	510.248
Glyma.08G061500	83.7487	6.38799	-0.83477	0.935613	-0.892217	0.372277	114.827	52.6707
Glyma.15G044400	1257.62	10.2965	0.694782	0.77996	0.890792	0.373041	907.677	1607.55
Glyma.15G005300	448.715	8.80965	0.716787	0.807288	0.887895	0.374597	318.052	579.378
Glyma.18G099900	1777.9	10.796	-0.68773	0.774853	-0.887562	0.374777	2266.46	1289.34
Glyma.04G167200	14.2557	3.83347	0.944441	1.06889	0.883572	0.376927	5.46793	23.0434
Glyma.02G290300	590.546	9.20591	0.702669	0.796688	0.881987	0.377784	422.854	758.239
Glyma.10G210600	98.3484	6.61983	-0.806092	0.916935	-0.879116	0.379339	133.053	63.6438
Glyma.08G142400	66.5916	6.05727	0.8422	0.95979	0.877484	0.380224	41.0095	92.1737
Glyma.02G021900	199.933	7.64337	0.746971	0.851761	0.876973	0.380501	137.61	262.256
Glyma.02G153800	109.517	6.77501	0.790292	0.904703	0.873537	0.38237	71.9945	147.039
Glyma.10G106400	371.903	8.53878	0.709025	0.813762	0.871293	0.383594	264.283	479.523
Glyma.09G184900	129.426	7.01599	0.773439	0.887991	0.870999	0.383755	86.5756	172.277
Glyma.13G332700	473.46	8.8871	-0.699375	0.803446	-0.87047	0.384044	607.852	339.068
Glyma.06G060600	107.964	6.7544	0.786966	0.905732	0.868873	0.384917	71.0831	144.844
Glyma.06G308700	148.899	7.21819	-0.758979	0.875165	-0.867241	0.38581	196.846	100.952
Glyma.08G139800	100.292	6.64806	0.791489	0.913216	0.866705	0.386103	65.6152	134.969
Glyma.11G062100	127.092	6.98973	-0.761417	0.888802	-0.856678	0.391623	168.595	85.5899
Glyma.05G156200	81.926	6.35625	-0.800886	0.934953	-0.856605	0.391663	111.181	52.6707
Glyma.13G347700	48852.6	15.5761	0.642994	0.758885	0.847288	0.396835	36369.1	61336.1
Glyma.06G244800	61.3841	5.93979	0.815958	0.966612	0.844142	0.39859	38.2755	84.4926
Glyma.10G001800	87.3103	6.44808	-0.782029	0.926736	-0.843853	0.398752	117.561	57.0599
Glyma.13G334700	203.764	7.67076	0.714104	0.846962	0.843135	0.399153	143.078	264.451
Glyma.19G200800	144.584	7.17576	0.736338	0.874925	0.841601	0.400011	99.3341	189.834
Glyma.16G039800	34.2583	5.09838	0.865887	1.03063	0.840153	0.400822	19.1378	49.3788
Glyma.18G005600	81.0147	6.34011	-0.783467	0.934653	-0.838244	0.401894	109.359	52.6707
Glyma.02G121300	212.896	7.73401	0.705593	0.843159	0.836845	0.40268	150.368	275.424
Glyma.20G131300	271.174	8.08308	-0.688261	0.826987	-0.832251	0.405268	348.125	194.223
Glyma.02G152500	11.7635	3.55625	-0.882234	1.06117	-0.831378	0.40576	19.1378	4.38923
Glyma.06G083300	34.9371	5.12669	-0.854425	1.02879	-0.830511	0.40625	50.1227	19.7515
Glyma.08G179100	341.3	8.41489	0.675447	0.813731	0.830062	0.406504	246.968	435.631
Glyma.17G087000	192.429	7.58818	-0.700076	0.849709	-0.823901	0.409996	248.791	136.066
Glyma.04G014600	211.408	7.72389	-0.693627	0.842628	-0.823172	0.41041	272.485	150.331
Glyma.16G214600	5.39354	2.43123	0.785582	0.95629	0.821489	0.411368	0.911322	9.87576
Glyma.15G074000	224.092	7.80795	-0.686207	0.838071	-0.818793	0.412904	287.978	160.207
Glyma.07G105300	103.668	6.69582	0.741261	0.90543	0.818684	0.412967	70.1718	137.163
Glyma.14G009700	386.959	8.59604	0.656073	0.806036	0.81395	0.415674	283.421	490.496
Glyma.10G196400	54.3725	5.7648	-0.79619	0.979136	-0.813156	0.416129	74.7284	34.0165
Glyma.19G114500	3364.8	11.7163	-0.618908	0.761299	-0.812962	0.41624	4194.82	2534.78
Glyma.06G182100	388.707	8.60254	-0.652288	0.805588	-0.809704	0.41811	492.114	285.3
Glyma.06G312900	13.1584	3.71791	0.863631	1.06745	0.809063	0.418479	5.46793	20.8488
Glyma.08G321100	1711.18	10.7408	-0.619912	0.766914	-0.80832	0.418907	2135.23	1287.14
Glyma.09G027700	4.55661	2.18796	-0.681853	0.84735	-0.804689	0.420999	9.11322	0
Glyma.U008300	133.165	7.05707	0.706255	0.879002	0.803474	0.421701	92.9549	173.374
Glyma.10G021500	991.23	9.95308	-0.621303	0.77499	-0.801692	0.422731	1238.49	743.974
Glyma.12G140200	187.23	7.54867	-0.680113	0.849607	-0.800503	0.42342	240.589	133.871
Glyma.02G304100	805.311	9.6534	0.623372	0.779385	0.799825	0.423812	603.295	1007.33
Glyma.16G050500	1828.6	10.8365	0.610548	0.76505	0.79805	0.424841	1382.48	2274.72
Glyma.13G329700	784.853	9.61628	0.620805	0.77967	0.796241	0.425892	588.714	980.992
Glyma.08G349200	126.497	6.98296	0.701815	0.883141	0.79468	0.4268	88.3983	164.596
Glyma.03G144500	1669.05	10.7048	0.608363	0.765781	0.794434	0.426943	1263.09	2075.01
Glyma.18G227700	68.5166	6.09838	-0.753511	0.950375	-0.792857	0.427861	92.0436	44.9896
Glyma.03G136400	4.38923	2.13397	0.663252	0.837141	0.792283	0.428196	0	8.77845
Glyma.10G289200	64.304	6.00684	0.758262	0.957237	0.792136	0.428281	41.9208	86.6872
Glyma.17G123000	41.8371	5.38671	0.794563	1.00704	0.789011	0.430106	25.517	58.1572
Glyma.08G201400	22.8946	4.51694	-0.836326	1.06056	-0.78857	0.430363	33.7189	12.0704
Glyma.19G084400	22.8946	4.51694	-0.836326	1.06056	-0.78857	0.430363	33.7189	12.0704
Glyma.02G087400	675.718	9.40028	0.616739	0.782875	0.787788	0.430821	507.607	843.829
Glyma.19G123800	2681.93	11.3891	-0.598095	0.760274	-0.786683	0.431468	3321.77	2042.09
Glyma.12G226500	7.47656	2.90238	-0.799884	1.01679	-0.786673	0.431473	12.7585	2.19461
Glyma.15G254000	486.311	8.92574	0.621816	0.793448	0.783688	0.433223	363.618	609.005
Glyma.07G262600	327.5	8.35535	0.634027	0.811136	0.781653	0.434419	242.412	412.587
Glyma.15G195600	18.2729	4.19164	0.830205	1.06922	0.776461	0.437477	9.11322	27.4327
Glyma.04G050300	1164.38	10.1853	0.596817	0.769312	0.775781	0.437878	885.805	1442.96
Glyma.13G234100	16.1434	4.01287	-0.829672	1.07096	-0.774701	0.438517	24.6057	7.68115
Glyma.16G142500	37.9501	5.24603	-0.783734	1.01718	-0.7705	0.441004	52.8567	23.0434
Glyma.16G118400	665.117	9.37746	0.600478	0.78146	0.768405	0.442247	503.961	826.272
Glyma.15G232600	36.1739	5.17688	0.782322	1.02142	0.765918	0.443725	21.8717	50.4761
Glyma.11G202900	43.79	5.45253	-0.765677	1.00107	-0.764854	0.444358	60.1473	27.4327
Glyma.01G164500	17.6034	4.13778	-0.816774	1.07002	-0.763327	0.445268	26.4283	8.77845
Glyma.19G178200	114.873	6.8439	-0.677524	0.890268	-0.761034	0.446637	148.546	81.2007
Glyma.10G213100	19.2773	4.26883	0.80761	1.06742	0.756603	0.449288	10.0245	28.53
Glyma.09G137000	465.481	8.86258	0.596659	0.79226	0.75311	0.451384	352.682	578.281
Glyma.14G043400	291.902	8.18934	-0.612379	0.814899	-0.751478	0.452365	365.44	218.364
Glyma.16G213800	7.95082	2.9911	0.771528	1.02864	0.750043	0.453229	2.73397	13.1677
Glyma.14G034800	404.934	8.66154	0.598394	0.797853	0.750006	0.453251	306.204	503.664
Glyma.01G018700	87.5892	6.45268	0.683332	0.9177	0.744613	0.456505	61.0586	114.12
Glyma.05G041100	3.84057	1.94132	0.603897	0.812195	0.743537	0.457156	0	7.68115
Glyma.16G139800	7.0209	2.81166	-0.750732	1.01069	-0.742794	0.457606	11.8472	2.19461
Glyma.14G199400	271.146	8.08293	0.607407	0.818232	0.742341	0.457881	203.225	339.068
Glyma.13G076900	823.268	9.68522	-0.57395	0.773388	-0.742125	0.458012	1013.39	633.146
Glyma.01G021400	294.525	8.20224	0.603342	0.813294	0.74185	0.458178	221.451	367.598
Glyma.13G084700	95.7167	6.5807	0.67229	0.907519	0.7408	0.458815	67.4379	123.996
Glyma.06G195500	72.7942	6.18575	0.688351	0.938263	0.733644	0.463166	50.1227	95.4657
Glyma.13G318000	237.427	7.89134	-0.606088	0.826212	-0.733575	0.463208	297.091	177.764
Glyma.02G231600	138.912	7.11802	0.637169	0.868926	0.733284	0.463385	101.157	176.666
Glyma.02G241500	47.2586	5.5625	-0.726208	0.990366	-0.733273	0.463392	63.7926	30.7246
Glyma.15G117200	78.9224	6.30236	-0.679559	0.929137	-0.731387	0.464543	102.979	54.8653
Glyma.03G005400	283.747	8.14846	0.595596	0.814514	0.731228	0.46464	214.161	353.333
Glyma.10G001700	180.395	7.49502	-0.614002	0.84587	-0.725882	0.467911	226.919	133.871
Glyma.09G217500	10.3965	3.37803	-0.765034	1.05598	-0.724479	0.468772	16.4038	4.38923
Glyma.05G006800	140.883	7.13835	-0.628299	0.867249	-0.724474	0.468775	178.619	103.147
Glyma.13G274300	3.64529	1.86603	-0.581855	0.805279	-0.722551	0.469956	7.29058	0
Glyma.04G052700	253.152	7.98386	0.590139	0.820493	0.719249	0.471988	191.378	314.927
Glyma.04G095900	205.392	7.68223	0.599557	0.834859	0.718154	0.472662	154.013	256.77
Glyma.19G219300	40.963	5.35625	-0.722146	1.00596	-0.717871	0.472837	55.5907	26.3354
Glyma.03G177500	69.7069	6.12323	-0.675126	0.942675	-0.716181	0.473879	91.1322	48.2815
Glyma.04G088000	262.982	8.03882	-0.582589	0.817722	-0.712453	0.476184	326.253	199.71
Glyma.06G123900	24.4476	4.61162	-0.747689	1.05427	-0.7092	0.4782	34.6303	14.265
Glyma.11G137500	8.48088	3.08421	-0.735329	1.03751	-0.708747	0.478481	13.6698	3.29192
Glyma.07G036500	52.1872	5.70562	-0.68983	0.976897	-0.706144	0.480099	69.2605	35.1138
Glyma.02G157800	356.615	8.47822	0.564511	0.799882	0.705743	0.480348	274.308	438.923
Glyma.10G031700	341.365	8.41517	0.564638	0.801945	0.704086	0.481379	262.461	420.268
Glyma.03G235100	348.943	8.44685	0.561125	0.800554	0.70092	0.483353	268.84	429.047
Glyma.17G261600	1061.6	10.052	0.534661	0.763983	0.699833	0.484031	833.86	1289.34
Glyma.11G010000	7.40217	2.88795	0.712079	1.02232	0.696532	0.486096	2.73397	12.0704
Glyma.08G276400	194.065	7.6004	0.583048	0.837317	0.696329	0.486223	146.723	241.407
Glyma.03G009000	54.6514	5.77219	-0.673794	0.97058	-0.694218	0.487546	71.9945	37.3084
Glyma.16G054500	161.555	7.33588	0.590995	0.852078	0.693593	0.487938	121.206	201.904
Glyma.15G057500	13.3165	3.73514	-0.74118	1.06909	-0.69328	0.488134	20.0491	6.58384
Glyma.08G269700	280.817	8.13349	0.560449	0.811618	0.690534	0.489859	215.983	345.652
Glyma.03G030900	124.461	6.95955	-0.603021	0.876255	-0.68818	0.491339	156.747	92.1737
Glyma.20G198600	170.138	7.41056	0.580871	0.847042	0.685764	0.492862	128.496	211.78
Glyma.07G196500	342.378	8.41945	-0.548136	0.800337	-0.684882	0.493419	419.208	265.548
Glyma.10G027100	123.931	6.95339	0.598099	0.87588	0.682854	0.494699	92.0436	155.818
Glyma.14G223200	533.403	9.05908	0.532745	0.78083	0.682281	0.495061	418.297	648.508
Glyma.U035700	185.845	7.53795	0.572145	0.839496	0.681534	0.495534	141.255	230.434
Glyma.08G053700	3.18963	1.67339	-0.527089	0.778688	-0.676893	0.498474	6.37926	0
Glyma.09G137900	3.18963	1.67339	-0.527089	0.778688	-0.676893	0.498474	6.37926	0
Glyma.12G191900	37.5409	5.23039	0.685163	1.01301	0.676365	0.498809	24.6057	50.4761
Glyma.04G125700	14.0697	3.81452	0.723644	1.07044	0.676023	0.499026	7.29058	20.8488
Glyma.06G128500	298.486	8.22152	-0.545567	0.807046	-0.676004	0.499038	365.44	231.532
Glyma.20G047600	59.9148	5.90484	0.646669	0.95767	0.675252	0.499516	41.9208	77.9088
Glyma.13G272000	587.915	9.19946	0.517997	0.776246	0.66731	0.504574	464.774	711.055
Glyma.19G146000	38.1361	5.25308	-0.673622	1.01129	-0.6661	0.505347	51.0341	25.2381
Glyma.19G138200	59.1244	5.88568	-0.632824	0.958851	-0.659982	0.509266	76.5511	41.6976
Glyma.18G017600	543.622	9.08646	0.51138	0.778071	0.65724	0.511026	431.055	656.189
Glyma.16G091200	104.021	6.70073	0.584968	0.892018	0.655781	0.511965	77.4624	130.579
Glyma.13G113900	161.788	7.33796	-0.552551	0.848907	-0.650897	0.515113	199.58	123.996
Glyma.11G141200	326.56	8.35121	0.519666	0.799756	0.649781	0.515834	256.993	396.128
Glyma.08G251400	104.114	6.70202	-0.576442	0.891662	-0.646481	0.517968	130.319	77.9088
Glyma.07G117000	306.744	8.26089	0.517825	0.802801	0.645023	0.518912	241.5	371.987
Glyma.07G199000	16.0783	4.00705	0.681611	1.07055	0.636692	0.524325	9.11322	23.0434
Glyma.15G245100	4.19394	2.06831	-0.587796	0.923555	-0.63645	0.524483	7.29058	1.09731
Glyma.03G259000	381.072	8.57392	0.498941	0.790526	0.63115	0.527943	303.47	458.674
Glyma.05G091200	381.63	8.57603	-0.498659	0.79058	-0.630751	0.528203	459.306	303.954
Glyma.06G148700	297.975	8.21905	0.5056	0.803229	0.629459	0.529048	236.032	359.917
Glyma.04G054400	3.74758	1.90596	0.565513	0.901357	0.627401	0.530396	0.911322	6.58384
Glyma.11G088100	3.74758	1.90596	0.565513	0.901357	0.627401	0.530396	0.911322	6.58384
Glyma.04G219600	310.724	8.27949	-0.500256	0.800688	-0.624783	0.532114	374.553	246.894
Glyma.06G001400	68.405	6.09603	0.585397	0.938289	0.623898	0.532695	50.1227	86.6872
Glyma.17G223800	183.966	7.5233	-0.520852	0.83605	-0.622992	0.53329	224.185	143.747
Glyma.02G249600	4370.82	12.0937	-0.462198	0.742542	-0.622454	0.533644	5175.4	3566.25
Glyma.14G095500	72.9058	6.18796	-0.57916	0.930938	-0.622125	0.53386	92.0436	53.768
Glyma.20G131200	30.3247	4.92242	0.641997	1.03286	0.62157	0.534225	20.0491	40.6003
Glyma.16G038300	6704.95	12.711	-0.459944	0.740688	-0.620968	0.534621	7932.15	5477.75
Glyma.02G174600	17.0826	4.09446	0.663389	1.06938	0.620349	0.535028	10.0245	24.1407
Glyma.17G081800	191.815	7.58357	-0.516366	0.832526	-0.62024	0.5351	233.299	150.331
Glyma.10G256500	394.584	8.62419	0.486971	0.787891	0.61807	0.536529	316.229	472.939
Glyma.08G279900	13.8651	3.79339	-0.661397	1.07045	-0.61787	0.536661	20.0491	7.68115
Glyma.04G069100	263.912	8.04391	0.498339	0.809463	0.615641	0.538131	209.604	318.219
Glyma.17G219200	56.7159	5.82568	0.591083	0.960769	0.615218	0.538411	41.0095	72.4222
Glyma.07G032800	349.474	8.44904	0.487471	0.793472	0.614352	0.538983	279.776	419.171
Glyma.18G043000	38.229	5.2566	-0.619282	1.00855	-0.614033	0.539194	50.1227	26.3354
Glyma.06G089800	470.466	8.87795	0.478165	0.779977	0.61305	0.539844	379.11	561.821
Glyma.05G055000	378.785	8.56523	0.481183	0.789168	0.609735	0.542038	304.382	453.188
Glyma.15G053400	236.516	7.88579	0.497335	0.816157	0.609361	0.542285	187.732	285.3
Glyma.19G181900	306.372	8.25914	0.486497	0.800031	0.608098	0.543123	245.146	367.598
Glyma.18G010200	89.1329	6.47789	0.549364	0.905812	0.606488	0.544191	67.4379	110.828
Glyma.07G106900	107.22	6.74443	-0.53358	0.885434	-0.60262	0.546762	132.142	82.298
Glyma.01G180100	350.841	8.45467	0.4761	0.792268	0.600933	0.547885	282.51	419.171
Glyma.U008900	459.139	8.84279	0.468068	0.779979	0.600104	0.548437	371.82	546.459
Glyma.12G218500	15.5297	3.95696	0.640791	1.07077	0.598439	0.549547	9.11322	21.9461
Glyma.17G084700	456.582	8.83473	0.466672	0.780067	0.598246	0.549676	369.997	543.167
Glyma.13G106100	148.852	7.21774	0.509163	0.852107	0.597535	0.55015	116.649	181.056
Glyma.19G100200	1816.7	10.8271	0.445014	0.747325	0.595476	0.551526	1493.66	2139.75
Glyma.04G209400	239.436	7.9035	0.484204	0.814253	0.59466	0.552071	191.378	287.494
Glyma.17G105100	63.6903	5.993	-0.561811	0.945707	-0.594064	0.552469	80.1964	47.1842
Glyma.16G129000	253.589	7.98635	0.480224	0.810313	0.59264	0.553422	203.225	303.954
Glyma.09G111600	223.73	7.80561	0.485003	0.818773	0.592354	0.553613	178.619	268.84
Glyma.14G169300	178.768	7.48194	-0.495174	0.836144	-0.592212	0.553709	215.983	141.553
Glyma.08G141500	177.159	7.4689	0.49416	0.836514	0.590738	0.554696	140.344	213.975
Glyma.20G218600	435.212	8.76558	0.461006	0.781449	0.589938	0.555232	353.593	516.831
Glyma.01G063700	33.3935	5.06149	-0.599052	1.02218	-0.586052	0.557841	43.7435	23.0434
Glyma.19G168800	163.62	7.3542	-0.493773	0.843156	-0.585625	0.558128	197.757	129.482
Glyma.12G010500	314.22	8.29563	0.464922	0.796818	0.583473	0.559575	254.259	374.182
Glyma.04G191500	1313.74	10.3595	0.437524	0.750793	0.582749	0.560062	1083.56	1543.91
Glyma.09G223700	1034.5	10.0147	0.439398	0.754976	0.582002	0.560565	852.086	1216.91
Glyma.03G228500	450.277	8.81467	0.453553	0.779437	0.581898	0.560635	367.263	533.291
Glyma.13G292000	16.3294	4.0294	-0.62172	1.07013	-0.580979	0.561255	22.7831	9.87576
Glyma.15G118700	38.7777	5.27716	-0.583674	1.0054	-0.580538	0.561552	50.1227	27.4327
Glyma.06G185000	51.0527	5.67391	0.562755	0.971793	0.579089	0.562529	37.3642	64.7411
Glyma.19G172700	805.209	9.65322	0.43749	0.760081	0.575584	0.564897	663.443	946.976
Glyma.06G167200	3.73828	1.90238	-0.520646	0.904667	-0.575511	0.564945	6.37926	1.09731
Glyma.07G062200	54.9304	5.77953	-0.553441	0.962965	-0.574726	0.565477	69.2605	40.6003
Glyma.06G284300	2.27831	1.18796	-0.40612	0.708446	-0.573255	0.566472	4.55661	0
Glyma.10G060200	367.179	8.52034	0.448988	0.787762	0.569955	0.568709	299.825	434.533
Glyma.09G156000	34.3978	5.10424	-0.579949	1.01835	-0.569498	0.569018	44.6548	24.1407
Glyma.17G085400	1334.05	10.3816	-0.42677	0.749617	-0.569317	0.569141	1562.01	1106.08
Glyma.08G288700	348.46	8.44485	0.449778	0.790313	0.569115	0.569278	284.333	412.587
Glyma.10G062900	81.9167	6.35609	0.519691	0.913282	0.569037	0.569331	62.8812	100.952
Glyma.13G035200	2.19461	1.13397	0.395156	0.697943	0.566172	0.571277	0	4.38923
Glyma.10G018500	43.7063	5.44977	-0.55495	0.990356	-0.560354	0.575238	55.5907	31.8219
Glyma.14G057300	22.1042	4.46625	0.591708	1.05698	0.559807	0.575611	14.5812	29.6273
Glyma.16G173200	22.1042	4.46625	0.591708	1.05698	0.559807	0.575611	14.5812	29.6273
Glyma.07G152700	474.185	8.88931	-0.433904	0.775849	-0.559264	0.575982	557.729	390.641
Glyma.05G145800	853.779	9.73772	0.421661	0.757319	0.556781	0.577677	709.009	998.549
Glyma.12G228300	275.601	8.10644	-0.445731	0.802646	-0.555327	0.578671	326.253	224.948
Glyma.14G032700	608.605	9.24936	0.425504	0.766543	0.555095	0.57883	503.961	713.249
Glyma.06G207900	18.7937	4.23218	-0.58986	1.06575	-0.553468	0.579943	25.517	12.0704
Glyma.11G067800	1081.6	10.079	0.415599	0.752009	0.552651	0.580502	901.298	1261.9
Glyma.18G111000	349.278	8.44823	0.435352	0.788991	0.551783	0.581097	287.067	411.49
Glyma.14G214600	15.8737	3.98857	-0.58761	1.07041	-0.54896	0.583033	21.8717	9.87576
Glyma.09G113800	12.9538	3.6953	-0.585488	1.06964	-0.547367	0.584127	18.2264	7.68115
Glyma.18G243800	38.8149	5.27854	0.543297	1.00315	0.541592	0.5881	28.251	49.3788
Glyma.07G036200	400.684	8.64632	0.42225	0.781593	0.540243	0.58903	331.721	469.647
Glyma.07G214600	679.549	9.40843	0.411174	0.762114	0.539518	0.589529	566.843	792.255
Glyma.02G227200	179.596	7.48861	-0.445801	0.831953	-0.535849	0.592063	213.249	145.942
Glyma.01G039200	68.2562	6.09289	-0.499307	0.933787	-0.534712	0.592849	83.8417	52.6707
Glyma.15G006900	119.272	6.89811	-0.46214	0.869626	-0.531424	0.595125	143.078	95.4657
Glyma.11G231100	1526.36	10.5759	0.395408	0.744914	0.530811	0.59555	1284.96	1767.76
Glyma.11G147400	367.719	8.52246	0.415549	0.784926	0.529411	0.59652	305.293	430.144
Glyma.02G015700	459.12	8.84273	0.409384	0.774927	0.528288	0.5973	382.755	535.486
Glyma.01G036700	266.181	8.05626	0.42365	0.802782	0.527727	0.597689	219.629	312.732
Glyma.03G212700	558.557	9.12556	0.402801	0.767348	0.524927	0.599634	467.508	649.605
Glyma.20G063100	43.8365	5.45406	0.513938	0.987725	0.520325	0.602837	32.8076	54.8653
Glyma.11G053800	329.908	8.36592	-0.411059	0.790023	-0.520313	0.602845	385.489	274.327
Glyma.20G236700	398.397	8.63806	0.404923	0.780444	0.518837	0.603874	332.633	464.161
Glyma.09G175100	22.5599	4.49569	0.547196	1.05477	0.518784	0.603912	15.4925	29.6273
Glyma.18G254200	35.9507	5.16795	-0.52473	1.01148	-0.518776	0.603917	45.5661	26.3354
Glyma.20G217100	38.2662	5.258	0.520766	1.00388	0.518753	0.603933	28.251	48.2815
Glyma.09G242900	184.617	7.52839	-0.428313	0.828507	-0.51697	0.605177	217.806	151.428
Glyma.13G067300	15.4181	3.94655	-0.55236	1.07064	-0.515914	0.605915	20.9604	9.87576
Glyma.07G071900	23.7223	4.56817	-0.541571	1.05136	-0.515113	0.606474	30.985	16.4596
Glyma.03G155700	452.36	8.82133	0.398426	0.774627	0.514346	0.60701	379.11	525.61
Glyma.07G100300	13.9581	3.80303	-0.548993	1.07085	-0.512669	0.608183	19.1378	8.77845
Glyma.08G203000	204.452	7.67562	0.420097	0.820013	0.512305	0.608437	168.595	240.31
Glyma.14G009100	51.6478	5.69064	-0.493697	0.967401	-0.510333	0.609818	63.7926	39.503
Glyma.12G205800	404.33	8.65939	0.396426	0.779129	0.508806	0.610888	339.012	469.647
Glyma.07G163400	91.3182	6.51283	0.455944	0.897089	0.508249	0.611279	72.9058	109.731
Glyma.02G273200	367.877	8.52308	-0.396105	0.783504	-0.505556	0.613168	427.41	308.343
Glyma.16G005900	65.8849	6.04188	-0.472704	0.936577	-0.504714	0.61376	80.1964	51.5734
Glyma.10G276500	161.62	7.33646	-0.422042	0.838877	-0.503104	0.614891	190.466	132.774
Glyma.07G097100	11.8751	3.56987	0.536376	1.0677	0.502367	0.615409	7.29058	16.4596
Glyma.11G012200	164.001	7.35756	0.420389	0.837287	0.502085	0.615608	134.876	193.126
Glyma.04G137800	147.839	7.20788	0.423701	0.846489	0.500539	0.616696	121.206	174.472
Glyma.11G072700	737.241	9.52599	0.377342	0.757143	0.498376	0.618219	625.167	849.315
Glyma.06G290000	81.1821	6.34309	0.453301	0.910316	0.49796	0.618512	64.7039	97.6603
Glyma.19G154500	178.61	7.48067	0.412528	0.829767	0.497161	0.619075	147.634	209.586
Glyma.08G227500	145.468	7.18455	-0.417586	0.847789	-0.492559	0.622324	171.329	119.606
Glyma.05G167800	2557.85	11.3207	0.362451	0.736778	0.491941	0.622761	2188.09	2927.61
Glyma.18G071000	400.461	8.64552	-0.382817	0.778617	-0.491662	0.622958	462.952	337.97
Glyma.13G261800	1.64596	0.718929	0.312602	0.636369	0.491227	0.623266	0	3.29192
Glyma.13G081700	1.64596	0.718929	0.312602	0.636369	0.491227	0.623266	0	3.29192
Glyma.12G197700	133.695	7.0628	-0.41858	0.855656	-0.489192	0.624706	157.659	109.731
Glyma.09G068400	105.221	6.71727	-0.427394	0.880268	-0.485527	0.627302	124.851	85.5899
Glyma.15G081100	36.4994	5.1898	-0.488682	1.00847	-0.484579	0.627975	45.5661	27.4327
Glyma.05G204100	66.4335	6.05384	-0.451265	0.934444	-0.482924	0.62915	80.1964	52.6707
Glyma.01G175600	952.722	9.89591	0.360698	0.749885	0.481005	0.630513	814.722	1090.72
Glyma.09G062100	41.7348	5.38318	0.476894	0.992056	0.480712	0.630721	31.8963	51.5734
Glyma.09G229600	150.759	7.2361	0.404678	0.843492	0.479765	0.631395	124.851	176.666
Glyma.04G056000	38.9637	5.28406	-0.477779	1.00058	-0.477501	0.633005	48.3001	29.6273
Glyma.10G165700	550.69	9.1051	0.365004	0.76484	0.477229	0.633199	469.331	632.049
Glyma.20G089500	25.7309	4.68543	-0.497206	1.04387	-0.476311	0.633853	32.8076	18.6542
Glyma.02G152800	1035.31	10.0158	-0.355288	0.747861	-0.475073	0.634735	1182.9	887.721
Glyma.19G091500	146.193	7.19173	0.401681	0.846047	0.474774	0.634948	121.206	171.18
Glyma.12G182300	67.4379	6.07549	-0.442394	0.932163	-0.474588	0.63508	81.1077	53.768
Glyma.09G025300	49.2765	5.62283	-0.459425	0.971601	-0.472853	0.636318	60.1473	38.4057
Glyma.18G046800	315.113	8.29973	0.371911	0.78935	0.471162	0.637525	267.017	363.208
Glyma.20G129200	37.5037	5.22896	-0.47333	1.00483	-0.471055	0.637602	46.4774	28.53
Glyma.09G175800	30.5944	4.9352	0.483054	1.0269	0.470399	0.63807	22.7831	38.4057
Glyma.01G108400	1.09731	0.133967	0.288738	0.616107	0.468648	0.639321	0	2.19461
Glyma.04G104700	1.09731	0.133967	0.288738	0.616107	0.468648	0.639321	0	2.19461
Glyma.15G114500	1.09731	0.133967	0.288738	0.616107	0.468648	0.639321	0	2.19461
Glyma.16G162000	1.09731	0.133967	0.288738	0.616107	0.468648	0.639321	0	2.19461
Glyma.19G072300	1.09731	0.133967	0.288738	0.616107	0.468648	0.639321	0	2.19461
Glyma.08G224500	2079.64	11.0221	0.344689	0.737213	0.467557	0.640101	1793.48	2365.79
Glyma.01G232900	1.36698	0.450996	-0.289958	0.620601	-0.467221	0.640342	2.73397	0
Glyma.06G236000	1.36698	0.450996	-0.289958	0.620601	-0.467221	0.640342	2.73397	0
Glyma.19G236600	1.36698	0.450996	-0.289958	0.620601	-0.467221	0.640342	2.73397	0
Glyma.11G065200	25.0242	4.64525	0.487982	1.04568	0.466663	0.640741	18.2264	31.8219
Glyma.11G004200	14.888	3.89608	0.495718	1.07079	0.462945	0.643404	10.0245	19.7515
Glyma.08G344800	56.6694	5.8245	-0.438889	0.953392	-0.460345	0.645269	68.3492	44.9896
Glyma.08G305600	0.911322	-0.133967	-0.278187	0.611596	-0.454854	0.649214	1.82264	0
Glyma.12G161700	0.911322	-0.133967	-0.278187	0.611596	-0.454854	0.649214	1.82264	0
Glyma.14G009200	0.911322	-0.133967	-0.278187	0.611596	-0.454854	0.649214	1.82264	0
Glyma.18G280400	0.911322	-0.133967	-0.278187	0.611596	-0.454854	0.649214	1.82264	0
Glyma.09G002400	758.955	9.56787	0.342348	0.753713	0.454215	0.649674	654.329	863.58
Glyma.14G088600	309.357	8.27313	0.354821	0.78915	0.449624	0.652981	264.283	354.43
Glyma.08G251300	289.177	8.17581	0.354654	0.792909	0.447282	0.654671	246.968	331.387
Glyma.06G039100	45.2034	5.49836	0.438681	0.980937	0.447207	0.654726	35.5416	54.8653
Glyma.14G186500	14.5068	3.85865	-0.478174	1.07094	-0.446499	0.655237	19.1378	9.87576
Glyma.10G053500	254.901	7.99379	-0.357023	0.800815	-0.445825	0.655724	292.534	217.267
Glyma.04G080800	398.099	8.63698	-0.343455	0.776018	-0.442586	0.658065	453.839	342.36
Glyma.12G203200	27.7395	4.79387	-0.457832	1.03618	-0.441847	0.6586	34.6303	20.8488
Glyma.04G204500	200.324	7.64619	-0.361179	0.817686	-0.441709	0.6587	230.565	170.083
Glyma.11G116700	303.182	8.24404	-0.346103	0.789803	-0.438215	0.66123	346.303	260.062
Glyma.18G244700	206.452	7.68966	0.354801	0.814866	0.43541	0.663265	175.885	237.018
Glyma.09G176000	2.82696	1.49925	-0.370662	0.853724	-0.434171	0.664164	4.55661	1.09731
Glyma.06G285500	101.631	6.6672	0.379317	0.880938	0.430583	0.666772	84.753	118.509
Glyma.20G103400	172.854	7.43341	-0.354525	0.828864	-0.427724	0.668852	198.668	147.039
Glyma.15G125500	136.875	7.09672	0.36128	0.849673	0.425198	0.670692	115.738	158.012
Glyma.03G251300	184.719	7.52919	0.349093	0.822977	0.424183	0.671432	157.659	211.78
Glyma.06G278200	10.1268	3.34011	-0.449902	1.06081	-0.42411	0.671486	13.6698	6.58384
Glyma.12G215200	117.272	6.87372	-0.364983	0.865331	-0.421785	0.673182	135.787	98.7576
Glyma.12G082100	545.594	9.09168	-0.319019	0.761948	-0.418688	0.675444	616.054	475.134
Glyma.02G257700	180.154	7.49308	0.345297	0.824743	0.418672	0.675456	154.013	206.294
Glyma.11G105600	19.4353	4.28061	-0.441699	1.06238	-0.415763	0.677584	24.6057	14.265
Glyma.07G196900	49.6764	5.63449	0.40216	0.967863	0.415513	0.677766	40.0982	59.2546
Glyma.08G079600	229.458	7.84209	0.33268	0.806013	0.412747	0.679792	197.757	261.159
Glyma.10G214800	129.138	7.01277	-0.350036	0.854868	-0.409462	0.682201	148.546	109.731
Glyma.09G043000	376.915	8.5581	0.31743	0.776681	0.408701	0.682759	328.076	425.755
Glyma.03G087600	233.931	7.86994	0.325729	0.804281	0.404994	0.685482	202.314	265.548
Glyma.10G053300	70.0881	6.1311	-0.37329	0.924021	-0.403985	0.686224	82.019	58.1572
Glyma.03G226900	16.348	4.03104	0.431472	1.06895	0.403641	0.686477	11.8472	20.8488
Glyma.04G255900	41.0653	5.35985	-0.399446	0.991462	-0.402886	0.687032	49.2114	32.9192
Glyma.03G005000	332.54	8.37738	0.313722	0.782627	0.400858	0.688525	289.801	375.279
Glyma.15G126700	12.5911	3.65434	-0.427923	1.06987	-0.399976	0.689174	16.4038	8.77845
Glyma.18G135100	3.65459	1.86971	0.365237	0.91517	0.399092	0.689825	1.82264	5.48653
Glyma.03G205300	259.039	8.01702	0.317101	0.797123	0.397807	0.690773	225.097	292.981
Glyma.12G193100	48.1234	5.58867	0.385234	0.971096	0.3967	0.691589	39.1869	57.0599
Glyma.06G053100	115.598	6.85298	0.343157	0.865384	0.396538	0.691708	98.4228	132.774
Glyma.05G184900	59.7753	5.90148	-0.373217	0.943764	-0.395456	0.692506	70.1718	49.3788
Glyma.19G249500	115.905	6.8568	-0.341686	0.865284	-0.394884	0.692929	133.053	98.7576
Glyma.02G224200	273.099	8.09328	0.312937	0.793619	0.394317	0.693347	237.855	308.343
Glyma.11G052800	65.7454	6.03882	0.366172	0.931268	0.393197	0.694174	54.6793	76.8115
Glyma.18G287100	591.569	9.2084	0.297796	0.757797	0.392975	0.694338	520.365	662.773
Glyma.05G213300	624.256	9.28599	0.296442	0.756025	0.392107	0.694979	549.527	698.984
Glyma.06G186400	135.62	7.08342	-0.332731	0.849197	-0.391818	0.695193	154.925	116.314
Glyma.04G253700	153.307	7.26028	0.325429	0.837279	0.388675	0.697517	132.142	174.472
Glyma.16G039900	570.841	9.15695	0.293634	0.758697	0.387024	0.698738	503.05	638.632
Glyma.15G092500	401.289	8.6485	0.297229	0.772553	0.384736	0.700433	352.682	449.896
Glyma.19G019200	194.028	7.60012	0.313162	0.817056	0.38328	0.701512	168.595	219.461
Glyma.19G054800	12.7864	3.67654	0.409327	1.07028	0.382448	0.702129	9.11322	16.4596
Glyma.02G305900	402.767	8.6538	-0.294506	0.772317	-0.381328	0.70296	451.105	354.43
Glyma.17G166800	209.093	7.708	-0.308887	0.811475	-0.380649	0.703464	236.032	182.153
Glyma.11G251500	151.754	7.24559	0.318603	0.837746	0.38031	0.703715	131.23	172.277
Glyma.14G222700	248.521	7.95723	-0.303826	0.799131	-0.380196	0.7038	279.776	217.267
Glyma.19G054900	181.428	7.50325	0.311864	0.822386	0.379219	0.704525	157.659	205.196
Glyma.01G164100	597.865	9.22368	0.28683	0.756771	0.379019	0.704674	528.567	667.162
Glyma.08G168200	516.878	9.01368	0.287942	0.761784	0.377983	0.705443	456.573	577.183
Glyma.13G211200	189.462	7.56577	0.308698	0.818773	0.377025	0.706155	164.949	213.975
Glyma.04G083900	81.4983	6.3487	-0.338808	0.904277	-0.374673	0.707904	93.8662	69.1303
Glyma.07G239000	230.183	7.84664	0.301112	0.804062	0.374489	0.70804	201.402	258.964
Glyma.01G177200	90.8533	6.50547	0.332998	0.891066	0.373707	0.708622	77.4624	104.244
Glyma.08G078200	145.179	7.18169	0.314163	0.841541	0.373318	0.708912	125.762	164.596
Glyma.10G220600	33.97	5.08619	0.377875	1.01267	0.373146	0.709039	27.3397	40.6003
Glyma.05G006300	301.583	8.23641	0.293589	0.786806	0.37314	0.709044	265.195	337.97
Glyma.13G334200	880.356	9.78194	0.278259	0.745805	0.373099	0.709075	781.915	978.797
Glyma.04G251900	8.2205	3.03923	0.389935	1.04558	0.372938	0.709195	5.46793	10.9731
Glyma.10G041400	69.214	6.11299	0.344549	0.924014	0.372882	0.709236	58.3246	80.1034
Glyma.03G031900	354.579	8.46996	-0.288599	0.778067	-0.370918	0.710699	396.425	312.732
Glyma.08G295800	32.7611	5.03391	-0.376262	1.01697	-0.369982	0.711396	39.1869	26.3354
Glyma.06G147800	653.009	9.35096	0.278582	0.753655	0.369641	0.71165	579.601	726.417
Glyma.13G114700	588.64	9.20124	0.279292	0.756811	0.369038	0.712099	522.188	655.092
Glyma.14G190900	192.931	7.59194	0.301247	0.816953	0.368744	0.712318	168.595	217.267
Glyma.03G137200	195.944	7.61429	0.300252	0.815705	0.368089	0.712807	171.329	220.559
Glyma.01G146100	378.459	8.56399	0.284865	0.774602	0.367757	0.713054	334.455	422.463
Glyma.01G046200	98.2926	6.61901	-0.319569	0.881825	-0.362396	0.717056	112.093	84.4926
Glyma.17G065500	1251.95	10.29	0.264983	0.738295	0.358912	0.719661	1119.1	1384.8
Glyma.02G203200	295.919	8.20906	0.282438	0.787245	0.358768	0.719768	261.55	330.289
Glyma.11G032300	94.3219	6.55952	0.317696	0.886117	0.358526	0.719949	81.1077	107.536
Glyma.18G182500	82.0469	6.35838	-0.321841	0.902741	-0.356515	0.721455	93.8662	70.2276
Glyma.12G056800	24.9126	4.6388	-0.370514	1.04393	-0.354922	0.722648	30.0736	19.7515
Glyma.18G206200	391.878	8.61426	0.2738	0.772348	0.354504	0.722962	348.125	435.631
Glyma.02G146500	407.947	8.67224	0.27224	0.77045	0.353352	0.723825	362.706	453.188
Glyma.01G243800	18.524	4.21133	-0.37521	1.06406	-0.352621	0.724373	22.7831	14.265
Glyma.16G162800	2.10162	1.0715	0.278648	0.790499	0.352497	0.724466	0.911322	3.29192
Glyma.04G038100	49.0347	5.61573	0.340494	0.967208	0.352038	0.72481	41.0095	57.0599
Glyma.08G333000	30.4084	4.9264	0.359889	1.0243	0.35135	0.725326	24.6057	36.2111
Glyma.13G179400	53.4797	5.74092	-0.334862	0.956348	-0.350147	0.726228	61.9699	44.9896
Glyma.14G115600	2.3713	1.24568	-0.286173	0.818495	-0.349633	0.726614	3.64529	1.09731
Glyma.17G082300	174.211	7.44469	0.287797	0.824432	0.349086	0.727025	153.102	195.321
Glyma.09G273700	83.7301	6.38767	0.31393	0.899735	0.348914	0.727154	71.9945	95.4657
Glyma.17G179200	2319.91	11.1799	0.254713	0.730058	0.348894	0.727169	2084.19	2555.63
Glyma.08G180700	176.22	7.46123	0.287209	0.823455	0.348785	0.727251	154.925	197.515
Glyma.03G047800	5.29125	2.40361	-0.343805	0.987099	-0.348298	0.727617	7.29058	3.29192
Glyma.07G062500	85.7387	6.42187	0.312232	0.896876	0.348133	0.72774	73.8171	97.6603
Glyma.14G166500	20.9883	4.39151	-0.366669	1.05694	-0.346915	0.728655	25.517	16.4596
Glyma.03G203000	135.499	7.08214	0.293732	0.847209	0.346705	0.728813	118.472	152.526
Glyma.13G239100	4908.05	12.2609	0.248991	0.724893	0.343486	0.731233	4421.74	5394.36
Glyma.12G030500	23.4526	4.55168	-0.359602	1.04875	-0.342888	0.731683	28.251	18.6542
Glyma.06G205100	3.83127	1.93782	-0.317747	0.926857	-0.342822	0.731732	5.46793	2.19461
Glyma.19G142100	109.842	6.77929	0.296316	0.868425	0.34121	0.732945	95.6888	123.996
Glyma.20G051900	506.37	8.98405	-0.259085	0.761013	-0.340447	0.73352	559.552	453.188
Glyma.03G110500	170.399	7.41277	-0.279331	0.826028	-0.338161	0.735242	190.466	150.331
Glyma.18G003900	211.827	7.72674	0.272904	0.808439	0.337569	0.735688	187.732	235.921
Glyma.01G010400	344.089	8.42664	-0.261626	0.778058	-0.336256	0.736678	380.933	307.246
Glyma.11G204200	364.027	8.5079	0.260094	0.775074	0.335574	0.737192	325.342	402.711
Glyma.02G239600	382.104	8.57782	0.258855	0.772692	0.335003	0.737622	341.746	422.463
Glyma.08G193700	410.225	8.68027	0.257138	0.769368	0.33422	0.738214	367.263	453.188
Glyma.05G031700	49.4904	5.62908	0.318657	0.965346	0.330096	0.741327	41.9208	57.0599
Glyma.18G212900	178.34	7.47849	-0.271055	0.821835	-0.329817	0.741538	198.668	158.012
Glyma.12G208800	163.554	7.35363	-0.270678	0.829112	-0.326468	0.74407	182.264	144.844
Glyma.04G242300	262.768	8.03764	-0.257484	0.793158	-0.324632	0.74546	290.712	234.824
Glyma.19G118900	90.5371	6.50044	-0.287541	0.889779	-0.32316	0.746574	102.068	79.0061
Glyma.08G008000	275.005	8.10332	0.255325	0.790125	0.323146	0.746585	246.057	303.954
Glyma.15G050700	67.3542	6.0737	-0.297811	0.925888	-0.321649	0.747719	76.5511	58.1572
Glyma.02G202400	221.33	7.79006	-0.258664	0.804704	-0.321439	0.747877	245.146	197.515
Glyma.06G113500	245.518	7.93968	-0.256268	0.797474	-0.321349	0.747946	271.574	219.461
Glyma.19G014000	157.166	7.29614	-0.267449	0.832452	-0.321278	0.748	174.974	139.358
Glyma.08G325800	264.776	8.04863	-0.253906	0.792501	-0.320385	0.748676	292.534	237.018
Glyma.11G112900	112.26	6.8107	-0.277013	0.865668	-0.319999	0.748969	125.762	98.7576
Glyma.07G252700	186.077	7.53976	0.258988	0.81767	0.316739	0.751441	165.861	206.294
Glyma.03G209400	790.6	9.6268	-0.23625	0.746066	-0.316661	0.751501	865.756	715.444
Glyma.04G028500	143.384	7.16375	-0.263411	0.840635	-0.313347	0.754017	159.481	127.288
Glyma.10G131700	219.415	7.77752	-0.251859	0.804996	-0.31287	0.754379	242.412	196.418
Glyma.08G030700	263.865	8.04366	0.24709	0.79227	0.311876	0.755135	236.944	290.786
Glyma.13G079900	414.968	8.69686	0.2392	0.767926	0.311489	0.755429	374.553	455.382
Glyma.05G200300	560.045	9.1294	0.235473	0.756101	0.311431	0.755473	506.695	613.394
Glyma.05G098800	263.865	8.04366	-0.246389	0.792347	-0.310961	0.755831	290.712	237.018
Glyma.20G237200	1833.05	10.84	0.227098	0.730886	0.310716	0.756017	1666.81	1999.29
Glyma.02G308900	144.389	7.17382	-0.260191	0.83984	-0.30981	0.756705	160.393	128.385
Glyma.08G059500	513.298	9.00365	0.233285	0.759072	0.30733	0.758593	464.774	561.821
Glyma.19G206800	453.532	8.82506	-0.2341	0.763976	-0.306424	0.759282	496.671	410.393
Glyma.12G006700	88.11	6.46123	0.272077	0.892277	0.304924	0.760424	77.4624	98.7576
Glyma.20G181600	513.753	9.00493	0.230895	0.758919	0.304242	0.760944	465.686	561.821
Glyma.19G147000	3.10594	1.63503	0.268334	0.884673	0.303315	0.76165	1.82264	4.38923
Glyma.19G245900	267.882	8.06546	-0.239471	0.791072	-0.302718	0.762105	294.357	241.407
Glyma.10G082100	471.572	8.88133	0.230695	0.762172	0.302681	0.762133	427.41	515.734
Glyma.18G274000	198.036	7.62962	0.245483	0.812173	0.302254	0.762458	177.708	218.364
Glyma.20G000300	78.7643	6.29947	-0.271975	0.90568	-0.300299	0.763949	88.3983	69.1303
Glyma.02G244500	21.537	4.42874	-0.316414	1.05453	-0.300053	0.764137	25.517	17.5569
Glyma.09G285300	517.334	9.01495	-0.227503	0.758556	-0.299916	0.764241	565.02	469.647
Glyma.20G022900	464.998	8.86108	0.228025	0.762598	0.299011	0.764932	421.942	508.053
Glyma.01G136300	305.405	8.25458	0.233357	0.782931	0.298056	0.765661	276.131	334.678
Glyma.01G009400	506.63	8.98479	0.226017	0.759193	0.297707	0.765927	460.218	553.042
Glyma.16G020400	240.775	7.91154	-0.23558	0.797787	-0.295291	0.767771	264.283	217.267
Glyma.10G207600	113.674	6.82875	0.25391	0.863193	0.294152	0.768642	101.157	126.19
Glyma.13G194900	255.189	7.99542	0.233394	0.793752	0.294039	0.768728	230.565	279.813
Glyma.01G157400	219.052	7.77513	-0.236248	0.804391	-0.293698	0.768989	240.589	197.515
Glyma.02G070300	12.6841	3.66495	-0.312881	1.07037	-0.292311	0.770049	15.4925	9.87576
Glyma.06G073400	12.6841	3.66495	-0.312881	1.07037	-0.292311	0.770049	15.4925	9.87576
Glyma.08G252300	94.5915	6.56364	0.257717	0.883543	0.291685	0.770527	83.8417	105.341
Glyma.08G102600	827.546	9.6927	0.213809	0.743755	0.287472	0.773751	756.398	898.694
Glyma.08G285700	92.6387	6.53354	-0.252551	0.885958	-0.28506	0.775598	102.979	82.298
Glyma.09G176600	11.6891	3.54709	0.301302	1.06868	0.281938	0.777991	9.11322	14.265
Glyma.11G125600	11.6891	3.54709	0.301302	1.06868	0.281938	0.777991	9.11322	14.265
Glyma.13G217500	4.83559	2.27369	-0.274351	0.973822	-0.281726	0.778154	6.37926	3.29192
Glyma.18G139100	104.086	6.70163	0.244715	0.872345	0.280525	0.779075	92.9549	115.217
Glyma.07G019900	694.428	9.43968	0.208372	0.748081	0.278541	0.780597	636.103	752.752
Glyma.06G030600	183.092	7.51643	-0.226312	0.817676	-0.276775	0.781953	200.491	165.693
Glyma.08G171000	4.11025	2.03923	0.261192	0.944314	0.276594	0.782092	2.73397	5.48653
Glyma.09G062200	123.624	6.94981	0.23366	0.853723	0.273695	0.784319	111.181	136.066
Glyma.07G101300	11.2241	3.48853	-0.292039	1.06731	-0.273622	0.784375	13.6698	8.77845
Glyma.01G197100	376.888	8.55799	0.210677	0.770985	0.273257	0.784656	344.48	409.295
Glyma.18G074300	167.302	7.38631	-0.224814	0.825149	-0.272453	0.785274	183.176	151.428
Glyma.08G200800	101.585	6.66654	-0.236133	0.874921	-0.269891	0.787244	112.093	91.0764
Glyma.16G023100	56.13	5.8107	-0.255556	0.94767	-0.269668	0.787416	62.8812	49.3788
Glyma.17G227100	21.0813	4.39789	-0.284232	1.05565	-0.269249	0.787738	24.6057	17.5569
Glyma.07G182400	127.78	6.99752	-0.228799	0.850375	-0.269057	0.787886	140.344	115.217
Glyma.14G107300	16.1527	4.01371	-0.286945	1.06866	-0.268509	0.788308	19.1378	13.1677
Glyma.10G179500	837.124	9.7093	0.199243	0.742792	0.268235	0.788518	770.067	904.181
Glyma.03G197000	465.407	8.86235	-0.204015	0.761506	-0.26791	0.788769	503.961	426.852
Glyma.11G068200	94.4986	6.56222	0.23384	0.882815	0.26488	0.791102	84.753	104.244
Glyma.13G106300	194.288	7.60206	0.215104	0.81237	0.264786	0.791175	176.797	211.78
Glyma.20G122200	41.8185	5.38607	0.259166	0.985001	0.263112	0.792464	36.4529	47.1842
Glyma.16G005500	7.29988	2.86787	-0.269904	1.03482	-0.260821	0.79423	9.11322	5.48653
Glyma.07G010600	116.045	6.85854	0.223786	0.859904	0.260245	0.794675	104.802	127.288
Glyma.11G151900	5.11456	2.35461	0.256182	0.984644	0.260177	0.794727	3.64529	6.58384
Glyma.13G303900	5.11456	2.35461	0.256182	0.984644	0.260177	0.794727	3.64529	6.58384
Glyma.17G136900	174.202	7.44462	0.213142	0.821128	0.259573	0.795193	158.57	189.834
Glyma.06G086200	92.7317	6.53499	-0.227815	0.884979	-0.257424	0.796851	102.068	83.3953
Glyma.12G146900	24.5499	4.61765	-0.268191	1.04363	-0.256979	0.797195	28.251	20.8488
Glyma.16G147100	24.5499	4.61765	-0.268191	1.04363	-0.256979	0.797195	28.251	20.8488
Glyma.09G235400	811.254	9.66401	-0.189384	0.74315	-0.25484	0.798847	873.047	749.46
Glyma.16G018100	61.6073	5.94503	-0.235736	0.935191	-0.252072	0.800985	68.3492	54.8653
Glyma.09G210000	813.811	9.66855	-0.186554	0.74295	-0.251098	0.801738	874.869	752.752
Glyma.10G036800	1.91564	0.937824	-0.193708	0.773112	-0.250556	0.802157	2.73397	1.09731
Glyma.11G212800	38.88	5.28096	-0.248878	0.994011	-0.250377	0.802296	43.7435	34.0165
Glyma.19G138300	6.11888	2.61327	0.252513	1.01276	0.249333	0.803104	4.55661	7.68115
Glyma.13G237500	131.342	7.03718	-0.20836	0.8469	-0.246027	0.805661	143.078	119.606
Glyma.02G010300	195.144	7.60839	-0.19939	0.811541	-0.245693	0.80592	211.427	178.861
Glyma.06G106200	346.024	8.43473	-0.188647	0.774366	-0.243615	0.807529	372.731	319.316
Glyma.U022100	592.378	9.21037	-0.182658	0.751834	-0.242949	0.808045	636.103	548.653
Glyma.04G107900	374.228	8.54777	-0.187054	0.770405	-0.2428	0.80816	402.804	345.652
Glyma.05G112400	126.999	6.98868	0.206285	0.850032	0.242679	0.808254	115.738	138.261
Glyma.09G001900	251.553	7.97472	-0.192395	0.793072	-0.242595	0.808319	271.574	231.532
Glyma.13G116300	432.664	8.7571	0.185228	0.76368	0.242547	0.808357	400.071	465.258
Glyma.02G195600	916.177	9.83948	0.179146	0.739843	0.242141	0.808671	850.264	982.089
Glyma.01G234600	457.837	8.83869	-0.184318	0.761338	-0.242098	0.808705	492.114	423.56
Glyma.08G161600	381.537	8.57568	0.185368	0.769349	0.240941	0.809601	352.682	410.393
Glyma.10G057100	986.748	9.94654	0.176687	0.738158	0.239362	0.810825	916.79	1056.71
Glyma.11G220400	265.771	8.05404	0.188016	0.789291	0.238209	0.811719	245.146	286.397
Glyma.16G151800	5.8399	2.54594	-0.238376	1.00582	-0.236997	0.812659	7.29058	4.38923
Glyma.09G171200	8.12751	3.02281	0.247556	1.04664	0.236526	0.813025	6.37926	9.87576
Glyma.10G095500	239.204	7.90209	0.188231	0.79618	0.236418	0.813108	220.54	257.867
Glyma.06G297300	61.1516	5.93432	-0.22116	0.935908	-0.236305	0.813196	67.4379	54.8653
Glyma.19G120900	64.8248	6.01847	0.217558	0.928162	0.234396	0.814677	58.3246	71.3249
Glyma.08G122000	149.001	7.21918	0.194263	0.834218	0.232869	0.815863	136.698	161.304
Glyma.17G228500	304.298	8.24934	0.181598	0.780963	0.232531	0.816126	281.599	326.997
Glyma.03G031800	434.031	8.76166	0.176916	0.763222	0.231802	0.816692	402.804	465.258
Glyma.12G107700	191.768	7.58322	-0.188017	0.812502	-0.231405	0.817	206.87	176.666
Glyma.02G181300	277.73	8.11754	0.181192	0.786319	0.230431	0.817757	256.993	298.467
Glyma.08G106800	29.2181	4.86879	0.236213	1.02626	0.230168	0.817962	25.517	32.9192
Glyma.07G055200	255.114	7.995	-0.181972	0.791769	-0.22983	0.818224	274.308	235.921
Glyma.13G183800	80.9589	6.33912	-0.204925	0.900353	-0.227605	0.819953	88.3983	73.5195
Glyma.09G066000	197.245	7.62385	-0.182948	0.810118	-0.225829	0.821334	212.338	182.153
Glyma.15G100800	225.599	7.81762	0.180332	0.79996	0.225427	0.821647	208.693	242.505
Glyma.12G042500	372.954	8.54285	-0.172107	0.77	-0.223516	0.823134	399.159	346.749
Glyma.19G257700	303.675	8.24638	-0.173678	0.780866	-0.222417	0.823989	325.342	282.008
Glyma.18G206500	1.55297	0.635028	0.160537	0.7246	0.221553	0.824662	0.911322	2.19461
Glyma.09G015700	536.341	9.06701	-0.165661	0.754571	-0.219543	0.826227	572.31	500.372
Glyma.08G209700	491.454	8.94091	0.165874	0.757775	0.218896	0.826731	458.395	524.513
Glyma.06G009900	190.857	7.57635	-0.177473	0.81252	-0.218423	0.827099	205.048	176.666
Glyma.05G143800	501.953	8.97141	0.164807	0.75693	0.217731	0.827639	468.42	535.486
Glyma.15G266100	548.514	9.09938	0.163776	0.753666	0.217306	0.82797	512.163	584.864
Glyma.05G166600	8194.61	13.0005	-0.155274	0.718508	-0.216107	0.828905	8700.39	7688.83
Glyma.01G229400	298.635	8.22224	0.168488	0.781572	0.215576	0.829318	277.953	319.316
Glyma.02G158100	360.177	8.49256	-0.165784	0.771485	-0.214889	0.829854	384.578	335.776
Glyma.03G143100	61.7002	5.9472	-0.200313	0.934238	-0.214413	0.830225	67.4379	55.9626
Glyma.01G188400	254.752	7.99295	-0.168363	0.791386	-0.212745	0.831526	272.485	237.018
Glyma.05G163800	274.076	8.09843	0.16731	0.786646	0.212687	0.831571	255.17	292.981
Glyma.19G209700	476.845	8.89738	0.161284	0.758787	0.212554	0.831674	445.637	508.053
Glyma.19G225800	551.434	9.10704	0.159676	0.753333	0.211959	0.832139	515.808	587.059
Glyma.02G017500	269.631	8.07484	-0.16494	0.787656	-0.209406	0.834131	287.978	251.283
Glyma.19G248600	218.476	7.77133	0.167739	0.801841	0.209192	0.834298	203.225	233.726
Glyma.09G061200	704.387	9.46022	-0.154345	0.745495	-0.207037	0.835981	748.196	660.579
Glyma.04G254200	79.0433	6.30457	-0.18629	0.902765	-0.206355	0.836514	85.6643	72.4222
Glyma.13G107900	118.323	6.88659	0.175276	0.856346	0.204679	0.837823	109.359	127.288
Glyma.17G257900	132.839	7.05354	0.172386	0.844507	0.204126	0.838255	123.029	142.65
Glyma.16G217300	1137.32	10.1514	-0.148008	0.734338	-0.201553	0.840266	1204.77	1069.87
Glyma.05G012700	66.7404	6.06049	0.185425	0.923684	0.200745	0.840898	61.0586	72.4222
Glyma.06G256300	199.394	7.63948	0.16179	0.808499	0.200111	0.841394	185.91	212.877
Glyma.07G002200	757.393	9.5649	0.146747	0.743226	0.197446	0.843479	712.654	802.131
Glyma.15G071500	2.55728	1.35461	0.161913	0.844728	0.191674	0.847997	1.82264	3.29192
Glyma.16G162700	2.55728	1.35461	0.161913	0.844728	0.191674	0.847997	1.82264	3.29192
Glyma.13G111900	349.046	8.44727	-0.146755	0.772441	-0.189988	0.849318	369.997	328.095
Glyma.10G220800	876.636	9.77583	-0.139881	0.739412	-0.189179	0.849952	925.904	827.369
Glyma.06G150000	705.168	9.46182	0.140437	0.744964	0.188515	0.850473	665.265	745.071
Glyma.09G045900	18.71	4.22574	-0.196523	1.0622	-0.185015	0.853217	20.9604	16.4596
Glyma.20G000700	817.307	9.67473	-0.136325	0.740971	-0.183982	0.854028	862.111	772.504
Glyma.17G024200	326.319	8.35014	-0.142611	0.775856	-0.183811	0.854162	345.391	307.246
Glyma.15G074200	1416.45	10.4681	0.133967	0.730247	0.183455	0.854441	1340.56	1492.34
Glyma.01G121300	157.761	7.3016	0.151579	0.827746	0.183123	0.854702	147.634	167.888
Glyma.20G190900	1255.31	10.2938	0.133218	0.732114	0.181964	0.855611	1188.36	1322.25
Glyma.13G167400	102.71	6.68243	0.156221	0.871169	0.179324	0.857683	95.6888	109.731
Glyma.12G236800	92.0064	6.52366	-0.157674	0.883906	-0.178383	0.858422	98.4228	85.5899
Glyma.11G087600	112.818	6.81785	-0.152697	0.860931	-0.177362	0.859224	120.295	105.341
Glyma.13G003700	646.527	9.33657	-0.131224	0.747249	-0.175609	0.860601	680.758	612.297
Glyma.09G175200	2.91995	1.54594	-0.152945	0.874765	-0.174841	0.861204	3.64529	2.19461
Glyma.03G195900	45.6498	5.51254	0.167658	0.972163	0.172458	0.863077	41.9208	49.3788
Glyma.09G178300	11.5961	3.53557	0.184139	1.06883	0.17228	0.863217	10.0245	13.1677
Glyma.01G137600	10.5918	3.40488	0.182163	1.06555	0.170956	0.864258	9.11322	12.0704
Glyma.17G155600	10.5918	3.40488	0.182163	1.06555	0.170956	0.864258	9.11322	12.0704
Glyma.16G165400	9.58748	3.26115	0.180042	1.0602	0.169819	0.865153	8.2019	10.9731
Glyma.07G054600	6.57454	2.71689	0.172731	1.02373	0.168727	0.866012	5.46793	7.68115
Glyma.12G118300	6.57454	2.71689	0.172731	1.02373	0.168727	0.866012	5.46793	7.68115
Glyma.18G180300	6.57454	2.71689	0.172731	1.02373	0.168727	0.866012	5.46793	7.68115
Glyma.13G216700	23.1829	4.53499	-0.176032	1.0475	-0.16805	0.866544	25.517	20.8488
Glyma.19G113200	441.229	8.78538	0.127861	0.760908	0.168037	0.866554	418.297	464.161
Glyma.05G000500	56.8647	5.82946	-0.156959	0.943853	-0.166296	0.867924	61.0586	52.6707
Glyma.01G040500	26.6515	4.73615	-0.171334	1.03494	-0.165549	0.868512	29.1623	24.1407
Glyma.13G040500	358.726	8.48674	-0.12661	0.77047	-0.164328	0.869473	377.287	340.165
Glyma.12G163000	123.159	6.94437	0.13984	0.851302	0.164267	0.869521	115.738	130.579
Glyma.12G037700	203.095	7.66601	-0.130474	0.806304	-0.161817	0.87145	214.161	192.029
Glyma.20G176000	174.648	7.44831	0.131934	0.818402	0.161209	0.871929	164.949	184.347
Glyma.09G256600	11.3171	3.50044	-0.170968	1.06808	-0.16007	0.872826	12.7585	9.87576
Glyma.02G107300	38.6196	5.27126	0.158353	0.993119	0.15945	0.873314	35.5416	41.6976
Glyma.06G185600	224.13	7.80819	0.12657	0.798844	0.158441	0.874109	212.338	235.921
Glyma.08G088500	90.0907	6.49331	-0.140188	0.885988	-0.158227	0.874278	95.6888	84.4926
Glyma.04G067900	2696.73	11.397	0.113752	0.722525	0.157437	0.874901	2574.49	2818.98
Glyma.01G226700	473.088	8.88596	0.119246	0.757811	0.157355	0.874965	450.193	495.983
Glyma.07G267500	172.882	7.43364	-0.128855	0.819271	-0.15728	0.875024	182.264	163.499
Glyma.13G094800	1013	9.98442	0.115668	0.735535	0.157257	0.875042	966.002	1060
Glyma.02G041800	79.6849	6.31623	-0.141578	0.900763	-0.157175	0.875107	84.753	74.6168
Glyma.05G019000	27.6558	4.78951	-0.160565	1.03118	-0.15571	0.876261	30.0736	25.2381
Glyma.14G179500	667.999	9.3837	0.115028	0.745787	0.154238	0.877422	637.014	698.984
Glyma.09G167100	1857.28	10.859	-0.111848	0.726067	-0.154046	0.877574	1940.21	1774.34
Glyma.20G223500	228.928	7.83875	-0.122659	0.79731	-0.153841	0.877735	240.589	217.267
Glyma.07G219200	141.599	7.14567	0.126422	0.837159	0.151013	0.879965	133.964	149.234
Glyma.01G032100	466.969	8.86718	0.112533	0.758163	0.148429	0.882004	445.637	488.301
Glyma.03G149800	21.7229	4.44115	-0.155567	1.05243	-0.147817	0.882487	23.6944	19.7515
Glyma.17G022700	266.171	8.05621	-0.115546	0.787064	-0.146806	0.883285	278.865	253.478
Glyma.08G332700	235.54	7.87983	0.116227	0.795111	0.146177	0.883781	224.185	246.894
Glyma.17G083800	167.497	7.38799	-0.118676	0.821757	-0.144418	0.885171	175.885	159.109
Glyma.06G165200	9739.82	13.2497	-0.103232	0.716409	-0.144097	0.885424	10139.4	9340.27
Glyma.19G142500	92.5736	6.53253	0.124322	0.882382	0.140894	0.887954	87.4869	97.6603
Glyma.06G027900	339.43	8.40697	0.107962	0.772801	0.139702	0.888895	324.431	354.43
Glyma.02G087300	6.38856	2.67549	-0.142243	1.02008	-0.139443	0.8891	7.29058	5.48653
Glyma.09G176800	6.38856	2.67549	-0.142243	1.02008	-0.139443	0.8891	7.29058	5.48653
Glyma.03G153800	227.561	7.83011	-0.108903	0.797419	-0.13657	0.891371	237.855	217.267
Glyma.17G051400	51.4804	5.68595	-0.13016	0.956346	-0.136101	0.891741	54.6793	48.2815
Glyma.09G044200	14672	13.8408	-0.0971443	0.715495	-0.135772	0.892001	15238.2	14105.9
Glyma.19G056300	171.998	7.42625	0.109853	0.819221	0.134094	0.893328	164.038	179.958
Glyma.15G014400	1607.28	10.6504	-0.0969587	0.727466	-0.133283	0.89397	1669.54	1545.01
Glyma.18G036300	443.898	8.79408	-0.100565	0.760008	-0.132322	0.89473	462.04	425.755
Glyma.07G189400	212.44	7.73091	0.104108	0.802255	0.129769	0.896749	203.225	221.656
Glyma.02G281700	328.839	8.36124	0.100357	0.774321	0.129607	0.896877	315.318	342.36
Glyma.17G041900	3.92427	1.97242	-0.120906	0.938307	-0.128855	0.897472	4.55661	3.29192
Glyma.08G121100	216.699	7.75955	-0.103183	0.800827	-0.128845	0.89748	226.008	207.391
Glyma.19G219500	483.15	8.91633	-0.0968884	0.756475	-0.128079	0.898087	502.139	464.161
Glyma.08G134100	1.45998	0.545944	-0.0912072	0.712366	-0.128034	0.898122	1.82264	1.09731
Glyma.15G140500	1.45998	0.545944	-0.0912072	0.712366	-0.128034	0.898122	1.82264	1.09731
Glyma.19G009600	1.45998	0.545944	-0.0912072	0.712366	-0.128034	0.898122	1.82264	1.09731
Glyma.19G094000	156.478	7.28981	0.105898	0.827456	0.127981	0.898164	149.457	163.499
Glyma.03G010800	27.2002	4.76554	-0.131892	1.03259	-0.12773	0.898363	29.1623	25.2381
Glyma.18G167300	182.953	7.51533	0.103875	0.813936	0.12762	0.89845	174.974	190.931
Glyma.02G177500	13.3258	3.73615	-0.135527	1.07096	-0.126547	0.899299	14.5812	12.0704
Glyma.04G247400	126.99	6.98857	0.105959	0.8475	0.125026	0.900503	121.206	132.774
Glyma.13G188300	143.97	7.16963	0.103709	0.835135	0.124182	0.901171	137.61	150.331
Glyma.11G110100	361.246	8.49684	0.0950755	0.769336	0.123581	0.901647	347.214	375.279
Glyma.20G074700	13.0561	3.70665	0.13219	1.07088	0.12344	0.901759	11.8472	14.265
Glyma.07G193900	24.5592	4.61819	0.128608	1.04212	0.12341	0.901783	22.7831	26.3354
Glyma.03G251100	122.954	6.94198	-0.104595	0.850862	-0.122928	0.902164	128.496	117.412
Glyma.01G236400	422.138	8.72157	0.091333	0.76195	0.119867	0.904588	406.45	437.825
Glyma.05G190700	43.0832	5.42905	-0.11697	0.979025	-0.119476	0.904898	45.5661	40.6003
Glyma.02G272000	112.548	6.8144	-0.102594	0.860157	-0.119274	0.905058	117.561	107.536
Glyma.04G178400	117.021	6.87063	-0.100647	0.855964	-0.117583	0.906398	122.117	111.925
Glyma.15G245300	51.0248	5.67313	-0.112448	0.957267	-0.117468	0.906489	53.768	48.2815
Glyma.02G137100	154.925	7.27542	0.0971237	0.828206	0.11727	0.906646	148.546	161.304
Glyma.10G282200	51.0341	5.67339	0.11207	0.957128	0.11709	0.906789	48.3001	53.768
Glyma.17G080700	24.7359	4.62853	-0.121868	1.04153	-0.117009	0.906853	26.4283	23.0434
Glyma.05G164100	129.436	7.01609	-0.0979079	0.845512	-0.115797	0.907813	134.876	123.996
Glyma.06G056300	737.464	9.52643	-0.0852458	0.742316	-0.114838	0.908574	762.777	712.152
Glyma.07G010500	251.785	7.97605	0.0900106	0.790078	0.113926	0.909296	242.412	261.159
Glyma.20G123600	2250.17	11.1358	0.0823831	0.723353	0.113891	0.909324	2176.24	2324.1
Glyma.07G060500	17.7987	4.1537	-0.120778	1.06436	-0.113475	0.909654	19.1378	16.4596
Glyma.16G137200	17.7987	4.1537	-0.120778	1.06436	-0.113475	0.909654	19.1378	16.4596
Glyma.15G027400	63.4392	5.9873	-0.105237	0.928885	-0.113294	0.909798	66.5265	60.3519
Glyma.12G091200	32.6774	5.03022	-0.114391	1.01271	-0.112955	0.910066	34.6303	30.7246
Glyma.14G208500	276.4	8.11062	-0.085634	0.784094	-0.109214	0.913033	286.155	266.645
Glyma.16G030200	96.2096	6.58811	-0.0952659	0.877539	-0.10856	0.913551	100.245	92.1737
Glyma.18G206500	47.0168	5.5551	0.103618	0.967686	0.107078	0.914727	44.6548	49.3788
Glyma.19G115500	9.03883	3.17614	0.111971	1.05651	0.105982	0.915597	8.2019	9.87576
Glyma.13G159700	113.097	6.82142	-0.0909588	0.85945	-0.105834	0.915714	117.561	108.633
Glyma.10G261800	224.762	7.81225	0.0842214	0.797785	0.105569	0.915924	216.895	232.629
Glyma.15G274800	831.303	9.69923	0.0768865	0.739061	0.104033	0.917143	805.609	856.996
Glyma.16G136900	30.2131	4.9171	-0.104638	1.02141	-0.102445	0.918404	31.8963	28.53
Glyma.06G254300	106.16	6.73009	-0.0887414	0.866326	-0.102434	0.918412	110.27	102.05
Glyma.15G091000	1011.97	9.98295	0.0750784	0.734643	0.102197	0.9186	981.494	1042.44
Glyma.12G073300	478.044	8.901	-0.0772387	0.756513	-0.102098	0.918679	493.025	463.063
Glyma.01G225000	69.4744	6.11841	0.0928923	0.917012	0.101299	0.919313	66.5265	72.4222
Glyma.10G242900	8.03452	3.00621	0.105546	1.04669	0.100838	0.919679	7.29058	8.77845
Glyma.17G019300	12516.2	13.6115	-0.0720091	0.71522	-0.100681	0.919804	12874.3	12158.2
Glyma.06G014600	369.327	8.52876	-0.0769581	0.767938	-0.100214	0.920175	380.933	357.722
Glyma.15G173300	66.4521	6.05424	-0.0919702	0.922759	-0.0996687	0.920607	69.2605	63.6438
Glyma.06G082500	378.273	8.56328	-0.076272	0.766762	-0.0994729	0.920763	390.046	366.5
Glyma.16G142200	4.92858	2.30117	-0.0947027	0.980902	-0.0965465	0.923087	5.46793	4.38923
Glyma.17G235900	320.525	8.32429	0.0742939	0.775242	0.0958332	0.923653	310.761	330.289
Glyma.18G047900	67.4565	6.07588	-0.0877766	0.920792	-0.0953273	0.924055	70.1718	64.7411
Glyma.13G292500	197.738	7.62745	0.0769301	0.807261	0.0952977	0.924078	191.378	204.099
Glyma.16G162100	8.39718	3.06991	-0.0993067	1.05061	-0.0945228	0.924694	9.11322	7.68115
Glyma.15G011300	71.9294	6.16851	-0.0855623	0.912619	-0.0937547	0.925304	74.7284	69.1303
Glyma.18G212400	451.253	8.81779	0.0704089	0.758725	0.0927989	0.926063	438.346	464.161
Glyma.03G222300	315.29	8.30053	-0.0706696	0.776129	-0.091054	0.92745	324.431	306.149
Glyma.06G228900	48.4768	5.59922	0.0855222	0.963556	0.0887569	0.929275	46.4774	50.4761
Glyma.20G127500	64.9922	6.02219	-0.0816459	0.925492	-0.0882189	0.929703	67.4379	62.5465
Glyma.05G027100	174.732	7.449	0.0710592	0.817251	0.086949	0.930712	169.506	179.958
Glyma.09G175000	15.5204	3.95609	0.092475	1.06917	0.0864922	0.931075	14.5812	16.4596
Glyma.05G186500	49.1091	5.61792	-0.0814507	0.961918	-0.0846753	0.93252	51.0341	47.1842
Glyma.01G171000	165.238	7.3684	0.0694343	0.822046	0.0844652	0.932687	160.393	170.083
Glyma.06G121100	1437.56	10.4894	0.060942	0.728321	0.0836747	0.933315	1402.53	1472.59
Glyma.09G049800	70.4694	6.13892	-0.0758218	0.915104	-0.0828559	0.933966	72.9058	68.033
Glyma.20G081800	233.41	7.86672	-0.0647185	0.794871	-0.0814201	0.935108	239.678	227.142
Glyma.01G121400	624.925	9.28754	-0.0587613	0.746724	-0.0786922	0.937277	639.748	610.102
Glyma.13G128300	97.3069	6.60447	-0.0686581	0.875897	-0.0783861	0.937521	100.245	94.3684
Glyma.05G200600	668.064	9.38384	0.0577537	0.744655	0.0775577	0.93818	652.507	683.622
Glyma.17G104200	448.054	8.80753	0.0583346	0.758854	0.076872	0.938725	437.435	458.674
Glyma.19G182400	34.2304	5.09721	-0.0741059	1.00702	-0.0735892	0.941337	35.5416	32.9192
Glyma.13G156600	208.126	7.70131	-0.0590262	0.803133	-0.0734949	0.941412	213.249	203.002
Glyma.13G118100	5.93289	2.56874	-0.0726325	1.01041	-0.0718843	0.942694	6.37926	5.48653
Glyma.14G067000	3939.54	11.9438	-0.0512202	0.718719	-0.071266	0.943186	4019.84	3859.23
Glyma.06G110800	2.46429	1.30117	-0.0596796	0.838223	-0.0711977	0.94324	2.73397	2.19461
Glyma.08G045400	144.045	7.17037	-0.0584958	0.834509	-0.0700961	0.944117	147.634	140.455
Glyma.05G107600	19.9933	4.32144	0.0714463	1.05776	0.0675452	0.946148	19.1378	20.8488
Glyma.10G109400	151.177	7.2401	0.0551925	0.829904	0.0665047	0.946976	147.634	154.72
Glyma.U025800	3.01294	1.59117	0.0582673	0.883934	0.0659182	0.947443	2.73397	3.29192
Glyma.11G072100	170.622	7.41466	0.0535341	0.819089	0.0653581	0.947889	166.772	174.472
Glyma.17G053200	699.189	9.44954	0.0460125	0.743191	0.0619121	0.950633	686.226	712.152
Glyma.14G218900	98.8599	6.62731	-0.052904	0.873933	-0.0605355	0.951729	101.157	96.563
Glyma.12G050200	93.299	6.54379	0.0525836	0.88057	0.0597154	0.952382	91.1322	95.4657
Glyma.05G054500	231.42	7.85437	0.046858	0.795246	0.0589226	0.953014	226.919	235.921
Glyma.17G038000	440.838	8.78411	0.0444247	0.759384	0.058501	0.95335	432.878	448.798
Glyma.20G126500	662.215	9.37116	0.0431786	0.74475	0.0579774	0.953767	650.684	673.746
Glyma.03G204700	17.9847	4.1687	0.059986	1.0637	0.0563937	0.955028	17.3151	18.6542
Glyma.10G199300	2389.23	11.2223	0.0399087	0.72216	0.055263	0.955929	2351.21	2427.24
Glyma.11G013900	415.368	8.69825	0.0419661	0.761957	0.0550768	0.956077	408.272	422.463
Glyma.06G238100	2.00863	1.00621	0.0435335	0.790537	0.0550683	0.956084	1.82264	2.19461
Glyma.20G051600	6.93721	2.79436	-0.0536601	1.03115	-0.052039	0.958498	7.29058	6.58384
Glyma.04G027700	245.555	7.9399	-0.0407943	0.791138	-0.0515641	0.958876	249.702	241.407
Glyma.15G232400	23.4619	4.55225	0.0507561	1.04579	0.0485336	0.961291	22.7831	24.1407
Glyma.11G008300	350.989	8.45528	-0.0371915	0.770004	-0.0483004	0.961477	356.327	345.652
Glyma.09G171000	262.991	8.03887	-0.0370809	0.786602	-0.0471406	0.962401	267.017	258.964
Glyma.14G131900	443.005	8.79118	-0.0348632	0.759105	-0.0459267	0.963369	449.282	436.728
Glyma.08G100100	611.153	9.25539	-0.030936	0.747145	-0.0414057	0.966972	618.788	603.519
Glyma.20G175400	105.89	6.72642	-0.035619	0.866073	-0.0411271	0.967195	107.536	104.244
Glyma.13G148200	1.00431	0.00621106	0.0251965	0.625631	0.0402737	0.967875	0.911322	1.09731
Glyma.14G076300	1.00431	0.00621106	0.0251965	0.625631	0.0402737	0.967875	0.911322	1.09731
Glyma.18G218500	1.00431	0.00621106	0.0251965	0.625631	0.0402737	0.967875	0.911322	1.09731
Glyma.19G152800	1.00431	0.00621106	0.0251965	0.625631	0.0402737	0.967875	0.911322	1.09731
Glyma.16G068500	34.4164	5.10502	0.0392562	1.00618	0.0390151	0.968878	33.7189	35.1138
Glyma.12G234000	21.3603	4.41686	-0.0408147	1.0532	-0.0387531	0.969087	21.8717	20.8488
Glyma.07G070500	73.5753	6.20115	-0.0345565	0.909346	-0.0380015	0.969687	74.7284	72.4222
Glyma.16G215400	8.49018	3.08579	0.0397684	1.05178	0.0378105	0.969839	8.2019	8.77845
Glyma.01G149500	7.94152	2.98942	-0.0370964	1.04575	-0.0354735	0.971702	8.2019	7.68115
Glyma.14G115900	108.903	6.7669	-0.0288354	0.862941	-0.0334152	0.973343	110.27	107.536
Glyma.04G249400	2096.1	11.0335	-0.02391	0.723295	-0.0330571	0.973629	2116.09	2076.1
Glyma.07G196000	94.48	6.56194	-0.0290066	0.878998	-0.0329997	0.973675	95.6888	93.2711
Glyma.14G022800	55.6837	5.79918	-0.0311727	0.94519	-0.0329803	0.97369	56.502	54.8653
Glyma.09G155400	191.973	7.58476	-0.0266045	0.809137	-0.03288	0.97377	194.112	189.834
Glyma.19G055000	117.124	6.87189	0.0273448	0.855064	0.0319799	0.974488	115.738	118.509
Glyma.13G179900	74.7656	6.2243	0.0280292	0.907278	0.0308937	0.975354	73.8171	75.7142
Glyma.06G055800	287.011	8.16496	0.0226731	0.781081	0.0290279	0.976842	284.333	289.689
Glyma.15G007100	3632.08	11.8266	0.0204913	0.718911	0.0285033	0.977261	3602.46	3661.71
Glyma.14G036100	66.6381	6.05828	-0.0261268	0.921884	-0.0283407	0.97739	67.4379	65.8384
Glyma.07G144400	7.48586	2.90417	0.0286294	1.03983	0.0275327	0.978035	7.29058	7.68115
Glyma.13G127600	172.9	7.4338	0.0215816	0.817743	0.0263917	0.978945	171.329	174.472
Glyma.18G043100	47.7421	5.57719	-0.0241655	0.965252	-0.0250354	0.980027	48.3001	47.1842
Glyma.08G121300	142.771	7.15756	-0.0200174	0.835081	-0.0239707	0.980876	143.989	141.553
Glyma.09G085600	23.3689	4.54652	-0.0243986	1.04611	-0.0233233	0.981392	23.6944	23.0434
Glyma.03G253000	228.854	7.83828	-0.0180046	0.795865	-0.0226227	0.981951	230.565	227.142
Glyma.17G043500	215.714	7.75297	0.0172903	0.800129	0.0216094	0.98276	214.161	217.267
Glyma.14G193200	89.5514	6.48464	-0.0168576	0.885244	-0.0190429	0.984807	90.2209	88.8818
Glyma.07G155700	337.217	8.39753	0.0134049	0.771952	0.0173649	0.986146	335.367	339.068
Glyma.18G300200	370.081	8.5317	0.0126168	0.767204	0.0164452	0.986879	368.174	371.987
Glyma.17G018700	24.3732	4.60723	-0.0169156	1.04245	-0.0162267	0.987054	24.6057	24.1407
Glyma.08G067400	244.83	7.93563	-0.0121083	0.791179	-0.0153042	0.98779	246.057	243.602
Glyma.14G033500	164.866	7.36515	0.0118862	0.82184	0.014463	0.988461	164.038	165.693
Glyma.03G139700	220.642	7.78557	0.0110447	0.798459	0.0138325	0.988964	219.629	221.656
Glyma.18G284600	113.562	6.82734	0.0113276	0.858319	0.0131975	0.98947	113.004	114.12
Glyma.12G018500	412.067	8.68673	-0.00997763	0.762143	-0.0130916	0.989555	413.74	410.393
Glyma.08G335900	254.324	7.99052	-0.00804821	0.788637	-0.0102052	0.991858	255.17	253.478
Glyma.18G238000	161.853	7.33854	0.00801738	0.823465	0.00973615	0.992232	161.304	162.401
Glyma.05G010600	194.716	7.60523	0.00741829	0.807938	0.00918175	0.992674	194.112	195.321
Glyma.04G179100	106.076	6.72896	0.00783602	0.865766	0.00905097	0.992778	105.713	106.439
Glyma.15G148900	2051.5	11.0025	0.00459007	0.723449	0.00634471	0.994938	2047.74	2055.26
Glyma.16G070700	364.873	8.51125	-0.00380635	0.767892	-0.00495689	0.996045	365.44	364.306
Glyma.02G041600	73.6683	6.20297	-0.00445415	0.909096	-0.00489954	0.996091	73.8171	73.5195
Glyma.10G209000	658.728	9.36354	0.00283526	0.744699	0.00380725	0.996962	657.975	659.481
Glyma.02G065300	359.489	8.4898	0.00291212	0.768634	0.0037887	0.996977	359.061	359.917
Glyma.10G099200	1249.72	10.2874	0.00241662	0.730073	0.00331011	0.997359	1248.51	1250.93
Glyma.19G139700	164.773	7.36433	-0.00253886	0.821882	-0.00308908	0.997535	164.949	164.596
Glyma.05G031000	1023.6	9.99944	0.000453075	0.733747	0.000617481	0.999507	1023.42	1023.79
Glyma.12G241600	96.5816	6.59368	-0.000437513	0.876375	-0.00049923	0.999602	96.6002	96.563
Glyma.09G215900	59.2453	5.88863	0.000336088	0.937033	0.000358673	0.999714	59.236	59.2546
Glyma.08G048600	53.768	5.74868	-1.51e-08	0.949696	-1.59e-08	1	53.768	53.768

## Sheet: dcl1a_1b_21r-Targets Only
Gene Name	baseMean	log2Mean	log2FoldChange	lfcSE	stat	pvalue	lib_5195	lib_5197
Glyma.13G285400	3417.01	11.7385	3.48012	1.26221	2.75716	0.00583067	157.155	6676.86
Glyma.18G019000	270.396	8.07893	-3.59479	1.3073	-2.74978	0.00596346	535.224	5.56776
Glyma.01G112600	211.916	7.72735	-3.53486	1.31023	-2.6979	0.0069778	419.378	4.45421
Glyma.07G153800	1392.71	10.4437	3.33015	1.25173	2.66044	0.00780375	81.7204	2703.71
Glyma.20G204500	297.804	8.21822	-3.54773	1.33462	-2.65824	0.00785502	594.494	1.11355
Glyma.06G100300	260.5	8.02514	-3.40655	1.28789	-2.64505	0.00816788	510.977	10.022
Glyma.16G016700	614.16	9.26247	3.28398	1.25602	2.61459	0.00893348	36.8191	1191.5
Glyma.01G241200	1652.33	10.6903	3.19149	1.23715	2.57972	0.00988795	122.132	3182.53
Glyma.06G290000	902.122	9.81718	3.20313	1.24327	2.57637	0.0099844	63.7599	1740.48
Glyma.16G039800	285.59	8.1578	3.16394	1.26123	2.50861	0.0121206	18.8586	552.322
Glyma.01G062400	107.188	6.74401	-3.25025	1.3132	-2.47507	0.013321	211.036	3.34066
Glyma.06G089800	3354.85	11.712	2.90836	1.205	2.41358	0.0157967	373.579	6336.12
Glyma.03G077900	111.894	6.80599	-3.11476	1.29763	-2.40035	0.0163793	218.22	5.56776
Glyma.11G238400	687.26	9.42471	-2.91765	1.21831	-2.39483	0.016628	1302.14	72.3809
Glyma.15G160900	203.511	7.66896	3.01141	1.2584	2.39304	0.0167092	16.1645	390.857
Glyma.13G303900	86.4261	6.43339	3.10613	1.31093	2.36942	0.0178161	3.59211	169.26
Glyma.06G083200	73.8537	6.2066	-3.10529	1.32352	-2.34624	0.0189641	145.48	2.22711
Glyma.02G015800	67.9088	6.08553	-3.12722	1.33478	-2.34287	0.019136	134.704	1.11355
Glyma.13G347800	5522.27	12.431	-2.68083	1.17858	-2.27463	0.0229281	10229.4	815.121
Glyma.12G069300	55.7854	5.80182	-3.00769	1.33637	-2.25064	0.0244085	110.457	1.11355
Glyma.19G159900	1229.58	10.2639	2.61264	1.1779	2.21805	0.0265512	193.076	2266.08
Glyma.07G134100	77.6793	6.27946	-2.96111	1.34579	-2.20028	0.0277874	155.359	0
Glyma.16G202500	85.0611	6.41043	-2.82511	1.28906	-2.1916	0.0284081	163.441	6.68132
Glyma.14G177600	74.9852	6.22853	-2.94867	1.34585	-2.19092	0.0284572	149.97	0
Glyma.15G225300	208.899	7.70666	2.68308	1.22501	2.19025	0.0285061	26.9408	390.857
Glyma.05G178200	1160.12	10.1801	2.52349	1.16804	2.16045	0.0307378	201.158	2119.09
Glyma.08G135200	846.911	9.72607	2.48149	1.16669	2.12695	0.0334244	152.665	1541.16
Glyma.16G008500	452.085	8.82045	2.48797	1.17879	2.11061	0.0348058	79.0263	825.143
Glyma.06G129300	98.9625	6.62881	-2.65515	1.26375	-2.10101	0.0356402	186.79	11.1355
Glyma.02G305400	5843.17	12.5125	-2.34636	1.13813	-2.06158	0.0392475	10445.8	1240.5
Glyma.08G021700	155.933	7.28479	-2.49105	1.21975	-2.04226	0.0411262	287.368	24.4982
Glyma.17G019300	7139.96	12.8017	-2.29726	1.13148	-2.03031	0.0423248	12686.4	1593.49
Glyma.06G232300	130.807	7.03129	-2.48608	1.22938	-2.02222	0.0431531	241.569	20.044
Glyma.16G137200	123.568	6.94917	2.48379	1.23178	2.01642	0.0437564	18.8586	228.278
Glyma.19G030800	58.9105	5.88045	-2.60835	1.29795	-2.00959	0.0444745	112.253	5.56776
Glyma.16G136900	172.726	7.43234	2.38293	1.20196	1.98253	0.0474197	31.4309	314.022
Glyma.07G048000	118.45	6.88813	2.40663	1.22667	1.96193	0.049771	19.7566	217.143
Glyma.04G038100	196.147	7.61579	2.28467	1.18453	1.92875	0.0537618	40.4112	351.883
Glyma.05G082200	4203.48	12.0374	2.10731	1.10773	1.90236	0.0571237	1124.33	7282.64
Glyma.03G230000	1598.34	10.6424	-2.1062	1.1127	-1.89288	0.0583745	2771.31	425.377
Glyma.02G023900	402.064	8.65128	2.13154	1.13858	1.87211	0.0611919	101.477	702.652
Glyma.13G187500	147.671	7.20625	2.22632	1.19342	1.86549	0.062113	31.4309	263.912
Glyma.18G065100	27.9466	4.8046	-2.49105	1.34366	-1.85392	0.0637502	54.7796	1.11355
Glyma.01G007800	120.461	6.91243	-2.23922	1.20884	-1.85238	0.0639714	216.424	24.4982
Glyma.17G113100	99.7169	6.63977	-2.26892	1.22565	-1.85119	0.0641416	180.503	18.9304
Glyma.13G174900	109.469	6.77438	-2.2249	1.21413	-1.83251	0.066875	196.668	22.2711
Glyma.01G217700	600.654	9.23039	2.03677	1.11647	1.8243	0.0681074	167.931	1033.38
Glyma.20G166400	242.216	7.92015	-2.08415	1.15131	-1.81025	0.0702577	422.072	62.359
Glyma.08G359100	25.7015	4.68378	-2.41971	1.34446	-1.79976	0.071899	50.2895	1.11355
Glyma.18G110500	39.0462	5.28711	-2.3474	1.31252	-1.78848	0.0736993	73.6382	4.45421
Glyma.18G291500	1847.19	10.8511	1.90261	1.08367	1.7557	0.079139	590.901	3103.47
Glyma.06G262700	356.427	8.47746	1.95263	1.11923	1.74461	0.0810519	105.967	606.886
Glyma.12G212500	179.587	7.48854	2.01454	1.15736	1.74063	0.0817482	48.4934	310.681
Glyma.11G153200	25.1447	4.65218	-2.33009	1.34137	-1.73709	0.0823705	50.2895	0
Glyma.06G128500	209.563	7.71124	-1.98147	1.14554	-1.72972	0.0836802	360.109	59.0183
Glyma.07G048100	35.6517	5.1559	2.26753	1.31342	1.72643	0.0842695	4.49013	66.8132
Glyma.07G089300	298.684	8.22247	-1.94067	1.12442	-1.72593	0.0843596	508.283	89.0842
Glyma.12G218500	51.8161	5.69533	2.19675	1.27436	1.72381	0.0847423	8.98027	94.652
Glyma.07G201600	152.611	7.25371	-1.999	1.16593	-1.71451	0.0864346	264.02	41.2015
Glyma.11G247700	62.2512	5.96003	-2.14303	1.25373	-1.70932	0.0873909	112.253	12.2491
Glyma.18G111900	307.305	8.26353	-1.90652	1.11889	-1.70393	0.0883936	519.957	94.652
Glyma.14G199400	590.65	9.20616	1.81842	1.08748	1.67215	0.094495	200.26	981.04
Glyma.17G046500	59.1081	5.88528	-2.08879	1.25379	-1.66597	0.095719	105.967	12.2491
Glyma.19G056300	470.566	8.87825	1.7972	1.0902	1.64851	0.0992481	161.645	779.487
Glyma.14G194300	64.2628	6.00591	-2.03877	1.241	-1.64284	0.100416	114.049	14.4762
Glyma.08G128100	87.0188	6.44325	-1.98088	1.20688	-1.64132	0.100731	151.766	22.2711
Glyma.12G158900	49.4633	5.62829	-2.06011	1.26888	-1.62357	0.104468	88.9046	10.022
Glyma.18G197400	20.2056	4.33668	-2.16254	1.3362	-1.61843	0.10557	40.4112	0
Glyma.17G038000	1136.97	10.151	1.70621	1.06072	1.60854	0.107718	426.563	1847.38
Glyma.14G008000	15627.2	13.9318	-1.6791	1.0451	-1.60665	0.108132	25215.7	6038.8
Glyma.18G238200	253.459	7.98561	1.77314	1.10926	1.59849	0.109935	87.1086	419.809
Glyma.18G055800	18.9663	4.24537	-2.15024	1.34625	-1.59721	0.110219	36.8191	1.11355
Glyma.06G186400	88.5813	6.46893	-1.90901	1.1976	-1.59403	0.110929	152.665	24.4982
Glyma.20G022900	1067	10.0593	1.65773	1.05462	1.57187	0.11598	415.786	1718.21
Glyma.17G101500	317.273	8.30958	1.702	1.09016	1.56124	0.118468	116.743	517.802
Glyma.16G170100	275.676	8.10683	1.69573	1.0952	1.54834	0.121541	101.477	449.875
Glyma.16G211400	684.135	9.41814	1.63387	1.05853	1.54353	0.122703	270.306	1097.96
Glyma.13G114200	44.9732	5.49099	-1.95822	1.27029	-1.54155	0.123182	79.9244	10.022
Glyma.18G139900	66.9389	6.06477	-1.84054	1.21768	-1.51152	0.130655	114.947	18.9304
Glyma.03G214300	112.774	6.81729	-1.73781	1.15738	-1.5015	0.133225	187.688	37.8608
Glyma.14G222700	168.47	7.39635	-1.68223	1.12071	-1.50104	0.133346	275.694	61.2454
Glyma.13G152900	194.692	7.60505	-1.66514	1.10953	-1.50076	0.133418	317.003	72.3809
Glyma.15G221300	974.844	9.92903	-1.56197	1.04224	-1.49867	0.133959	1541.01	408.674
Glyma.17G118100	30.1737	4.91522	-1.95888	1.31059	-1.49465	0.135006	54.7796	5.56776
Glyma.05G054300	15.7155	3.97411	-1.96024	1.32653	-1.47772	0.139482	31.4309	0
Glyma.08G097900	2601.24	11.345	1.51348	1.02563	1.47566	0.140036	1136.9	4065.58
Glyma.11G065200	61.3173	5.93822	1.79311	1.22108	1.46847	0.141978	17.9605	104.674
Glyma.15G168500	510.313	8.99524	1.54186	1.05249	1.46497	0.14293	215.526	805.099
Glyma.12G091200	99.4654	6.63612	1.70137	1.16324	1.46261	0.143573	34.125	164.806
Glyma.07G055200	621.219	9.27896	1.50611	1.04254	1.44465	0.148557	270.306	972.132
Glyma.12G077600	14.8174	3.88922	-1.91163	1.32354	-1.44433	0.148647	29.6349	0
Glyma.13G076900	639.054	9.31979	-1.49953	1.04113	-1.44028	0.149788	998.605	279.502
Glyma.01G173600	27.9286	4.80367	-1.87677	1.31297	-1.4294	0.152888	50.2895	5.56776
Glyma.02G151800	60.6527	5.9225	-1.72563	1.21686	-1.41811	0.156159	102.375	18.9304
Glyma.02G224800	60.6527	5.9225	-1.72563	1.21686	-1.41811	0.156159	102.375	18.9304
Glyma.20G119100	736.382	9.52431	1.4633	1.03278	1.41685	0.156526	331.372	1141.39
Glyma.20G126300	63.0055	5.97741	-1.71333	1.21146	-1.41427	0.157283	105.967	20.044
Glyma.03G222300	201.607	7.6554	-1.53372	1.09044	-1.40651	0.159573	319.697	83.5165
Glyma.05G215700	91.7783	6.52008	1.63184	1.16288	1.40328	0.160534	33.227	150.33
Glyma.11G004800	74.7697	6.22438	-1.66394	1.18799	-1.40063	0.161324	123.928	25.6117
Glyma.16G213800	18.6071	4.21778	1.87476	1.34111	1.39791	0.16214	2.69408	34.5201
Glyma.06G121100	898.709	9.81171	-1.42892	1.02438	-1.3949	0.163045	1382.06	415.355
Glyma.05G169900	883.694	9.7874	-1.42784	1.02451	-1.39368	0.163415	1358.71	408.674
Glyma.U008300	215.059	7.74859	1.50199	1.08201	1.38814	0.165094	91.5987	338.52
Glyma.U008900	790.641	9.62688	1.42371	1.02578	1.38793	0.16516	366.395	1214.89
Glyma.08G059800	388.558	8.60199	1.43478	1.04599	1.3717	0.170157	176.911	600.205
Glyma.18G177400	13.0214	3.70281	-1.80451	1.31592	-1.37129	0.170283	26.0428	0
Glyma.01G164500	13.5782	3.76322	-1.83956	1.34446	-1.36825	0.171233	26.0428	1.11355
Glyma.09G001700	13.5782	3.76322	-1.83956	1.34446	-1.36825	0.171233	26.0428	1.11355
Glyma.12G182300	47.2003	5.56072	-1.691	1.24241	-1.36107	0.173492	79.9244	14.4762
Glyma.17G228800	2373.56	11.2128	-1.36744	1.0048	-1.3609	0.173544	3595.7	1151.41
Glyma.02G195000	292.056	8.1901	1.43603	1.05768	1.35772	0.174554	132.01	452.102
Glyma.12G078700	19.6309	4.29505	-1.80909	1.33729	-1.3528	0.176118	35.9211	3.34066
Glyma.01G023500	54.2588	5.76178	-1.6532	1.22269	-1.3521	0.176345	90.7007	17.8168
Glyma.07G029600	30.8382	4.94665	-1.74076	1.29486	-1.34436	0.178833	53.8816	7.79487
Glyma.04G242300	183.323	7.51825	-1.45873	1.08671	-1.34233	0.179488	286.47	80.1758
Glyma.14G191500	77.338	6.27311	-1.57065	1.17458	-1.33721	0.181155	125.724	28.9524
Glyma.17G068100	104.063	6.70132	1.51218	1.13744	1.32945	0.183698	42.2072	165.919
Glyma.14G012900	325.588	8.34691	-1.38003	1.04569	-1.31973	0.186925	497.507	153.67
Glyma.10G177600	109.936	6.78053	-1.48742	1.13027	-1.31599	0.188177	174.217	45.6557
Glyma.03G197500	29.4912	4.88221	-1.69032	1.29642	-1.30384	0.19229	51.1875	7.79487
Glyma.10G179500	1481.83	10.5332	1.28591	0.996983	1.2898	0.19712	758.832	2204.83
Glyma.17G112000	11.2253	3.48869	-1.68099	1.3051	-1.28802	0.19774	22.4507	0
Glyma.16G016100	2201.53	11.1043	-1.27533	0.991997	-1.28562	0.198576	3266.12	1136.94
Glyma.18G281200	246.257	7.94402	-1.3491	1.05483	-1.27897	0.200906	374.477	118.037
Glyma.19G079000	130.537	7.02832	-1.39368	1.10396	-1.26244	0.20679	202.056	59.0183
Glyma.08G102200	91.3293	6.51301	-1.43569	1.14233	-1.25681	0.208823	143.684	38.9744
Glyma.U035700	275.604	8.10645	1.27943	1.03946	1.23086	0.218376	139.194	412.015
Glyma.19G140100	84.8276	6.40646	-1.40928	1.14712	-1.22853	0.219248	132.908	36.7472
Glyma.03G226000	2439.29	11.2522	-1.19373	0.979481	-1.21873	0.222946	3549	1329.58
Glyma.12G216100	431.627	8.75364	1.23624	1.01505	1.21791	0.223257	226.303	636.952
Glyma.12G121700	10.8841	3.44415	-1.63033	1.33958	-1.21704	0.223587	20.6546	1.11355
Glyma.01G225000	136.895	7.09693	1.32107	1.09051	1.21142	0.225733	65.5559	208.234
Glyma.19G094000	95.3525	6.5752	-1.35796	1.12917	-1.20262	0.229125	147.276	43.4286
Glyma.06G314200	516.347	9.0122	1.20737	1.00535	1.20095	0.22977	276.592	756.102
Glyma.11G220400	453.18	8.82394	1.21246	1.0101	1.20034	0.230009	241.569	664.791
Glyma.03G149800	57.33	5.84122	1.43276	1.19408	1.19989	0.23018	23.3487	91.3113
Glyma.08G201400	18.8406	4.23577	-1.5958	1.33283	-1.1973	0.231189	33.227	4.45421
Glyma.10G172600	21.1934	4.40554	-1.57304	1.32278	-1.1892	0.234363	36.8191	5.56776
Glyma.20G063100	18.3916	4.20097	-1.57024	1.33348	-1.17755	0.238974	32.329	4.45421
Glyma.06G060600	140.811	7.13761	1.27059	1.08205	1.17425	0.240295	70.0461	211.575
Glyma.04G159600	68.4655	6.09731	-1.36697	1.16702	-1.17133	0.241467	106.865	30.0659
Glyma.11G062100	109.793	6.77864	-1.28226	1.10647	-1.15888	0.246507	166.135	53.4505
Glyma.18G251800	113.151	6.82211	-1.27005	1.10217	-1.15231	0.249192	170.625	55.6776
Glyma.10G289200	87.4678	6.45068	1.30357	1.13147	1.1521	0.24928	41.3092	133.626
Glyma.07G036500	42.4767	5.4086	-1.41597	1.23211	-1.14922	0.250464	68.25	16.7033
Glyma.20G051900	380.925	8.57336	-1.15436	1.00875	-1.14435	0.252479	551.388	210.461
Glyma.06G289300	276.772	8.11255	-1.17223	1.02546	-1.14312	0.252988	403.214	150.33
Glyma.07G189400	361.815	8.49911	1.15067	1.01007	1.13919	0.254622	200.26	523.37
Glyma.03G086000	343.064	8.42233	1.15267	1.01256	1.13837	0.254964	189.484	496.645
Glyma.06G168600	33.5143	5.06671	-1.43888	1.2642	-1.13818	0.255046	54.7796	12.2491
Glyma.05G139700	728.587	9.50896	1.1175	0.984276	1.13535	0.256228	414.888	1042.29
Glyma.19G227700	1403.94	10.4553	-1.1005	0.971278	-1.13305	0.257194	1997.21	810.666
Glyma.16G005900	50.0919	5.64651	-1.36678	1.20631	-1.13302	0.257206	79.0263	21.1575
Glyma.16G054500	78.0924	6.28711	-1.2956	1.14423	-1.13229	0.257513	119.438	36.7472
Glyma.04G197100	12.3389	3.62514	-1.52412	1.34617	-1.13219	0.257555	22.4507	2.22711
Glyma.14G223200	722.229	9.49631	1.11384	0.983975	1.13198	0.257642	412.194	1032.26
Glyma.18G272000	631.151	9.30184	1.11667	0.987532	1.13077	0.258152	359.211	903.091
Glyma.08G005700	19.8464	4.3108	-1.49847	1.32533	-1.13064	0.258206	34.125	5.56776
Glyma.12G203200	19.8464	4.3108	-1.49847	1.32533	-1.13064	0.258206	34.125	5.56776
Glyma.16G214600	8.80066	3.13761	1.49919	1.32855	1.12844	0.259133	0.898027	16.7033
Glyma.07G196500	285.052	8.15508	-1.15185	1.02135	-1.12778	0.259414	413.092	157.011
Glyma.16G159100	110.799	6.79179	1.2403	1.1001	1.12744	0.259557	55.6776	165.919
Glyma.09G167900	740.728	9.5328	-1.10421	0.982254	-1.12416	0.260944	1056.08	425.377
Glyma.08G027800	190.382	7.57275	1.17415	1.04758	1.12082	0.262366	102.375	278.388
Glyma.11G069500	24.103	4.59114	-1.45567	1.30473	-1.11569	0.264554	40.4112	7.79487
Glyma.13G318000	200.942	7.65064	-1.16132	1.04282	-1.11364	0.265433	292.757	109.128
Glyma.06G195500	98.747	6.62566	1.23765	1.11139	1.11361	0.265447	49.3915	148.103
Glyma.09G070000	898.835	9.81191	1.0862	0.975841	1.11309	0.265669	522.651	1275.02
Glyma.05G152300	264.774	8.04862	-1.13775	1.02337	-1.11176	0.26624	382.559	146.989
Glyma.01G039200	53.0015	5.72796	-1.32479	1.19516	-1.10847	0.267659	82.6184	23.3846
Glyma.11G046400	57.5635	5.84708	1.30843	1.18185	1.1071	0.268249	26.0428	89.0842
Glyma.13G030900	682.662	9.41503	1.05828	0.977792	1.08232	0.279111	403.214	962.11
Glyma.16G217700	486.479	8.92623	-1.06652	0.988453	-1.07898	0.280598	687.888	285.07
Glyma.12G228300	224.219	7.80877	-1.10242	1.02824	-1.07215	0.283653	321.493	126.945
Glyma.07G039700	96.9689	6.59945	1.18614	1.10765	1.07087	0.284228	50.2895	143.648
Glyma.14G188300	177.971	7.4755	-1.11863	1.04604	-1.0694	0.284891	256.836	99.1062
Glyma.15G055400	18.4993	4.2094	-1.41803	1.32807	-1.06773	0.285641	31.4309	5.56776
Glyma.16G147100	16.1465	4.01315	-1.42439	1.33765	-1.06484	0.286948	27.8388	4.45421
Glyma.06G220700	66.2744	6.05038	1.23151	1.15658	1.06479	0.286972	32.329	100.22
Glyma.15G074200	2171.59	11.0845	1.01732	0.955562	1.06463	0.287041	1321	3022.18
Glyma.08G086600	1588.64	10.6336	-1.01755	0.958851	-1.06122	0.288592	2211.84	965.45
Glyma.13G272000	759.048	9.56805	1.02471	0.970606	1.05575	0.291084	457.994	1060.1
Glyma.03G137300	129.926	7.02155	-1.12526	1.07262	-1.04907	0.294144	188.586	71.2674
Glyma.12G060900	10.9918	3.45836	-1.40613	1.34521	-1.04529	0.29589	19.7566	2.22711
Glyma.10G001700	155.233	7.27829	-1.10392	1.05692	-1.04447	0.296266	223.609	86.8571
Glyma.14G162300	390.264	8.60831	-1.03391	0.993437	-1.04074	0.297997	547.796	232.733
Glyma.08G135600	60.3833	5.91608	-1.19228	1.16574	-1.02277	0.306417	90.7007	30.0659
Glyma.13G286400	272.569	8.09048	-1.0262	1.00778	-1.01827	0.308549	382.559	162.579
Glyma.11G137500	6.7352	2.75172	-1.26883	1.24801	-1.01669	0.309303	13.4704	0
Glyma.01G075800	15.2485	3.93059	-1.3603	1.3393	-1.01568	0.309783	26.0428	4.45421
Glyma.13G219900	265.96	8.05506	-1.01947	1.00829	-1.01109	0.311974	372.681	159.238
Glyma.18G287100	823.185	9.68507	0.972277	0.962323	1.01034	0.312331	512.773	1133.6
Glyma.04G088000	520.981	9.02509	0.983126	0.975263	1.00806	0.313425	321.493	720.469
Glyma.16G038300	5723.86	12.4828	-0.94826	0.941278	-1.00742	0.313734	7816.42	3631.3
Glyma.10G196400	48.5114	5.60025	-1.20333	1.1963	-1.00587	0.314476	73.6382	23.3846
Glyma.20G212600	35.1847	5.13688	-1.24587	1.2443	-1.00126	0.316701	54.7796	15.5897
Glyma.16G166600	636	9.31288	-0.968684	0.967918	-1.00079	0.316928	875.576	396.425
Glyma.10G001800	79.0802	6.30524	-1.124	1.12503	-0.999084	0.317754	115.845	42.315
Glyma.17G242000	362.461	8.50168	0.98447	0.988631	0.995792	0.319351	222.711	502.212
Glyma.09G043000	518.538	9.01831	0.965914	0.973205	0.992508	0.32095	323.29	713.787
Glyma.19G123800	2405.56	11.2322	-0.933489	0.943586	-0.989299	0.322517	3273.31	1537.82
Glyma.17G250800	1142.61	10.1581	-0.938182	0.952212	-0.985265	0.324494	1558.08	727.15
Glyma.19G219500	358.205	8.48464	-0.972876	0.987938	-0.984754	0.324745	494.813	221.597
Glyma.04G104300	41.9019	5.38894	-1.18916	1.21561	-0.978239	0.327956	63.7599	20.044
Glyma.19G114500	3050.08	11.5746	-0.919317	0.940158	-0.977831	0.328158	4133.62	1966.53
Glyma.13G188300	223.142	7.80182	0.990725	1.01473	0.976341	0.328896	135.602	310.681
Glyma.16G016600	71.6446	6.16279	1.10528	1.13446	0.974283	0.329916	38.6151	104.674
Glyma.09G242900	152.413	7.25184	-1.01828	1.04638	-0.973145	0.330481	214.628	90.1978
Glyma.03G117600	47.1644	5.55962	-1.16375	1.19689	-0.972309	0.330897	70.9441	23.3846
Glyma.01G177200	130.591	7.02891	1.03028	1.0608	0.97123	0.331434	76.3323	184.85
Glyma.12G055900	406.896	8.66852	-0.946234	0.97938	-0.966155	0.333966	557.674	256.117
Glyma.19G014000	121.844	6.92889	-1.02503	1.06741	-0.960294	0.336907	172.421	71.2674
Glyma.14G083100	456.826	8.8355	0.933401	0.973286	0.95902	0.337549	290.063	623.59
Glyma.03G030900	249.274	7.96159	0.962146	1.00458	0.957759	0.338184	154.461	344.088
Glyma.05G198500	986.267	9.94583	0.907788	0.950572	0.954991	0.339582	638.497	1334.04
Glyma.06G182100	354.379	8.46915	-0.938078	0.984098	-0.953236	0.340471	484.934	223.824
Glyma.20G180000	63.9574	5.99904	-1.09067	1.14867	-0.949506	0.342363	93.3948	34.5201
Glyma.19G116400	607.784	9.24742	0.912224	0.96177	0.948485	0.342883	391.54	824.029
Glyma.19G200800	160.855	7.32961	0.976843	1.03671	0.942249	0.346065	97.8849	223.824
Glyma.14G219700	1677.68	10.7122	-0.88618	0.940601	-0.942143	0.34612	2254.05	1101.3
Glyma.13G325200	364.671	8.51045	-0.921045	0.980764	-0.939109	0.347675	496.609	232.733
Glyma.12G056800	55.4621	5.79343	1.08916	1.16686	0.933409	0.350609	29.6349	81.2894
Glyma.02G241500	42.0097	5.39265	-1.12601	1.21032	-0.930337	0.352197	62.8619	21.1575
Glyma.10G041400	97.7771	6.61143	1.00434	1.08747	0.923556	0.355717	57.4737	138.081
Glyma.16G142500	34.3944	5.1041	-1.13535	1.23974	-0.915798	0.359773	52.0855	16.7033
Glyma.16G028700	162.022	7.34005	-0.932584	1.03173	-0.903906	0.366045	222.711	101.333
Glyma.01G009400	679.968	9.40932	0.85285	0.951465	0.896355	0.370063	453.503	906.432
Glyma.13G347700	27183.4	14.7304	-0.822467	0.92235	-0.891709	0.372549	35838.4	18528.4
Glyma.02G152500	11.0996	3.47244	-1.19924	1.3463	-0.890765	0.373055	18.8586	3.34066
Glyma.05G107600	11.0996	3.47244	-1.19924	1.3463	-0.890765	0.373055	18.8586	3.34066
Glyma.11G131700	190.004	7.56989	-0.903418	1.01608	-0.889122	0.373937	258.632	121.377
Glyma.07G046500	207.803	7.69907	-0.895178	1.00877	-0.887391	0.374868	281.98	133.626
Glyma.13G292000	42.4048	5.40616	1.06512	1.20321	0.885229	0.376033	22.4507	62.359
Glyma.01G018700	99.1242	6.63116	0.955797	1.08109	0.884106	0.376639	60.1678	138.081
Glyma.17G219200	26.3301	4.71864	-1.12776	1.27624	-0.883662	0.376879	40.4112	12.2491
Glyma.14G214600	13.0034	3.70082	-1.18057	1.34326	-0.878884	0.379464	21.5526	4.45421
Glyma.14G088600	391.342	8.61229	0.850244	0.969055	0.877395	0.380272	260.428	522.256
Glyma.20G128600	592.213	9.20997	-0.835075	0.953139	-0.876132	0.380958	785.773	398.652
Glyma.05G190700	29.6888	4.89184	-1.10128	1.25835	-0.875178	0.381477	44.9013	14.4762
Glyma.19G172700	961.607	9.9093	0.821213	0.940182	0.873462	0.382411	653.763	1269.45
Glyma.04G200100	484.809	8.92127	0.834938	0.959215	0.870439	0.38406	325.984	643.634
Glyma.05G166600	12427.4	13.6012	0.800209	0.920358	0.869454	0.384599	8573.46	16281.3
Glyma.09G171000	392.689	8.61724	0.838263	0.967505	0.866417	0.386261	263.122	522.256
Glyma.02G210800	56.5577	5.82165	-0.998364	1.15736	-0.862622	0.388345	80.8224	32.293
Glyma.06G254000	312.405	8.28728	0.84269	0.978393	0.8613	0.389073	208.342	416.469
Glyma.09G113800	10.6506	3.41286	-1.15461	1.34623	-0.857663	0.391078	17.9605	3.34066
Glyma.08G121100	332.396	8.37676	0.835649	0.974565	0.857458	0.391192	222.711	442.08
Glyma.08G358300	1745.08	10.7691	0.795512	0.928764	0.856528	0.391706	1205.15	2285.01
Glyma.11G072100	248.089	7.95471	0.849509	0.991836	0.856501	0.391721	164.339	331.839
Glyma.12G190700	27.3359	4.77273	-1.0808	1.26858	-0.851982	0.394224	41.3092	13.3626
Glyma.01G171000	238.264	7.89642	0.84611	0.993931	0.851276	0.394616	158.053	318.476
Glyma.13G271700	171.074	7.41848	-0.868434	1.02029	-0.851161	0.39468	230.793	111.355
Glyma.15G050700	52.7501	5.7211	-0.992942	1.16685	-0.850963	0.39479	75.4342	30.0659
Glyma.03G009000	49.3915	5.62619	-1.00059	1.177	-0.850121	0.395258	70.9441	27.8388
Glyma.02G121300	223.86	7.80645	0.848286	0.998154	0.849855	0.395406	148.174	299.546
Glyma.10G191600	86.0669	6.42739	0.924458	1.09445	0.844676	0.398292	52.9836	119.15
Glyma.13G239100	6229.16	12.6048	0.77432	0.918649	0.84289	0.39929	4357.22	8101.1
Glyma.06G285500	129.729	7.01936	0.876052	1.045	0.838328	0.401847	83.5165	175.941
Glyma.19G178200	107.153	6.74352	-0.891241	1.06673	-0.835485	0.403445	146.378	67.9267
Glyma.02G303800	157.747	7.30147	-0.851147	1.02516	-0.830257	0.406394	211.934	103.56
Glyma.06G312900	13.8296	3.78969	1.11061	1.33891	0.829489	0.406828	5.38816	22.2711
Glyma.01G137600	4.49013	2.16676	-0.975841	1.17805	-0.82835	0.407472	8.98027	0
Glyma.09G027700	4.49013	2.16676	-0.975841	1.17805	-0.82835	0.407472	8.98027	0
Glyma.17G023000	889.208	9.79638	0.770659	0.935617	0.823691	0.410115	621.434	1156.98
Glyma.05G246500	237.33	7.89075	-0.813929	0.990959	-0.821355	0.411444	314.309	160.352
Glyma.08G100100	871.122	9.76673	0.76762	0.935672	0.820395	0.411991	609.76	1132.48
Glyma.08G276400	214.826	7.74702	0.818387	0.997632	0.82033	0.412028	144.582	285.07
Glyma.05G213300	772.967	9.59426	0.765282	0.937956	0.815904	0.414555	541.51	1004.42
Glyma.08G078200	185.011	7.53147	0.822374	1.00882	0.815183	0.414968	123.928	246.095
Glyma.04G191500	1511.58	10.5618	0.7534	0.925317	0.814207	0.415526	1067.75	1955.4
Glyma.14G169300	159.31	7.31569	-0.83214	1.02233	-0.81396	0.415668	212.832	105.788
Glyma.09G035700	91.3652	6.51357	-0.882149	1.084	-0.813788	0.415766	124.826	57.9047
Glyma.14G032700	708.758	9.46915	0.764347	0.939891	0.81323	0.416086	496.609	920.908
Glyma.12G037700	307.071	8.26243	0.789282	0.97324	0.810984	0.417375	211.036	403.106
Glyma.17G211900	401.418	8.64896	-0.777114	0.959791	-0.80967	0.41813	524.447	278.388
Glyma.10G018500	37.9686	5.24673	-0.97982	1.21458	-0.806714	0.419831	54.7796	21.1575
Glyma.04G014600	203.295	7.66743	-0.800768	0.999968	-0.800794	0.423251	268.51	138.081
Glyma.04G083900	139.23	7.12133	0.826493	1.03327	0.79988	0.42378	92.4967	185.963
Glyma.07G251300	1196.35	10.2244	0.740731	0.926986	0.799075	0.424247	850.431	1542.27
Glyma.04G052700	273.575	8.09579	0.781697	0.978633	0.798764	0.424427	188.586	358.564
Glyma.10G242600	2826.47	11.4648	-0.731171	0.917103	-0.797261	0.425299	3630.72	2022.21
Glyma.15G172200	135.8	7.08534	-0.82559	1.03604	-0.796868	0.425528	181.401	90.1978
Glyma.02G304100	836.206	9.70772	0.738609	0.933166	0.791508	0.428647	594.494	1077.92
Glyma.11G043900	405.136	8.66226	0.753489	0.956577	0.787693	0.430876	284.674	525.597
Glyma.08G061500	83.3009	6.38026	-0.856368	1.09292	-0.783557	0.4333	113.151	53.4505
Glyma.10G021500	949.843	9.89154	-0.728349	0.929545	-0.783554	0.433302	1220.42	679.267
Glyma.19G120900	40.4292	5.33732	-0.938702	1.20224	-0.780795	0.434923	57.4737	23.3846
Glyma.13G332700	463.741	8.85718	-0.74024	0.950093	-0.779124	0.435907	598.984	328.498
Glyma.07G070500	52.9656	5.72698	-0.896427	1.15851	-0.773775	0.439064	73.6382	32.293
Glyma.03G177500	65.5021	6.03347	-0.869457	1.12587	-0.77225	0.439966	89.8027	41.2015
Glyma.02G021900	195.303	7.60957	0.761064	0.998393	0.762289	0.445887	135.602	255.004
Glyma.07G152700	427.353	8.73928	-0.724754	0.951493	-0.761702	0.446238	549.592	305.113
Glyma.17G051400	82.6184	6.36839	0.830133	1.0909	0.76096	0.446681	53.8816	111.355
Glyma.15G074000	218.167	7.76929	-0.751036	0.989831	-0.758751	0.448001	283.776	152.557
Glyma.04G254200	124.61	6.96128	0.788709	1.04034	0.758126	0.448375	84.4145	164.806
Glyma.12G226500	7.39974	2.88747	-1.0078	1.33216	-0.756516	0.44934	12.5724	2.22711
Glyma.20G092000	1998.22	10.9645	0.687992	0.914847	0.75203	0.452033	1461.99	2534.45
Glyma.14G034800	420.348	8.71544	0.714605	0.950865	0.751531	0.452333	301.737	538.96
Glyma.16G057300	53.3607	5.73771	0.866634	1.15421	0.750849	0.452744	33.227	73.4945
Glyma.06G083300	34.7177	5.1176	-0.919067	1.22414	-0.750783	0.452783	49.3915	20.044
Glyma.17G065500	1507.93	10.5584	0.688048	0.91786	0.749622	0.453482	1102.78	1913.08
Glyma.15G011300	53.5224	5.74207	-0.862619	1.15435	-0.747274	0.454898	73.6382	33.4066
Glyma.13G241700	104.063	6.70132	0.791219	1.05982	0.746557	0.455331	70.0461	138.081
Glyma.04G107900	548.119	9.09835	0.700944	0.939971	0.745708	0.455844	396.928	699.311
Glyma.13G112700	354.146	8.4682	-0.714667	0.958452	-0.745647	0.455881	454.401	253.89
Glyma.06G123900	23.187	4.53525	-0.955614	1.28437	-0.744036	0.456855	34.125	12.2491
Glyma.05G204100	57.8868	5.85516	-0.84445	1.14143	-0.739816	0.459412	79.0263	36.7472
Glyma.09G244300	32.8139	5.03623	-0.911296	1.23224	-0.739546	0.459576	46.6974	18.9304
Glyma.10G053300	59.3416	5.89097	-0.83895	1.1374	-0.737604	0.460755	80.8224	37.8608
Glyma.15G245100	3.59211	1.84483	-0.833316	1.13039	-0.737191	0.461006	7.18421	0
Glyma.02G017500	219.837	7.78029	-0.725903	0.986751	-0.735649	0.461944	283.776	155.897
Glyma.02G227200	161.86	7.33861	-0.736566	1.01138	-0.728275	0.466445	210.138	113.582
Glyma.13G211200	227.147	7.82748	0.710304	0.982651	0.722844	0.469776	162.543	291.751
Glyma.14G043400	281.944	8.13927	-0.695998	0.968218	-0.718844	0.472237	360.109	203.78
Glyma.15G128700	300.857	8.23293	-0.690199	0.96406	-0.715929	0.474035	383.457	218.256
Glyma.01G021400	300.641	8.2319	0.689245	0.963753	0.715167	0.474506	218.22	383.062
Glyma.06G085600	178.007	7.47579	0.715171	1.00101	0.714446	0.474951	126.622	229.392
Glyma.15G079800	3.34066	1.74013	0.792609	1.11037	0.713821	0.475338	0	6.68132
Glyma.03G087600	275.066	8.10363	0.6905	0.968805	0.712734	0.47601	199.362	350.769
Glyma.11G202900	42.9975	5.42618	-0.844965	1.18634	-0.712246	0.476312	59.2697	26.7253
Glyma.07G155400	715.35	9.48251	0.66019	0.928148	0.711298	0.4769	529.836	900.864
Glyma.10G010800	813.414	9.66785	-0.650415	0.9242	-0.70376	0.481582	1021.06	605.773
Glyma.17G082300	208.504	7.70393	0.688019	0.986399	0.697506	0.485486	150.868	266.139
Glyma.16G118400	665.887	9.37913	0.646448	0.928563	0.696181	0.486316	496.609	835.165
Glyma.19G181900	328.462	8.35958	0.665922	0.956847	0.695955	0.486457	241.569	415.355
Glyma.14G186500	12.2132	3.61036	-0.930357	1.34256	-0.692972	0.488327	18.8586	5.56776
Glyma.17G136900	215.095	7.74883	0.681397	0.983558	0.692788	0.488443	156.257	273.934
Glyma.02G290300	559.111	9.12699	0.646485	0.933627	0.692445	0.488658	416.684	701.538
Glyma.10G295300	161.483	7.33524	0.697069	1.00743	0.69193	0.488981	115.845	207.121
Glyma.09G273700	101.728	6.66858	0.729641	1.05697	0.690313	0.489997	70.9441	132.513
Glyma.12G012700	434.016	8.76161	0.650443	0.942933	0.689808	0.490315	322.392	545.641
Glyma.12G205800	449.319	8.81159	0.64904	0.941452	0.689403	0.490569	334.066	564.571
Glyma.03G005400	287.027	8.16504	0.664405	0.963811	0.689352	0.490602	211.036	363.018
Glyma.09G156000	31.4668	4.97576	-0.848698	1.235	-0.687206	0.491953	44.0033	18.9304
Glyma.08G053700	3.14309	1.65218	-0.755115	1.09912	-0.687018	0.492071	6.28619	0
Glyma.09G137900	3.14309	1.65218	-0.755115	1.09912	-0.687018	0.492071	6.28619	0
Glyma.02G146500	479.367	8.90499	0.644259	0.938573	0.686424	0.492446	357.415	601.319
Glyma.08G180700	209.402	7.71013	0.674199	0.984773	0.684624	0.493581	152.665	266.139
Glyma.15G005300	420.618	8.71637	0.644158	0.943553	0.682694	0.4948	313.411	527.824
Glyma.10G106400	350.697	8.45408	0.648479	0.951939	0.681219	0.495733	260.428	440.967
Glyma.07G072300	418.121	8.70778	-0.64254	0.943812	-0.680793	0.496003	524.447	311.795
Glyma.12G010500	197.099	7.62278	-0.673288	0.989476	-0.680449	0.49622	250.549	143.648
Glyma.19G115500	15.7334	3.97576	0.895497	1.32491	0.675893	0.499109	8.08224	23.3846
Glyma.01G149500	4.5979	2.20097	-0.857408	1.27107	-0.674556	0.499958	8.08224	1.11355
Glyma.16G129000	270.504	8.0795	0.650459	0.965855	0.673454	0.500658	200.26	340.747
Glyma.08G059500	607.605	9.24699	0.625168	0.928954	0.672981	0.50096	457.994	757.216
Glyma.19G219300	40.1957	5.32897	-0.800705	1.19396	-0.670629	0.502457	54.7796	25.6117
Glyma.02G195600	1102.09	10.106	0.611688	0.914229	0.669075	0.503447	837.859	1366.33
Glyma.15G152000	1152.47	10.1705	0.609136	0.913236	0.667008	0.504767	877.372	1427.57
Glyma.13G334700	191.872	7.584	0.657587	0.989714	0.664421	0.506421	140.99	242.755
Glyma.12G042500	520.155	9.0228	0.617709	0.933085	0.662007	0.507967	393.336	646.974
Glyma.05G145800	917.244	9.84116	0.607121	0.917132	0.661977	0.507986	698.665	1135.82
Glyma.13G003700	539.75	9.07615	-0.615491	0.931781	-0.660554	0.508899	670.826	408.674
Glyma.08G335900	334.515	8.38593	0.624606	0.95191	0.65616	0.511721	251.447	417.582
Glyma.09G044200	19469.7	14.2489	0.586827	0.895467	0.655331	0.512255	15015.9	23923.6
Glyma.13G276100	68.8966	6.10636	0.723554	1.10645	0.653944	0.513148	47.5954	90.1978
Glyma.07G036200	431.807	8.75424	0.613888	0.93953	0.653399	0.513499	326.882	536.732
Glyma.02G272400	851.958	9.73464	-0.599176	0.917957	-0.652728	0.513932	1052.49	651.428
Glyma.05G025500	323.236	8.33644	0.621017	0.953292	0.651444	0.51476	243.365	403.106
Glyma.19G225800	665.599	9.37851	0.600318	0.923932	0.649742	0.515859	508.283	822.916
Glyma.17G081800	304.808	8.25176	0.616822	0.955966	0.645235	0.518775	229.895	379.722
Glyma.01G134700	22.8817	4.51612	0.824344	1.27951	0.644268	0.519402	13.4704	32.293
Glyma.17G235900	403.106	8.65502	0.606356	0.941628	0.643944	0.519612	306.227	499.985
Glyma.15G057500	13.219	3.72454	-0.860538	1.33768	-0.643306	0.520025	19.7566	6.68132
Glyma.16G050500	1764.08	10.7847	0.582057	0.904881	0.643241	0.520068	1362.31	2165.86
Glyma.05G010600	151.317	7.24143	-0.648429	1.00926	-0.642478	0.520563	191.28	111.355
Glyma.16G049300	128.041	7.00046	-0.656483	1.02616	-0.639746	0.522338	162.543	93.5384
Glyma.02G152800	948.065	9.88884	-0.584493	0.914318	-0.639267	0.522649	1165.64	730.491
Glyma.16G217300	967.193	9.91766	-0.579335	0.913428	-0.634243	0.525922	1187.19	747.194
Glyma.02G224200	308.167	8.26757	0.600783	0.953894	0.629822	0.528811	234.385	381.949
Glyma.11G088100	3.78967	1.92207	0.778727	1.23763	0.62921	0.529212	0.898027	6.68132
Glyma.18G254200	33.0294	5.04568	-0.768353	1.22305	-0.628228	0.529855	44.9013	21.1575
Glyma.10G282200	67.783	6.08285	0.695179	1.10666	0.628179	0.529887	47.5954	87.9707
Glyma.03G144400	11.0457	3.46542	0.843258	1.34481	0.627047	0.530629	5.38816	16.7033
Glyma.03G031900	315.584	8.30188	-0.596997	0.952509	-0.626763	0.530815	390.642	240.527
Glyma.05G156200	85.4023	6.4162	-0.672147	1.07428	-0.62567	0.531531	109.559	61.2454
Glyma.17G084700	474.05	8.8889	0.58371	0.933086	0.625569	0.531598	364.599	583.502
Glyma.19G084400	48.9065	5.61196	0.723865	1.1574	0.625423	0.531693	33.227	64.5861
Glyma.15G071500	5.35224	2.42014	0.814506	1.30249	0.625344	0.531746	1.79605	8.90842
Glyma.19G146000	37.3938	5.22473	-0.751144	1.20241	-0.6247	0.532168	50.2895	24.4982
Glyma.02G087400	646.525	9.33656	0.574314	0.922225	0.622749	0.53345	500.201	792.85
Glyma.09G085600	16.1286	4.01155	-0.822212	1.32144	-0.622209	0.533804	23.3487	8.90842
Glyma.02G087300	4.14888	2.05272	-0.775186	1.25602	-0.617176	0.537118	7.18421	1.11355
Glyma.18G212900	156.346	7.2886	-0.619473	1.0038	-0.617129	0.53715	195.77	116.923
Glyma.18G227700	70.4053	6.13761	-0.674278	1.10048	-0.612713	0.540066	90.7007	50.1099
Glyma.19G254900	55.498	5.79436	0.696042	1.13612	0.612647	0.54011	38.6151	72.3809
Glyma.19G209700	565.326	9.14294	0.565432	0.925374	0.611031	0.541179	439.135	691.516
Glyma.17G003300	447.81	8.80674	0.570499	0.934015	0.610802	0.54133	346.638	548.982
Glyma.14G107300	12.7699	3.67468	-0.81751	1.339	-0.61054	0.541504	18.8586	6.68132
Glyma.15G245300	39.8544	5.31667	-0.723312	1.19061	-0.607513	0.54351	52.9836	26.7253
Glyma.06G056300	615.795	9.26631	-0.559304	0.922324	-0.606407	0.544245	751.648	479.941
Glyma.02G174600	17.1882	4.10335	0.794821	1.31362	0.605061	0.545138	9.87829	24.4982
Glyma.02G281700	400.897	8.64709	0.56694	0.938207	0.60428	0.545657	310.717	491.077
Glyma.18G017600	544.779	9.08953	0.557671	0.925847	0.602336	0.546951	424.767	664.791
Glyma.13G067300	14.2247	3.83033	-0.799654	1.33165	-0.600497	0.548175	20.6546	7.79487
Glyma.19G217700	103.974	6.70007	-0.627791	1.04665	-0.599808	0.548634	131.112	76.8351
Glyma.02G308900	126.352	6.98131	-0.609954	1.0237	-0.595834	0.551286	158.053	94.652
Glyma.07G196000	73.8717	6.20695	-0.648756	1.09194	-0.594133	0.552423	94.2928	53.4505
Glyma.20G000300	68.0524	6.08858	-0.652465	1.10375	-0.591134	0.554431	87.1086	48.9963
Glyma.13G234100	17.1343	4.09882	-0.771858	1.31401	-0.587404	0.556932	24.2467	10.022
Glyma.10G214800	117.174	6.87251	-0.603323	1.03123	-0.585054	0.558511	146.378	87.9707
Glyma.13G073400	45.2246	5.49904	0.680644	1.16706	0.583212	0.559751	31.4309	59.0183
Glyma.17G261600	1036.66	10.0177	0.527846	0.907219	0.581828	0.560682	821.694	1251.63
Glyma.09G223700	1059.01	10.0485	0.527314	0.906789	0.581517	0.560892	839.655	1278.36
Glyma.12G215200	106.991	6.74134	-0.603454	1.04146	-0.579432	0.562298	133.806	80.1758
Glyma.01G010400	476.655	8.8968	0.536649	0.928609	0.577906	0.563327	375.375	577.934
Glyma.15G114500	2.22711	1.15517	0.58153	1.00803	0.576895	0.56401	0	4.45421
Glyma.12G234300	1485.39	10.5366	-0.517946	0.900858	-0.574947	0.565327	1787.07	1183.71
Glyma.06G284300	2.24507	1.16676	-0.581943	1.01283	-0.574569	0.565583	4.49013	0
Glyma.03G109900	2255.36	11.1391	0.514069	0.896044	0.57371	0.566164	1801.44	2709.27
Glyma.18G005600	85.6178	6.41984	-0.613555	1.06958	-0.573641	0.566211	107.763	63.4725
Glyma.05G055000	245.736	7.94097	-0.549611	0.962998	-0.570729	0.568183	299.941	191.531
Glyma.08G095000	464.819	8.86052	0.52964	0.928938	0.570156	0.568572	367.293	562.344
Glyma.08G048600	72.1474	6.17288	0.621818	1.09271	0.569062	0.569314	52.9836	91.3113
Glyma.18G244700	222.513	7.79775	0.549317	0.969412	0.56665	0.570952	173.319	271.707
Glyma.17G155600	5.60369	2.48638	-0.74116	1.31057	-0.565523	0.571718	8.98027	2.22711
Glyma.08G134600	346.405	8.43631	0.532197	0.941859	0.56505	0.57204	273	419.809
Glyma.07G214600	701.323	9.45393	0.516305	0.914741	0.564428	0.572463	558.572	844.073
Glyma.09G062200	142.75	7.15735	0.568211	1.00774	0.563847	0.572859	109.559	175.941
Glyma.16G215400	14.0631	3.81384	0.748889	1.33106	0.562625	0.57369	8.08224	20.044
Glyma.01G106200	289.991	8.17986	0.533952	0.951387	0.561235	0.574637	228.099	351.883
Glyma.20G122200	50.2536	5.65115	0.643877	1.14818	0.56078	0.574947	35.9211	64.5861
Glyma.09G002400	806.787	9.65604	0.509956	0.910749	0.559931	0.575527	644.783	968.791
Glyma.04G209400	240.725	7.91124	0.539297	0.963241	0.559878	0.575563	188.586	292.864
Glyma.06G148700	295.02	8.20467	0.529585	0.950055	0.557425	0.577237	232.589	357.45
Glyma.14G166500	18.1401	4.18111	-0.726432	1.3064	-0.556055	0.578173	25.1447	11.1355
Glyma.11G212800	32.6882	5.0307	-0.676911	1.21998	-0.554856	0.578993	43.1053	22.2711
Glyma.03G197000	411.997	8.68649	-0.517249	0.932861	-0.554476	0.579253	496.609	327.385
Glyma.20G237200	2037.24	10.9924	0.494582	0.89522	0.55247	0.580626	1642.49	2432
Glyma.19G115800	150.958	7.23801	-0.552055	1.00156	-0.551195	0.5815	184.993	116.923
Glyma.07G062500	95.9452	6.58414	0.578002	1.05208	0.54939	0.582738	72.7401	119.15
Glyma.08G200800	142.643	7.15626	0.551148	1.00651	0.547583	0.583978	110.457	174.828
Glyma.04G054400	3.2329	1.69283	0.661994	1.20898	0.547565	0.583991	0.898027	5.56776
Glyma.13G140600	187.544	7.55108	-0.533936	0.981312	-0.544104	0.58637	228.099	146.989
Glyma.08G285700	81.3612	6.34627	-0.583646	1.07422	-0.543321	0.586909	101.477	61.2454
Glyma.03G153800	192.914	7.59181	-0.531306	0.978863	-0.542779	0.587282	234.385	151.443
Glyma.13G221400	1285.63	10.3283	0.488563	0.900211	0.542721	0.587322	1039.02	1532.25
Glyma.09G184900	111.14	6.79623	0.560304	1.03343	0.542178	0.587696	85.3125	136.967
Glyma.08G139800	50.7026	5.66399	-0.621078	1.14616	-0.541875	0.587905	64.6579	36.7472
Glyma.04G167200	9.93217	3.31211	0.716547	1.34612	0.532304	0.594515	5.38816	14.4762
Glyma.19G206800	408.961	8.67582	-0.495256	0.931349	-0.531762	0.594891	489.424	328.498
Glyma.08G091900	101.387	6.66373	-0.553964	1.04418	-0.530525	0.595748	124.826	77.9487
Glyma.18G046800	328.103	8.358	0.496476	0.941649	0.527241	0.598026	263.122	393.084
Glyma.01G229400	341.286	8.41484	0.495373	0.939563	0.527237	0.598029	273.898	408.674
Glyma.20G131200	28.8087	4.84843	0.652667	1.23816	0.527128	0.598105	19.7566	37.8608
Glyma.17G105100	102.429	6.67848	0.547928	1.04206	0.525813	0.599018	79.0263	125.831
Glyma.14G041300	679.357	9.40803	-0.502453	0.956965	-0.525049	0.599549	1358.71	0
Glyma.04G219600	308.149	8.26748	-0.495008	0.94505	-0.523791	0.600424	369.089	247.209
Glyma.03G155700	462.394	8.85298	0.484385	0.925344	0.523465	0.600651	373.579	551.209
Glyma.03G259000	370.562	8.53357	0.484891	0.934762	0.518732	0.603948	299.043	442.08
Glyma.04G028500	129.244	7.01395	-0.524467	1.01486	-0.516786	0.605306	157.155	101.333
Glyma.05G167800	2628.15	11.3598	0.458459	0.889978	0.515136	0.606458	2156.16	3100.13
Glyma.01G188400	223.896	7.80668	-0.494531	0.964919	-0.512511	0.608294	268.51	179.282
Glyma.13G106100	145.444	7.18432	0.512162	1.00177	0.511258	0.60917	114.947	175.941
Glyma.16G039900	608.09	9.24814	0.467619	0.914661	0.511249	0.609177	495.711	720.469
Glyma.11G193300	9.96809	3.31732	-0.687754	1.34609	-0.510926	0.609403	14.3684	5.56776
Glyma.09G062100	42.9975	5.42618	0.594222	1.17042	0.5077	0.611664	31.4309	54.5641
Glyma.03G242400	234.6	7.87406	0.487463	0.960905	0.507296	0.611947	188.586	280.615
Glyma.08G171000	5.80125	2.53636	0.668113	1.31817	0.506848	0.612261	2.69408	8.90842
Glyma.08G043300	24.5161	4.61566	-0.639893	1.26321	-0.50656	0.612464	32.329	16.7033
Glyma.20G218600	428.107	8.74183	0.468616	0.927155	0.505435	0.613254	348.434	507.78
Glyma.02G239600	282.519	8.1422	-0.479425	0.948756	-0.505319	0.613335	336.76	228.278
Glyma.15G126700	11.4229	3.51386	-0.678057	1.34269	-0.504998	0.61356	16.1645	6.68132
Glyma.20G198600	159.076	7.31358	0.500189	0.992535	0.503952	0.614295	126.622	191.531
Glyma.03G136400	1.67033	0.740133	0.467873	0.934176	0.50084	0.616484	0	3.34066
Glyma.14G009700	343.423	8.42384	0.468358	0.937143	0.499772	0.617236	279.286	407.56
Glyma.18G062600	17.2421	4.10786	-0.654465	1.31023	-0.499503	0.617425	23.3487	11.1355
Glyma.10G165700	564.194	9.14005	0.455645	0.916049	0.497402	0.618906	462.484	665.905
Glyma.07G062200	54.7257	5.77415	-0.561456	1.13071	-0.496553	0.619504	68.25	41.2015
Glyma.03G203000	146.342	7.1932	0.493968	0.999894	0.494021	0.621292	116.743	175.941
Glyma.12G197700	128.903	7.01014	-0.498073	1.01329	-0.491538	0.623046	155.359	102.447
Glyma.03G212700	560.512	9.1306	0.450053	0.915827	0.491417	0.623131	460.688	660.337
Glyma.19G142100	118.971	6.89446	0.501355	1.02174	0.49069	0.623646	94.2928	143.648
Glyma.03G254900	1.11355	0.15517	0.452791	0.923529	0.490283	0.623934	0	2.22711
Glyma.05G041100	1.11355	0.15517	0.452791	0.923529	0.490283	0.623934	0	2.22711
Glyma.09G258200	1.11355	0.15517	0.452791	0.923529	0.490283	0.623934	0	2.22711
Glyma.08G102600	902.175	9.81726	0.441294	0.902611	0.488909	0.624906	745.362	1058.99
Glyma.11G068200	105.788	6.72503	0.505367	1.03538	0.488098	0.625481	83.5165	128.059
Glyma.06G205100	3.25086	1.70082	-0.592149	1.2138	-0.487849	0.625657	5.38816	1.11355
Glyma.06G236000	1.34704	0.429792	-0.452411	0.928633	-0.48718	0.626131	2.69408	0
Glyma.06G110800	1.34704	0.429792	-0.452411	0.928633	-0.48718	0.626131	2.69408	0
Glyma.20G176000	200.978	7.6509	0.472814	0.971021	0.486924	0.626312	162.543	239.414
Glyma.10G027100	114.391	6.83782	0.499413	1.02598	0.486768	0.626423	90.7007	138.081
Glyma.16G068500	25.5219	4.67366	-0.610414	1.25605	-0.485978	0.626983	33.227	17.8168
Glyma.08G269700	261.2	8.02901	0.461362	0.951965	0.484642	0.62793	212.832	309.568
Glyma.12G107700	250.029	7.96595	0.459579	0.954623	0.481424	0.630215	203.852	296.205
Glyma.13G334200	929.224	9.85988	0.433697	0.901411	0.481131	0.630423	770.507	1087.94
Glyma.06G053100	121.431	6.92399	0.486939	1.01855	0.478069	0.632601	96.9869	145.875
Glyma.06G256300	153.401	7.26116	-0.475118	0.994471	-0.47776	0.632821	183.197	123.604
Glyma.20G217100	21.1575	4.4031	-0.612821	1.28343	-0.477488	0.633015	27.8388	14.4762
Glyma.16G139800	8.06428	3.01155	-0.639617	1.34337	-0.476127	0.633984	11.6743	4.45421
Glyma.19G100200	1765.41	10.7858	0.423675	0.890828	0.475597	0.634362	1471.87	2058.96
Glyma.17G083800	145.121	7.18111	-0.474071	0.999697	-0.474214	0.635347	173.319	116.923
Glyma.15G091000	1161.18	10.1814	0.424828	0.896627	0.473806	0.635638	967.175	1355.19
Glyma.08G134100	0.898027	-0.15517	-0.432245	0.915955	-0.471906	0.636994	1.79605	0
Glyma.12G161700	0.898027	-0.15517	-0.432245	0.915955	-0.471906	0.636994	1.79605	0
Glyma.14G009200	0.898027	-0.15517	-0.432245	0.915955	-0.471906	0.636994	1.79605	0
Glyma.15G140500	0.898027	-0.15517	-0.432245	0.915955	-0.471906	0.636994	1.79605	0
Glyma.16G162700	0.898027	-0.15517	-0.432245	0.915955	-0.471906	0.636994	1.79605	0
Glyma.18G280400	0.898027	-0.15517	-0.432245	0.915955	-0.471906	0.636994	1.79605	0
Glyma.05G016300	86.0489	6.42708	-0.498167	1.06124	-0.469419	0.63877	104.171	67.9267
Glyma.02G041600	59.1979	5.88747	-0.523589	1.11641	-0.468992	0.639075	72.7401	45.6557
Glyma.13G329700	495.513	8.95278	-0.430629	0.918728	-0.468723	0.639268	580.125	410.901
Glyma.06G001400	63.6701	5.99254	0.517258	1.10441	0.468357	0.63953	49.3915	77.9487
Glyma.10G082800	15.3383	3.93907	-0.618625	1.32159	-0.468091	0.639719	20.6546	10.022
Glyma.05G235900	33.3527	5.05973	-0.563097	1.21146	-0.464807	0.64207	42.2072	24.4982
Glyma.11G112900	103.165	6.68881	-0.481945	1.03732	-0.464606	0.642213	123.928	82.4029
Glyma.12G132200	42.8897	5.42256	0.542717	1.16829	0.46454	0.642261	32.329	53.4505
Glyma.11G254900	671.149	9.39049	0.421176	0.908243	0.463726	0.642844	559.471	782.828
Glyma.19G098500	24.121	4.59222	0.584792	1.26297	0.463028	0.643344	17.0625	31.1795
Glyma.10G116600	82.8878	6.37309	0.493296	1.06545	0.462992	0.64337	65.5559	100.22
Glyma.19G091500	147.133	7.20097	0.459491	0.997064	0.460844	0.644911	119.438	174.828
Glyma.16G091200	95.5141	6.57764	0.47856	1.04614	0.457453	0.647346	76.3323	114.696
Glyma.15G148900	2399.2	11.2283	0.405315	0.886499	0.457208	0.647521	2017.87	2780.54
Glyma.09G025300	48.0085	5.58522	-0.52407	1.14961	-0.455868	0.648485	59.2697	36.7472
Glyma.02G107300	45.9071	5.52065	0.52706	1.15639	0.45578	0.648548	35.023	56.7912
Glyma.02G109500	2.67612	1.42014	0.533215	1.17015	0.455682	0.648619	0.898027	4.45421
Glyma.18G100800	14.9611	3.90315	0.602742	1.32315	0.455537	0.648723	9.87829	20.044
Glyma.20G054500	719.876	9.4916	0.409497	0.905507	0.45223	0.651104	603.474	836.278
Glyma.02G137100	178.42	7.47913	0.441811	0.978494	0.451521	0.651614	146.378	210.461
Glyma.13G274300	4.70566	2.2344	-0.582604	1.2905	-0.451458	0.65166	7.18421	2.22711
Glyma.05G163800	302.779	8.24212	0.423662	0.940555	0.450439	0.652394	251.447	354.11
Glyma.14G190900	201.661	7.65579	0.43528	0.968185	0.449584	0.653011	166.135	237.187
Glyma.02G221300	141.87	7.14843	-0.447458	1.00018	-0.447379	0.654601	167.931	115.809
Glyma.17G041900	7.81283	2.96585	0.600146	1.34268	0.446976	0.654892	4.49013	11.1355
Glyma.12G193100	49.9303	5.64184	0.508839	1.14187	0.445618	0.655873	38.6151	61.2454
Glyma.12G140200	285.016	8.1549	0.419669	0.943744	0.444686	0.656547	237.079	332.952
Glyma.01G180100	333.509	8.38158	0.413838	0.93469	0.442755	0.657943	278.388	388.63
Glyma.20G103400	235.965	7.88243	0.422914	0.955948	0.442402	0.658198	195.77	276.161
Glyma.08G141500	116.474	6.86386	-0.451699	1.02131	-0.442273	0.658292	138.296	94.652
Glyma.19G138200	62.2153	5.9592	-0.488336	1.1069	-0.441176	0.659085	75.4342	48.9963
Glyma.03G251300	187.921	7.55398	0.427008	0.973232	0.438752	0.660841	155.359	220.483
Glyma.14G009100	51.4749	5.6858	-0.498091	1.13706	-0.438053	0.661348	62.8619	40.0879
Glyma.07G219200	160.1	7.32283	0.429659	0.987226	0.435218	0.663404	132.01	188.19
Glyma.05G031000	1189.63	10.2163	0.387024	0.893456	0.433177	0.664887	1008.48	1370.78
Glyma.09G148400	23.5642	4.55853	0.547683	1.26527	0.432857	0.665118	17.0625	30.0659
Glyma.01G222600	10.5249	3.39573	-0.575122	1.34471	-0.427692	0.668875	14.3684	6.68132
Glyma.02G177500	10.5249	3.39573	-0.575122	1.34471	-0.427692	0.668875	14.3684	6.68132
Glyma.04G251900	8.81862	3.14055	0.575062	1.34599	0.427239	0.669205	5.38816	12.2491
Glyma.09G256600	9.07007	3.18111	-0.575074	1.3462	-0.427183	0.669246	12.5724	5.56776
Glyma.15G044400	1052.43	10.0395	0.381238	0.895167	0.425885	0.670192	894.434	1210.43
Glyma.14G036100	82.2233	6.36148	0.451718	1.06418	0.424475	0.671219	66.454	97.9927
Glyma.10G053500	342.346	8.41931	0.39564	0.932131	0.424447	0.67124	288.267	396.425
Glyma.07G239000	236.756	7.88726	0.401434	0.954322	0.420649	0.674012	198.464	275.048
Glyma.16G068400	53.4865	5.7411	-0.472068	1.12964	-0.417892	0.676026	64.6579	42.315
Glyma.10G220600	35.1847	5.13688	0.500682	1.19934	0.417464	0.676339	26.9408	43.4286
Glyma.02G010300	178.779	7.48203	-0.406537	0.97634	-0.416388	0.677126	208.342	149.216
Glyma.09G045900	27.5874	4.78594	0.514556	1.23978	0.415039	0.678113	20.6546	34.5201
Glyma.03G005000	337.658	8.39942	0.38618	0.932215	0.41426	0.678684	285.572	389.744
Glyma.19G055000	96.5558	6.59329	-0.431497	1.04247	-0.413918	0.678934	114.049	79.0623
Glyma.11G231100	1479.97	10.5313	0.367423	0.888886	0.413352	0.679349	1266.22	1693.71
Glyma.18G099900	1952.97	10.9315	-0.365698	0.885574	-0.41295	0.679643	2233.39	1672.56
Glyma.03G143100	81.6665	6.35167	0.438374	1.06439	0.411855	0.680446	66.454	96.8791
Glyma.03G228500	425.934	8.73449	0.377937	0.920885	0.410407	0.681508	361.905	489.963
Glyma.05G006800	209.384	7.71001	0.394013	0.962684	0.409286	0.68233	176.013	242.755
Glyma.10G276500	161.214	7.33283	-0.402	0.985178	-0.408048	0.683239	187.688	134.74
Glyma.14G192800	61.443	5.94118	0.449992	1.10631	0.40675	0.684192	49.3915	73.4945
Glyma.05G143800	540.917	9.07926	0.369993	0.91132	0.405996	0.684745	461.586	620.249
Glyma.19G113200	483.372	8.91699	0.370906	0.915401	0.405184	0.685342	412.194	554.549
Glyma.06G254300	92.1914	6.52656	-0.424037	1.04795	-0.404635	0.685746	108.661	75.7216
Glyma.07G252700	194.189	7.60132	0.390424	0.968311	0.403202	0.6868	163.441	224.938
Glyma.07G100300	14.4403	3.85203	-0.533795	1.32567	-0.402662	0.687197	18.8586	10.022
Glyma.08G325800	249.921	7.96533	-0.381261	0.94962	-0.401488	0.688061	288.267	211.575
Glyma.04G255900	39.8365	5.31602	-0.4726	1.17807	-0.401166	0.688298	48.4934	31.1795
Glyma.09G001900	314.758	8.2981	0.374357	0.935177	0.400306	0.688931	267.612	361.905
Glyma.03G226900	16.4159	4.03702	0.523747	1.31226	0.399119	0.689806	11.6743	21.1575
Glyma.13G114700	600.259	9.22944	0.360561	0.907332	0.397386	0.691083	514.569	685.949
Glyma.08G307100	19.8105	4.30819	-0.511855	1.28953	-0.396932	0.691417	25.1447	14.4762
Glyma.02G070300	11.5307	3.5274	-0.525225	1.34102	-0.391661	0.695308	15.2665	7.79487
Glyma.12G146900	35.6337	5.15517	0.467901	1.19596	0.391234	0.695624	27.8388	43.4286
Glyma.08G142400	33.0115	5.04489	-0.473144	1.20956	-0.39117	0.695672	40.4112	25.6117
Glyma.19G139700	192.07	7.58549	0.378835	0.968506	0.391154	0.695683	162.543	221.597
Glyma.05G186500	61.892	5.95168	0.430199	1.10426	0.389583	0.696845	50.2895	73.4945
Glyma.03G235100	310.071	8.27645	0.363769	0.93535	0.388912	0.697341	264.918	355.223
Glyma.13G217500	4.25665	2.08972	-0.49523	1.2765	-0.387961	0.698045	6.28619	2.22711
Glyma.08G011500	27.6413	4.78875	-0.479371	1.23893	-0.386923	0.698814	34.125	21.1575
Glyma.17G223800	191.747	7.58306	-0.374769	0.968632	-0.386905	0.698827	220.915	162.579
Glyma.19G138300	7.25605	2.85919	0.517372	1.3398	0.386156	0.699381	4.49013	10.022
Glyma.13G204700	480.462	8.90828	-0.35287	0.91459	-0.385823	0.699628	547.796	413.128
Glyma.14G095500	77.0866	6.26841	-0.413317	1.07156	-0.385717	0.699706	90.7007	63.4725
Glyma.13G111900	318.71	8.3161	-0.359859	0.933758	-0.385388	0.69995	364.599	272.82
Glyma.14G057300	19.4333	4.28046	0.493377	1.29109	0.38214	0.702357	14.3684	24.4982
Glyma.04G137800	141.565	7.14532	0.380308	0.996096	0.381799	0.70261	119.438	163.692
Glyma.08G203000	143.756	7.16748	-0.378979	0.994775	-0.38097	0.703226	166.135	121.377
Glyma.09G229600	145.588	7.18575	0.377487	0.993163	0.380086	0.703881	123.03	168.146
Glyma.11G004200	7.16625	2.84122	-0.508457	1.33887	-0.379765	0.704119	9.87829	4.45421
Glyma.20G127500	56.0548	5.80877	-0.421009	1.1198	-0.375969	0.70694	66.454	45.6557
Glyma.11G012200	156.652	7.29142	0.370447	0.985757	0.3758	0.707066	132.908	180.396
Glyma.15G117200	86.929	6.44177	-0.3953	1.05416	-0.374991	0.707667	101.477	72.3809
Glyma.10G082100	487.305	8.92868	0.341738	0.913253	0.374198	0.708257	421.174	553.436
Glyma.17G087000	214.449	7.74449	-0.354092	0.958753	-0.369326	0.711885	245.161	183.736
Glyma.U027300	19.3615	4.27512	-0.476185	1.29172	-0.368644	0.712393	24.2467	14.4762
Glyma.08G224500	2025.05	10.9837	0.324037	0.882486	0.367186	0.71348	1767.32	2282.78
Glyma.14G131900	510.331	8.99529	0.333774	0.911084	0.366348	0.714105	442.727	577.934
Glyma.09G210000	762.891	9.57533	-0.329176	0.898743	-0.366263	0.714169	862.105	663.678
Glyma.09G061200	846.911	9.72607	0.327963	0.896124	0.36598	0.71438	737.28	956.542
Glyma.01G040500	23.2768	4.54082	-0.462195	1.26524	-0.365303	0.714885	28.7368	17.8168
Glyma.15G007100	4059.96	11.9872	0.320421	0.877299	0.365236	0.714935	3549.9	4570.02
Glyma.09G279300	49.2298	5.62146	-0.414979	1.14049	-0.36386	0.715963	58.3717	40.0879
Glyma.01G243800	17.9066	4.16242	-0.469178	1.30154	-0.360478	0.718489	22.4507	13.3626
Glyma.15G173300	81.451	6.34786	0.380888	1.06189	0.358687	0.719829	68.25	94.652
Glyma.17G170300	479.995	8.90688	-0.327293	0.913068	-0.358454	0.720003	542.408	417.582
Glyma.06G150000	750.373	9.55146	0.319748	0.898541	0.355853	0.721951	655.559	845.187
Glyma.12G163000	98.7829	6.62619	-0.368216	1.03628	-0.355323	0.722347	114.049	83.5165
Glyma.07G155700	291.625	8.18797	-0.332139	0.93712	-0.354425	0.72302	330.474	252.777
Glyma.07G267500	157.173	7.29621	-0.348722	0.984535	-0.354199	0.723189	179.605	134.74
Glyma.14G010000	46.3202	5.53357	-0.404868	1.15013	-0.352017	0.724825	54.7796	37.8608
Glyma.07G196900	48.1522	5.58953	0.399868	1.14301	0.349838	0.72646	39.5132	56.7912
Glyma.04G095900	176.103	7.46028	0.339241	0.973572	0.34845	0.727502	151.766	200.44
Glyma.04G178400	104.71	6.71025	-0.356844	1.02855	-0.346939	0.728637	120.336	89.0842
Glyma.12G225800	192.196	7.58643	0.333936	0.965952	0.345707	0.729563	166.135	218.256
Glyma.08G179100	279.807	8.12829	0.324381	0.939009	0.34545	0.729756	243.365	316.249
Glyma.11G147400	344.178	8.42701	0.315071	0.927002	0.339882	0.733946	300.839	387.516
Glyma.03G209400	761.742	9.57316	-0.303589	0.897057	-0.338428	0.735041	853.125	670.359
Glyma.15G266100	449.444	8.812	-0.309028	0.914627	-0.337874	0.735458	504.691	394.198
Glyma.05G098800	327.528	8.35548	0.313327	0.929488	0.337097	0.736044	286.47	368.586
Glyma.06G308700	171.038	7.41817	-0.328718	0.975777	-0.336878	0.736209	193.974	148.103
Glyma.17G194400	343.621	8.42467	0.311504	0.926894	0.336073	0.736816	300.839	386.403
Glyma.17G179200	2321.4	11.1808	0.293572	0.879184	0.333914	0.738444	2053.79	2589.01
Glyma.11G053800	338.035	8.40103	-0.309476	0.92775	-0.333577	0.738699	379.865	296.205
Glyma.15G071300	904.061	9.82028	0.293816	0.8925	0.329206	0.742	799.244	1008.88
Glyma.18G074000	99.4475	6.63586	0.338707	1.03373	0.327655	0.743172	85.3125	113.582
Glyma.09G176600	6.71724	2.74787	-0.437342	1.33537	-0.327507	0.743285	8.98027	4.45421
Glyma.16G162100	6.71724	2.74787	-0.437342	1.33537	-0.327507	0.743285	8.98027	4.45421
Glyma.04G056000	40.501	5.33989	-0.380967	1.17178	-0.325119	0.745091	47.5954	33.4066
Glyma.20G126500	724.258	9.50036	0.290069	0.897571	0.323171	0.746566	641.191	807.326
Glyma.06G073400	12.0874	3.59544	-0.431083	1.33772	-0.322253	0.747261	15.2665	8.90842
Glyma.06G147800	645.25	9.33371	0.290106	0.90078	0.322061	0.747407	571.145	719.355
Glyma.20G051600	5.26244	2.39573	-0.421038	1.31116	-0.321119	0.74812	7.18421	3.34066
Glyma.13G179900	63.0953	5.97946	-0.350777	1.09831	-0.319378	0.74944	72.7401	53.4505
Glyma.07G052400	193.291	7.59463	-0.306108	0.964291	-0.317444	0.750907	217.322	169.26
Glyma.16G007700	114.983	6.84528	0.319946	1.01547	0.315071	0.752708	99.6809	130.286
Glyma.14G115900	125.041	6.96626	0.316411	1.00588	0.314561	0.753095	108.661	141.421
Glyma.11G204200	362.408	8.50147	0.288924	0.922835	0.313083	0.754217	320.595	404.22
Glyma.13G194900	257.805	8.01014	0.294934	0.94263	0.312884	0.754369	227.201	288.41
Glyma.13G094800	1068.36	10.0612	0.276528	0.888286	0.311305	0.755569	951.908	1184.82
Glyma.07G101300	10.6326	3.41043	-0.417862	1.34365	-0.310991	0.755808	13.4704	7.79487
Glyma.06G244800	45.027	5.49272	0.358355	1.15266	0.310893	0.755882	37.7171	52.337
Glyma.05G019000	24.8394	4.63456	-0.38487	1.25322	-0.307104	0.758764	29.6349	20.044
Glyma.12G228100	19.3255	4.27244	0.395478	1.28981	0.306618	0.759134	15.2665	23.3846
Glyma.08G251400	113.762	6.82987	-0.309431	1.0165	-0.304409	0.760816	128.418	99.1062
Glyma.01G046200	97.5436	6.60798	-0.314896	1.03544	-0.304118	0.761038	110.457	84.63
Glyma.10G031700	291.895	8.1893	0.284014	0.934203	0.304017	0.761115	258.632	325.157
Glyma.19G245900	260.284	8.02394	-0.28429	0.941401	-0.301986	0.762663	290.063	230.505
Glyma.06G167200	8.71086	3.12281	0.404351	1.34613	0.300381	0.763886	6.28619	11.1355
Glyma.13G118100	8.71086	3.12281	0.404351	1.34613	0.300381	0.763886	6.28619	11.1355
Glyma.08G173400	510.492	8.99574	0.272255	0.907533	0.299994	0.764182	455.299	565.685
Glyma.09G167100	2130.75	11.0571	0.261406	0.878269	0.297638	0.76598	1911.9	2349.6
Glyma.17G085400	1395.43	10.4465	-0.261787	0.883255	-0.296389	0.766933	1539.22	1251.63
Glyma.14G208500	253.459	7.98561	-0.2794	0.942906	-0.296318	0.766987	281.98	224.938
Glyma.17G047000	801.848	9.64718	-0.26388	0.893742	-0.295253	0.7678	885.454	718.242
Glyma.09G111600	198.805	7.63521	0.2825	0.960755	0.29404	0.768728	176.013	221.597
Glyma.09G049800	82.6903	6.36965	0.308303	1.05673	0.291753	0.770476	71.8421	93.5384
Glyma.19G248600	225.405	7.81637	0.276035	0.950707	0.290347	0.77155	200.26	250.549
Glyma.18G036300	508.265	8.98944	0.262372	0.907224	0.289203	0.772426	455.299	561.231
Glyma.08G251300	273.126	8.09342	0.271083	0.937618	0.289119	0.772491	243.365	302.886
Glyma.02G272000	103.022	6.6868	-0.297092	1.02785	-0.289044	0.772548	115.845	90.1978
Glyma.20G131300	383.655	8.58367	0.265291	0.918992	0.288676	0.772829	343.046	424.264
Glyma.09G137000	388.127	8.60039	0.262166	0.918312	0.285487	0.775271	347.536	428.718
Glyma.13G237500	159.023	7.31309	0.276977	0.979806	0.282685	0.777418	140.99	177.055
Glyma.15G053400	207.749	7.6987	0.270311	0.956541	0.282592	0.777489	184.993	230.505
Glyma.04G179100	92.7302	6.53497	-0.292336	1.04104	-0.280813	0.778854	104.171	81.2894
Glyma.10G261800	192.609	7.58953	-0.269883	0.962682	-0.280345	0.779213	213.73	171.487
Glyma.02G305900	494.525	8.9499	0.254455	0.907873	0.280276	0.779266	444.523	544.527
Glyma.13G159700	130.86	7.03189	0.277677	0.999329	0.277864	0.781117	115.845	145.875
Glyma.11G010000	4.13092	2.04646	0.352413	1.27625	0.276131	0.782448	2.69408	5.56776
Glyma.05G006300	236.45	7.88539	-0.26064	0.946789	-0.275288	0.783095	261.326	211.575
Glyma.15G092500	386.457	8.59416	0.252421	0.918079	0.274945	0.783359	347.536	425.377
Glyma.15G179800	338.736	8.40402	0.253172	0.924588	0.273822	0.784222	304.431	373.04
Glyma.18G212400	479.331	8.90488	0.248626	0.908796	0.273578	0.784409	431.951	526.711
Glyma.11G067800	981.363	9.93864	0.240742	0.888191	0.271047	0.786355	888.148	1074.58
Glyma.02G041800	94.652	6.56456	0.279169	1.03757	0.269062	0.787882	83.5165	105.788
Glyma.07G117000	264.864	8.04911	0.252295	0.938738	0.268759	0.788115	237.977	291.751
Glyma.08G030700	259.835	8.02145	0.251893	0.939952	0.267985	0.788711	233.487	286.183
Glyma.01G236400	443.571	8.79302	0.243821	0.911674	0.267443	0.789128	400.52	486.623
Glyma.07G060500	22.7919	4.51045	0.337428	1.26502	0.266738	0.789671	18.8586	26.7253
Glyma.13G116300	436.531	8.76994	0.243348	0.912318	0.266736	0.789672	394.234	478.828
Glyma.13G113900	177.953	7.47535	-0.258023	0.968845	-0.266321	0.789992	196.668	159.238
Glyma.17G080700	30.8382	4.94665	0.32323	1.21589	0.26584	0.790363	26.0428	35.6337
Glyma.08G333000	28.8267	4.84933	0.326145	1.22724	0.265755	0.790428	24.2467	33.4066
Glyma.08G122000	150.868	7.23715	0.261047	0.984179	0.265243	0.790822	134.704	167.033
Glyma.18G167300	155.808	7.28362	-0.260141	0.981238	-0.265115	0.790921	172.421	139.194
Glyma.02G153800	80.5709	6.33219	0.280092	1.05931	0.264411	0.791463	70.9441	90.1978
Glyma.11G151900	5.13671	2.36085	0.341724	1.30995	0.260868	0.794194	3.59211	6.68132
Glyma.19G154500	162.381	7.34324	0.25442	0.976719	0.260484	0.79449	145.48	179.282
Glyma.08G067400	268.779	8.07028	0.243378	0.937444	0.259619	0.795158	242.467	295.092
Glyma.12G018500	449.947	8.81361	0.235891	0.910755	0.259006	0.795631	407.704	492.19
Glyma.16G023100	54.9233	5.77935	-0.289524	1.11804	-0.258958	0.795668	61.9638	47.8828
Glyma.18G003900	205.522	7.68315	0.246347	0.956398	0.257578	0.796733	184.993	226.051
Glyma.10G037100	4.81342	2.26706	-0.334733	1.3006	-0.257368	0.796895	6.28619	3.34066
Glyma.04G069100	229.105	7.83986	0.243685	0.948189	0.257	0.797179	206.546	251.663
Glyma.04G253700	145.283	7.18272	0.252243	0.987557	0.255422	0.798397	130.214	160.352
Glyma.06G185600	190.364	7.57261	-0.243872	0.96259	-0.25335	0.799998	209.24	171.487
Glyma.04G080800	409.572	8.67797	-0.230559	0.914605	-0.252085	0.800975	447.217	371.927
Glyma.01G063700	49.3915	5.62619	0.28391	1.13491	0.25016	0.802463	43.1053	55.6776
Glyma.03G205300	245.089	7.93716	0.235498	0.94317	0.249688	0.802829	221.813	268.366
Glyma.12G073300	445.583	8.79955	-0.2269	0.910858	-0.249106	0.803279	485.832	405.333
Glyma.11G032300	71.6984	6.16387	-0.266167	1.07593	-0.247382	0.804613	79.9244	63.4725
Glyma.11G008300	386.026	8.59255	0.226524	0.917055	0.247013	0.804898	351.128	420.923
Glyma.09G192000	121.144	6.92058	0.248239	1.00667	0.246595	0.805222	108.661	133.626
Glyma.18G047900	61.8561	5.95084	-0.269631	1.0985	-0.245453	0.806105	69.148	54.5641
Glyma.06G039100	40.3394	5.33412	0.286044	1.16915	0.244659	0.806721	35.023	45.6557
Glyma.04G247400	108.158	6.757	-0.24953	1.02012	-0.244609	0.806759	119.438	96.8791
Glyma.08G121300	128.849	7.00954	-0.244588	0.999949	-0.2446	0.806766	141.888	115.809
Glyma.18G180300	7.14829	2.8376	0.327401	1.34032	0.244271	0.807021	5.38816	8.90842
Glyma.18G238000	144.618	7.17611	-0.240941	0.987554	-0.243978	0.807248	158.951	130.286
Glyma.19G090600	34.3046	5.10033	0.28804	1.19696	0.240643	0.809832	29.6349	38.9744
Glyma.06G106200	402.46	8.6527	0.219104	0.914859	0.239495	0.810722	367.293	437.626
Glyma.03G137200	154.012	7.26689	-0.234567	0.981148	-0.239074	0.811048	168.829	139.194
Glyma.07G105300	77.4458	6.27512	0.250251	1.06391	0.235219	0.814039	69.148	85.7436
Glyma.15G232600	25.2525	4.65835	0.292637	1.24818	0.234452	0.814634	21.5526	28.9524
Glyma.16G005500	7.27401	2.86275	-0.313309	1.34112	-0.233618	0.815281	8.98027	5.56776
Glyma.10G036800	1.90382	0.928894	-0.254702	1.09144	-0.233364	0.815479	2.69408	1.11355
Glyma.19G236600	1.90382	0.928894	-0.254702	1.09144	-0.233364	0.815479	2.69408	1.11355
Glyma.15G027400	73.4226	6.19815	0.249097	1.07159	0.232456	0.816184	65.5559	81.2894
Glyma.15G254000	330.043	8.36651	-0.21393	0.92448	-0.231406	0.817	358.313	301.773
Glyma.05G164100	146.63	7.19603	0.227651	0.985535	0.230993	0.81732	132.908	160.352
Glyma.17G053200	734.532	9.52068	0.200667	0.893196	0.224662	0.822242	676.214	792.85
Glyma.01G121400	684.907	9.41976	0.200946	0.8951	0.224496	0.822372	630.415	739.399
Glyma.04G204500	248.34	7.95617	0.21111	0.941388	0.224253	0.82256	227.201	269.48
Glyma.20G181600	498.926	8.96268	0.20187	0.905404	0.222961	0.823566	458.892	538.96
Glyma.10G256500	339.544	8.40745	0.205552	0.922596	0.222797	0.823693	311.615	367.472
Glyma.01G239600	257.841	8.01034	0.208554	0.938809	0.222147	0.824199	236.181	279.502
Glyma.03G110500	205.199	7.68088	0.210389	0.955221	0.220252	0.825675	187.688	222.711
Glyma.19G019200	152.665	7.25422	-0.215001	0.981327	-0.219092	0.826578	166.135	139.194
Glyma.16G173200	12.1952	3.60824	-0.291353	1.33613	-0.218057	0.827384	14.3684	10.022
Glyma.15G274800	859.052	9.7466	0.192082	0.889061	0.21605	0.828949	793.855	924.249
Glyma.08G279900	17.1164	4.09731	-0.279951	1.30396	-0.214693	0.830007	19.7566	14.4762
Glyma.09G175800	19.577	4.29109	-0.276058	1.28646	-0.214588	0.830089	22.4507	16.7033
Glyma.15G081100	40.2675	5.33154	-0.249457	1.16893	-0.213407	0.83101	44.9013	35.6337
Glyma.10G242900	5.81921	2.54082	-0.281792	1.32465	-0.21273	0.831537	7.18421	4.45421
Glyma.16G151800	5.81921	2.54082	-0.281792	1.32465	-0.21273	0.831537	7.18421	4.45421
Glyma.10G099200	1327.82	10.3748	0.186439	0.88076	0.21168	0.832357	1230.3	1425.35
Glyma.02G249600	4756.45	12.2157	-0.184009	0.869686	-0.211581	0.832434	5099.89	4413.01
Glyma.19G118900	110.421	6.78688	0.213527	1.01603	0.210158	0.833544	100.579	120.264
Glyma.05G112400	124.951	6.96522	0.210504	1.00176	0.210134	0.833563	114.049	135.853
Glyma.05G200300	539.732	9.0761	0.188637	0.902109	0.209107	0.834365	499.303	580.161
Glyma.13G202300	131.525	7.03919	-0.207111	0.996261	-0.207888	0.835316	142.786	120.264
Glyma.02G244500	28.7189	4.84393	0.254903	1.22642	0.207844	0.835351	25.1447	32.293
Glyma.20G047600	46.2663	5.53189	0.236844	1.14466	0.206913	0.836078	41.3092	51.2234
Glyma.05G000500	54.5821	5.77035	-0.230788	1.11737	-0.206545	0.836365	60.1678	48.9963
Glyma.13G107900	117.911	6.88155	0.206958	1.00818	0.205279	0.837354	107.763	128.059
Glyma.16G030200	90.5929	6.50133	-0.213659	1.04142	-0.20516	0.837447	98.7829	82.4029
Glyma.06G030600	182.856	7.51457	-0.197464	0.964344	-0.204765	0.837756	197.566	168.146
Glyma.17G040800	25.504	4.67265	-0.253351	1.24624	-0.203292	0.838907	28.7368	22.2711
Glyma.03G031800	369.394	8.52902	-0.186553	0.917783	-0.203265	0.838928	396.928	341.861
Glyma.17G022700	255.435	7.99681	-0.188089	0.938849	-0.20034	0.841215	274.796	236.073
Glyma.18G043000	54.7617	5.77509	0.221267	1.11632	0.198211	0.84288	49.3915	60.1319
Glyma.08G088500	86.6775	6.43759	-0.20694	1.04718	-0.197617	0.843345	94.2928	79.0623
Glyma.13G167400	86.6775	6.43759	-0.20694	1.04718	-0.197617	0.843345	94.2928	79.0623
Glyma.01G036700	234.044	7.87063	0.186344	0.944674	0.197257	0.843626	216.424	251.663
Glyma.06G086200	92.6045	6.53301	-0.203824	1.03824	-0.196316	0.844363	100.579	84.63
Glyma.13G311000	93.3229	6.54416	0.203304	1.03701	0.196049	0.844572	85.3125	101.333
Glyma.16G021300	135.548	7.08266	-0.193549	0.992665	-0.194979	0.84541	146.378	124.718
Glyma.10G261600	170.104	7.41027	-0.188389	0.9704	-0.194136	0.846069	183.197	157.011
Glyma.19G257700	345.148	8.43107	0.177792	0.920831	0.193078	0.846898	320.595	369.7
Glyma.18G135100	2.56836	1.36085	0.226602	1.17565	0.192746	0.847158	1.79605	3.34066
Glyma.03G251100	137.362	7.10184	0.189545	0.991009	0.191265	0.848318	126.622	148.103
Glyma.07G054600	4.36441	2.12579	-0.24209	1.28708	-0.188092	0.850804	5.38816	3.34066
Glyma.12G118300	4.36441	2.12579	-0.24209	1.28708	-0.188092	0.850804	5.38816	3.34066
Glyma.16G142200	4.36441	2.12579	-0.24209	1.28708	-0.188092	0.850804	5.38816	3.34066
Glyma.02G202400	225.459	7.81672	-0.176653	0.947169	-0.186506	0.852048	241.569	209.348
Glyma.20G151500	1038.15	10.0198	0.162303	0.884131	0.183574	0.854348	971.665	1104.64
Glyma.17G024200	318.835	8.31667	-0.168368	0.924845	-0.18205	0.855544	340.352	297.319
Glyma.U025800	3.57415	1.8376	0.227426	1.25137	0.181742	0.855785	2.69408	4.45421
Glyma.09G068400	132.782	7.05292	0.177726	0.994264	0.178751	0.858133	123.03	142.535
Glyma.09G217500	14.2068	3.82851	-0.23648	1.32362	-0.178661	0.858204	16.1645	12.2491
Glyma.06G278200	11.7462	3.55412	-0.23653	1.33814	-0.176761	0.859696	13.4704	10.022
Glyma.10G220800	859.304	9.74702	-0.156336	0.887917	-0.176071	0.860238	912.395	806.212
Glyma.13G156600	196.937	7.62159	-0.164953	0.957237	-0.172322	0.863184	210.138	183.736
Glyma.12G006700	82.7082	6.36996	0.180898	1.05277	0.171829	0.863572	76.3323	89.0842
Glyma.11G072700	655.452	9.35635	0.151724	0.894759	0.16957	0.865349	616.046	694.857
Glyma.07G115000	70.1898	6.13319	0.182356	1.07655	0.169389	0.865491	64.6579	75.7216
Glyma.02G158100	403.843	8.65765	0.154394	0.91258	0.169185	0.865652	378.967	428.718
Glyma.07G019900	591.243	9.20761	-0.151688	0.897955	-0.168926	0.865855	626.823	555.663
Glyma.01G121300	136.213	7.08972	-0.164822	0.991383	-0.166254	0.867957	145.48	126.945
Glyma.12G174100	118.701	6.89119	0.167019	1.00637	0.165962	0.868187	110.457	126.945
Glyma.14G033500	151.533	7.24349	-0.162479	0.980534	-0.165705	0.868389	161.645	141.421
Glyma.13G127600	158.466	7.30803	-0.15955	0.976159	-0.163447	0.870167	168.829	148.103
Glyma.03G253000	242.216	7.92015	0.153565	0.941365	0.16313	0.870416	227.201	257.231
Glyma.13G040500	395.239	8.62658	0.148695	0.913407	0.162791	0.870683	371.783	418.696
Glyma.U022100	664.737	9.37664	0.143961	0.894138	0.161006	0.872089	626.823	702.652
Glyma.08G344800	62.6284	5.96874	-0.172549	1.09403	-0.15772	0.874678	67.352	57.9047
Glyma.20G074700	10.2914	3.36337	-0.206225	1.34401	-0.153441	0.878051	11.6743	8.90842
Glyma.20G129200	42.3869	5.40554	-0.175671	1.15862	-0.151621	0.879486	45.7994	38.9744
Glyma.08G113600	159.615	7.31845	0.147464	0.97508	0.151232	0.879792	149.97	169.26
Glyma.02G203200	273.072	8.09314	0.139595	0.933136	0.149597	0.881082	257.734	288.41
Glyma.09G171200	5.3702	2.42498	-0.196114	1.31671	-0.148942	0.881599	6.28619	4.45421
Glyma.10G209000	616.495	9.26795	-0.130399	0.896079	-0.145521	0.884299	648.375	584.615
Glyma.08G209700	429.077	8.74509	-0.13232	0.9094	-0.145502	0.884314	451.707	406.447
Glyma.05G012700	64.604	6.01355	0.157593	1.0887	0.144753	0.884906	60.1678	69.0403
Glyma.12G191900	26.5995	4.73333	0.178211	1.23801	0.143949	0.885541	24.2467	28.9524
Glyma.02G231600	93.8258	6.55191	-0.1478	1.03496	-0.142808	0.886442	99.6809	87.9707
Glyma.10G057100	860.381	9.74883	-0.126544	0.887091	-0.14265	0.886567	903.415	817.348
Glyma.02G157800	256.53	8.00299	-0.133226	0.937077	-0.142172	0.886944	270.306	242.755
Glyma.11G116700	324.295	8.34116	-0.130459	0.922926	-0.141354	0.88759	341.25	307.341
Glyma.09G235400	905.085	9.82191	0.125216	0.885912	0.141341	0.8876	860.309	949.861
Glyma.09G175100	13.7578	3.78217	-0.186097	1.32621	-0.140323	0.888405	15.2665	12.2491
Glyma.20G123600	2046.05	10.9986	-0.122324	0.87354	-0.140033	0.888634	2144.49	1947.6
Glyma.05G200600	675.603	9.40003	0.121861	0.89313	0.136442	0.891472	642.987	708.22
Glyma.19G256700	291.41	8.1869	0.126567	0.928873	0.136259	0.891617	276.592	306.227
Glyma.20G223500	249.939	7.96543	0.127555	0.938622	0.135896	0.891903	237.079	262.798
Glyma.14G022800	59.5751	5.89664	0.148882	1.10129	0.135189	0.892463	55.6776	63.4725
Glyma.09G285300	531.165	9.05302	-0.121356	0.900812	-0.134718	0.892835	556.776	505.553
Glyma.18G139100	86.444	6.43369	-0.14037	1.04578	-0.134225	0.893225	91.5987	81.2894
Glyma.01G175600	841.828	9.71738	0.117162	0.887355	0.132035	0.894957	802.836	880.82
Glyma.03G139700	227.919	7.83238	0.124689	0.945008	0.131945	0.895028	216.424	239.414
Glyma.01G146100	346.297	8.43587	0.120654	0.919181	0.131263	0.895568	329.576	363.018
Glyma.18G182500	87.4498	6.45038	-0.135971	1.04412	-0.130225	0.896388	92.4967	82.4029
Glyma.02G273200	402.118	8.65148	-0.118751	0.911954	-0.130216	0.896395	421.174	383.062
Glyma.08G295800	36.0109	5.17036	-0.153908	1.18642	-0.129725	0.896784	38.6151	33.4066
Glyma.10G207600	94.3826	6.56045	-0.133	1.0339	-0.128639	0.897643	99.6809	89.0842
Glyma.01G226700	423.922	8.72766	-0.116571	0.909567	-0.128161	0.898021	443.625	404.22
Glyma.15G006900	133.968	7.06574	-0.126851	0.992305	-0.127835	0.89828	140.99	126.945
Glyma.15G232400	20.6905	4.3709	-0.161892	1.27724	-0.126751	0.899138	22.4507	18.9304
Glyma.09G178300	8.83658	3.14349	-0.170267	1.34629	-0.126471	0.899359	9.87829	7.79487
Glyma.20G089500	30.0839	4.91092	-0.153919	1.21733	-0.126439	0.899384	32.329	27.8388
Glyma.09G066000	219.873	7.78053	0.11942	0.947545	0.126031	0.899708	209.24	230.505
Glyma.18G206500	47.0566	5.55632	0.143599	1.14008	0.125954	0.899768	44.0033	50.1099
Glyma.06G228900	42.9436	5.42437	-0.145333	1.15589	-0.125732	0.899944	45.7994	40.0879
Glyma.18G243800	30.0659	4.91006	0.152805	1.21721	0.125537	0.900098	27.8388	32.293
Glyma.20G081800	247.819	7.95315	0.116394	0.938973	0.123959	0.901348	236.181	259.458
Glyma.07G199000	10.0579	3.33026	0.162999	1.34456	0.121229	0.90351	8.98027	11.1355
Glyma.07G262600	250.28	7.9674	0.112968	0.93824	0.120404	0.904163	238.875	261.685
Glyma.19G168800	204.337	7.67481	0.11411	0.953063	0.11973	0.904697	194.872	213.802
Glyma.03G047800	6.37599	2.67265	-0.158441	1.3336	-0.118807	0.905428	7.18421	5.56776
Glyma.04G125700	6.37599	2.67265	-0.158441	1.3336	-0.118807	0.905428	7.18421	5.56776
Glyma.09G176800	6.37599	2.67265	-0.158441	1.3336	-0.118807	0.905428	7.18421	5.56776
Glyma.06G238100	1.4548	0.540824	-0.117507	1.01748	-0.115488	0.908058	1.79605	1.11355
Glyma.08G305600	1.4548	0.540824	-0.117507	1.01748	-0.115488	0.908058	1.79605	1.11355
Glyma.19G009600	1.4548	0.540824	-0.117507	1.01748	-0.115488	0.908058	1.79605	1.11355
Glyma.13G271900	18.5532	4.2136	0.148763	1.29218	0.115125	0.908346	17.0625	20.044
Glyma.07G182400	144.87	7.17861	0.110227	0.983816	0.11204	0.910792	138.296	151.443
Glyma.05G142000	638.515	9.31858	0.0994028	0.894321	0.111149	0.911498	613.352	663.678
Glyma.07G144400	8.04632	3.00833	0.148894	1.34522	0.110684	0.911867	7.18421	8.90842
Glyma.20G236700	341.502	8.41575	0.100365	0.919515	0.109149	0.913084	327.78	355.223
Glyma.03G195900	39.0282	5.28645	-0.125936	1.17212	-0.107443	0.914438	41.3092	36.7472
Glyma.15G125500	119.384	6.89946	0.107449	1.00458	0.10696	0.914821	114.049	124.718
Glyma.10G131700	229.679	7.84348	-0.0989962	0.944039	-0.104864	0.916483	238.875	220.483
Glyma.17G018700	22.7021	4.50475	-0.132325	1.26307	-0.104765	0.916562	24.2467	21.1575
Glyma.13G128300	103.399	6.69208	0.106414	1.02171	0.104153	0.917048	98.7829	108.015
Glyma.08G045400	151.802	7.24605	0.101385	0.979036	0.103556	0.917522	145.48	158.125
Glyma.06G185000	39.0103	5.28578	0.121043	1.17197	0.103281	0.91774	36.8191	41.2015
Glyma.18G274000	168.29	7.39481	-0.0991653	0.969345	-0.102301	0.918517	175.115	161.465
Glyma.11G110100	329.755	8.36525	-0.0937984	0.921298	-0.101811	0.918907	342.148	317.363
Glyma.12G236800	101.387	6.66373	0.103323	1.02413	0.100889	0.919639	96.9869	105.788
Glyma.16G018100	64.2987	6.00672	-0.10888	1.08884	-0.0999962	0.920347	67.352	61.2454
Glyma.01G197100	352.35	8.46086	0.0914737	0.917756	0.0996711	0.920605	339.454	365.245
Glyma.02G181300	263.032	8.03909	0.092375	0.934606	0.0988385	0.921267	253.243	272.82
Glyma.02G065300	366.772	8.51874	0.0883135	0.915701	0.0964436	0.923168	353.822	379.722
Glyma.12G234000	20.2415	4.33925	-0.12255	1.28009	-0.0957358	0.92373	21.5526	18.9304
Glyma.06G207900	23.7079	4.5673	-0.119021	1.2562	-0.0947468	0.924516	25.1447	22.2711
Glyma.13G216700	23.7079	4.5673	-0.119021	1.2562	-0.0947468	0.924516	25.1447	22.2711
Glyma.06G113500	277.454	8.11611	0.0881776	0.931158	0.0946967	0.924556	267.612	287.297
Glyma.03G010800	27.1743	4.76417	-0.116241	1.23404	-0.0941955	0.924954	28.7368	25.6117
Glyma.18G284600	115.809	6.85561	0.0923221	1.00787	0.0916008	0.927015	111.355	120.264
Glyma.09G176000	5.02895	2.33026	0.118974	1.30933	0.0908664	0.927599	4.49013	5.56776
Glyma.09G155400	184.724	7.52923	-0.087094	0.960959	-0.0906323	0.927785	191.28	178.168
Glyma.18G074300	187.131	7.5479	0.0869608	0.959804	0.0906026	0.927808	180.503	193.758
Glyma.15G100800	213.066	7.73516	0.0858733	0.949364	0.0904536	0.927927	205.648	220.483
Glyma.01G157400	245.485	7.93949	0.0848284	0.939094	0.09033	0.928025	237.079	253.89
Glyma.14G067000	4086.33	11.9966	0.0779821	0.867656	0.0898767	0.928385	3961.19	4211.46
Glyma.18G300200	351.218	8.45622	-0.0824292	0.917816	-0.0898102	0.928438	362.803	339.634
Glyma.08G288700	289.865	8.17924	0.0831058	0.928418	0.0895134	0.928674	280.184	299.546
Glyma.10G199300	2390.04	11.2228	0.0778272	0.871225	0.0893307	0.928819	2316.91	2463.18
Glyma.17G104200	417.636	8.7061	-0.0805433	0.909575	-0.0885504	0.929439	431.053	404.22
Glyma.19G054900	150.06	7.2294	-0.0859004	0.980019	-0.0876517	0.930153	155.359	144.762
Glyma.18G206200	332.431	8.37691	-0.0797041	0.920648	-0.086574	0.93101	343.046	321.817
Glyma.02G257700	157.173	7.29621	0.0838584	0.975435	0.0859703	0.93149	151.766	162.579
Glyma.06G297300	63.8497	5.99661	-0.0934488	1.08974	-0.0857534	0.931662	66.454	61.2454
Glyma.08G332700	214.018	7.74159	-0.0794966	0.948986	-0.08377	0.933239	220.915	207.121
Glyma.17G123000	26.4918	4.72747	0.102271	1.238	0.0826102	0.934161	25.1447	27.8388
Glyma.14G115600	4.02316	2.00833	0.105285	1.2751	0.0825702	0.934193	3.59211	4.45421
Glyma.08G008000	249.849	7.96491	0.0732296	0.937744	0.0780912	0.937755	242.467	257.231
Glyma.01G136300	280.256	8.1306	0.0723369	0.930323	0.0777546	0.938023	272.102	288.41
Glyma.07G071900	31.9697	4.99864	0.0937058	1.20618	0.077688	0.938076	30.5329	33.4066
Glyma.13G183800	84.199	6.39573	-0.0811567	1.04853	-0.0774006	0.938305	87.1086	81.2894
Glyma.05G054500	230.398	7.84798	0.0728615	0.943394	0.0772335	0.938438	223.609	237.187
Glyma.11G251500	125.347	6.96978	-0.0763449	0.998755	-0.0764401	0.939069	129.316	121.377
Glyma.12G241600	92.1375	6.52572	-0.078357	1.03627	-0.0756143	0.939726	95.1908	89.0842
Glyma.12G082100	591.386	9.20796	-0.0668095	0.896224	-0.0745455	0.940576	607.066	575.707
Glyma.11G087600	114.947	6.84483	-0.0749707	1.00862	-0.0743303	0.940748	118.539	111.355
Glyma.15G195600	8.38757	3.06825	-0.0997655	1.34595	-0.0741225	0.940913	8.98027	7.79487
Glyma.03G204700	17.9965	4.16964	0.0952431	1.29593	0.0734942	0.941413	17.0625	18.9304
Glyma.06G082500	394.844	8.62514	0.0665352	0.911893	0.0729639	0.941835	384.355	405.333
Glyma.15G014400	1604.86	10.6482	-0.0638032	0.875203	-0.0729011	0.941885	1645.18	1564.54
Glyma.11G013900	392.132	8.6152	-0.0650361	0.912218	-0.0712945	0.943163	402.316	381.949
Glyma.08G168200	461.586	8.85045	0.0635135	0.905119	0.0701714	0.944057	449.911	473.26
Glyma.20G190900	1200.19	10.2291	0.0616215	0.879396	0.0700725	0.944136	1171.03	1229.36
Glyma.08G252300	80.2836	6.32703	-0.0680385	1.05508	-0.0644865	0.948583	82.6184	77.9487
Glyma.12G030500	28.9524	4.85561	0.0787236	1.22301	0.0643685	0.948677	27.8388	30.0659
Glyma.19G147000	2.01158	1.00833	0.0678389	1.11339	0.06093	0.951415	1.79605	2.22711
Glyma.11G125600	9.50112	3.2481	0.0814514	1.34574	0.0605255	0.951737	8.98027	10.022
Glyma.04G050300	891.327	9.79981	0.0523613	0.885024	0.0591637	0.952822	872.882	909.773
Glyma.01G232900	2.46059	1.29901	-0.0687422	1.16712	-0.0588988	0.953033	2.69408	2.22711
Glyma.13G084700	68.3039	6.0939	0.0624588	1.07896	0.0578878	0.953838	66.454	70.1538
Glyma.08G321100	2146.1	11.0675	0.0497872	0.871847	0.0571055	0.954461	2104.08	2188.13
Glyma.10G109400	142.337	7.15317	-0.0535841	0.984973	-0.0544017	0.956615	145.48	139.194
Glyma.06G055800	285.968	8.15971	0.0503032	0.928864	0.0541556	0.956811	280.184	291.751
Glyma.15G118700	48.0803	5.58738	-0.0604831	1.13569	-0.0532566	0.957527	49.3915	46.7692
Glyma.02G015700	384.571	8.58711	0.0481679	0.912939	0.0527614	0.957922	377.171	391.971
Glyma.06G009900	206.259	7.68831	0.0502007	0.951492	0.05276	0.957923	202.056	210.461
Glyma.16G165400	8.49533	3.08667	0.0690313	1.34611	0.0512821	0.959101	8.08224	8.90842
Glyma.08G106800	25.935	4.69683	0.0610003	1.24129	0.0491427	0.960806	25.1447	26.7253
Glyma.09G215900	57.0247	5.83351	-0.053471	1.10737	-0.0482867	0.961488	58.3717	55.6776
Glyma.13G079900	362.713	8.50268	-0.0439541	0.915757	-0.0479976	0.961718	369.089	356.337
Glyma.05G031700	42.3689	5.40493	0.0545346	1.1572	0.0471261	0.962413	41.3092	43.4286
Glyma.12G228000	1.00579	0.00832867	0.0423414	0.924938	0.0457776	0.963488	0.898027	1.11355
Glyma.16G162800	1.00579	0.00832867	0.0423414	0.924938	0.0457776	0.963488	0.898027	1.11355
Glyma.18G206500	1.00579	0.00832867	0.0423414	0.924938	0.0457776	0.963488	0.898027	1.11355
Glyma.06G014600	369.197	8.52825	-0.0418586	0.914867	-0.0457538	0.963506	375.375	363.018
Glyma.08G079600	191.531	7.58143	-0.042857	0.957444	-0.0447619	0.964297	194.872	188.19
Glyma.17G227100	24.9292	4.63977	0.054348	1.2477	0.0435584	0.965256	24.2467	25.6117
Glyma.14G179500	636.791	9.31468	0.0359205	0.893609	0.0401971	0.967936	627.721	645.861
Glyma.16G070700	354.882	8.4712	-0.0368088	0.916799	-0.0401493	0.967974	360.109	349.656
Glyma.01G234600	491.903	8.94223	0.035608	0.90238	0.0394601	0.968524	484.934	498.872
Glyma.08G349200	88.6532	6.4701	0.0410768	1.04108	0.0394559	0.968527	87.1086	90.1978
Glyma.10G210600	129.028	7.01155	-0.0389857	0.995238	-0.0391722	0.968753	131.112	126.945
Glyma.07G097100	6.93276	2.79343	-0.0470715	1.33946	-0.0351421	0.971966	7.18421	6.68132
Glyma.07G010600	101.746	6.66883	-0.035719	1.02311	-0.0349123	0.97215	103.273	100.22
Glyma.06G165200	9876.98	13.2699	-0.0295406	0.864159	-0.0341842	0.97273	9991.44	9762.52
Glyma.19G249500	132.926	7.05448	0.033001	0.991961	0.0332685	0.973461	131.112	134.74
Glyma.04G067900	2508.4	11.2926	-0.0289204	0.87031	-0.03323	0.973491	2536.92	2479.88
Glyma.17G257900	119.635	6.9025	-0.032126	1.00364	-0.0320094	0.974465	121.234	118.037
Glyma.18G111000	286.201	8.16089	0.0288767	0.928674	0.0310946	0.975194	282.878	289.524
Glyma.07G002200	694.659	9.44016	-0.0276073	0.891044	-0.0309832	0.975283	702.257	687.062
Glyma.08G227500	166.817	7.38213	-0.0294697	0.969423	-0.0303992	0.975749	168.829	164.806
Glyma.11G105600	23.8157	4.57384	-0.035565	1.25502	-0.0283382	0.977392	24.2467	23.3846
Glyma.16G020400	257.716	8.00964	-0.0261029	0.935305	-0.0279084	0.977735	260.428	255.004
Glyma.06G027900	322.984	8.33532	0.0253833	0.921686	0.0275401	0.978029	319.697	326.271
Glyma.03G258100	143.002	7.15989	-0.0268247	0.984324	-0.0272519	0.978259	144.582	141.421
Glyma.11G141200	255.794	7.99884	0.0247265	0.935782	0.0264234	0.97892	253.243	258.344
Glyma.09G175200	3.46638	1.79343	-0.0325909	1.2469	-0.0261376	0.979148	3.59211	3.34066
Glyma.03G144500	1233.67	10.2687	-0.0225941	0.878632	-0.0257151	0.979485	1244.66	1222.68
Glyma.07G163400	70.998	6.14971	-0.0275183	1.07276	-0.0256519	0.979535	71.8421	70.1538
Glyma.17G043500	209.079	7.7079	-0.0230781	0.950292	-0.0242852	0.980625	211.036	207.121
Glyma.04G027700	248.304	7.95597	0.0224041	0.937769	0.0238908	0.98094	246.059	250.549
Glyma.19G142500	87.0906	6.44445	0.0237918	1.04343	0.0228014	0.981809	86.2105	87.9707
Glyma.18G071000	452.48	8.82171	-0.0206257	0.905614	-0.0227753	0.981829	456.197	448.762
Glyma.10G095500	215.562	7.75196	-0.0201454	0.947936	-0.0212518	0.983045	217.322	213.802
Glyma.08G193700	359.121	8.48833	-0.0193792	0.91611	-0.0211538	0.983123	361.905	356.337
Glyma.13G106300	172.852	7.43339	-0.0193273	0.966162	-0.0200042	0.98404	174.217	171.487
Glyma.14G218900	98.8368	6.62698	-0.0202924	1.02672	-0.0197643	0.984231	99.6809	97.9927
Glyma.10G060200	297.498	8.21674	0.0171347	0.926321	0.0184975	0.985242	295.451	299.546
Glyma.07G032800	277.598	8.11685	0.0170451	0.930503	0.0183182	0.985385	275.694	279.502
Glyma.13G119400	20.9061	4.38585	0.0229281	1.27491	0.017984	0.985652	20.6546	21.1575
Glyma.04G249400	2097.7	11.0346	0.0151267	0.871846	0.0173501	0.986157	2085.22	2110.18
Glyma.18G043100	47.1823	5.56017	-0.0193703	1.13869	-0.0170111	0.986428	47.5954	46.7692
Glyma.01G032100	441.721	8.78699	0.0146921	0.906587	0.0162059	0.98707	439.135	444.308
Glyma.05G184900	69.6509	6.12207	0.0166794	1.07581	0.0155041	0.98763	69.148	70.1538
Glyma.19G182400	35.3284	5.14275	0.0183244	1.18861	0.0154167	0.9877	35.023	35.6337
Glyma.18G010200	66.0768	6.04607	-0.01312	1.08386	-0.0121048	0.990342	66.454	65.6996
Glyma.14G193200	88.4377	6.46659	-0.0124462	1.04134	-0.0119521	0.990464	88.9046	87.9707
Glyma.20G000700	852.928	9.73628	0.0100658	0.88577	0.0113639	0.990933	849.533	856.322
Glyma.20G175400	106.434	6.73382	0.0104752	1.01741	0.0102959	0.991785	105.967	106.901
Glyma.17G118300	48.7449	5.60718	0.0114607	1.13314	0.0101141	0.99193	48.4934	48.9963
Glyma.17G228500	278.496	8.12151	0.00897664	0.930286	0.00964934	0.992301	277.49	279.502
Glyma.07G010500	239.701	7.90509	0.00853183	0.940166	0.00907481	0.992759	238.875	240.527
Glyma.10G213100	9.95013	3.31472	0.0109152	1.34476	0.00811687	0.993524	9.87829	10.022
Glyma.11G052800	53.6661	5.74594	-0.0090277	1.11711	-0.00808131	0.993552	53.8816	53.4505
Glyma.17G166800	233.217	7.86553	0.00666661	0.942101	0.00707632	0.994354	232.589	233.846
Glyma.09G015700	565.38	9.14308	0.00631984	0.897286	0.00704328	0.99438	563.961	566.798
Glyma.10G062900	62.1614	5.95795	0.00726067	1.09337	0.0066406	0.994702	61.9638	62.359
Glyma.07G193900	22.3609	4.4829	-0.00777929	1.2648	-0.00615061	0.995093	22.4507	22.2711
Glyma.12G208800	180	7.49186	0.00538118	0.962554	0.00559052	0.995539	179.605	180.396
Glyma.12G050200	90.0002	6.49186	0.00518105	1.03896	0.00498678	0.996021	89.8027	90.1978
Glyma.09G175000	14.4223	3.85023	0.0064259	1.3212	0.0048637	0.996119	14.3684	14.4762
Glyma.19G054800	8.94434	3.16098	-0.00582026	1.34628	-0.0043232	0.996551	8.98027	8.90842
Glyma.08G161600	348.039	8.44311	0.00360992	0.917666	0.0039338	0.996861	347.536	348.542
Glyma.13G179400	61.1556	5.93441	0.00334889	1.09595	0.00305569	0.997562	61.0658	61.2454
Glyma.13G292500	188.388	7.55756	-0.00257526	0.958665	-0.0026863	0.997857	188.586	188.19
Glyma.01G164100	520.442	9.02359	-0.00199662	0.900175	-0.00221804	0.99823	520.855	520.029
Glyma.05G091200	452.911	8.82308	0.0016923	0.905533	0.00186885	0.998509	452.605	453.216
Glyma.07G106900	130.25	7.02514	0.000666185	0.994085	0.000670148	0.999465	130.214	130.286
Glyma.05G027100	167.033	7.38399	-8.4e-09	0.969226	-8.67e-09	1	167.033	167.033

## Sheet: dcl1a_1b_22r-Taragets Only
Gene Name	baseMean	log2Mean	log2FoldChange	lfcSE	stat	pvalue	lib_5195	lib_5198
Glyma.17G019300	7083.67	12.7903	-2.83705	0.990646	-2.86384	0.00418543	13750.2	417.125
Glyma.01G217700	2627.15	11.3593	2.7698	0.986823	2.80679	0.00500383	182.012	5072.29
Glyma.16G170100	1577.6	10.6235	2.75212	0.9878	2.78611	0.00533442	109.986	3045.22
Glyma.20G204500	328.85	8.36129	-2.72119	1.00667	-2.70316	0.00686838	644.343	13.3562
Glyma.18G019000	295.703	8.208	-2.70577	1.00797	-2.68438	0.00726645	580.104	11.3014
Glyma.11G238400	741.109	9.53354	-2.58839	0.97999	-2.64124	0.00826025	1411.33	70.8908
Glyma.11G043900	2600.52	11.3446	2.53045	0.964267	2.62422	0.00868464	308.545	4892.49
Glyma.10G037100	129.777	7.01989	2.45327	1.01023	2.42843	0.0151642	6.8133	252.741
Glyma.06G100300	295.405	8.20655	-2.36973	0.978708	-2.42128	0.0154658	553.824	36.9865
Glyma.07G089300	299.596	8.22687	-2.2323	0.965763	-2.31144	0.0208086	550.904	48.2879
Glyma.16G016700	255.228	7.99564	2.23015	0.970606	2.29769	0.0215793	39.9065	470.55
Glyma.07G048000	150.947	7.2379	2.19107	0.986842	2.22029	0.0263994	21.4132	280.481
Glyma.02G305400	6503.35	12.667	-1.99157	0.900344	-2.21201	0.0269661	11321.8	1684.94
Glyma.16G016600	228.976	7.83905	2.12023	0.964196	2.19896	0.0278809	41.8531	416.098
Glyma.14G177600	85.3825	6.41587	-2.17839	1.008	-2.1611	0.0306878	162.546	8.21922
Glyma.03G230000	1737.12	10.7625	-1.93924	0.900038	-2.15461	0.031192	3003.69	470.55
Glyma.13G152900	189.258	7.56421	-2.08512	0.968575	-2.15277	0.0313364	343.585	34.9317
Glyma.15G221300	962	9.90989	-1.94857	0.908007	-2.14599	0.0318737	1670.23	253.768
Glyma.03G144400	69.7011	6.12311	2.13505	1.01165	2.11046	0.0348189	5.83997	133.562
Glyma.12G069300	61.9145	5.95221	-2.1199	1.01298	-2.09275	0.0363717	119.719	4.10961
Glyma.20G126300	58.9675	5.88185	-2.11866	1.01261	-2.09227	0.0364141	114.853	3.08221
Glyma.06G083200	83.9766	6.39192	-2.09334	1.00432	-2.08433	0.0371301	157.679	10.274
Glyma.07G048100	63.0501	5.97843	2.10719	1.01266	2.08085	0.0374475	4.86664	121.233
Glyma.19G030800	63.4015	5.98645	-2.09867	1.01246	-2.07284	0.0381874	121.666	5.13701
Glyma.06G129300	110.986	6.79424	-2.00659	0.986525	-2.03399	0.0419522	202.452	19.5206
Glyma.16G202500	96.2784	6.58914	-2.0188	0.994134	-2.03071	0.0422845	177.146	15.411
Glyma.01G112600	260.663	8.02604	-1.89366	0.935842	-2.02348	0.043024	454.544	66.7812
Glyma.15G055400	157.274	7.29713	1.95048	0.96449	2.02229	0.0431464	34.0665	280.481
Glyma.02G257700	89.9518	6.49108	-1.96518	0.993804	-1.97743	0.047993	164.493	15.411
Glyma.19G254900	168.872	7.39979	1.86539	0.952746	1.9579	0.0502412	41.8531	295.892
Glyma.07G134100	92.9258	6.53801	-1.92438	0.98942	-1.94495	0.0517804	168.386	17.4658
Glyma.14G012900	317.9	8.31243	-1.76641	0.913185	-1.93435	0.0530707	539.224	96.5758
Glyma.20G180000	53.6953	5.74672	-1.9402	1.01184	-1.9175	0.0551744	101.226	6.16441
Glyma.03G077900	135.212	7.07907	-1.82012	0.960362	-1.89525	0.0580599	236.519	33.9043
Glyma.U027300	111.257	6.79775	1.82571	0.971842	1.87861	0.060298	26.2799	196.234
Glyma.13G187500	132.616	7.05111	1.79938	0.959389	1.87555	0.0607167	34.0665	231.166
Glyma.04G050300	577.319	9.17322	-1.63231	0.876507	-1.86229	0.0625625	946.075	208.563
Glyma.06G232300	151.974	7.24768	-1.76245	0.948111	-1.85891	0.0630406	261.825	42.1235
Glyma.07G262600	678.599	9.40642	1.58045	0.86521	1.82666	0.0677509	258.905	1098.29
Glyma.14G188300	164.871	7.36519	-1.67619	0.934427	-1.79381	0.072843	278.372	51.3701
Glyma.02G109500	33.3635	5.0602	1.78862	0.997256	1.79354	0.0728862	0.973329	65.7537
Glyma.08G021700	186.041	7.53948	-1.65136	0.924792	-1.78565	0.0741557	311.465	60.6167
Glyma.16G166600	591.622	9.20853	-1.53511	0.862314	-1.78022	0.0750404	948.995	234.248
Glyma.10G242600	2510.05	11.2935	-1.46133	0.82915	-1.76244	0.0779948	3935.17	1084.94
Glyma.08G321100	1452.07	10.5039	-1.46297	0.834756	-1.75257	0.0796754	2280.51	623.633
Glyma.16G016100	2268.8	11.1477	-1.43978	0.826647	-1.74172	0.0815581	3540	997.608
Glyma.14G008000	17647.3	14.1072	-1.41555	0.815477	-1.73585	0.0825895	27330.1	7964.42
Glyma.17G228800	2521.38	11.3	-1.40046	0.819765	-1.70837	0.0875677	3897.21	1145.55
Glyma.09G070000	1268.52	10.3089	1.41403	0.829145	1.7054	0.0881191	566.477	1970.56
Glyma.03G258100	91.7092	6.51899	-1.63163	0.967566	-1.68632	0.091734	156.706	26.7125
Glyma.17G051400	30.741	4.94209	-1.69102	1.00934	-1.67536	0.0938631	58.3997	3.08221
Glyma.15G152000	2040.2	10.9945	1.36666	0.816268	1.67428	0.0940749	950.942	3129.47
Glyma.17G101500	305.733	8.25613	1.45415	0.874737	1.66239	0.0964353	126.533	484.934
Glyma.15G079800	39.0413	5.28693	1.60872	0.973163	1.65308	0.0983136	0	78.0826
Glyma.15G128700	900.789	9.81504	1.36768	0.827959	1.65187	0.0985609	415.611	1385.97
Glyma.13G174900	130.21	7.02469	-1.5051	0.931107	-1.61646	0.105994	213.159	47.2605
Glyma.08G097900	2503.97	11.29	1.29829	0.803769	1.61526	0.106255	1232.23	3775.7
Glyma.02G151800	64.2126	6.00479	-1.5941	0.988153	-1.61321	0.106698	110.959	17.4658
Glyma.07G115000	38.6357	5.27186	-1.62383	1.01188	-1.60476	0.108547	70.0797	7.19182
Glyma.08G135600	56.3449	5.81621	-1.59729	0.996059	-1.60361	0.1088	98.3062	14.3836
Glyma.07G196500	286.023	8.15999	-1.39465	0.869971	-1.6031	0.108912	447.731	124.316
Glyma.14G192800	140.808	7.13759	1.47126	0.921889	1.59591	0.110508	53.5331	228.083
Glyma.07G201600	179.552	7.48826	-1.43113	0.901094	-1.58822	0.112237	286.159	72.9456
Glyma.13G292500	436.105	8.76853	1.32673	0.842182	1.57535	0.115175	204.399	667.812
Glyma.11G004800	80.0022	6.32197	-1.52525	0.968271	-1.57524	0.115202	134.319	25.6851
Glyma.01G177200	197.018	7.62218	1.40469	0.891942	1.57487	0.115286	82.7329	311.303
Glyma.14G194300	73.1078	6.19195	-1.5344	0.975396	-1.5731	0.115695	123.613	22.6029
Glyma.18G111900	366.539	8.51782	-1.33525	0.850391	-1.57016	0.116378	563.557	169.521
Glyma.20G092000	3092.64	11.5946	1.24567	0.79385	1.56915	0.116613	1584.58	4600.71
Glyma.17G068100	120.476	6.91261	1.451	0.93089	1.55873	0.119061	45.7464	195.206
Glyma.02G023900	246.09	7.94304	1.35246	0.872205	1.55063	0.120991	109.986	382.194
Glyma.U025800	25.0902	4.64905	1.55212	1.00598	1.54288	0.122859	2.91999	47.2605
Glyma.11G247700	72.6482	6.18285	-1.493	0.972692	-1.53492	0.124804	121.666	23.6303
Glyma.14G162300	391.9	8.61434	-1.27961	0.839649	-1.52399	0.127512	593.73	190.069
Glyma.10G177600	117.529	6.87688	-1.41249	0.928808	-1.52075	0.128322	188.826	46.2331
Glyma.11G153200	27.2532	4.76835	-1.44646	0.958125	-1.50967	0.131126	54.5064	0
Glyma.08G358300	2427.94	11.2455	1.17665	0.784626	1.49963	0.133709	1306.21	3549.68
Glyma.18G110500	46.0709	5.52578	-1.50266	1.00205	-1.49958	0.133722	79.8129	12.3288
Glyma.19G098500	59.0756	5.88449	1.47165	0.985592	1.49317	0.135393	18.4932	99.658
Glyma.19G079000	139.294	7.12199	-1.34831	0.908967	-1.48335	0.137982	218.999	59.5893
Glyma.01G239600	496.83	8.95661	1.21016	0.82044	1.47502	0.140208	255.985	737.675
Glyma.08G011500	19.0069	4.24845	-1.44401	0.979962	-1.47353	0.140607	36.9865	1.0274
Glyma.06G060600	168.44	7.39609	1.31124	0.890763	1.47204	0.14101	75.9196	260.96
Glyma.06G182100	351.669	8.45807	-1.22211	0.836209	-1.46148	0.143883	525.597	177.741
Glyma.12G078700	20.494	4.35713	-1.45455	0.995653	-1.4609	0.144043	38.9331	2.0548
Glyma.09G148400	57.0208	5.83342	1.4353	0.985722	1.45609	0.145368	18.4932	95.5484
Glyma.05G204100	50.532	5.65912	-1.44529	0.994231	-1.45368	0.146035	85.6529	15.411
Glyma.05G152300	276.155	8.10933	-1.2273	0.849115	-1.44539	0.148348	414.638	137.672
Glyma.14G222700	196.153	7.61583	-1.25927	0.87404	-1.44075	0.149656	298.812	93.4936
Glyma.12G203200	19.5206	4.28693	-1.41906	0.99406	-1.42754	0.153425	36.9865	2.0548
Glyma.18G065100	33.7961	5.07879	-1.44192	1.0115	-1.42553	0.154005	59.373	8.21922
Glyma.13G311000	190.583	7.57428	1.23565	0.872914	1.41555	0.156908	92.4662	288.7
Glyma.08G086600	1676.91	10.7116	-1.08939	0.774669	-1.40626	0.159646	2397.31	956.512
Glyma.12G158900	58.4538	5.86922	-1.37757	0.980359	-1.40517	0.15997	96.3595	20.548
Glyma.01G241200	257.283	8.00721	1.18287	0.847036	1.39648	0.162571	132.373	382.194
Glyma.14G033500	112.771	6.81725	-1.27563	0.917684	-1.39005	0.164513	175.199	50.3427
Glyma.14G191500	86.1125	6.42815	-1.30377	0.943244	-1.38222	0.166905	136.266	35.9591
Glyma.02G224800	68.836	6.10509	-1.3304	0.964248	-1.37973	0.16767	110.959	26.7125
Glyma.07G163400	46.6387	5.54345	-1.36356	0.99491	-1.37054	0.170519	77.8663	15.411
Glyma.19G217700	90.5736	6.50102	-1.28015	0.93673	-1.36661	0.171747	142.106	39.0413
Glyma.13G347800	7913.81	12.9502	-1.0222	0.753583	-1.35645	0.174955	11087.2	4740.43
Glyma.13G325200	371.866	8.53864	-1.10455	0.816916	-1.3521	0.176345	538.251	205.48
Glyma.13G030900	756.871	9.5639	1.06098	0.785075	1.35144	0.176555	437.025	1076.72
Glyma.18G197400	24.4684	4.61285	-1.36602	1.01147	-1.35053	0.176846	43.7998	5.13701
Glyma.17G155600	34.1476	5.09371	1.35888	1.00951	1.34608	0.178276	9.73329	58.5619
Glyma.03G144500	2249.52	11.1354	1.01604	0.759722	1.33738	0.181098	1349.03	3150.02
Glyma.06G254000	401.606	8.64964	1.08293	0.810292	1.33647	0.181396	225.812	577.4
Glyma.06G238100	16.3844	4.03425	1.30037	0.98611	1.31869	0.187274	1.94666	30.8221
Glyma.07G029600	34.3369	5.10169	-1.33006	1.00869	-1.3186	0.187304	58.3997	10.274
Glyma.01G075800	14.627	3.87056	-1.27186	0.966014	-1.31661	0.187971	28.2265	1.0274
Glyma.05G139700	754.465	9.55931	1.01348	0.777967	1.30273	0.192667	449.678	1059.25
Glyma.10G210600	92.6284	6.53338	-1.20129	0.927198	-1.29562	0.195107	142.106	43.1509
Glyma.05G054300	17.0332	4.09028	-1.19947	0.925906	-1.29546	0.195162	34.0665	0
Glyma.17G250800	1213.71	10.2452	-0.988069	0.763566	-1.29402	0.195659	1688.72	738.702
Glyma.18G099900	1749.72	10.7729	-0.971166	0.755434	-1.28557	0.198592	2420.67	1078.77
Glyma.17G047000	685.845	9.42174	-0.99984	0.778577	-1.28419	0.199076	959.702	411.988
Glyma.05G016300	72.3778	6.17748	-1.22	0.951065	-1.28277	0.199572	112.906	31.8495
Glyma.03G086000	354.913	8.47132	1.03728	0.809541	1.28132	0.200083	205.372	504.455
Glyma.16G068400	42.7453	5.4177	-1.27201	0.995858	-1.2773	0.201496	70.0797	15.411
Glyma.15G254000	271.234	8.0834	-1.05163	0.826214	-1.27283	0.20308	388.358	154.11
Glyma.17G194400	543.685	9.08663	0.997294	0.78573	1.26926	0.204349	326.065	761.305
Glyma.12G077600	16.0599	4.00539	-1.16752	0.920759	-1.26799	0.2048	32.1198	0
Glyma.07G153800	165.006	7.36638	1.09687	0.866194	1.26631	0.205401	88.5729	241.44
Glyma.08G359100	32.3902	5.01749	-1.27197	1.00926	-1.26029	0.207564	54.5064	10.274
Glyma.01G188400	201.506	7.65468	-1.06522	0.847408	-1.25703	0.208741	291.025	111.987
Glyma.13G114200	54.6145	5.77121	-1.22011	0.975245	-1.25108	0.210906	86.6262	22.6029
Glyma.18G177400	15.1407	3.92036	-1.22988	0.983418	-1.25062	0.211073	28.2265	2.0548
Glyma.10G027100	177.578	7.47231	1.06172	0.85626	1.23996	0.214992	98.3062	256.851
Glyma.16G028700	166.412	7.37862	-1.06662	0.862015	-1.23736	0.215953	241.385	91.4388
Glyma.01G007800	161.464	7.33507	-1.06965	0.864784	-1.2369	0.216125	234.572	88.3566
Glyma.06G121100	1092.13	10.0929	-0.936524	0.757642	-1.2361	0.21642	1497.95	686.305
Glyma.05G010600	141.673	7.14642	-1.08375	0.877216	-1.23544	0.216668	207.319	76.0278
Glyma.08G027800	196.748	7.6202	1.04363	0.846348	1.2331	0.217538	110.959	282.536
Glyma.04G197100	12.6803	3.66452	-1.17725	0.956475	-1.23082	0.218391	24.3332	1.0274
Glyma.19G219500	384.762	8.58782	-0.971412	0.796429	-1.21971	0.222575	536.304	233.22
Glyma.12G191900	59.373	5.89174	1.17543	0.965023	1.21804	0.22321	26.2799	92.4662
Glyma.17G046500	75.4059	6.23661	-1.14311	0.940846	-1.21498	0.224375	114.853	35.9591
Glyma.13G140600	171.901	7.42543	-1.03925	0.85616	-1.21385	0.224804	247.225	96.5758
Glyma.13G107900	76.893	6.26478	-1.13694	0.938481	-1.21146	0.225717	116.799	36.9865
Glyma.01G164500	14.1133	3.81898	-1.09782	0.90861	-1.20824	0.226953	28.2265	0
Glyma.13G234100	14.1673	3.8245	-1.18007	0.979942	-1.20422	0.228504	26.2799	2.0548
Glyma.10G196400	50.6942	5.66375	-1.17683	0.978562	-1.20261	0.229128	79.8129	21.5754
Glyma.04G104300	43.2861	5.43583	-1.18959	0.989654	-1.20202	0.229355	69.1063	17.4658
Glyma.05G215700	20.5751	4.36283	-1.21256	1.00945	-1.20121	0.22967	36.0132	5.13701
Glyma.10G295300	215.349	7.75053	1.00265	0.834732	1.20116	0.229688	125.559	305.138
Glyma.16G129000	355.616	8.47418	0.958274	0.79848	1.20012	0.230092	217.052	494.181
Glyma.10G191600	108.851	6.76621	1.07798	0.899938	1.19783	0.230981	57.4264	160.275
Glyma.13G239100	7152.07	12.8041	0.864619	0.728884	1.18622	0.235534	4722.59	9581.55
Glyma.12G212500	100.253	6.6475	1.0758	0.907426	1.18556	0.235798	52.5597	147.946
Glyma.17G087000	187.312	7.5493	-0.997883	0.844447	-1.1817	0.237325	265.719	108.905
Glyma.02G210800	56.6423	5.82381	-1.14112	0.966903	-1.18019	0.237926	87.5996	25.6851
Glyma.19G200800	69.9985	6.12925	-1.11345	0.945388	-1.17777	0.238888	106.093	33.9043
Glyma.15G245300	35.3913	5.14532	-1.17958	1.00291	-1.17616	0.23953	57.4264	13.3562
Glyma.03G117600	49.2342	5.62159	-1.14283	0.978856	-1.16751	0.243003	76.893	21.5754
Glyma.13G035200	12.8425	3.68286	1.04352	0.897678	1.16246	0.245047	0	25.6851
Glyma.12G055900	442.459	8.7894	-0.906325	0.780891	-1.16063	0.245793	604.437	280.481
Glyma.18G291500	975.194	9.92955	0.863473	0.749084	1.1527	0.249032	640.45	1309.94
Glyma.19G138300	18.8718	4.23816	1.15998	1.00726	1.15162	0.249478	4.86664	32.8769
Glyma.17G112000	12.1666	3.60485	-1.01835	0.893044	-1.14031	0.254155	24.3332	0
Glyma.13G116300	653.888	9.3529	0.865971	0.760306	1.13898	0.254712	427.291	880.484
Glyma.13G119400	49.2072	5.6208	1.10759	0.976679	1.13404	0.256779	22.3866	76.0278
Glyma.14G223200	680.573	9.41061	0.859203	0.758004	1.13351	0.257002	446.758	914.388
Glyma.06G290000	121.882	6.92935	0.997685	0.880852	1.13264	0.257367	69.1063	174.658
Glyma.01G173600	33.9313	5.08455	-1.1334	1.00362	-1.12931	0.258766	54.5064	13.3562
Glyma.20G151500	1565.27	10.6122	0.827211	0.734852	1.12568	0.260299	1053.14	2077.41
Glyma.19G094000	111.149	6.79635	-0.995503	0.889468	-1.11921	0.26305	159.626	62.6715
Glyma.16G118400	802.347	9.64808	0.825512	0.748329	1.10314	0.269966	538.251	1066.44
Glyma.13G076900	816.001	9.67243	-0.818794	0.746928	-1.09622	0.272985	1082.34	549.66
Glyma.08G102200	109.202	6.77086	-0.970688	0.8883	-1.09275	0.274504	155.733	62.6715
Glyma.02G304100	949.401	9.89087	0.807884	0.741487	1.08955	0.275913	644.343	1254.46
Glyma.16G159100	105.174	6.71663	0.96669	0.891922	1.08383	0.278441	60.3464	150.001
Glyma.10G282200	32.4713	5.02109	-1.08568	1.00425	-1.08108	0.27966	51.5864	13.3562
Glyma.08G203000	128.047	7.00053	-0.939185	0.87028	-1.07917	0.28051	180.066	76.0278
Glyma.06G262700	184.311	7.526	0.896776	0.832904	1.07669	0.28162	114.853	253.768
Glyma.12G060900	11.734	3.55262	-1.03864	0.968177	-1.07278	0.283371	21.4132	2.0548
Glyma.17G261600	1289.31	10.3324	0.780395	0.731127	1.06739	0.285797	890.596	1688.02
Glyma.09G111600	291.62	8.18795	0.843344	0.793786	1.06243	0.28804	190.772	392.468
Glyma.15G091000	797.426	9.63921	-0.788804	0.743261	-1.06127	0.288565	1048.27	546.578
Glyma.14G032700	783.854	9.61444	0.785676	0.742835	1.05767	0.290205	538.251	1029.46
Glyma.07G117000	386.33	8.59369	0.819196	0.774925	1.05713	0.290453	257.932	514.729
Glyma.18G005600	81.0026	6.3399	-0.970483	0.919009	-1.05601	0.290964	116.799	45.2057
Glyma.17G118100	38.4194	5.26376	-1.04733	0.99283	-1.05489	0.291474	59.373	17.4658
Glyma.19G019200	274.965	8.10311	0.839335	0.797137	1.05294	0.29237	180.066	369.865
Glyma.20G237200	2532.93	11.3066	0.753922	0.717761	1.05038	0.293543	1780.22	3285.63
Glyma.07G072300	428.562	8.74336	-0.806776	0.768709	-1.04952	0.293939	568.424	288.7
Glyma.04G159600	80.5159	6.3312	-0.96251	0.918635	-1.04776	0.294749	115.826	45.2057
Glyma.08G113600	248.74	7.95849	0.838682	0.803629	1.04362	0.296662	162.546	334.933
Glyma.02G174600	26.9288	4.75108	1.05329	1.01063	1.04221	0.297315	10.7066	43.1509
Glyma.09G184900	148.46	7.21393	0.882954	0.850135	1.0386	0.298989	92.4662	204.453
Glyma.07G046500	226.786	7.82518	-0.836879	0.810547	-1.03249	0.301844	305.625	147.946
Glyma.13G276100	88.9784	6.47538	0.934255	0.905607	1.03163	0.302244	51.5864	126.37
Glyma.05G246500	254.066	7.98906	-0.825422	0.801122	-1.03033	0.302854	340.665	167.467
Glyma.18G281200	304.652	8.25102	-0.81135	0.78764	-1.0301	0.302962	405.878	203.426
Glyma.18G254200	31.0113	4.95472	-1.03455	1.00502	-1.02939	0.303297	48.6664	13.3562
Glyma.20G166400	344.829	8.42974	-0.801528	0.779197	-1.02866	0.30364	457.464	232.193
Glyma.20G131300	278.372	8.12087	-0.816385	0.793952	-1.02826	0.30383	371.811	184.932
Glyma.15G092500	546.902	9.09514	0.774515	0.753917	1.02732	0.304269	376.678	717.127
Glyma.09G043000	510.132	8.99473	0.777823	0.757156	1.0273	0.304281	350.398	669.866
Glyma.19G227700	1674.64	10.7096	-0.740289	0.720969	-1.0268	0.304516	2164.68	1184.59
Glyma.11G069500	27.5506	4.78401	-1.03641	1.00974	-1.02641	0.304696	43.7998	11.3014
Glyma.10G041400	104.092	6.70172	0.909089	0.88709	1.0248	0.305458	62.293	145.891
Glyma.06G168600	38.9331	5.28293	-1.00988	0.990246	-1.01983	0.307811	59.373	18.4932
Glyma.20G212600	38.9331	5.28293	-1.00988	0.990246	-1.01983	0.307811	59.373	18.4932
Glyma.13G084700	117.692	6.87887	0.889602	0.872823	1.01922	0.308097	72.0263	163.357
Glyma.01G023500	68.16	6.09085	-0.947019	0.934641	-1.01324	0.310944	98.3062	38.0139
Glyma.17G084700	567.451	9.14835	0.756241	0.749794	1.0086	0.313167	395.171	739.73
Glyma.12G225800	267.26	8.0621	0.792191	0.79314	0.998803	0.31789	180.066	354.454
Glyma.03G009000	52.3164	5.70919	-0.960973	0.962252	-0.998671	0.317954	76.893	27.7399
Glyma.20G063100	21.6295	4.43493	-1.0072	1.01294	-0.994339	0.320058	35.0398	8.21922
Glyma.15G160900	36.4998	5.18982	0.984469	0.993662	0.990749	0.321808	17.5199	55.4797
Glyma.18G251800	135.617	7.0834	-0.844426	0.854435	-0.988285	0.323013	184.932	86.3018
Glyma.08G276400	232.463	7.86086	0.785722	0.802076	0.979611	0.327278	156.706	308.221
Glyma.11G053800	314.25	8.29577	-0.758447	0.778726	-0.973959	0.330077	411.718	216.782
Glyma.16G050500	2027.15	10.9852	0.688163	0.711083	0.967768	0.33316	1476.54	2577.75
Glyma.08G095000	560.178	9.12974	0.720557	0.745479	0.966569	0.333759	398.091	722.264
Glyma.12G012700	493.207	8.94605	0.723673	0.751088	0.963499	0.335297	349.425	636.989
Glyma.19G084400	22.6299	4.50016	-0.973836	1.01287	-0.961458	0.336322	36.0132	9.24662
Glyma.03G212700	696.065	9.44308	0.707155	0.735984	0.96083	0.336638	499.318	892.813
Glyma.16G005900	59.7786	5.90156	-0.90616	0.945235	-0.958661	0.33773	85.6529	33.9043
Glyma.11G131700	212.077	7.72845	-0.771706	0.807413	-0.955776	0.339185	280.319	143.836
Glyma.17G113100	145.594	7.1858	-0.802879	0.843277	-0.952094	0.341049	195.639	95.5484
Glyma.03G222300	264.691	8.04817	-0.750096	0.788682	-0.951076	0.341566	346.505	182.878
Glyma.14G107300	11.7611	3.55595	-0.929978	0.978578	-0.950335	0.341942	20.4399	3.08221
Glyma.14G186500	11.7611	3.55595	-0.929978	0.978578	-0.950335	0.341942	20.4399	3.08221
Glyma.11G137500	7.81367	2.966	-0.863299	0.91198	-0.946621	0.343832	14.5999	1.0274
Glyma.10G010800	869.263	9.76365	-0.68592	0.726587	-0.94403	0.345154	1106.67	631.852
Glyma.04G219600	308.41	8.26871	-0.725955	0.775821	-0.935724	0.349415	400.038	216.782
Glyma.08G179100	370.243	8.53233	0.707653	0.762913	0.927567	0.353632	263.772	476.715
Glyma.U008300	148.27	7.21209	0.77293	0.838272	0.922051	0.356502	99.2795	197.261
Glyma.05G091200	381.923	8.57714	-0.70068	0.760427	-0.92143	0.356826	490.558	273.289
Glyma.03G197500	37.5002	5.22883	-0.910959	0.988784	-0.921292	0.356898	55.4797	19.5206
Glyma.03G226000	1942.3	10.9236	-0.758735	0.830599	-0.91348	0.36099	3846.59	38.0139
Glyma.18G243800	52.5868	5.71663	0.8713	0.955956	0.911443	0.362062	30.1732	75.0004
Glyma.15G050700	57.8319	5.85379	-0.860405	0.945546	-0.909955	0.362846	81.7596	33.9043
Glyma.01G197100	505.536	8.98167	0.67628	0.74388	0.909124	0.363285	367.918	643.154
Glyma.15G225300	51.0727	5.67448	0.870509	0.958855	0.907863	0.363951	29.1999	72.9456
Glyma.11G012200	207.13	7.69439	0.729345	0.804312	0.906794	0.364516	144.053	270.207
Glyma.07G193900	44.0161	5.45996	0.881506	0.97376	0.90526	0.365328	24.3332	63.6989
Glyma.17G082300	232.788	7.86287	0.717442	0.793907	0.903686	0.366162	163.519	302.056
Glyma.20G051900	806.349	9.65526	0.64943	0.723801	0.89725	0.369586	597.624	1015.07
Glyma.09G167900	911.36	9.83188	-0.643412	0.719666	-0.894043	0.371299	1144.63	678.086
Glyma.05G169900	1176.05	10.1997	-0.63606	0.712743	-0.892411	0.372172	1472.65	879.456
Glyma.12G226500	6.8133	2.76835	-0.725947	0.815209	-0.890505	0.373195	13.6266	0
Glyma.09G279300	43.962	5.45819	-0.864644	0.973132	-0.888516	0.374263	63.2664	24.6577
Glyma.02G021900	209.103	7.70807	0.712031	0.801602	0.88826	0.374401	146.973	271.234
Glyma.01G106200	340.908	8.41324	0.674261	0.763449	0.883178	0.37714	247.225	434.591
Glyma.12G208800	271.478	8.08469	0.687542	0.779431	0.882108	0.377718	194.666	348.289
Glyma.08G005700	24.144	4.59359	-0.891331	1.0113	-0.881376	0.378114	36.9865	11.3014
Glyma.17G118300	82.2733	6.36235	0.793334	0.901703	0.879818	0.378958	52.5597	111.987
Glyma.10G220600	50.0453	5.64516	0.842777	0.959246	0.878582	0.379628	29.1999	70.8908
Glyma.11G147400	443.513	8.79283	0.655548	0.74721	0.877328	0.380309	326.065	560.962
Glyma.11G193300	8.81403	3.1398	-0.828049	0.944316	-0.876877	0.380554	15.5733	2.0548
Glyma.09G015700	484.393	8.92003	-0.649921	0.742469	-0.875351	0.381383	611.25	357.536
Glyma.17G211900	450.137	8.81422	-0.650785	0.745959	-0.872413	0.382983	568.424	331.851
Glyma.15G074200	1886.61	10.8816	0.610763	0.701398	0.870779	0.383875	1431.77	2341.45
Glyma.09G273700	114.474	6.83888	0.749831	0.861817	0.870058	0.384269	76.893	152.056
Glyma.06G312900	15.2488	3.93063	0.872672	1.00446	0.868799	0.384957	5.83997	24.6577
Glyma.12G234300	1561.27	10.6085	-0.608635	0.703921	-0.864634	0.387239	1936.92	1185.62
Glyma.02G087300	18.2769	4.19195	0.872311	1.01162	0.862294	0.388526	7.78663	28.7673
Glyma.05G166600	12103.6	13.5631	0.592038	0.687245	0.861465	0.388982	9292.37	14914.8
Glyma.11G046400	48.0175	5.58549	0.826689	0.962476	0.858919	0.390385	28.2265	67.8086
Glyma.13G329700	500.859	8.96826	-0.634389	0.739064	-0.858368	0.390689	628.77	372.947
Glyma.11G204200	467.576	8.86906	0.636856	0.742422	0.857809	0.390998	347.478	587.674
Glyma.20G129200	77.2174	6.27085	0.777484	0.907532	0.856701	0.39161	49.6398	104.795
Glyma.16G137200	36.9324	5.20682	0.844135	0.987099	0.855167	0.392459	20.4399	53.4249
Glyma.07G036500	52.9112	5.7255	-0.813547	0.951898	-0.854658	0.392741	73.973	31.8495
Glyma.04G200100	474.092	8.88902	0.631896	0.741178	0.852557	0.393905	353.318	594.866
Glyma.13G040500	318.603	8.31562	-0.647938	0.764451	-0.847585	0.396669	402.958	234.248
Glyma.13G073400	55.5608	5.796	0.798098	0.945605	0.844008	0.398665	34.0665	77.0552
Glyma.03G155700	538.927	9.07394	0.618954	0.734005	0.843256	0.399086	404.905	672.949
Glyma.07G239000	292.999	8.19475	0.648322	0.769777	0.842221	0.399664	215.106	370.892
Glyma.12G140200	200.398	7.64672	-0.674577	0.801042	-0.842125	0.399718	256.959	143.836
Glyma.01G021400	320.658	8.32489	0.642344	0.763344	0.841487	0.400075	236.519	404.797
Glyma.07G196900	67.1326	6.06894	0.771554	0.92289	0.83602	0.403144	42.8265	91.4388
Glyma.12G132200	23.1706	4.53423	-0.845219	1.01172	-0.835424	0.403479	35.0398	11.3014
Glyma.06G056300	655.969	9.35748	-0.60485	0.724775	-0.834535	0.40398	814.676	497.263
Glyma.15G148900	2830.36	11.4668	0.577283	0.692447	0.833685	0.404458	2187.07	3473.65
Glyma.16G214600	6.13738	2.61762	0.725656	0.880879	0.823787	0.410061	0.973329	11.3014
Glyma.03G153800	199.451	7.63989	-0.653958	0.799238	-0.818226	0.413228	254.039	144.864
Glyma.13G286400	331.121	8.37121	-0.61827	0.758662	-0.814949	0.415102	414.638	247.604
Glyma.11G065200	34.3909	5.10396	0.804703	0.991118	0.811915	0.41684	19.4666	49.3153
Glyma.14G190900	243.63	7.92855	0.630697	0.780763	0.807796	0.419208	180.066	307.193
Glyma.19G146000	38.5546	5.26883	-0.788976	0.981346	-0.803973	0.421413	54.5064	22.6029
Glyma.12G037700	179.606	7.48869	-0.649052	0.807822	-0.80346	0.421709	228.732	130.48
Glyma.10G116600	102.821	6.684	0.697409	0.868685	0.802833	0.422071	71.053	134.59
Glyma.19G209700	620.172	9.27653	0.580762	0.723846	0.802328	0.422363	475.958	764.387
Glyma.04G052700	273.776	8.09685	0.616157	0.770751	0.799424	0.424044	204.399	343.152
Glyma.19G115800	156.76	7.29241	-0.655575	0.821073	-0.798437	0.424617	200.506	113.014
Glyma.06G244800	28.1454	4.81483	-0.792426	1.00371	-0.789496	0.429822	40.8798	15.411
Glyma.U022100	874.455	9.77224	0.560688	0.710299	0.789369	0.429896	679.383	1069.53
Glyma.18G017600	596.975	9.22153	0.570993	0.724131	0.788522	0.430391	460.384	733.565
Glyma.11G067800	1229.77	10.2642	0.548475	0.700625	0.782837	0.433723	962.622	1496.93
Glyma.01G134700	26.8206	4.74527	0.786851	1.00589	0.782241	0.434073	14.5999	39.0413
Glyma.19G182400	58.5349	5.87123	0.73148	0.93565	0.781788	0.434339	37.9598	79.11
Glyma.01G175600	1112.14	10.1191	0.548712	0.702815	0.780734	0.434959	870.156	1354.12
Glyma.11G087600	98.6577	6.62436	-0.678908	0.871858	-0.778691	0.436162	128.479	68.836
Glyma.04G069100	295.838	8.20866	0.593674	0.763019	0.778059	0.436534	223.866	367.81
Glyma.14G041300	738.378	9.52822	-0.592492	0.76379	-0.775725	0.437911	1472.65	4.10961
Glyma.19G256700	239.79	7.90563	-0.604334	0.779213	-0.775571	0.438003	299.785	179.795
Glyma.13G272000	639.125	9.31996	0.558163	0.720051	0.775171	0.438239	496.398	781.853
Glyma.13G112700	399.335	8.64146	-0.575886	0.743147	-0.774929	0.438382	492.504	306.166
Glyma.02G157800	382.275	8.57847	0.575801	0.745465	0.772405	0.439875	292.972	471.578
Glyma.03G137300	161.275	7.33338	-0.629573	0.81582	-0.771706	0.440288	204.399	118.151
Glyma.17G003300	485.285	8.92269	0.560686	0.731688	0.766291	0.443503	375.705	594.866
Glyma.09G244300	36.0943	5.1737	-0.753989	0.985535	-0.765056	0.444238	50.6131	21.5754
Glyma.13G271900	31.8495	4.9932	0.76086	0.995221	0.764514	0.444561	18.4932	45.2057
Glyma.03G031900	343.206	8.42293	-0.573666	0.751496	-0.763365	0.445246	423.398	263.015
Glyma.01G137600	4.86664	2.28293	-0.57882	0.758729	-0.76288	0.445535	9.73329	0
Glyma.19G090600	21.7106	4.44033	-0.771499	1.01231	-0.762116	0.445991	32.1198	11.3014
Glyma.13G241700	56.4531	5.81898	-0.712517	0.938687	-0.759057	0.447819	75.9196	36.9865
Glyma.17G123000	43.4213	5.44033	0.729578	0.967469	0.75411	0.450783	27.2532	59.5893
Glyma.06G150000	901.329	9.81591	0.532407	0.706091	0.75402	0.450837	710.53	1092.13
Glyma.13G285400	225.407	7.81639	0.588247	0.782299	0.751947	0.452083	170.332	280.481
Glyma.20G128600	702.202	9.45574	-0.533063	0.713836	-0.746759	0.455209	851.662	552.742
Glyma.20G131200	35.3643	5.14422	0.735668	0.986428	0.74579	0.455794	21.4132	49.3153
Glyma.03G235100	370.622	8.5338	0.554717	0.744875	0.744712	0.456446	287.132	454.112
Glyma.08G045400	208.806	7.70602	0.586877	0.78841	0.74438	0.456647	157.679	259.933
Glyma.01G229400	382.68	8.58	0.552819	0.742865	0.744173	0.456772	296.865	468.495
Glyma.04G088000	282.617	8.1427	-0.567342	0.76336	-0.743217	0.45735	348.452	216.782
Glyma.09G027700	5.38034	2.4277	-0.640777	0.86358	-0.742	0.458087	9.73329	1.0274
Glyma.16G039800	33.8502	5.08109	0.730256	0.989738	0.737828	0.460619	20.4399	47.2605
Glyma.18G074000	126.37	6.98152	0.618707	0.839341	0.737134	0.461041	92.4662	160.275
Glyma.04G014600	235.41	7.87903	-0.570157	0.777104	-0.733695	0.463135	291.025	179.795
Glyma.02G227200	182.715	7.51345	-0.585781	0.799998	-0.732228	0.46403	227.759	137.672
Glyma.04G242300	251.822	7.97626	-0.564289	0.771353	-0.731557	0.464439	310.492	193.152
Glyma.01G236400	355.238	8.47264	-0.545868	0.746431	-0.731304	0.464593	434.105	276.371
Glyma.18G055800	28.1725	4.81621	-0.728372	1.00217	-0.726792	0.467353	39.9065	16.4384
Glyma.08G134600	378.598	8.56452	0.538384	0.741905	0.725677	0.468037	295.892	461.304
Glyma.02G107300	56.4801	5.81967	0.677591	0.936416	0.723601	0.469311	37.9598	75.0004
Glyma.09G192000	157.003	7.29465	0.587205	0.814316	0.721102	0.470847	117.773	196.234
Glyma.01G222600	26.7936	4.74381	0.721529	1.00463	0.718206	0.47263	15.5733	38.0139
Glyma.13G202300	122.585	6.93764	-0.603423	0.841388	-0.717176	0.473266	154.759	90.4114
Glyma.06G001400	76.0818	6.24948	0.643271	0.899216	0.715369	0.474381	53.5331	98.6306
Glyma.17G081800	201.641	7.65565	-0.563789	0.789182	-0.714397	0.474982	249.172	154.11
Glyma.06G148700	322.28	8.33217	0.533535	0.751055	0.710381	0.477468	252.092	392.468
Glyma.12G121700	14.7892	3.88647	-0.710326	1.00642	-0.705792	0.480318	22.3866	7.19182
Glyma.02G146500	488.043	8.93086	0.512365	0.726071	0.705668	0.480395	387.385	588.702
Glyma.03G136400	4.10961	2.039	0.512358	0.726986	0.704771	0.480953	0	8.21922
Glyma.14G179500	846.174	9.72481	0.492526	0.703324	0.700283	0.483751	680.357	1011.99
Glyma.03G197000	446.352	8.80204	-0.510172	0.730188	-0.698686	0.484748	538.251	354.454
Glyma.15G168500	297.622	8.21734	0.525269	0.755433	0.695321	0.486854	233.599	361.646
Glyma.12G236800	139.375	7.12283	0.571935	0.824959	0.693289	0.488128	105.119	173.631
Glyma.06G186400	132.562	7.05052	-0.57495	0.830572	-0.692234	0.48879	165.466	99.658
Glyma.13G292000	37.8517	5.24228	0.676861	0.978314	0.691865	0.489022	24.3332	51.3701
Glyma.10G207600	142.89	7.15876	0.568783	0.822113	0.691855	0.489028	108.039	177.741
Glyma.19G116400	530.167	9.0503	0.496849	0.720677	0.68942	0.490559	424.371	635.962
Glyma.11G052800	81.0837	6.34134	0.612712	0.889473	0.688848	0.490919	58.3997	103.768
Glyma.15G007100	4705.99	12.2003	0.46461	0.674857	0.688457	0.491165	3847.57	5564.41
Glyma.13G128300	83.8414	6.38959	-0.609373	0.885364	-0.688274	0.49128	107.066	60.6167
Glyma.10G172600	28.6862	4.84228	-0.68703	1.00014	-0.686933	0.492125	39.9065	17.4658
Glyma.15G117200	86.3288	6.43177	-0.605207	0.881583	-0.6865	0.492398	109.986	62.6715
Glyma.15G245100	3.89331	1.961	-0.49271	0.717736	-0.686478	0.492412	7.78663	0
Glyma.08G325800	392.522	8.61663	0.503549	0.736229	0.683957	0.494002	312.438	472.605
Glyma.05G213300	725.995	9.50382	0.480272	0.706801	0.679502	0.49682	586.917	865.073
Glyma.12G228100	27.2802	4.76978	0.680968	1.00285	0.679035	0.497116	16.5466	38.0139
Glyma.19G172700	873.643	9.7709	0.475162	0.700494	0.678325	0.497566	708.583	1038.7
Glyma.06G113500	363.863	8.50725	0.499363	0.740132	0.674694	0.49987	290.052	437.673
Glyma.18G111000	383.951	8.58478	0.496887	0.736784	0.674401	0.500057	306.598	461.304
Glyma.19G178200	127.614	6.99564	-0.561403	0.833505	-0.673544	0.500601	158.653	96.5758
Glyma.15G179800	272.856	8.092	-0.509021	0.759955	-0.669804	0.502983	329.958	215.754
Glyma.03G259000	404.526	8.66009	0.491114	0.733304	0.669727	0.503032	324.118	484.934
Glyma.02G195000	114.691	6.8416	-0.565296	0.845584	-0.668527	0.503797	143.079	86.3018
Glyma.02G241500	52.046	5.70172	-0.628325	0.943129	-0.666213	0.505275	68.133	35.9591
Glyma.10G165700	618.442	9.27249	0.473527	0.711877	0.665181	0.505935	501.264	735.62
Glyma.07G199000	17.7092	4.14642	0.670059	1.01251	0.661778	0.508114	9.73329	25.6851
Glyma.07G002200	930.232	9.86145	0.45764	0.696861	0.656716	0.511364	761.143	1099.32
Glyma.13G334700	195.071	7.60786	0.517187	0.787659	0.656613	0.51143	152.813	237.33
Glyma.09G001700	19.764	4.3048	-0.663549	1.01288	-0.655114	0.512394	28.2265	11.3014
Glyma.07G019900	828.735	9.69477	0.452943	0.699682	0.647355	0.517402	679.383	978.087
Glyma.15G172200	160.978	7.33072	-0.521303	0.806109	-0.646691	0.517832	196.612	125.343
Glyma.20G119100	443.108	8.79151	0.469501	0.726334	0.646397	0.518022	359.158	527.057
Glyma.17G242000	301.002	8.23363	0.483979	0.750622	0.644771	0.519076	241.385	360.618
Glyma.08G053700	3.40665	1.76835	-0.445753	0.692212	-0.643954	0.519605	6.8133	0
Glyma.09G137900	3.40665	1.76835	-0.445753	0.692212	-0.643954	0.519605	6.8133	0
Glyma.05G031000	1324.78	10.3715	0.442356	0.686985	0.643908	0.519635	1093.05	1556.51
Glyma.12G228300	290.836	8.18406	-0.48334	0.752976	-0.641906	0.520934	348.452	233.22
Glyma.18G100800	18.7095	4.2257	0.649565	1.01298	0.641242	0.521366	10.7066	26.7125
Glyma.16G136900	48.8827	5.61125	0.608421	0.949082	0.641062	0.521482	34.0665	63.6989
Glyma.06G278200	9.35477	3.2257	-0.620458	0.968471	-0.640658	0.521745	14.5999	4.10961
Glyma.03G047800	4.40702	2.1398	-0.532306	0.832679	-0.639269	0.522648	7.78663	1.0274
Glyma.14G095500	77.9204	6.28393	-0.569615	0.891458	-0.63897	0.522842	98.3062	57.5345
Glyma.02G152500	13.8159	3.78825	-0.641549	1.00413	-0.638909	0.522882	20.4399	7.19182
Glyma.08G142400	60.9412	5.92935	0.588933	0.922363	0.638505	0.523145	43.7998	78.0826
Glyma.05G235900	34.1746	5.09485	-0.624237	0.985566	-0.633379	0.526486	45.7464	22.6029
Glyma.09G068400	107.769	6.7518	-0.538436	0.850597	-0.633009	0.526728	133.346	82.1922
Glyma.08G091900	109.77	6.77834	-0.528577	0.847744	-0.62351	0.532949	135.293	84.247
Glyma.08G344800	57.0479	5.8341	-0.578348	0.92979	-0.62202	0.533929	72.9996	41.0961
Glyma.19G138200	106.634	6.73652	0.528667	0.850997	0.621232	0.534447	81.7596	131.507
Glyma.19G159900	259.771	8.02109	0.471895	0.760043	0.620879	0.534679	209.266	310.276
Glyma.09G085600	17.7903	4.15302	-0.628163	1.01271	-0.620276	0.535076	25.3065	10.274
Glyma.14G022800	80.5159	6.3312	0.548046	0.885937	0.618606	0.536176	60.3464	100.685
Glyma.02G153800	100.604	6.65255	0.530625	0.857946	0.618484	0.536257	76.893	124.316
Glyma.05G178200	269.801	8.07575	0.466658	0.756748	0.616662	0.537458	218.026	321.577
Glyma.16G005500	5.89404	2.55926	-0.550719	0.89652	-0.614285	0.539027	9.73329	2.0548
Glyma.04G054400	4.08257	2.02948	0.503044	0.818915	0.614281	0.53903	0.973329	7.19182
Glyma.19G181900	321.496	8.32866	0.454875	0.743511	0.611794	0.540674	261.825	381.166
Glyma.12G010500	227.218	7.82793	-0.470292	0.770509	-0.610365	0.54162	271.559	182.878
Glyma.18G287100	670.867	9.38988	0.429636	0.704358	0.609969	0.541883	555.771	785.963
Glyma.08G043300	25.7391	4.68589	-0.612728	1.00468	-0.609874	0.541946	35.0398	16.4384
Glyma.05G112400	156.327	7.28843	0.491793	0.806495	0.60979	0.542001	123.613	189.042
Glyma.20G218600	459.033	8.84245	0.439895	0.721665	0.609556	0.542156	377.651	540.414
Glyma.02G158100	347.668	8.44156	-0.446022	0.73777	-0.604554	0.545475	410.745	284.59
Glyma.12G182300	68.9982	6.10849	-0.546019	0.904882	-0.603415	0.546233	86.6262	51.3701
Glyma.05G156200	96.3595	6.59036	-0.520307	0.862443	-0.603294	0.546313	118.746	73.973
Glyma.16G217700	637.341	9.31592	-0.424816	0.705831	-0.601866	0.547263	745.57	529.112
Glyma.08G059800	236.627	7.88647	0.45818	0.766094	0.598073	0.549791	191.746	281.508
Glyma.06G205100	2.91999	1.54596	-0.395795	0.662092	-0.597794	0.549977	5.83997	0
Glyma.14G193200	77.4607	6.27539	-0.530726	0.889696	-0.596525	0.550825	96.3595	58.5619
Glyma.08G201400	26.7395	4.7409	-0.595039	1.00231	-0.593665	0.552736	36.0132	17.4658
Glyma.10G261600	244.143	7.93158	0.451801	0.763052	0.592097	0.553786	198.559	289.727
Glyma.17G219200	33.2013	5.05317	-0.583556	0.986744	-0.591396	0.554255	43.7998	22.6029
Glyma.18G046800	346.532	8.43684	0.4352	0.73694	0.590551	0.554822	285.185	407.879
Glyma.19G123800	3072.53	11.5852	-0.39361	0.670357	-0.587164	0.557093	3547.78	2597.27
Glyma.08G173400	421.397	8.71904	-0.423369	0.724589	-0.584288	0.559026	493.478	349.317
Glyma.13G067300	15.8166	3.98337	-0.58796	1.0107	-0.581737	0.560744	22.3866	9.24662
Glyma.02G202400	220.81	7.78666	-0.446975	0.770898	-0.579811	0.562042	261.825	179.795
Glyma.03G204700	27.7399	4.79389	0.578595	0.999729	0.578752	0.562757	18.4932	36.9865
Glyma.05G107600	14.3296	3.84092	-0.578337	1.0071	-0.574259	0.565793	20.4399	8.21922
Glyma.19G120900	80.9755	6.33941	0.50516	0.882528	0.572401	0.567051	62.293	99.658
Glyma.04G178400	161.789	7.33797	0.456852	0.800287	0.570859	0.568095	130.426	193.152
Glyma.17G105100	69.0252	6.10905	-0.514842	0.903033	-0.570125	0.568593	85.6529	52.3975
Glyma.05G163800	328.904	8.36152	0.420533	0.738951	0.569094	0.569292	272.532	385.276
Glyma.01G009400	421.451	8.71922	-0.411602	0.723517	-0.56889	0.569431	491.531	351.372
Glyma.15G053400	244.089	7.93126	0.432113	0.7614	0.567524	0.570358	200.506	287.673
Glyma.07G214600	718.803	9.48945	0.395681	0.698648	0.566353	0.571154	605.41	832.196
Glyma.15G071300	748.544	9.54794	-0.394746	0.697197	-0.56619	0.571265	866.262	630.825
Glyma.10G031700	337.421	8.3984	0.415657	0.736885	0.564073	0.572704	280.319	394.522
Glyma.13G271700	211.888	7.72716	-0.433454	0.773314	-0.560515	0.575128	250.145	173.631
Glyma.08G251300	317.332	8.30985	0.413547	0.740702	0.558317	0.576628	263.772	370.892
Glyma.19G142100	127.641	6.99595	0.460276	0.825597	0.557507	0.577181	102.199	153.083
Glyma.U035700	184.851	7.53022	0.437541	0.785882	0.556751	0.577698	150.866	218.837
Glyma.20G198600	168.791	7.3991	0.441985	0.794946	0.555994	0.578215	137.239	200.343
Glyma.16G038300	7408.03	12.8549	-0.366465	0.662313	-0.553312	0.58005	8471.85	6344.21
Glyma.02G308900	143.701	7.16693	-0.44836	0.811947	-0.552204	0.580808	171.306	116.096
Glyma.16G054500	107.364	6.74636	-0.466656	0.845954	-0.551633	0.5812	129.453	85.2744
Glyma.09G176000	2.43332	1.28293	-0.342381	0.625857	-0.54706	0.584338	4.86664	0
Glyma.11G008300	326.93	8.35284	-0.402518	0.737846	-0.545531	0.585389	380.571	273.289
Glyma.18G272000	461.79	8.85109	0.389539	0.716771	0.543464	0.58681	389.331	534.249
Glyma.13G347700	34091.6	15.0571	-0.35626	0.658294	-0.541187	0.588379	38843.6	29339.5
Glyma.01G036700	281.157	8.13523	0.403856	0.748322	0.539682	0.589417	234.572	327.741
Glyma.02G015800	122.315	6.93446	-0.445277	0.829425	-0.53685	0.591371	145.999	98.6306
Glyma.13G079900	344.883	8.42996	-0.39318	0.733631	-0.535937	0.592002	400.038	289.727
Glyma.16G211400	348.371	8.44448	0.391127	0.732786	0.533753	0.593513	292.972	403.769
Glyma.17G170300	510.213	8.99496	-0.379015	0.711056	-0.533032	0.594012	587.89	432.536
Glyma.05G006800	161.654	7.33676	-0.424528	0.79802	-0.531977	0.594742	190.772	132.535
Glyma.19G140100	120.828	6.91681	-0.441477	0.830558	-0.531542	0.595043	144.053	97.6032
Glyma.15G044400	1131.47	10.144	0.361756	0.682483	0.530059	0.596071	969.435	1293.5
Glyma.11G072700	781.799	9.61065	0.366688	0.693193	0.528984	0.596817	667.703	895.895
Glyma.10G179500	960.892	9.90823	0.363148	0.686734	0.528804	0.596942	822.463	1099.32
Glyma.14G169300	197.018	7.62218	-0.408367	0.777826	-0.525011	0.599576	230.679	163.357
Glyma.08G251400	116.853	6.86856	-0.437471	0.83413	-0.524464	0.599956	139.186	94.521
Glyma.08G079600	252.011	7.97734	0.392534	0.755692	0.519437	0.603456	211.212	292.81
Glyma.08G128100	139.267	7.12171	-0.421658	0.813413	-0.518382	0.604192	164.493	114.042
Glyma.10G018500	47.6661	5.57489	-0.489893	0.946783	-0.517428	0.604857	59.373	35.9591
Glyma.04G083900	123.072	6.94336	0.4267	0.827393	0.515716	0.606053	100.253	145.891
Glyma.15G005300	399.984	8.6438	0.372609	0.723026	0.515346	0.606311	339.692	460.276
Glyma.02G041600	64.5912	6.01326	-0.466303	0.908744	-0.513129	0.607861	78.8396	50.3427
Glyma.11G116700	320.55	8.3244	-0.377187	0.737077	-0.511733	0.608838	369.865	271.234
Glyma.08G061500	102.929	6.68551	-0.432305	0.84877	-0.509332	0.61052	122.639	83.2196
Glyma.15G014400	2059.73	11.0082	0.341117	0.669839	0.509252	0.610576	1783.14	2336.31
Glyma.09G167100	2390.22	11.2229	0.338288	0.667719	0.506633	0.612413	2072.22	2708.23
Glyma.02G221300	155.219	7.27816	-0.405562	0.800822	-0.506433	0.612553	182.012	128.425
Glyma.10G276500	174.145	7.44414	-0.398537	0.788757	-0.505272	0.613368	203.426	144.864
Glyma.08G333000	35.7428	5.15958	0.493325	0.97741	0.504727	0.61375	26.2799	45.2057
Glyma.13G274300	4.92072	2.29887	-0.436943	0.869417	-0.502571	0.615266	7.78663	2.0548
Glyma.15G027400	88.4377	6.46659	0.435623	0.867459	0.502183	0.615539	71.053	105.822
Glyma.17G043500	270.531	8.07965	0.375986	0.748971	0.502004	0.615665	228.732	312.33
Glyma.16G142500	71.3774	6.1574	0.449316	0.895173	0.501932	0.615715	56.4531	86.3018
Glyma.20G126500	805.7	9.6541	0.345588	0.690404	0.50056	0.616681	694.957	916.443
Glyma.10G053500	270.775	8.08095	-0.37444	0.748834	-0.500031	0.617053	312.438	229.111
Glyma.10G021500	1166.86	10.1884	-0.337682	0.679676	-0.496828	0.61931	1322.75	1010.96
Glyma.17G023000	591.054	9.20715	-0.348772	0.702023	-0.49681	0.619323	673.543	508.564
Glyma.02G272400	1005.48	9.97366	-0.339387	0.683476	-0.49656	0.619499	1140.74	870.21
Glyma.18G227700	82.03	6.35808	-0.435194	0.876943	-0.496262	0.619709	98.3062	65.7537
Glyma.06G147800	717.397	9.48663	0.344023	0.694171	0.495588	0.620185	619.037	815.757
Glyma.12G197700	143.782	7.16774	-0.399499	0.808475	-0.494139	0.621208	168.386	119.179
Glyma.07G054600	10.1118	3.33797	0.484078	0.982875	0.492512	0.622357	5.83997	14.3836
Glyma.01G062400	114.366	6.83752	-0.284211	0.578853	-0.49099	0.623433	228.732	0
Glyma.08G279900	15.8436	3.98583	-0.496467	1.01144	-0.490853	0.62353	21.4132	10.274
Glyma.09G175200	1.94666	0.960999	-0.285249	0.581401	-0.490624	0.623692	3.89331	0
Glyma.10G062900	83.4088	6.38213	0.428339	0.874374	0.48988	0.624219	67.1597	99.658
Glyma.18G047900	92.4392	6.53043	0.421767	0.861177	0.489756	0.624306	74.9463	109.932
Glyma.07G144400	12.6262	3.65835	0.489708	1.00156	0.488946	0.62488	7.78663	17.4658
Glyma.01G039200	74.5678	6.22048	-0.434502	0.888964	-0.488773	0.625002	89.5462	59.5893
Glyma.11G231100	1575.93	10.622	0.327451	0.67277	0.48672	0.626457	1372.39	1779.46
Glyma.12G190700	35.7428	5.15958	-0.470521	0.976841	-0.481676	0.630036	44.7731	26.7125
Glyma.13G194900	288.538	8.17262	0.357739	0.742849	0.481578	0.630106	246.252	330.824
Glyma.11G218100	3.05517	1.61125	0.366172	0.767142	0.47732	0.633134	0.973329	5.13701
Glyma.06G123900	47.7742	5.57816	0.450658	0.944879	0.476947	0.6334	36.9865	58.5619
Glyma.14G057300	22.1703	4.47055	0.478765	1.0093	0.474355	0.635247	15.5733	28.7673
Glyma.06G009900	189.637	7.5671	-0.369233	0.778548	-0.474259	0.635315	218.999	160.275
Glyma.18G010200	88.4107	6.46615	0.410685	0.866104	0.474175	0.635375	72.0263	104.795
Glyma.20G103400	183.662	7.52091	-0.369558	0.781603	-0.472821	0.636341	212.186	155.138
Glyma.20G175400	137.564	7.10396	0.384	0.812195	0.472793	0.636361	114.853	160.275
Glyma.17G022700	259.879	8.02169	-0.354785	0.750516	-0.472722	0.636411	297.839	221.919
Glyma.17G041900	8.59774	3.10396	0.455873	0.964692	0.472558	0.636528	4.86664	12.3288
Glyma.05G012700	53.6683	5.746	-0.439567	0.93057	-0.472363	0.636668	65.213	42.1235
Glyma.11G141200	319.603	8.32014	0.346196	0.734859	0.471105	0.637566	274.479	364.728
Glyma.07G189400	188.15	7.55574	-0.366139	0.779078	-0.469964	0.638381	217.052	159.247
Glyma.04G104700	1.5411	0.623964	0.264527	0.562917	0.469921	0.638411	0	3.08221
Glyma.09G175700	1.5411	0.623964	0.264527	0.562917	0.469921	0.638411	0	3.08221
Glyma.16G091200	100.442	6.65022	0.39699	0.849559	0.467289	0.640293	82.7329	118.151
Glyma.06G110800	1.45999	0.545961	-0.262529	0.562053	-0.467089	0.640436	2.91999	0
Glyma.10G036800	1.45999	0.545961	-0.262529	0.562053	-0.467089	0.640436	2.91999	0
Glyma.20G000700	816.893	9.674	-0.319848	0.687882	-0.464976	0.641949	920.769	713.017
Glyma.17G080700	21.8188	4.4475	-0.46951	1.00979	-0.46496	0.64196	28.2265	15.411
Glyma.09G045900	30.2002	4.91649	0.459899	0.991221	0.463972	0.642668	22.3866	38.0139
Glyma.08G180700	194.72	7.60526	0.358935	0.775323	0.462949	0.643401	165.466	223.974
Glyma.16G039900	616.928	9.26896	0.323017	0.69819	0.46265	0.643615	537.277	696.579
Glyma.01G166800	1.0274	0.0390013	0.25575	0.555427	0.460457	0.645188	0	2.0548
Glyma.17G042200	1.0274	0.0390013	0.25575	0.555427	0.460457	0.645188	0	2.0548
Glyma.18G111400	1.0274	0.0390013	0.25575	0.555427	0.460457	0.645188	0	2.0548
Glyma.18G167300	218.783	7.77335	0.350928	0.764331	0.459131	0.64614	186.879	250.686
Glyma.02G015700	470.496	8.87804	0.325875	0.710668	0.458547	0.64656	408.798	532.194
Glyma.11G110100	427.372	8.73935	0.32779	0.715846	0.457905	0.647021	370.838	483.906
Glyma.10G256500	389.764	8.60646	0.329721	0.72118	0.457196	0.64753	337.745	441.783
Glyma.20G047600	56.2908	5.81483	0.422038	0.923852	0.456824	0.647797	44.7731	67.8086
Glyma.08G305600	0.973329	-0.0390013	-0.25304	0.554237	-0.456555	0.647991	1.94666	0
Glyma.12G161700	0.973329	-0.0390013	-0.25304	0.554237	-0.456555	0.647991	1.94666	0
Glyma.14G009200	0.973329	-0.0390013	-0.25304	0.554237	-0.456555	0.647991	1.94666	0
Glyma.15G140500	0.973329	-0.0390013	-0.25304	0.554237	-0.456555	0.647991	1.94666	0
Glyma.18G280400	0.973329	-0.0390013	-0.25304	0.554237	-0.456555	0.647991	1.94666	0
Glyma.20G217100	39.2305	5.29391	0.440331	0.966518	0.455586	0.648688	30.1732	48.2879
Glyma.02G239600	420.343	8.71542	0.326093	0.716629	0.455038	0.649082	364.998	475.687
Glyma.08G335900	315.548	8.30171	0.334108	0.734847	0.454664	0.649351	272.532	358.563
Glyma.10G001800	107.472	6.74781	-0.381884	0.84059	-0.454304	0.64961	125.559	89.384
Glyma.19G054800	14.627	3.87056	0.456352	1.00939	0.452108	0.651191	9.73329	19.5206
Glyma.16G021300	186.176	7.54052	0.35216	0.779089	0.452014	0.651259	158.653	213.7
Glyma.16G049300	152.813	7.25562	-0.358785	0.799379	-0.448829	0.653555	176.172	129.453
Glyma.10G082100	522.596	9.02955	0.315256	0.704794	0.447302	0.654657	456.491	588.702
Glyma.17G228500	264.421	8.04669	-0.334119	0.747721	-0.44685	0.654983	300.759	228.083
Glyma.17G179200	1992.46	10.9603	-0.29779	0.666681	-0.446676	0.655109	2226	1758.91
Glyma.06G284300	2.94702	1.55926	-0.339869	0.761215	-0.446482	0.655249	4.86664	1.0274
Glyma.09G229600	157.084	7.2954	0.355498	0.796225	0.44648	0.655251	133.346	180.823
Glyma.12G042500	377.03	8.55853	-0.322603	0.722662	-0.446409	0.655302	426.318	327.741
Glyma.01G226700	549.66	9.1024	0.312514	0.702294	0.44499	0.656327	480.824	618.496
Glyma.19G114500	4018.04	11.9723	-0.293266	0.659137	-0.444924	0.656375	4480.23	3555.84
Glyma.02G290300	516.567	9.01281	0.313237	0.705186	0.444191	0.656905	451.624	581.51
Glyma.05G164100	124.424	6.95912	-0.363506	0.822307	-0.442057	0.658448	144.053	104.795
Glyma.20G054500	744.164	9.53948	0.304048	0.689735	0.440819	0.659344	654.077	834.251
Glyma.07G032800	343.585	8.42452	0.320494	0.728247	0.44009	0.659872	298.812	388.358
Glyma.15G125500	145.54	7.18527	0.352204	0.804107	0.438006	0.661382	123.613	167.467
Glyma.05G200300	616.306	9.2675	0.305046	0.696875	0.437735	0.661579	541.171	691.442
Glyma.06G195500	44.2324	5.46703	-0.412426	0.952548	-0.432971	0.665036	53.5331	34.9317
Glyma.18G043000	44.2324	5.46703	-0.412426	0.952548	-0.432971	0.665036	53.5331	34.9317
Glyma.12G216100	215.619	7.75234	-0.330771	0.764317	-0.432767	0.665184	245.279	185.96
Glyma.03G251100	160.572	7.32708	0.342448	0.793151	0.431756	0.665919	137.239	183.905
Glyma.19G115500	13.1129	3.71291	0.430723	1.00469	0.428712	0.668133	8.75996	17.4658
Glyma.14G009700	346.559	8.43696	0.311341	0.72706	0.428219	0.668492	302.705	390.413
Glyma.06G073400	12.3829	3.63028	-0.424305	1.00128	-0.423764	0.671738	16.5466	8.21922
Glyma.09G049800	92.8718	6.53717	0.360375	0.857307	0.420357	0.674225	77.8663	107.877
Glyma.09G113800	14.8703	3.89436	-0.423951	1.01017	-0.419682	0.674718	19.4666	10.274
Glyma.04G253700	164.06	7.35808	0.329909	0.790195	0.417503	0.67631	141.133	186.987
Glyma.11G062100	157.841	7.30233	-0.331374	0.794332	-0.417174	0.676551	180.066	135.617
Glyma.13G332700	581.456	9.18353	-0.291211	0.698326	-0.417012	0.676669	649.21	513.701
Glyma.02G137100	183.608	7.52048	0.323503	0.778624	0.415481	0.67779	158.653	208.563
Glyma.02G281700	383.113	8.58163	0.298717	0.720012	0.414878	0.678231	336.772	429.454
Glyma.06G039100	47.2335	5.56174	0.390803	0.944092	0.413946	0.678914	37.9598	56.5071
Glyma.04G255900	43.7457	5.45107	-0.394222	0.953168	-0.413591	0.679173	52.5597	34.9317
Glyma.15G195600	14.1133	3.81898	0.416168	1.00837	0.412713	0.679817	9.73329	18.4932
Glyma.13G334200	939.478	9.87572	0.280105	0.680686	0.411503	0.680704	835.116	1043.84
Glyma.19G154500	182.094	7.50854	0.318949	0.779153	0.409354	0.68228	157.679	206.508
Glyma.06G083300	44.7461	5.48369	-0.386193	0.950316	-0.406384	0.68446	53.5331	35.9591
Glyma.13G111900	353.237	8.46449	-0.292323	0.724609	-0.403421	0.686638	395.171	311.303
Glyma.01G018700	77.8122	6.28192	0.352522	0.879556	0.400795	0.688571	65.213	90.4114
Glyma.04G095900	189.096	7.56298	0.310332	0.775018	0.400419	0.688848	164.493	213.7
Glyma.02G152800	1141.8	10.1571	-0.269214	0.674867	-0.398913	0.689957	1263.38	1020.21
Glyma.18G036300	554.959	9.11624	0.276593	0.699339	0.395507	0.692469	493.478	616.441
Glyma.09G156000	39.7713	5.31366	-0.381002	0.963379	-0.395485	0.692485	47.6931	31.8495
Glyma.08G168200	548.444	9.0992	0.276723	0.699877	0.395388	0.692556	487.638	609.25
Glyma.17G024200	330.337	8.36779	-0.286663	0.728603	-0.393442	0.693993	368.892	291.782
Glyma.10G261800	263.258	8.04034	0.291916	0.745285	0.391684	0.695292	231.652	294.864
Glyma.13G179900	67.6734	6.08052	-0.351487	0.897656	-0.39156	0.695383	78.8396	56.5071
Glyma.20G122200	47.7201	5.57653	0.367344	0.942047	0.389943	0.696579	38.9331	56.5071
Glyma.04G028500	150.406	7.23272	-0.310592	0.798327	-0.389054	0.697236	170.332	130.48
Glyma.16G139800	9.40884	3.23402	-0.378469	0.977787	-0.387067	0.698706	12.6533	6.16441
Glyma.02G181300	245.117	7.93732	-0.290195	0.750923	-0.386451	0.699163	274.479	215.754
Glyma.20G127500	61.6982	5.94716	-0.351009	0.909575	-0.385905	0.699567	72.0263	51.3701
Glyma.08G078200	154.489	7.27136	0.306771	0.795208	0.385774	0.699664	134.319	174.658
Glyma.03G010800	25.3336	4.66298	-0.385762	1.00204	-0.384975	0.700256	31.1465	19.5206
Glyma.01G121400	763.387	9.57627	0.263762	0.686014	0.384485	0.700619	683.277	843.497
Glyma.19G100200	1773.67	10.7925	0.255384	0.665288	0.383869	0.701075	1595.29	1952.06
Glyma.03G030900	191.07	7.57796	0.295528	0.773246	0.382192	0.702319	167.413	214.727
Glyma.19G014000	212.618	7.73212	0.29092	0.763142	0.381213	0.703045	186.879	238.357
Glyma.05G167800	2591.43	11.3395	0.24996	0.659872	0.378801	0.704835	2336.96	2845.9
Glyma.08G295800	50.7212	5.66452	0.353287	0.934179	0.378179	0.705298	41.8531	59.5893
Glyma.17G038000	517.297	9.01485	0.264838	0.701802	0.377368	0.7059	462.331	572.263
Glyma.11G112900	153.975	7.26655	0.299884	0.79519	0.377122	0.706083	134.319	173.631
Glyma.03G031800	481.717	8.91204	0.265983	0.705344	0.377097	0.706102	430.211	533.222
Glyma.08G141500	132.481	7.04964	-0.304716	0.812009	-0.375261	0.707466	149.893	115.069
Glyma.17G085400	1518.39	10.5683	-0.250348	0.667606	-0.374994	0.707665	1668.29	1368.5
Glyma.12G073300	475.958	8.89469	-0.264448	0.705877	-0.374637	0.70793	526.571	425.345
Glyma.02G231600	94.6021	6.5638	-0.317531	0.853097	-0.372209	0.709737	108.039	81.1648
Glyma.03G139700	209.752	7.71254	-0.284129	0.764019	-0.371887	0.709977	234.572	184.932
Glyma.13G127600	207.589	7.69759	0.284416	0.764926	0.371822	0.710026	182.986	232.193
Glyma.12G174100	137.429	7.10254	0.299789	0.807569	0.371224	0.710471	119.719	155.138
Glyma.16G142200	3.94739	1.9809	-0.308645	0.831776	-0.371068	0.710587	5.83997	2.0548
Glyma.14G088600	317.332	8.30985	0.270996	0.730384	0.371032	0.710613	282.265	352.399
Glyma.20G223500	289.268	8.17626	0.272809	0.737071	0.370126	0.711288	256.959	321.577
Glyma.16G217300	1171.45	10.1941	-0.248906	0.672936	-0.369881	0.711471	1286.74	1056.17
Glyma.08G227500	162.897	7.34782	-0.29099	0.78887	-0.368869	0.712225	182.986	142.809
Glyma.03G203000	111.554	6.8016	-0.305978	0.832209	-0.36767	0.713119	126.533	96.5758
Glyma.14G083100	352.399	8.46107	0.265641	0.723118	0.367355	0.713354	314.385	390.413
Glyma.06G030600	241.656	7.91681	0.275731	0.751267	0.367022	0.713603	214.132	269.179
Glyma.11G151900	2.46036	1.29887	-0.265407	0.72601	-0.365569	0.714687	3.89331	1.0274
Glyma.14G115600	2.46036	1.29887	-0.265407	0.72601	-0.365569	0.714687	3.89331	1.0274
Glyma.14G208500	275.073	8.10367	-0.270647	0.740739	-0.365375	0.714832	305.625	244.522
Glyma.08G252300	78.1637	6.28843	-0.317247	0.87754	-0.361518	0.717712	89.5462	66.7812
Glyma.17G227100	21.3592	4.41678	-0.364988	1.00968	-0.361489	0.717734	26.2799	16.4384
Glyma.08G008000	294.756	8.20338	0.265052	0.735248	0.360494	0.718478	262.799	326.714
Glyma.08G139800	81.7866	6.35379	0.313905	0.871459	0.360207	0.718693	70.0797	93.4936
Glyma.16G018100	63.2123	5.98213	-0.326056	0.905508	-0.360081	0.718787	72.9996	53.4249
Glyma.13G003700	805.835	9.65434	0.245904	0.683105	0.35998	0.718862	727.076	884.593
Glyma.16G007700	123.883	6.95284	0.294648	0.819161	0.359695	0.719075	108.039	139.727
Glyma.03G251300	190.529	7.57387	0.277373	0.772516	0.359051	0.719557	168.386	212.672
Glyma.18G284600	106.579	6.73579	-0.300253	0.837487	-0.358517	0.719957	120.693	92.4662
Glyma.02G041800	79.1641	6.30677	-0.313076	0.87572	-0.357507	0.720712	90.5196	67.8086
Glyma.05G000500	56.2368	5.81344	-0.329049	0.920652	-0.357409	0.720786	65.213	47.2605
Glyma.20G051600	11.0851	3.47055	0.355337	0.994264	0.357387	0.720802	7.78663	14.3836
Glyma.02G203200	312.276	8.28668	0.258456	0.730763	0.353679	0.723579	279.345	345.207
Glyma.18G244700	211.564	7.72495	0.269287	0.762383	0.353217	0.723926	187.852	235.275
Glyma.07G010500	233.22	7.86555	-0.266111	0.753745	-0.353051	0.72405	258.905	207.535
Glyma.15G266100	497.479	8.95849	-0.247921	0.702711	-0.352807	0.724233	547.011	447.947
Glyma.05G145800	836.846	9.70882	0.23947	0.681492	0.351391	0.725295	757.25	916.443
Glyma.08G100100	730.618	9.51297	0.239717	0.686059	0.349411	0.726781	660.89	800.346
Glyma.03G195900	53.2086	5.73359	0.323375	0.927394	0.348692	0.727321	44.7731	61.6441
Glyma.19G118900	124.37	6.95849	0.284601	0.818227	0.347826	0.727971	109.013	139.727
Glyma.14G199400	243.116	7.9255	0.259644	0.749878	0.346248	0.729156	217.052	269.179
Glyma.16G173200	20.1155	4.33023	0.349966	1.01129	0.34606	0.729297	15.5733	24.6577
Glyma.01G149500	6.43478	2.68589	-0.318999	0.926242	-0.344401	0.730544	8.75996	4.10961
Glyma.15G006900	136.509	7.09286	-0.277691	0.807289	-0.34398	0.730861	152.813	120.206
Glyma.13G156600	254.634	7.99228	0.256237	0.745926	0.343515	0.731211	227.759	281.508
Glyma.10G214800	141.998	7.14972	-0.273676	0.802699	-0.340945	0.733145	158.653	125.343
Glyma.11G254900	668.947	9.38575	0.234522	0.689006	0.340377	0.733573	606.384	731.51
Glyma.05G198500	762.63	9.57484	0.232695	0.684139	0.340128	0.73376	692.037	833.223
Glyma.18G206500	56.2097	5.81275	0.312368	0.920087	0.339499	0.734234	47.6931	64.7263
Glyma.19G139700	197.505	7.62574	0.25841	0.76813	0.336415	0.736558	176.172	218.837
Glyma.11G068200	103.308	6.69081	0.279728	0.840359	0.332867	0.739234	90.5196	116.096
Glyma.08G224500	2096.63	11.0339	0.219662	0.660567	0.332535	0.739485	1915.51	2277.75
Glyma.19G147000	3.54183	1.8245	0.268979	0.810732	0.331773	0.740061	1.94666	5.13701
Glyma.01G234600	480.608	8.90872	-0.232892	0.703556	-0.331022	0.740628	525.597	435.619
Glyma.08G048600	49.7749	5.63735	-0.309267	0.935363	-0.330638	0.740918	57.4264	42.1235
Glyma.07G196000	90.6547	6.50231	-0.283181	0.857033	-0.33042	0.741082	102.199	79.11
Glyma.12G218500	13.0859	3.70994	0.331174	1.00567	0.329307	0.741923	9.73329	16.4384
Glyma.11G251500	125.559	6.97223	-0.26826	0.816429	-0.328577	0.742476	140.159	110.959
Glyma.17G083800	169.44	7.40463	-0.257218	0.783115	-0.328455	0.742568	187.852	151.028
Glyma.09G044200	17744.8	14.1151	0.211842	0.647812	0.327011	0.74366	16275	19214.5
Glyma.17G065500	1100.02	10.1033	-0.218821	0.672588	-0.325341	0.744923	1195.25	1004.8
Glyma.04G209400	227.543	7.82999	0.245457	0.754729	0.325226	0.74501	204.399	250.686
Glyma.13G118100	9.57106	3.25868	0.318739	0.981057	0.324894	0.745261	6.8133	12.3288
Glyma.02G017500	339.746	8.40831	0.232924	0.723645	0.321876	0.747547	307.572	371.92
Glyma.12G006700	94.2777	6.55884	0.273689	0.851596	0.321384	0.74792	82.7329	105.822
Glyma.19G248600	240.547	7.91018	0.23645	0.749562	0.31545	0.75242	217.052	264.042
Glyma.07G062200	65.24	6.02769	-0.283435	0.899911	-0.314959	0.752793	73.973	56.5071
Glyma.06G082500	457.437	8.83743	0.221895	0.705481	0.31453	0.753119	416.585	498.29
Glyma.04G125700	10.5714	3.4021	0.306696	0.990966	0.309492	0.756947	7.78663	13.3562
Glyma.14G214600	19.3855	4.2769	-0.313013	1.01195	-0.309316	0.757081	23.3599	15.411
Glyma.10G220800	1076.47	10.0721	0.205602	0.672376	0.305784	0.759769	988.902	1164.05
Glyma.17G166800	230.327	7.84754	-0.228212	0.752878	-0.30312	0.761798	252.092	208.563
Glyma.15G118700	46.8009	5.54846	-0.285606	0.942264	-0.303107	0.761809	53.5331	40.0687
Glyma.06G185600	250.037	7.966	0.225593	0.745843	0.302467	0.762296	226.786	273.289
Glyma.07G036200	387.763	8.59903	0.213362	0.714329	0.298688	0.765178	354.292	421.235
Glyma.18G206500	2.02777	1.01989	0.204622	0.68616	0.298213	0.76554	0.973329	3.08221
Glyma.19G219300	52.2894	5.70845	-0.275322	0.928255	-0.296602	0.766771	59.373	45.2057
Glyma.20G236700	388.25	8.60084	0.210008	0.714088	0.294093	0.768687	355.265	421.235
Glyma.04G038100	50.6672	5.66298	0.273733	0.93211	0.29367	0.76901	43.7998	57.5345
Glyma.16G213800	4.5422	2.18339	0.252508	0.864391	0.292122	0.770193	2.91999	6.16441
Glyma.20G123600	2513.7	11.2956	0.191825	0.656706	0.292102	0.770208	2324.31	2703.1
Glyma.01G171000	156.03	7.28568	-0.230299	0.790503	-0.291332	0.770798	171.306	140.754
Glyma.07G070500	71.2422	6.15466	-0.258446	0.887529	-0.291197	0.770901	79.8129	62.6715
Glyma.17G223800	219.377	7.77727	-0.220243	0.756761	-0.291034	0.771026	239.439	199.316
Glyma.18G180300	8.057	3.01024	0.276734	0.961314	0.28787	0.773446	5.83997	10.274
Glyma.18G071000	457.329	8.83709	-0.201695	0.704484	-0.286301	0.774647	494.451	420.208
Glyma.09G223700	844.93	9.72269	-0.194159	0.678653	-0.286095	0.774806	910.062	779.798
Glyma.18G274000	173.496	7.43876	-0.222856	0.779157	-0.286022	0.774861	189.799	157.193
Glyma.15G274800	931.584	9.86354	0.192691	0.675615	0.285208	0.775485	860.422	1002.74
Glyma.13G167400	113.771	6.82999	0.232347	0.826635	0.281076	0.778652	102.199	125.343
Glyma.04G204500	226.38	7.8226	-0.21181	0.753626	-0.281055	0.778668	246.252	206.508
Glyma.09G062200	107.661	6.75035	-0.233782	0.833497	-0.280483	0.779107	118.746	96.5758
Glyma.03G109900	1820.26	10.8299	-0.184582	0.660682	-0.279381	0.779953	1952.5	1688.02
Glyma.05G190700	42.8265	5.42043	-0.265354	0.952339	-0.278634	0.780526	48.6664	36.9865
Glyma.16G023100	75.7033	6.24228	0.244759	0.87903	0.278443	0.780673	67.1597	84.247
Glyma.09G242900	213.916	7.7409	-0.21034	0.75858	-0.277281	0.781564	232.626	195.206
Glyma.07G152700	553.148	9.11152	-0.19203	0.694694	-0.276423	0.782223	595.677	510.619
Glyma.01G121300	144.08	7.17072	-0.220571	0.798774	-0.276137	0.782443	157.679	130.48
Glyma.10G082800	18.8988	4.24022	-0.278872	1.0123	-0.275485	0.782943	22.3866	15.411
Glyma.13G113900	195.963	7.61444	-0.209872	0.766669	-0.273746	0.78428	213.159	178.768
Glyma.02G195600	979.574	9.93601	0.184157	0.673767	0.273324	0.784604	908.116	1051.03
Glyma.08G030700	233.383	7.86655	-0.203855	0.750653	-0.27157	0.785953	253.065	213.7
Glyma.09G002400	754.221	9.55884	0.184569	0.68194	0.270653	0.786658	698.85	809.593
Glyma.12G091200	42.6372	5.41404	0.257665	0.952632	0.270477	0.786794	36.9865	48.2879
Glyma.01G232900	1.97369	0.980898	-0.184228	0.681235	-0.270433	0.786827	2.91999	1.0274
Glyma.06G236000	1.97369	0.980898	-0.184228	0.681235	-0.270433	0.786827	2.91999	1.0274
Glyma.11G010000	1.97369	0.980898	-0.184228	0.681235	-0.270433	0.786827	2.91999	1.0274
Glyma.16G068500	31.3628	4.97098	-0.266047	0.984572	-0.270216	0.786994	36.0132	26.7125
Glyma.19G055000	136.293	7.09057	0.216357	0.804802	0.268832	0.788059	123.613	148.973
Glyma.15G074000	284.78	8.1537	-0.19542	0.734312	-0.266126	0.790142	307.572	261.988
Glyma.16G008500	95.224	6.57325	0.224954	0.848556	0.265102	0.790931	85.6529	104.795
Glyma.09G137000	349.641	8.44973	-0.190442	0.719737	-0.2646	0.791318	376.678	322.604
Glyma.13G237500	140.105	7.13037	-0.211436	0.801546	-0.263785	0.791945	152.813	127.398
Glyma.05G054500	223.92	7.80684	-0.198583	0.75402	-0.263367	0.792268	242.359	205.48
Glyma.03G143100	64.7804	6.01749	-0.236572	0.899421	-0.263027	0.79253	72.0263	57.5345
Glyma.12G056800	37.1217	5.21419	0.253163	0.967963	0.261542	0.793675	32.1198	42.1235
Glyma.18G139100	90.2221	6.49541	-0.223133	0.855478	-0.260828	0.794225	99.2795	81.1648
Glyma.03G226900	15.5733	3.961	0.261732	1.0121	0.258605	0.79594	12.6533	18.4932
Glyma.14G067000	4593.95	12.1655	0.167028	0.650179	0.256895	0.79726	4293.35	4894.54
Glyma.09G001900	269.342	8.07329	-0.187261	0.738239	-0.253659	0.799759	290.052	248.631
Glyma.14G166500	31.6061	4.98213	0.247698	0.983581	0.251832	0.801171	27.2532	35.9591
Glyma.U008900	370.135	8.53191	-0.179924	0.715658	-0.251411	0.801497	397.118	343.152
Glyma.07G060500	17.4118	4.12199	-0.254264	1.01298	-0.251006	0.801809	20.4399	14.3836
Glyma.12G050200	88.7351	6.47143	-0.214895	0.85737	-0.250645	0.802089	97.3329	80.1374
Glyma.04G167200	4.46109	2.1574	-0.215305	0.862018	-0.249769	0.802766	5.83997	3.08221
Glyma.06G085600	126.154	6.97904	-0.202861	0.813292	-0.249432	0.803026	137.239	115.069
Glyma.18G003900	217.377	7.76405	0.186853	0.756152	0.247111	0.804822	200.506	234.248
Glyma.18G062600	21.8999	4.45285	-0.24836	1.00804	-0.246379	0.805389	25.3065	18.4932
Glyma.07G055200	316.007	8.30381	0.178818	0.726046	0.246291	0.805457	292.972	339.043
Glyma.18G212400	502.751	8.9737	0.171391	0.698261	0.245455	0.806104	468.171	537.331
Glyma.06G053100	115.231	6.84839	0.20075	0.823988	0.243633	0.807515	105.119	125.343
Glyma.05G200600	746.056	9.54314	0.165617	0.681461	0.243032	0.80798	696.903	795.209
Glyma.16G020400	262.88	8.03826	-0.179383	0.739838	-0.242462	0.808422	282.265	243.494
Glyma.02G249600	5211.04	12.3474	-0.1551	0.648865	-0.239033	0.81108	5527.53	4894.54
Glyma.16G162100	12.0585	3.59197	0.239272	1.00177	0.238848	0.811223	9.73329	14.3836
Glyma.13G094800	969.976	9.92181	-0.160713	0.672974	-0.238811	0.811252	1031.73	908.224
Glyma.02G121300	148.622	7.2155	-0.188845	0.794184	-0.237785	0.812048	160.599	136.645
Glyma.07G267500	210.347	7.71663	0.179132	0.758837	0.236062	0.813385	194.666	226.029
Glyma.06G308700	195.531	7.61125	-0.179907	0.765716	-0.234952	0.814246	210.239	180.823
Glyma.09G025300	58.3186	5.86588	-0.210759	0.912585	-0.230948	0.817355	64.2397	52.3975
Glyma.11G202900	58.3186	5.86588	-0.210759	0.912585	-0.230948	0.817355	64.2397	52.3975
Glyma.06G014600	381.68	8.57622	-0.162957	0.713079	-0.228526	0.819237	406.851	356.509
Glyma.14G034800	306.328	8.25893	-0.165637	0.72776	-0.227598	0.819958	327.038	285.618
Glyma.09G210000	880.727	9.78255	-0.153615	0.675506	-0.227407	0.820107	934.395	827.059
Glyma.03G205300	224.487	7.81049	-0.171114	0.752742	-0.227321	0.820174	240.412	208.563
Glyma.06G256300	213.835	7.74035	0.171829	0.757079	0.226964	0.820452	198.559	229.111
Glyma.01G032100	508.186	8.98921	0.158079	0.697192	0.226737	0.820628	475.958	540.414
Glyma.02G087400	509.943	8.99419	-0.157416	0.697012	-0.225844	0.821323	542.144	477.742
Glyma.10G095500	219.999	7.78136	-0.170256	0.754499	-0.225654	0.821471	235.546	204.453
Glyma.01G010400	434.591	8.76352	0.158398	0.705339	0.22457	0.822314	406.851	462.331
Glyma.08G307100	31.0924	4.95849	0.220996	0.98471	0.224427	0.822425	27.2532	34.9317
Glyma.11G013900	465.116	8.86145	0.155386	0.70157	0.221484	0.824716	436.051	494.181
Glyma.06G086200	100.74	6.65449	-0.185075	0.840222	-0.220269	0.825662	109.013	92.4662
Glyma.19G054900	181.282	7.5021	0.169288	0.772693	0.219088	0.826581	168.386	194.179
Glyma.06G185000	44.6109	5.47932	0.207165	0.946307	0.21892	0.826712	39.9065	49.3153
Glyma.14G219700	2587.97	11.3376	0.14263	0.653974	0.218098	0.827353	2443.05	2732.89
Glyma.17G053200	778.447	9.60445	0.14715	0.679232	0.216642	0.828487	732.916	823.977
Glyma.06G106200	424.047	8.72808	0.151782	0.706463	0.214847	0.829886	398.091	450.002
Glyma.19G257700	326.822	8.35236	-0.15527	0.722842	-0.214805	0.829919	347.478	306.166
Glyma.07G252700	190.286	7.57202	0.164871	0.767786	0.214736	0.829973	177.146	203.426
Glyma.09G178300	8.94922	3.16176	-0.208759	0.975408	-0.214022	0.83053	10.7066	7.19182
Glyma.08G161600	401.011	8.6475	0.150199	0.709625	0.211659	0.832373	376.678	425.345
Glyma.09G171000	303.895	8.24743	0.150793	0.727783	0.207194	0.835858	285.185	322.604
Glyma.07G106900	131.697	7.04108	-0.166112	0.807113	-0.205811	0.836939	141.133	122.261
Glyma.18G238200	102.172	6.67486	0.171447	0.838023	0.204586	0.837896	94.4129	109.932
Glyma.16G057300	40.0957	5.32538	0.19504	0.958574	0.203468	0.838769	36.0132	44.1783
Glyma.16G070700	368.783	8.52663	-0.144035	0.714522	-0.201583	0.840243	390.305	347.262
Glyma.01G164100	597.678	9.22322	0.138804	0.689052	0.201442	0.840353	564.531	630.825
Glyma.14G131900	454.139	8.82699	-0.140694	0.702317	-0.200329	0.841224	479.851	428.427
Glyma.15G011300	73.8107	6.20576	-0.17569	0.880568	-0.199519	0.841857	79.8129	67.8086
Glyma.07G010600	104.254	6.70396	-0.166652	0.835397	-0.199488	0.841881	111.933	96.5758
Glyma.11G220400	278.345	8.12073	0.144791	0.734124	0.19723	0.843648	261.825	294.864
Glyma.20G022900	477.039	8.89796	0.137659	0.699618	0.196763	0.844013	450.651	503.427
Glyma.20G181600	526.084	9.03915	0.136182	0.694723	0.196023	0.844592	497.371	554.797
Glyma.06G285500	97.6573	6.60966	0.164114	0.843577	0.194545	0.845749	90.5196	104.795
Glyma.15G173300	80.1374	6.3244	0.168253	0.86944	0.193518	0.846553	73.973	86.3018
Glyma.02G303800	216.566	7.75866	-0.146061	0.755116	-0.193429	0.846623	229.706	203.426
Glyma.02G244500	24.4143	4.60966	-0.192777	1.00236	-0.192323	0.847489	27.2532	21.5754
Glyma.11G125600	11.5448	3.52917	0.190431	0.999237	0.190576	0.848857	9.73329	13.3562
Glyma.16G147100	33.5798	5.06952	0.185519	0.977209	0.189846	0.84943	30.1732	36.9865
Glyma.07G062500	85.1392	6.41175	0.163223	0.861344	0.189498	0.849703	78.8396	91.4388
Glyma.06G089800	384.303	8.5861	-0.132513	0.711595	-0.18622	0.852272	404.905	363.7
Glyma.09G217500	15.4381	3.94842	-0.187275	1.01209	-0.185038	0.853199	17.5199	13.3562
Glyma.05G142000	633.421	9.30702	-0.12409	0.686054	-0.180876	0.856465	664.783	602.058
Glyma.08G209700	515.513	9.00986	0.125435	0.695346	0.180392	0.856845	489.584	541.441
Glyma.19G245900	331.851	8.37439	0.129392	0.720935	0.179478	0.857563	314.385	349.317
Glyma.04G247400	121.747	6.92774	-0.145629	0.815822	-0.178506	0.858325	129.453	114.042
Glyma.11G088100	1.51407	0.598429	0.111273	0.625421	0.177918	0.858788	0.973329	2.0548
Glyma.16G162800	1.51407	0.598429	0.111273	0.625421	0.177918	0.858788	0.973329	2.0548
Glyma.20G190900	1331.19	10.3785	0.117991	0.663535	0.177821	0.858863	1269.22	1393.16
Glyma.18G238000	182.715	7.51345	0.136006	0.770919	0.176421	0.859963	172.279	193.152
Glyma.12G030500	27.4154	4.77692	-0.173215	0.994559	-0.174163	0.861738	30.1732	24.6577
Glyma.09G175800	21.9269	4.45463	-0.175201	1.00764	-0.173872	0.861966	24.3332	19.5206
Glyma.08G121300	145.215	7.18205	-0.138052	0.795243	-0.173598	0.862182	153.786	136.645
Glyma.09G256600	11.9503	3.57898	-0.173036	1.00164	-0.172753	0.862845	13.6266	10.274
Glyma.12G018500	464.44	8.85935	0.120737	0.700474	0.172364	0.863151	441.891	486.989
Glyma.09G155400	196.639	7.61941	-0.129964	0.763623	-0.170194	0.864857	207.319	185.96
Glyma.08G135200	175.199	7.45285	0.131894	0.775038	0.170178	0.86487	165.466	184.932
Glyma.01G040500	28.4158	4.82862	-0.167342	0.991773	-0.16873	0.866009	31.1465	25.6851
Glyma.10G289200	48.5853	5.60245	0.157067	0.935006	0.167985	0.866595	44.7731	52.3975
Glyma.16G030200	100.794	6.65526	-0.140267	0.839032	-0.167177	0.867231	107.066	94.521
Glyma.02G224200	267.26	8.0621	0.120461	0.736579	0.163541	0.870093	254.039	280.481
Glyma.08G102600	844.687	9.72227	0.10985	0.675195	0.162694	0.870759	807.863	881.511
Glyma.07G100300	18.4392	4.2047	-0.162198	1.01245	-0.160203	0.872721	20.4399	16.4384
Glyma.09G175100	18.5473	4.21314	0.161662	1.01236	0.159687	0.873127	16.5466	20.548
Glyma.10G060200	306.004	8.25741	-0.113876	0.726196	-0.156812	0.875393	320.225	291.782
Glyma.06G314200	314.277	8.29589	0.113116	0.724256	0.156183	0.875889	299.785	328.769
Glyma.08G134100	1.48703	0.572433	-0.0947238	0.62205	-0.152277	0.878969	1.94666	1.0274
Glyma.15G071500	1.48703	0.572433	-0.0947238	0.62205	-0.152277	0.878969	1.94666	1.0274
Glyma.16G162700	1.48703	0.572433	-0.0947238	0.62205	-0.152277	0.878969	1.94666	1.0274
Glyma.19G009600	1.48703	0.572433	-0.0947238	0.62205	-0.152277	0.878969	1.94666	1.0274
Glyma.18G139900	118.286	6.88614	-0.122189	0.818768	-0.149235	0.881368	124.586	111.987
Glyma.14G036100	76.5955	6.25919	0.129625	0.87468	0.148197	0.882187	72.0263	81.1648
Glyma.15G057500	23.5491	4.5576	0.148514	1.00411	0.147906	0.882417	21.4132	25.6851
Glyma.13G318000	304.03	8.24807	-0.106961	0.726489	-0.14723	0.88295	317.305	290.755
Glyma.11G004200	9.46292	3.24228	-0.143826	0.982221	-0.146429	0.883583	10.7066	8.21922
Glyma.01G136300	282.563	8.14243	-0.106767	0.731928	-0.145871	0.884024	294.919	270.207
Glyma.03G005000	323.253	8.33652	0.104354	0.722064	0.144522	0.885088	309.518	336.988
Glyma.02G070300	14.9514	3.90221	-0.146048	1.01151	-0.144387	0.885195	16.5466	13.3562
Glyma.04G027700	278.723	8.12269	0.105329	0.732927	0.143711	0.885729	266.692	290.755
Glyma.13G106100	131.129	7.03484	0.115653	0.806351	0.143428	0.885952	124.586	137.672
Glyma.10G106400	270.585	8.07994	-0.105178	0.735242	-0.143052	0.886249	282.265	258.905
Glyma.15G100800	233.193	7.86538	0.106808	0.747524	0.142882	0.886383	222.892	243.494
Glyma.01G243800	26.5502	4.73065	0.142328	0.996649	0.142806	0.886443	24.3332	28.7673
Glyma.05G082200	1265.81	10.3058	0.0944817	0.663945	0.142303	0.88684	1218.61	1313.02
Glyma.05G143800	520.866	9.02477	0.0985528	0.694015	0.142004	0.887077	500.291	541.441
Glyma.07G155400	597.407	9.22257	0.0969738	0.687737	0.141004	0.887867	574.264	620.551
Glyma.18G135100	2.51443	1.33023	0.104466	0.74131	0.140921	0.887933	1.94666	3.08221
Glyma.15G232600	21.4403	4.42225	-0.141753	1.00843	-0.140569	0.888211	23.3599	19.5206
Glyma.14G010000	55.8853	5.8044	-0.12852	0.916658	-0.140205	0.888498	59.373	52.3975
Glyma.07G155700	373.271	8.54408	0.0998185	0.712392	0.140117	0.888567	358.185	388.358
Glyma.09G285300	581.185	9.18285	-0.0958935	0.688916	-0.139195	0.889296	603.464	558.907
Glyma.20G081800	267.206	8.06181	0.102256	0.73615	0.138907	0.889524	255.985	278.426
Glyma.10G099200	1287.28	10.3301	-0.0909011	0.663488	-0.137005	0.891027	1333.46	1241.1
Glyma.14G218900	113.609	6.82793	0.112007	0.823469	0.136018	0.891807	108.039	119.179
Glyma.20G000300	89.8436	6.48934	-0.113005	0.853343	-0.132426	0.894647	94.4129	85.2744
Glyma.06G128500	375.975	8.55449	-0.0941526	0.711825	-0.132269	0.894771	390.305	361.646
Glyma.06G165200	10482.3	13.3557	-0.0846663	0.643455	-0.131581	0.895316	10829.3	10135.3
Glyma.04G191500	1198.68	10.2272	0.0874359	0.66501	0.13148	0.895395	1157.29	1240.07
Glyma.05G184900	79.0829	6.30529	0.114201	0.870174	0.131239	0.895586	74.9463	83.2196
Glyma.05G019000	29.9299	4.90351	-0.129401	0.987296	-0.131066	0.895723	32.1198	27.7399
Glyma.09G215900	59.8867	5.90416	-0.11773	0.907395	-0.129745	0.896768	63.2664	56.5071
Glyma.01G180100	313.709	8.29328	0.0936565	0.723924	0.129373	0.897062	301.732	325.687
Glyma.13G221400	1165.64	10.1869	0.0857758	0.665632	0.128864	0.897466	1126.14	1205.14
Glyma.09G171200	5.97516	2.57898	-0.117612	0.918807	-0.128005	0.898145	6.8133	5.13701
Glyma.07G071900	30.9302	4.95095	-0.124882	0.984386	-0.126862	0.899049	33.0932	28.7673
Glyma.01G146100	370.73	8.53423	0.0900363	0.712603	0.126348	0.899456	357.212	384.248
Glyma.12G205800	375.732	8.55356	0.089769	0.71176	0.126123	0.899635	362.078	389.385
Glyma.20G074700	11.4636	3.51899	-0.125354	0.999108	-0.125466	0.900155	12.6533	10.274
Glyma.09G061200	773.012	9.59435	-0.084926	0.677508	-0.12535	0.900246	799.103	746.921
Glyma.08G088500	107.093	6.74272	0.103729	0.830656	0.124876	0.900622	102.199	111.987
Glyma.13G211200	169.251	7.40302	-0.0968472	0.777837	-0.124508	0.900913	176.172	162.33
Glyma.06G228900	46.909	5.55179	-0.115637	0.9389	-0.123163	0.901978	49.6398	44.1783
Glyma.13G179400	62.8878	5.97471	-0.110383	0.900794	-0.122539	0.902472	66.1863	59.5893
Glyma.06G254300	112.825	6.81794	-0.100118	0.82414	-0.121482	0.903309	117.773	107.877
Glyma.08G332700	248.658	7.95802	0.0899638	0.741728	0.121289	0.903462	239.439	257.878
Glyma.06G207900	25.4417	4.66912	-0.119653	0.999434	-0.119721	0.904704	27.2532	23.6303
Glyma.10G199300	2590.19	11.3388	0.0777053	0.651952	0.119189	0.905126	2511.19	2669.19
Glyma.17G136900	176.118	7.4604	0.091158	0.773626	0.117832	0.906201	169.359	182.878
Glyma.19G056300	168.764	7.39887	-0.090279	0.778017	-0.116037	0.907623	175.199	162.33
Glyma.19G168800	219.134	7.77567	0.087101	0.752605	0.115733	0.907864	211.212	227.056
Glyma.01G157400	266.151	8.0561	0.0840951	0.736092	0.114245	0.909043	256.959	275.344
Glyma.10G242900	6.97552	2.8023	-0.107077	0.943687	-0.113467	0.909661	7.78663	6.16441
Glyma.18G182500	104.579	6.70845	0.0936466	0.833487	0.112355	0.910542	100.253	108.905
Glyma.12G234000	25.0362	4.64594	0.111927	1.00041	0.111881	0.910918	23.3599	26.7125
Glyma.08G059500	512.241	9.00068	0.0771376	0.694359	0.111092	0.911544	496.398	528.085
Glyma.04G249400	2325.93	11.1836	0.0720984	0.653117	0.110391	0.912099	2260.07	2391.79
Glyma.14G115900	113.339	6.8245	-0.0893616	0.823412	-0.108526	0.913578	117.773	108.905
Glyma.19G236600	2.4874	1.31464	-0.0796859	0.739401	-0.107771	0.914177	2.91999	2.0548
Glyma.12G146900	32.0387	5.00175	0.105059	0.981011	0.107092	0.914716	30.1732	33.9043
Glyma.12G082100	639.774	9.32142	-0.0713041	0.68433	-0.104195	0.917014	657.97	621.578
Glyma.05G006300	274.668	8.10154	-0.0760917	0.733484	-0.10374	0.917376	283.239	266.097
Glyma.06G289300	450.191	8.81439	0.0726792	0.700922	0.103691	0.917415	437.025	463.358
Glyma.18G300200	405.175	8.6624	0.0730509	0.706876	0.103343	0.917691	393.225	417.125
Glyma.03G228500	404.175	8.65884	0.0730601	0.707022	0.103335	0.917697	392.251	416.098
Glyma.09G066000	219.729	7.77958	-0.0773913	0.752208	-0.102885	0.918054	226.786	212.672
Glyma.07G052400	243.116	7.9255	0.0754666	0.743357	0.101521	0.919137	235.546	250.686
Glyma.19G249500	137.32	7.1014	-0.0811235	0.800438	-0.101349	0.919274	142.106	132.535
Glyma.07G039700	57.0479	5.8341	0.0921094	0.913495	0.100832	0.919684	54.5064	59.5893
Glyma.08G285700	114.069	6.83376	0.0818102	0.822496	0.0994657	0.920769	109.986	118.151
Glyma.14G009100	65.4023	6.03127	-0.0884678	0.895292	-0.0988145	0.921286	68.133	62.6715
Glyma.04G251900	6.51589	2.70396	0.0917171	0.933374	0.0982641	0.921723	5.83997	7.19182
Glyma.12G215200	140.322	7.13259	-0.0781945	0.797929	-0.0979969	0.921935	145.026	135.617
Glyma.20G176000	170.792	7.4161	-0.0746578	0.776528	-0.0961431	0.923407	176.172	165.412
Glyma.13G114700	572.696	9.16162	0.0654099	0.68894	0.0949428	0.92436	557.717	587.674
Glyma.06G167200	7.51626	2.91001	0.0899859	0.954658	0.0942598	0.924903	6.8133	8.21922
Glyma.13G217500	7.51626	2.91001	0.0899859	0.954658	0.0942598	0.924903	6.8133	8.21922
Glyma.08G200800	115.853	6.85615	-0.0764071	0.82054	-0.093118	0.92581	119.719	111.987
Glyma.07G182400	145.323	7.18312	-0.0735587	0.793914	-0.0926531	0.926179	149.893	140.754
Glyma.09G176600	8.97625	3.16611	-0.0896433	0.976927	-0.0917606	0.926888	9.73329	8.21922
Glyma.07G097100	8.51662	3.09028	0.088529	0.970867	0.0911855	0.927345	7.78663	9.24662
Glyma.18G212900	206.265	7.68835	-0.0689128	0.757869	-0.0909297	0.927548	212.186	200.343
Glyma.06G027900	337.637	8.39933	-0.0646286	0.718241	-0.0899818	0.928302	346.505	328.769
Glyma.20G089500	33.4446	5.0637	-0.0871003	0.976802	-0.0891688	0.928948	35.0398	31.8495
Glyma.11G105600	24.9551	4.64126	-0.0886347	1.00054	-0.0885867	0.92941	26.2799	23.6303
Glyma.05G098800	302.678	8.24164	-0.0632349	0.725883	-0.0871144	0.930581	310.492	294.864
Glyma.10G209000	719.695	9.49124	0.0591939	0.679567	0.0871053	0.930588	702.743	736.647
Glyma.13G183800	91.3847	6.51388	-0.0737945	0.850581	-0.0867577	0.930864	94.4129	88.3566
Glyma.12G241600	106.552	6.73542	0.0719612	0.830851	0.0866114	0.93098	103.173	109.932
Glyma.08G288700	311.6	8.28355	0.0623526	0.723767	0.08615	0.931347	303.679	319.522
Glyma.11G072100	173.307	7.43718	-0.0658823	0.7749	-0.0850204	0.932245	178.119	168.494
Glyma.13G303900	3.48776	1.8023	-0.0681383	0.814456	-0.0836611	0.933326	3.89331	3.08221
Glyma.05G025500	270.585	8.07994	0.0613629	0.734339	0.0835621	0.933405	263.772	277.399
Glyma.10G213100	9.97662	3.31855	-0.0823012	0.987862	-0.0833125	0.933603	10.7066	9.24662
Glyma.01G063700	44.9353	5.48978	-0.0781311	0.943865	-0.0827779	0.934028	46.7198	43.1509
Glyma.03G253000	240.25	7.90839	-0.0605104	0.744153	-0.0813144	0.935192	246.252	234.248
Glyma.02G273200	467.117	8.86764	0.0565882	0.698698	0.0809909	0.935449	456.491	477.742
Glyma.19G113200	457.113	8.83641	0.0563198	0.699844	0.0804748	0.93586	446.758	467.468
Glyma.13G188300	151.055	7.23893	0.0634387	0.78948	0.080355	0.935955	146.973	155.138
Glyma.07G251300	941.695	9.87912	0.0534864	0.670665	0.0797513	0.936435	921.742	961.649
Glyma.12G193100	43.5294	5.44392	0.0752192	0.94768	0.079372	0.936737	41.8531	45.2057
Glyma.06G220700	36.5269	5.19089	0.0761443	0.967672	0.0786881	0.937281	35.0398	38.0139
Glyma.15G081100	46.9361	5.55262	-0.0732428	0.938457	-0.078046	0.937791	48.6664	45.2057
Glyma.05G055000	332.581	8.37756	0.0553774	0.719128	0.0770063	0.938619	325.092	340.07
Glyma.12G107700	215.782	7.75343	-0.0576109	0.753566	-0.076451	0.93906	220.946	210.617
Glyma.04G080800	474.552	8.89042	-0.0533162	0.697833	-0.0764025	0.939099	484.718	464.386
Glyma.08G269700	236.059	7.883	0.055152	0.745583	0.0739717	0.941033	230.679	241.44
Glyma.06G297300	69.9174	6.12758	-0.0646211	0.886107	-0.072927	0.941864	72.0263	67.8086
Glyma.03G137200	178.822	7.48238	-0.0553672	0.77158	-0.0717582	0.942794	182.986	174.658
Glyma.17G235900	325.2	8.34518	-0.0506594	0.72062	-0.0702998	0.943955	331.905	318.495
Glyma.04G137800	126.37	6.98152	-0.0563371	0.809836	-0.0695661	0.944539	129.453	123.288
Glyma.19G091500	126.37	6.98152	-0.0563371	0.809836	-0.0695661	0.944539	129.453	123.288
Glyma.19G206800	540.576	9.07835	0.0467173	0.691315	0.0675774	0.946122	530.464	550.688
Glyma.08G067400	268.044	8.06633	0.0476665	0.734921	0.0648594	0.948286	262.799	273.289
Glyma.08G121100	236.789	7.88746	-0.0469777	0.745236	-0.0630373	0.949737	241.385	232.193
Glyma.05G031700	43.4483	5.44123	-0.0595301	0.94783	-0.0628066	0.94992	44.7731	42.1235
Glyma.17G104200	475.552	8.89346	0.0437268	0.697604	0.0626813	0.95002	467.198	483.906
Glyma.10G001700	247.036	7.94858	0.045931	0.741546	0.0619395	0.950611	242.359	251.714
Glyma.15G232400	23.468	4.55262	-0.0602695	1.00403	-0.0600275	0.952134	24.3332	22.6029
Glyma.04G056000	53.0194	5.72845	0.0550884	0.9228	0.059697	0.952397	51.5864	54.4523
Glyma.11G212800	45.449	5.50618	-0.0551516	0.942334	-0.0585266	0.953329	46.7198	44.1783
Glyma.07G101300	13.9781	3.80509	-0.0590578	1.00972	-0.0584893	0.953359	14.5999	13.3562
Glyma.02G305900	474.119	8.88911	-0.0403071	0.69773	-0.0577689	0.953933	481.798	466.441
Glyma.03G214300	199.83	7.64263	-0.0431137	0.760557	-0.056687	0.954795	203.426	196.234
Glyma.12G118300	5.48849	2.45641	-0.050865	0.904702	-0.0562229	0.955164	5.83997	5.13701
Glyma.03G110500	207.022	7.69364	0.0417094	0.757208	0.0550831	0.956072	203.426	210.617
Glyma.12G163000	126.019	6.9775	0.0440941	0.810049	0.0544339	0.956589	123.613	128.425
Glyma.09G175000	14.9784	3.90482	-0.0543772	1.01166	-0.0537505	0.957134	15.5733	14.3836
Glyma.03G177500	95.4132	6.57612	-0.0450521	0.844715	-0.053334	0.957466	97.3329	93.4936
Glyma.01G046200	122.018	6.93094	0.0433547	0.813903	0.0532676	0.957519	119.719	124.316
Glyma.02G065300	377.706	8.56112	-0.0378513	0.710661	-0.0532621	0.957523	383.491	371.92
Glyma.13G216700	26.4691	4.72624	-0.0504243	0.996519	-0.0506004	0.959644	27.2532	25.6851
Glyma.04G067900	2785.45	11.4437	0.0327556	0.65045	0.0503584	0.959837	2749.65	2821.25
Glyma.03G242400	207.508	7.69702	0.0359847	0.756944	0.0475395	0.962083	204.399	210.617
Glyma.10G131700	255.309	7.9961	-0.034225	0.738727	-0.0463297	0.963047	258.905	251.714
Glyma.15G126700	16.9792	4.08569	-0.0460144	1.01299	-0.0454243	0.963769	17.5199	16.4384
Glyma.10G109400	155.381	7.27967	-0.0347968	0.786142	-0.0442627	0.964695	157.679	153.083
Glyma.08G349200	96.008	6.58508	0.0372339	0.843852	0.0441238	0.964806	94.4129	97.6032
Glyma.05G186500	53.452	5.74017	-0.0402731	0.921683	-0.0436952	0.965147	54.5064	52.3975
Glyma.03G209400	935.45	9.86952	0.0291083	0.67059	0.043407	0.965377	924.662	946.238
Glyma.19G142500	91.9255	6.52239	-0.0367082	0.849504	-0.0432113	0.965533	93.4395	90.4114
Glyma.08G122000	143.89	7.16883	-0.0342598	0.794637	-0.0431138	0.965611	145.999	141.782
Glyma.02G010300	222.838	7.79985	-0.0321898	0.750426	-0.0428954	0.965785	225.812	219.864
Glyma.03G005400	225.839	7.81915	-0.0309198	0.749229	-0.0412688	0.967082	228.732	222.946
Glyma.13G106300	186.365	7.54199	-0.0314838	0.767238	-0.0410352	0.967268	188.826	183.905
Glyma.09G035700	133.4	7.05962	-0.0329393	0.803291	-0.0410054	0.967292	135.293	131.507
Glyma.09G176800	7.48922	2.90482	-0.0381037	0.954413	-0.0399237	0.968154	7.78663	7.19182
Glyma.16G151800	7.48922	2.90482	-0.0381037	0.954413	-0.0399237	0.968154	7.78663	7.19182
Glyma.07G219200	144.999	7.1799	0.0309677	0.793748	0.0390145	0.968879	143.079	146.919
Glyma.04G179100	114.501	6.83922	0.0318583	0.821569	0.0387774	0.969068	112.906	116.096
Glyma.04G107900	434.97	8.76477	0.0271583	0.702262	0.0386725	0.969151	430.211	439.728
Glyma.06G055800	300.299	8.23026	-0.0275588	0.726093	-0.0379549	0.969724	303.679	296.919
Glyma.13G204700	587.62	9.19874	-0.0260224	0.687351	-0.0378589	0.9698	593.73	581.51
Glyma.13G159700	123.91	6.95315	-0.0306847	0.811985	-0.0377898	0.969855	125.559	122.261
Glyma.07G105300	76.0007	6.24794	0.0301136	0.874683	0.034428	0.972536	74.9463	77.0552
Glyma.16G165400	8.48959	3.08569	-0.0328104	0.970703	-0.0338007	0.973036	8.75996	8.21922
Glyma.09G235400	940.371	9.87709	0.0212652	0.670384	0.031721	0.974695	932.449	948.292
Glyma.08G193700	388.764	8.60275	-0.0221906	0.708776	-0.0313084	0.975024	392.251	385.276
Glyma.16G215400	9.00329	3.17045	0.028766	0.977521	0.0294275	0.976524	8.75996	9.24662
Glyma.14G043400	393.441	8.62	0.0197253	0.708037	0.0278591	0.977775	390.305	396.577
Glyma.18G043100	50.9646	5.67142	-0.02467	0.927796	-0.0265899	0.978787	51.5864	50.3427
Glyma.02G272000	124.424	6.95912	-0.0210489	0.811446	-0.02594	0.979305	125.559	123.288
Glyma.11G032300	87.4914	6.45107	0.0218975	0.855919	0.0255836	0.979589	86.6262	88.3566
Glyma.09G062100	34.4991	5.10849	0.0230952	0.973461	0.0237248	0.981072	34.0665	34.9317
Glyma.18G206200	369.297	8.52864	-0.0168109	0.711934	-0.023613	0.981161	371.811	366.783
Glyma.17G040800	31.498	4.97719	0.0200323	0.982295	0.0203934	0.98373	31.1465	31.8495
Glyma.05G027100	179.904	7.49108	-0.0150163	0.770687	-0.0194842	0.984455	181.039	178.768
Glyma.17G018700	25.9825	4.69947	-0.0193666	0.997764	-0.01941	0.984514	26.2799	25.6851
Glyma.08G171000	3.0011	1.58549	0.0142179	0.782229	0.0181761	0.985498	2.91999	3.08221
Glyma.10G057100	975.032	9.92931	-0.0107152	0.669302	-0.0160096	0.987227	979.168	970.895
Glyma.08G106800	27.4965	4.78118	0.0152449	0.993737	0.015341	0.98776	27.2532	27.7399
Glyma.01G225000	71.4856	6.15958	0.0130112	0.882862	0.0147375	0.988242	71.053	71.9182
Glyma.13G219900	402.309	8.65216	-0.00998534	0.706673	-0.0141301	0.988726	403.931	400.687
Glyma.03G087600	216.944	7.76118	0.00960382	0.752735	0.0127586	0.98982	216.079	217.809
Glyma.03G149800	25.4958	4.67219	0.0124817	0.999024	0.0124939	0.990032	25.3065	25.6851
Glyma.17G257900	131.967	7.04403	0.00997933	0.804458	0.012405	0.990102	131.399	132.535
Glyma.18G074300	194.909	7.60666	-0.00895903	0.762763	-0.0117455	0.990629	195.639	194.179
Glyma.13G148200	1.00037	0.000527108	0.00641572	0.556676	0.0115251	0.990805	0.973329	1.0274
Glyma.18G218500	1.00037	0.000527108	0.00641572	0.556676	0.0115251	0.990805	0.973329	1.0274
Glyma.10G053300	87.9781	6.45907	0.0095343	0.855162	0.0111491	0.991104	87.5996	88.3566
Glyma.19G225800	552.337	9.1094	0.00648301	0.690048	0.00939502	0.992504	550.904	553.77
Glyma.02G177500	15.4921	3.95347	-0.0072755	1.01231	-0.00718706	0.994266	15.5733	15.411
Glyma.04G254200	91.4658	6.51516	-0.000658404	0.850055	-0.000774543	0.999382	91.4929	91.4388

## Sheet: dcl1a_1b_11r
Gene Name	baseMean	log2Mean	log2FoldChange	lfcSE	stat	pvalue	lib_5195	lib_5196	Mapped Target
Glyma.15G142400	18603.8	14.1833	3.02854	1.06377	2.84698	0.00441362	413.74	36793.8	#N/A
Glyma.16G212400	4759.13	12.2165	3.00611	1.05909	2.83838	0.00453436	149.457	9368.8	#N/A
Glyma.10G184700	3632.02	11.8266	3.01465	1.06248	2.83738	0.00454859	92.0436	7172	#N/A
Glyma.17G147500	22729	14.4722	2.98499	1.05365	2.833	0.00461133	914.968	44543	#N/A
Glyma.15G062400	3144.49	11.6186	3.01096	1.06446	2.82861	0.004675	68.3492	6220.63	#N/A
Glyma.20G167500	2441.37	11.2535	-3.00149	1.06116	-2.82851	0.00467647	4813.6	69.1303	#N/A
Glyma.02G059500	2687.89	11.3923	2.995	1.0592	2.8276	0.00468982	85.6643	5290.11	#N/A
Glyma.09G163700	2535	11.3078	2.98978	1.05862	2.82423	0.00473936	83.8417	4986.16	#N/A
Glyma.08G235400	2640.05	11.3664	2.98431	1.05763	2.82169	0.00477719	92.0436	5188.07	#N/A
Glyma.09G048700	1995.97	10.9629	2.983	1.05746	2.8209	0.0047889	70.1718	3921.77	#N/A
Glyma.08G150400	3267.04	11.6738	-2.9638	1.05413	-2.81161	0.0049294	6400.22	133.871	#N/A
Glyma.15G062500	1453.11	10.5049	2.97089	1.05799	2.80806	0.00498411	51.0341	2855.19	#N/A
Glyma.07G034900	1597.24	10.6414	-2.99052	1.06513	-2.80765	0.0049904	3160.47	34.0165	#N/A
Glyma.18G294300	1377.13	10.4274	2.96866	1.05811	2.80563	0.00502184	48.3001	2705.96	#N/A
Glyma.08G116900	1272.18	10.3131	-2.97644	1.06136	-2.80436	0.00504168	2507.05	37.3084	#N/A
Glyma.06G174800	1805.91	10.8185	-2.95361	1.0557	-2.79776	0.00514578	3540.49	71.3249	#N/A
Glyma.14G038300	958.479	9.9046	-2.96666	1.06385	-2.7886	0.00529368	1892.82	24.1407	#N/A
Glyma.05G101300	793.222	9.63158	2.96027	1.06222	2.78687	0.00532204	22.7831	1563.66	#N/A
Glyma.01G217700	3511.55	11.7779	2.92613	1.05018	2.7863	0.00533136	170.417	6852.68	Glyma.01G217700
Glyma.05G065700	6114.15	12.5779	2.97129	1.06855	2.78066	0.00542479	81.1077	12147.2	#N/A
Glyma.07G014600	954.461	9.89854	-2.96274	1.06599	-2.77933	0.00544708	1889.17	19.7515	#N/A
Glyma.08G341300	4289.63	12.0666	2.91015	1.04818	2.77637	0.00549698	223.274	8355.99	#N/A
Glyma.01G036900	5333.98	12.381	2.90476	1.04729	2.7736	0.00554399	285.244	10382.7	#N/A
Glyma.07G243500	3179.72	11.6347	2.90845	1.04869	2.77342	0.00554708	164.038	6195.39	#N/A
Glyma.15G156100	1778.87	10.7967	2.95757	1.06841	2.7682	0.0056367	25.517	3532.23	#N/A
Glyma.06G183900	1167.67	10.1894	-2.91698	1.05405	-2.7674	0.0056506	2283.77	51.5734	#N/A
Glyma.13G208000	3714.59	11.859	2.89526	1.04705	2.76516	0.00568942	202.314	7226.86	#N/A
Glyma.03G244400	839.718	9.71376	-2.94585	1.06724	-2.76024	0.00577587	1664.07	15.3623	#N/A
Glyma.04G121700	673.523	9.39558	2.92185	1.05988	2.75678	0.00583742	23.6944	1323.35	#N/A
Glyma.17G147400	760.685	9.57115	2.93771	1.06754	2.75186	0.00592579	13.6698	1507.7	#N/A
Glyma.07G243700	1060.28	10.0502	2.89422	1.05232	2.75032	0.00595366	51.0341	2069.52	#N/A
Glyma.11G130200	898.861	9.81195	-2.93612	1.06822	-2.74862	0.00598473	1783.46	14.265	#N/A
Glyma.09G037100	1305.5	10.3504	2.88527	1.05006	2.74773	0.00600094	67.4379	2543.56	#N/A
Glyma.09G049200	571.938	9.15972	2.91288	1.06119	2.74491	0.00605278	19.1378	1124.74	#N/A
Glyma.02G156800	3420.17	11.7399	-2.86532	1.04445	-2.74337	0.0060813	6636.25	204.099	#N/A
Glyma.13G161900	621.196	9.27891	-2.90388	1.05935	-2.74118	0.00612186	1219.35	23.0434	#N/A
Glyma.07G014500	39482	15.2689	-2.84607	1.04048	-2.73536	0.00623129	76378.8	2585.25	#N/A
Glyma.20G205800	7380.32	12.8495	2.84729	1.04149	2.73386	0.00625964	474.799	14285.8	#N/A
Glyma.11G062600	1220.91	10.2537	2.86004	1.04808	2.72885	0.00635563	68.3492	2373.47	#N/A
Glyma.11G062500	550.718	9.10517	2.88084	1.05773	2.72361	0.00645728	22.7831	1078.65	#N/A
Glyma.10G295300	1887.99	10.8826	2.84006	1.04398	2.72041	0.00652018	117.561	3658.42	Glyma.10G295300
Glyma.U027300	558.213	9.12467	2.87056	1.05643	2.71721	0.00658339	24.6057	1091.82	Glyma.U027300
Glyma.18G200500	584.567	9.19122	-2.86852	1.05579	-2.71694	0.00658894	1142.8	26.3354	#N/A
Glyma.08G140600	1860.56	10.8615	2.83468	1.04355	2.71638	0.00660007	117.561	3603.55	#N/A
Glyma.14G086300	1625.01	10.6662	-2.90527	1.06988	-2.7155	0.00661757	3232.46	17.5569	#N/A
Glyma.08G079100	1566.24	10.6131	2.83184	1.04408	2.71228	0.00668226	98.4228	3034.05	#N/A
Glyma.09G061500	840.732	9.7155	2.84592	1.04956	2.71153	0.00669742	46.4774	1634.99	#N/A
Glyma.02G028000	506.072	8.9832	-2.89381	1.06838	-2.70859	0.00675701	1003.37	8.77845	#N/A
Glyma.02G148200	2165.66	11.0806	2.82013	1.04163	2.70742	0.00678086	143.989	4187.32	#N/A
Glyma.12G054200	415.489	8.69867	2.87325	1.06168	2.70633	0.00680319	14.5812	816.396	#N/A
Glyma.16G043400	414.401	8.69488	-2.87684	1.06316	-2.70593	0.00681124	815.634	13.1677	#N/A
Glyma.08G342300	396.899	8.63263	-2.8802	1.06494	-2.70457	0.00683938	782.826	10.9731	#N/A
Glyma.08G341400	9460.63	13.2077	2.80296	1.03719	2.70244	0.00688317	686.226	18235	#N/A
Glyma.01G005100	464.97	8.86099	2.88663	1.06845	2.7017	0.00689866	8.2019	921.737	#N/A
Glyma.03G044900	416.14	8.70092	2.88137	1.06792	2.69812	0.00697316	8.2019	824.077	#N/A
Glyma.07G091400	926.545	9.85572	-2.8234	1.04677	-2.69724	0.00699163	1797.13	55.9626	#N/A
Glyma.04G190700	1022.98	9.99856	-2.81289	1.04505	-2.69164	0.00711023	1981.21	64.7411	#N/A
Glyma.11G238400	679.912	9.4092	-2.82511	1.04984	-2.69099	0.00712408	1321.42	38.4057	Glyma.11G238400
Glyma.13G324100	359.805	8.49107	2.86009	1.0632	2.69007	0.00714371	11.8472	707.763	#N/A
Glyma.10G251500	521.23	9.02578	-2.83299	1.05382	-2.68831	0.00718138	1016.12	26.3354	#N/A
Glyma.06G225500	397.364	8.63432	-2.84328	1.05919	-2.6844	0.00726602	778.269	16.4596	#N/A
Glyma.16G089000	1387.69	10.4385	-2.87207	1.07037	-2.68326	0.00729084	2762.22	13.1677	#N/A
Glyma.01G134600	412.829	8.6894	2.82995	1.05687	2.67767	0.0074137	19.1378	806.52	#N/A
Glyma.12G234600,Glyma.12G234700	5192.5	12.3422	2.77128	1.03503	2.67749	0.00741751	402.804	9982.2	#N/A
Glyma.11G182100	397.913	8.63631	-2.83264	1.05803	-2.67728	0.00742219	778.269	17.5569	#N/A
Glyma.03G244300	463.965	8.85787	-2.85962	1.0696	-2.67354	0.00750559	921.347	6.58384	#N/A
Glyma.09G018600	500.874	8.9683	-2.85765	1.06983	-2.67112	0.00755984	995.164	6.58384	#N/A
Glyma.12G234800	2903.45	11.5036	2.76322	1.03554	2.66839	0.00762159	226.008	5580.9	#N/A
Glyma.05G056300	1167.64	10.1894	-2.7749	1.0407	-2.66637	0.00766743	2251.88	83.3953	#N/A
Glyma.06G149100	2120.81	11.0504	2.76041	1.03631	2.66369	0.00772887	164.038	4077.59	#N/A
Glyma.09G163800	532.64	9.05702	2.84935	1.07015	2.66258	0.00775435	6.37926	1058.9	#N/A
Glyma.12G227800	387.982	8.59984	-2.81265	1.05649	-2.66227	0.00776159	757.309	18.6542	#N/A
Glyma.02G042500	1453.47	10.5053	2.75232	1.0373	2.65335	0.00796967	112.093	2794.84	#N/A
Glyma.14G092800	7995.36	12.9649	-2.73612	1.03127	-2.65315	0.00797455	15314.8	675.941	#N/A
Glyma.14G004500	329.285	8.36319	-2.81057	1.05943	-2.6529	0.00798046	644.305	14.265	#N/A
Glyma.09G051100	1420.03	10.4717	-2.75024	1.0373	-2.65135	0.00801718	2730.32	109.731	#N/A
Glyma.10G113600	395.523	8.62762	-2.83525	1.0699	-2.65002	0.00804881	785.56	5.48653	#N/A
Glyma.08G277000	1815.43	10.8261	2.74099	1.03519	2.64781	0.00810159	145.812	3485.05	#N/A
Glyma.14G038500	333.479	8.38145	-2.80135	1.05824	-2.64717	0.00811678	651.595	15.3623	#N/A
Glyma.01G137700,Glyma.01G138000	2337.94	11.191	2.73583	1.03373	2.64655	0.00813182	192.289	4483.59	#N/A
Glyma.19G076800	456.47	8.83438	2.83186	1.07028	2.64591	0.00814709	5.46793	907.473	#N/A
Glyma.08G107300	3186.03	11.6375	2.72914	1.0322	2.64402	0.00819288	268.84	6103.22	#N/A
Glyma.17G138500	2417.53	11.2393	-2.72929	1.03306	-2.64194	0.00824331	4633.16	201.904	#N/A
Glyma.13G150700	429.093	8.74515	-2.77385	1.05125	-2.63862	0.0083245	832.949	25.2381	#N/A
Glyma.16G195600	259.225	8.01806	2.80917	1.06522	2.63716	0.00836039	8.2019	510.248	#N/A
Glyma.17G140400	5971.65	12.5439	2.71554	1.02973	2.63712	0.00836125	525.833	11417.5	#N/A
Glyma.03G168000	422.054	8.72128	2.76616	1.05063	2.63285	0.00846709	25.517	818.591	#N/A
Glyma.10G261000	558.194	9.12462	-2.81773	1.07062	-2.63186	0.00849184	1110.9	5.48653	#N/A
Glyma.08G235300	854.69	9.73926	2.73377	1.03935	2.63028	0.00853148	65.6152	1643.77	#N/A
Glyma.10G184600	1539.48	10.5882	2.7169	1.03381	2.62805	0.00858767	129.408	2949.56	#N/A
Glyma.12G176900	257.858	8.01043	2.80799	1.06866	2.62758	0.00859937	5.46793	510.248	#N/A
Glyma.02G005800	246.606	7.94606	2.79655	1.06492	2.62607	0.0086376	8.2019	485.009	#N/A
-	353.416	8.46523	2.80833	1.07031	2.62383	0.0086946	4.55661	702.276	#N/A
Glyma.16G153400	371.95	8.53896	2.76035	1.05221	2.62339	0.00870605	21.8717	722.028	#N/A
Glyma.16G019900	987.622	9.94782	2.71702	1.03666	2.62093	0.00876911	80.1964	1895.05	#N/A
Glyma.13G068800	1203.3	10.2328	2.7094	1.03457	2.61886	0.00882237	101.157	2305.44	#N/A
Glyma.03G158700	427.457	8.73963	-2.74706	1.04896	-2.61885	0.00882257	827.481	27.4327	#N/A
Glyma.05G057700,Glyma.05G057800	14262.7	13.8	2.68627	1.02621	2.61766	0.00885346	1345.11	27180.3	#N/A
Glyma.08G244800	237.279	7.89044	2.78613	1.06467	2.61689	0.00887361	8.2019	466.355	#N/A
Glyma.18G019000	278.158	8.11976	-2.76862	1.05895	-2.6145	0.00893588	543.148	13.1677	Glyma.18G019000
Glyma.10G192900	773.861	9.59593	2.7114	1.03828	2.61143	0.0090165	61.9699	1485.75	#N/A
Glyma.19G008700	293.836	8.19887	-2.75633	1.05662	-2.60864	0.0090903	572.31	15.3623	#N/A
Glyma.13G349300	809.608	9.66108	2.70284	1.0371	2.60616	0.00915637	66.5265	1552.69	#N/A
Glyma.07G193600	618.779	9.27328	-2.70754	1.04045	-2.60227	0.00926081	1189.28	48.2815	#N/A
Glyma.16G095900	313.067	8.29033	2.74142	1.05374	2.6016	0.009279	18.2264	607.908	#N/A
Glyma.13G035900	428.554	8.74333	-2.72264	1.0468	-2.60092	0.00929743	827.481	29.6273	#N/A
Glyma.17G230700	10365.2	13.3395	-2.66398	1.02437	-2.6006	0.0093061	19711	1019.4	#N/A
Glyma.18G186800	264.032	8.04457	-2.74961	1.05836	-2.59798	0.00937735	514.897	13.1677	#N/A
Glyma.11G070500	233.252	7.86575	2.7577	1.06183	2.59713	0.00940059	10.0245	456.48	#N/A
Glyma.09G025200	362.437	8.50158	2.72547	1.04964	2.59658	0.00941574	23.6944	701.179	#N/A
-	271.741	8.08609	2.74138	1.05668	2.59434	0.00947737	14.5812	528.902	#N/A
Glyma.02G269700	604.653	9.23996	-2.69663	1.03977	-2.59348	0.0095009	1161.02	48.2815	#N/A
Glyma.15G157100	351.901	8.45902	-2.71918	1.04985	-2.59006	0.00959587	680.758	23.0434	#N/A
Glyma.06G031100	292.86	8.19407	2.72792	1.05392	2.58835	0.0096436	17.3151	568.405	#N/A
Glyma.13G048800	5212.05	12.3476	2.64987	1.02387	2.58808	0.00965114	523.099	9901	#N/A
Glyma.05G180600	295.845	8.2087	-2.72547	1.05376	-2.58641	0.0096981	574.133	17.5569	#N/A
Glyma.11G051000	315.624	8.30207	-2.71932	1.05193	-2.58508	0.00973568	611.497	19.7515	#N/A
Glyma.12G188900	209.846	7.71319	2.74906	1.0639	2.58394	0.00976779	8.2019	411.49	#N/A
Glyma.03G261500	203.783	7.67089	-2.75436	1.06623	-2.58326	0.00978712	400.982	6.58384	#N/A
Glyma.03G029400	1524.64	10.5743	2.65616	1.02835	2.58293	0.00979658	145.812	2903.47	#N/A
Glyma.18G065700	1352.35	10.4012	-2.65601	1.02908	-2.58096	0.0098526	2576.31	128.385	#N/A
Glyma.13G270100	10746	13.3915	2.63515	1.02163	2.57935	0.00989861	1117.28	20374.8	#N/A
Glyma.08G197600	268.357	8.06801	2.72128	1.05521	2.5789	0.00991142	15.4925	521.221	#N/A
Glyma.02G119600	202.965	7.66508	-2.74109	1.06451	-2.57498	0.0100247	398.248	7.68115	#N/A
Glyma.06G103900	219.089	7.77538	2.7542	1.0702	2.57355	0.0100661	3.64529	434.533	#N/A
Glyma.17G165300	374.684	8.54953	2.6918	1.04619	2.57296	0.0100833	27.3397	722.028	#N/A
Glyma.14G140900	306.028	8.25752	-2.75475	1.07081	-2.57259	0.010094	608.763	3.29192	#N/A
Glyma.06G219900	568.656	9.15141	-2.66669	1.03792	-2.56928	0.0101911	1089.03	48.2815	#N/A
Glyma.18G061100	20707	14.3378	2.61947	1.01976	2.56872	0.0102074	2223.63	39190.3	#N/A
Glyma.02G287400	251.367	7.97365	-2.71185	1.05616	-2.56764	0.0102392	488.469	14.265	#N/A
Glyma.19G105100	375.744	8.55361	-2.74817	1.07093	-2.56615	0.0102834	748.196	3.29192	#N/A
Glyma.14G171100	185.528	7.5355	2.73963	1.06887	2.5631	0.0103741	4.55661	366.5	#N/A
Glyma.07G096900	345.707	8.43341	-2.68048	1.04689	-2.56042	0.0104545	666.177	25.2381	#N/A
Glyma.19G145200	320.832	8.32567	2.68352	1.04834	2.55977	0.0104742	22.7831	618.881	#N/A
Glyma.07G150400	925.913	9.85473	-2.74121	1.07096	-2.55957	0.0104801	1846.34	5.48653	#N/A
Glyma.05G124800	659.928	9.36616	2.64585	1.03415	2.55847	0.0105134	60.1473	1259.71	#N/A
Glyma.14G041300	691.61	9.43381	-2.73967	1.07097	-2.55812	0.0105241	1378.83	4.38923	Glyma.14G041300
Glyma.03G147700	410.337	8.68066	2.66633	1.04248	2.55767	0.0105377	32.8076	787.866	#N/A
-	509.876	8.994	2.73866	1.07097	2.55716	0.0105529	3.64529	1016.11	#N/A
Glyma.18G226800	183.092	7.51643	-2.73175	1.06903	-2.55536	0.0106077	361.795	4.38923	#N/A
Glyma.15G211500	1618.42	10.6604	2.61705	1.02444	2.55462	0.0106303	167.683	3069.17	#N/A
Glyma.02G188300	308.52	8.26922	-2.6755	1.04868	-2.5513	0.0107323	595.094	21.9461	#N/A
Glyma.12G091100	201.226	7.65267	-2.72698	1.0704	-2.54763	0.0108456	399.159	3.29192	#N/A
Glyma.17G084600	304.875	8.25207	-2.66988	1.04845	-2.54649	0.0108812	587.803	21.9461	#N/A
Glyma.03G143700	1071.88	10.0659	2.61319	1.02667	2.5453	0.0109184	109.359	2034.41	#N/A
Glyma.06G113200	710.218	9.47212	-2.62563	1.03165	-2.54509	0.010925	1352.4	68.033	#N/A
Glyma.03G132900	192.568	7.58922	-2.72238	1.07034	-2.54348	0.0109753	381.844	3.29192	#N/A
Glyma.13G183200	604.03	9.23848	-2.62278	1.03328	-2.5383	0.0111391	1151	57.0599	#N/A
Glyma.12G173800	178.359	7.47864	-2.69595	1.06379	-2.53429	0.0112674	349.036	7.68115	#N/A
Glyma.02G308600	166.688	7.38101	-2.70873	1.06884	-2.53428	0.0112678	328.987	4.38923	#N/A
Glyma.07G195300	746.224	9.54347	2.60743	1.02938	2.53301	0.0113087	74.7284	1417.72	#N/A
Glyma.10G180500	394.333	8.62327	2.63509	1.04048	2.53257	0.011323	33.7189	754.947	#N/A
Glyma.01G012100	613.329	9.26052	-2.6131	1.03223	-2.53151	0.0113573	1167.4	59.2546	#N/A
Glyma.16G189500	771.202	9.59096	-2.60385	1.02881	-2.53092	0.0113764	1464.5	77.9088	#N/A
Glyma.13G350300	176.081	7.46009	-2.69111	1.06372	-2.52991	0.0114092	344.48	7.68115	#N/A
Glyma.13G082300	169.153	7.40218	-2.69503	1.06542	-2.52955	0.011421	331.721	6.58384	#N/A
Glyma.04G020500	181.641	7.50495	-2.6822	1.06198	-2.52565	0.0115485	354.504	8.77845	#N/A
Glyma.08G309700	168.418	7.3959	-2.69888	1.0702	-2.52186	0.0116737	333.544	3.29192	#N/A
Glyma.15G052000	165.052	7.36677	-2.68621	1.06532	-2.52151	0.0116853	323.519	6.58384	#N/A
Glyma.01G042100	260.303	8.02405	2.64343	1.04941	2.51898	0.0117696	19.1378	501.469	#N/A
Glyma.08G189800	228.677	7.83717	-2.64914	1.0532	-2.51532	0.0118923	441.991	15.3623	#N/A
Glyma.13G324900	155.845	7.28397	-2.68198	1.06698	-2.5136	0.0119504	306.204	5.48653	#N/A
Glyma.17G030400	891.58	9.80022	2.57504	1.02469	2.51299	0.0119713	96.6002	1686.56	#N/A
Glyma.13G242100	1014.54	9.98662	2.5695	1.02307	2.51155	0.0120201	112.093	1916.99	#N/A
Glyma.09G186500	182.646	7.5129	-2.66158	1.06007	-2.51075	0.0120476	355.416	9.87576	#N/A
Glyma.19G161100	341.978	8.41776	-2.61311	1.0414	-2.50922	0.0120998	654.329	29.6273	#N/A
Glyma.08G009900	357.657	8.48243	-2.60665	1.04	-2.5064	0.0121969	683.492	31.8219	#N/A
Glyma.19G212300	635.685	9.31217	2.57679	1.02841	2.5056	0.0122245	66.5265	1204.84	#N/A
Glyma.09G202000	244.876	7.93591	-2.68198	1.07097	-2.50425	0.0122711	487.557	2.19461	#N/A
Glyma.08G326000	253.078	7.98344	-2.68187	1.07097	-2.50416	0.0122743	503.961	2.19461	#N/A
Glyma.08G178200	243.053	7.92513	-2.68187	1.07097	-2.50415	0.0122747	483.912	2.19461	#N/A
Glyma.05G065300	164.866	7.36515	2.68064	1.0707	2.50363	0.0122927	2.73397	326.997	#N/A
Glyma.11G129900	258.564	8.01438	2.62357	1.04793	2.50356	0.012295	20.0491	497.08	#N/A
Glyma.17G140300	2146.9	11.068	2.54132	1.01598	2.50134	0.0123725	257.904	4035.89	#N/A
Glyma.20G204500	302.745	8.24196	-2.67792	1.07092	-2.50057	0.0123992	603.295	2.19461	Glyma.20G204500
Glyma.08G078900	144.38	7.17372	2.67107	1.06834	2.50019	0.0124125	4.55661	284.202	#N/A
Glyma.06G170300	535.951	9.06596	-2.57621	1.03072	-2.49943	0.0124392	1017.04	54.8653	#N/A
Glyma.09G277800	431.353	8.75273	2.5862	1.03475	2.49933	0.0124427	41.9208	820.785	#N/A
Glyma.14G209400	290.479	8.18229	-2.61055	1.04453	-2.49926	0.0124454	556.818	24.1407	#N/A
Glyma.08G342200	149.011	7.21927	-2.66629	1.06686	-2.4992	0.0124474	292.534	5.48653	#N/A
Glyma.08G179700	3743.41	11.8701	2.53132	1.01325	2.49822	0.0124817	462.952	7023.86	#N/A
Glyma.09G184600	729.467	9.5107	-2.55823	1.02524	-2.49524	0.012587	1378.83	80.1034	#N/A
Glyma.06G100300	270.244	8.07812	-2.60987	1.04607	-2.49494	0.012598	518.542	21.9461	Glyma.06G100300
Glyma.07G193500	192.019	7.58511	-2.67104	1.07096	-2.49405	0.0126294	381.844	2.19461	#N/A
Glyma.16G064200	361.414	8.49751	2.58877	1.03808	2.49381	0.0126382	33.7189	689.109	#N/A
Glyma.03G170900	346.944	8.43856	-2.66957	1.07085	-2.49294	0.0126691	691.694	2.19461	#N/A
Glyma.15G221300	828.55	9.69445	-2.55084	1.02323	-2.49292	0.0126697	1563.83	93.2711	Glyma.15G221300
Glyma.06G065400	145.635	7.18621	-2.66579	1.07006	-2.49124	0.0127296	287.978	3.29192	#N/A
Glyma.15G089000	257.848	8.01038	-2.60489	1.04673	-2.48859	0.0128252	494.848	20.8488	#N/A
Glyma.08G341700	183.362	7.51855	-2.66466	1.07096	-2.4881	0.0128427	364.529	2.19461	#N/A
Glyma.17G242400	257.393	8.00783	-2.60397	1.0467	-2.48779	0.0128541	493.937	20.8488	#N/A
Glyma.03G180900	182.45	7.51136	-2.66386	1.07096	-2.48736	0.0128695	362.706	2.19461	#N/A
Glyma.04G063800	282.733	8.1433	-2.59629	1.04393	-2.48702	0.0128818	541.325	24.1407	#N/A
Glyma.15G124700	291.028	8.18501	-2.59369	1.04308	-2.48656	0.0128985	556.818	25.2381	#N/A
Glyma.18G103000	367.96	8.52341	-2.57858	1.03706	-2.48643	0.0129033	700.807	35.1138	#N/A
Glyma.11G171400	2320.31	11.1801	2.51977	1.01359	2.48598	0.0129195	289.801	4350.82	#N/A
Glyma.18G249800	139.349	7.12256	-2.65536	1.06851	-2.4851	0.0129516	274.308	4.38923	#N/A
Glyma.15G203500	515.641	9.01022	2.55708	1.02942	2.484	0.0129915	54.6793	976.603	#N/A
Glyma.01G112600	221.024	7.78806	-2.61026	1.05091	-2.4838	0.012999	425.588	16.4596	Glyma.01G112600
Glyma.19G151100	139.897	7.12822	2.64879	1.06674	2.48307	0.0130254	5.46793	274.327	#N/A
Glyma.17G049800	423.746	8.72706	-2.56495	1.03336	-2.48215	0.0130591	804.698	42.795	#N/A
Glyma.15G026500	6603.8	12.6891	-2.50474	1.00959	-2.48094	0.0131035	12348.4	859.191	#N/A
Glyma.02G268200	238.357	7.89698	2.59871	1.04783	2.48009	0.0131348	19.1378	457.577	#N/A
Glyma.12G206600	714.068	9.47992	-2.53849	1.02366	-2.47982	0.013145	1346.93	81.2007	#N/A
Glyma.01G154900	1261.99	10.3015	-2.52186	1.01702	-2.47966	0.0131507	2370.35	153.623	#N/A
Glyma.01G019200	7381.58	12.8497	2.50063	1.00903	2.47826	0.0132024	967.824	13795.3	#N/A
Glyma.15G043600	310.9	8.28031	-2.57788	1.04035	-2.47791	0.0132156	593.271	28.53	#N/A
Glyma.08G104100	243.174	7.92585	-2.59454	1.04728	-2.4774	0.0132343	466.597	19.7515	#N/A
Glyma.12G141900	186.886	7.54602	2.61091	1.05505	2.47467	0.0133358	12.7585	361.014	#N/A
Glyma.20G142000	426.685	8.73703	-2.6485	1.07067	-2.47369	0.0133727	851.175	2.19461	#N/A
Glyma.01G221400	144.091	7.17084	-2.6332	1.06477	-2.47301	0.0133979	281.599	6.58384	#N/A
Glyma.19G159000	158.403	7.30745	-2.62346	1.06108	-2.47245	0.013419	308.027	8.77845	#N/A
Glyma.05G124900	139.804	7.12726	2.6306	1.06506	2.46991	0.0135146	6.37926	273.229	#N/A
Glyma.06G065000	470.419	8.8778	-2.54333	1.02973	-2.46991	0.0135148	890.362	50.4761	#N/A
Glyma.03G137900	1984.59	10.9546	2.49566	1.01189	2.46633	0.0136507	256.993	3712.19	#N/A
Glyma.03G176300	1201.57	10.2307	2.50485	1.01567	2.46621	0.0136552	150.368	2252.77	#N/A
Glyma.04G079600	2191.3	11.0976	-2.49377	1.01132	-2.46587	0.0136682	4097.31	285.3	#N/A
Glyma.06G321600	421.747	8.72023	2.54279	1.03132	2.46558	0.0136792	44.6548	798.839	#N/A
Glyma.20G205700	201.17	7.65227	2.64016	1.0709	2.46536	0.0136877	1.82264	400.517	#N/A
Glyma.08G015600	286.109	8.16042	-2.56653	1.04119	-2.465	0.0137013	545.882	26.3354	#N/A
Glyma.18G033200	283.468	8.14704	2.63874	1.07073	2.46442	0.0137234	1.82264	565.113	#N/A
Glyma.15G077600	228.044	7.83317	-2.58193	1.04785	-2.46403	0.0137385	437.435	18.6542	#N/A
Glyma.02G048400,Glyma.02G048600	129.324	7.01485	-2.62947	1.0684	-2.46112	0.0138504	254.259	4.38923	#N/A
Glyma.06G286800	131.946	7.04381	2.63411	1.07061	2.46039	0.0138784	2.73397	261.159	#N/A
Glyma.01G097400	308.706	8.27009	2.63385	1.07066	2.46003	0.0138927	1.82264	615.589	#N/A
Glyma.14G145800,Glyma.14G145900	369.727	8.53032	2.54238	1.03364	2.45962	0.0139082	38.2755	701.179	#N/A
Glyma.13G346700	362.139	8.5004	2.54206	1.03401	2.45844	0.0139541	37.3642	686.914	#N/A
Glyma.06G158800	240.989	7.91282	-2.56879	1.04541	-2.45721	0.0140019	461.129	20.8488	#N/A
Glyma.08G266500	138.168	7.11028	-2.61539	1.06462	-2.45665	0.0140239	269.751	6.58384	#N/A
Glyma.04G113400	140.809	7.13759	2.61213	1.06332	2.45658	0.0140266	7.29058	274.327	#N/A
Glyma.10G140200	129.752	7.01961	2.62985	1.0706	2.45643	0.0140325	2.73397	256.77	#N/A
Glyma.13G213300	2112.75	11.0449	2.48109	1.01019	2.45607	0.0140464	280.687	3944.82	#N/A
Glyma.04G242000	216.104	7.75558	-2.57572	1.04873	-2.45604	0.0140479	414.652	17.5569	#N/A
Glyma.11G254700	383.918	8.58465	-2.53382	1.03237	-2.45436	0.0141137	727.235	40.6003	#N/A
Glyma.04G153700	136.801	7.09593	-2.61108	1.06458	-2.45268	0.0141797	267.017	6.58384	#N/A
Glyma.08G240100	143.729	7.1672	-2.60625	1.06265	-2.45259	0.0141833	279.776	7.68115	#N/A
Glyma.19G014600	164.577	7.36262	2.59233	1.05718	2.45212	0.0142016	10.9359	318.219	#N/A
Glyma.18G259500	150.656	7.23512	-2.60018	1.06075	-2.45126	0.0142359	292.534	8.77845	#N/A
Glyma.15G071200	4844.84	12.2422	2.46514	1.00614	2.4501	0.0142818	669.822	9019.86	#N/A
Glyma.11G066500	123.763	6.95144	-2.61921	1.06996	-2.44796	0.0143669	244.234	3.29192	#N/A
Glyma.12G114900	128.961	7.0108	-2.61049	1.06649	-2.44774	0.0143754	252.436	5.48653	#N/A
Glyma.14G094800	135.973	7.08718	-2.6183	1.07092	-2.4449	0.0144891	269.751	2.19461	#N/A
Glyma.04G049200	1360.35	10.4098	2.47334	1.01177	2.44458	0.0145022	180.442	2540.26	#N/A
Glyma.12G009200	163.145	7.35001	-2.58257	1.05705	-2.44318	0.0145587	315.318	10.9731	#N/A
Glyma.02G205800	170.529	7.41387	-2.57729	1.05537	-2.44209	0.0146026	328.987	12.0704	#N/A
Glyma.08G339400	133.155	7.05697	-2.59917	1.06449	-2.44171	0.0146178	259.727	6.58384	#N/A
Glyma.15G012000	206.173	7.68771	2.55862	1.04831	2.44071	0.0146583	17.3151	395.03	#N/A
Glyma.04G007300	1171.48	10.1941	2.47123	1.0126	2.44048	0.0146679	154.925	2188.03	#N/A
Glyma.14G009900	121.122	6.92032	-2.60499	1.06832	-2.4384	0.0147525	237.855	4.38923	#N/A
Glyma.16G023600	168.706	7.39837	-2.57175	1.05525	-2.43709	0.0148061	325.342	12.0704	#N/A
Glyma.16G023000	416.53	8.70228	2.50493	1.02816	2.43632	0.0148376	47.3888	785.671	#N/A
Glyma.03G142100	745.824	9.54269	2.47884	1.01748	2.43625	0.0148404	94.7775	1396.87	#N/A
Glyma.10G046000	118.23	6.88545	2.60433	1.07058	2.43264	0.0149894	2.73397	233.726	#N/A
Glyma.16G209100	127.771	6.99742	-2.60448	1.07092	-2.432	0.0150155	253.348	2.19461	#N/A
Glyma.16G162400	117.133	6.872	2.60158	1.07058	2.43008	0.0150955	2.73397	231.532	#N/A
Glyma.10G142100	342.174	8.41858	-2.50769	1.03233	-2.42916	0.0151337	647.039	37.3084	#N/A
Glyma.11G044200	141.543	7.1451	-2.56989	1.06036	-2.42359	0.015368	274.308	8.77845	#N/A
Glyma.01G123400	154.702	7.27334	2.56075	1.05661	2.42354	0.0153699	10.9359	298.467	#N/A
Glyma.18G120000	114.194	6.83535	-2.59244	1.06992	-2.42302	0.0153922	225.097	3.29192	#N/A
Glyma.04G235400	148.471	7.21404	-2.56379	1.05845	-2.4222	0.0154267	287.067	9.87576	#N/A
Glyma.05G002000	120.76	6.91599	-2.58249	1.06634	-2.42182	0.0154431	236.032	5.48653	#N/A
Glyma.U032500	514.711	9.00762	2.47341	1.02182	2.4206	0.0154951	63.7926	965.63	#N/A
Glyma.14G038200	933.864	9.86707	-2.45051	1.01255	-2.42015	0.0155143	1741.54	126.19	#N/A
Glyma.07G083900	203.336	7.66773	2.53087	1.04648	2.41845	0.015587	18.2264	388.447	#N/A
Glyma.15G161100	113.376	6.82497	-2.57865	1.06825	-2.41389	0.015783	222.363	4.38923	#N/A
Glyma.06G220700	300.606	8.23173	2.49549	1.03383	2.41384	0.0157854	32.8076	568.405	Glyma.06G220700
Glyma.07G049900	1132.49	10.1453	-2.43689	1.00955	-2.41383	0.015786	2106.98	158.012	#N/A
Glyma.05G094900	110.549	6.78854	2.58384	1.07057	2.41352	0.0157991	2.73397	218.364	#N/A
Glyma.06G302200	110.549	6.78854	-2.58096	1.06992	-2.4123	0.0158522	217.806	3.29192	#N/A
Glyma.16G021200	315.559	8.30177	-2.48919	1.03242	-2.41102	0.0159081	596.005	35.1138	#N/A
Glyma.02G028800	396.23	8.63019	2.4742	1.0263	2.4108	0.0159177	47.3888	745.071	#N/A
Glyma.13G130600	115.468	6.85135	-2.57891	1.07091	-2.40814	0.016034	228.742	2.19461	#N/A
Glyma.09G207500	151.298	7.24125	-2.5435	1.05638	-2.40776	0.0160508	291.623	10.9731	#N/A
Glyma.13G212400	187.305	7.54924	-2.5212	1.04834	-2.40495	0.0161745	358.15	16.4596	#N/A
Glyma.06G031000	281.589	8.13745	2.48408	1.03434	2.40162	0.0163227	30.985	532.194	#N/A
Glyma.12G015300	257.272	8.00715	2.49015	1.03703	2.40124	0.0163397	27.3397	487.204	#N/A
Glyma.02G190900	165.396	7.36978	2.52385	1.05185	2.39943	0.0164205	13.6698	317.122	#N/A
Glyma.20G196900	162.876	7.34763	-2.52451	1.05272	-2.39809	0.0164807	312.584	13.1677	#N/A
Glyma.15G052700	7324.6	12.8385	2.39347	0.998139	2.39793	0.0164879	1133.69	13515.5	#N/A
Glyma.14G150100	744.894	9.54089	2.42292	1.01211	2.39392	0.0166693	103.891	1385.9	#N/A
Glyma.01G132600	108.633	6.76332	-2.56166	1.07091	-2.39203	0.0167554	215.072	2.19461	#N/A
Glyma.05G022100	545.054	9.09026	2.43272	1.01714	2.39172	0.0167695	72.9058	1017.2	#N/A
Glyma.01G198100	112.102	6.80867	-2.54883	1.0662	-2.39057	0.0168223	218.717	5.48653	#N/A
Glyma.12G135300	118.119	6.88409	-2.54304	1.0641	-2.38985	0.0168551	229.653	6.58384	#N/A
Glyma.13G173500	5768.28	12.4939	2.38246	0.997349	2.38879	0.0169038	905.854	10630.7	#N/A
Glyma.02G023900	731.82	9.51534	2.41666	1.01171	2.38869	0.0169084	102.979	1360.66	Glyma.02G023900
Glyma.16G145600	553.098	9.11139	2.42757	1.01643	2.38832	0.0169256	74.7284	1031.47	#N/A
Glyma.17G030300	1611.8	10.6545	2.39501	1.0029	2.38808	0.0169368	243.323	2980.28	#N/A
Glyma.10G283800	273.722	8.09657	-2.46887	1.03394	-2.38783	0.0169481	516.72	30.7246	#N/A
Glyma.13G333100	110.735	6.79097	-2.54308	1.06618	-2.38522	0.0170688	215.983	5.48653	#N/A
Glyma.11G042500	217.443	7.7645	-2.55003	1.07003	-2.38314	0.0171658	433.789	1.09731	#N/A
Glyma.03G179900	150.935	7.23779	-2.51178	1.0541	-2.38287	0.0171784	289.801	12.0704	#N/A
Glyma.04G255400	234.303	7.87223	-2.54846	1.06995	-2.38184	0.0172263	467.508	1.09731	#N/A
Glyma.13G075900	191.015	7.57754	-2.54867	1.07014	-2.38162	0.0172365	380.933	1.09731	#N/A
Glyma.10G176500	311.663	8.28384	2.45097	1.02913	2.3816	0.0172378	37.3642	585.962	#N/A
Glyma.07G115500	238.859	7.90002	-2.54788	1.06993	-2.38135	0.0172491	476.622	1.09731	#N/A
Glyma.04G109900	186.458	7.54271	-2.54791	1.07015	-2.38088	0.0172713	371.82	1.09731	#N/A
Glyma.18G127900	124.256	6.95717	2.52549	1.06083	2.38068	0.0172808	8.2019	240.31	#N/A
Glyma.08G341600	441.908	8.7876	-2.42769	1.02021	-2.3796	0.0173313	825.658	58.1572	#N/A
Glyma.18G004000	414.196	8.69417	-2.43078	1.02167	-2.37922	0.0173491	774.624	53.768	#N/A
Glyma.03G121500,Glyma.03G121600	177.801	7.47412	-2.54593	1.07018	-2.37897	0.0173611	354.504	1.09731	#N/A
Glyma.15G110200	262.238	8.03473	-2.46044	1.03427	-2.37891	0.0173638	494.848	29.6273	#N/A
Glyma.18G036400	12851	13.6496	-2.36444	0.994517	-2.37747	0.0174317	23621.5	2080.49	#N/A
Glyma.17G183700	128.329	7.0037	-2.51942	1.05978	-2.37729	0.0174401	247.88	8.77845	#N/A
Glyma.11G060100	170.352	7.41238	-2.49338	1.04898	-2.37695	0.0174564	325.342	15.3623	#N/A
Glyma.08G117500	165.954	7.37464	-2.54132	1.07021	-2.37459	0.0175683	330.81	1.09731	#N/A
Glyma.14G176400	335.887	8.39183	2.43645	1.0262	2.37426	0.0175841	41.9208	629.854	#N/A
Glyma.17G126300	183.297	7.51804	-2.48271	1.04595	-2.37364	0.0176135	349.036	17.5569	#N/A
Glyma.08G330700	1250.6	10.2884	2.3805	1.00308	2.37319	0.0176352	191.378	2309.83	#N/A
Glyma.08G071100	98.7018	6.625	-2.53772	1.0699	-2.37191	0.0176965	194.112	3.29192	#N/A
Glyma.17G226100	299.249	8.2252	-2.4401	1.02931	-2.37063	0.017758	562.286	36.2111	#N/A
Glyma.12G051800	101.529	6.66574	-2.53099	1.06817	-2.36946	0.0178139	198.668	4.38923	#N/A
Glyma.10G238100	174.546	7.44746	-2.48022	1.04723	-2.36837	0.0178664	332.633	16.4596	#N/A
Glyma.19G260400	399.066	8.64048	-2.41834	1.02122	-2.36809	0.0178801	745.462	52.6707	#N/A
Glyma.08G341800	215.658	7.7526	-2.4609	1.03949	-2.36741	0.0179132	408.272	23.0434	#N/A
-	336.892	8.39614	2.42646	1.02523	2.36675	0.017945	42.8322	630.951	#N/A
Glyma.06G081100	417.572	8.70588	-2.41293	1.01986	-2.36595	0.0179838	779.181	55.9626	#N/A
Glyma.08G109400	524.661	9.03524	2.4	1.01459	2.36548	0.0180065	73.8171	975.506	#N/A
Glyma.15G143600	269.259	8.07285	-2.44068	1.0319	-2.36522	0.0180191	506.695	31.8219	#N/A
Glyma.18G256900	233.773	7.86896	2.44755	1.0359	2.36273	0.0181407	26.4283	441.117	#N/A
Glyma.03G226000	1957.69	10.9349	-2.35785	0.998075	-2.3624	0.0181571	3601.55	313.83	Glyma.03G226000
Glyma.13G327100	226.78	7.82515	-2.44877	1.03709	-2.36119	0.0182164	428.322	25.2381	#N/A
Glyma.02G080200	300.141	8.2295	2.42682	1.02784	2.36108	0.0182219	37.3642	562.918	#N/A
Glyma.19G259300	2798.73	11.4506	2.35066	0.995805	2.36056	0.0182474	456.573	5140.88	#N/A
Glyma.02G028600,Glyma.02G028700	2406.46	11.2327	2.35015	0.996317	2.35884	0.0183322	391.869	4421.05	#N/A
Glyma.09G038500	385.303	8.58985	-2.4074	1.02089	-2.35814	0.0183667	719.033	51.5734	#N/A
Glyma.09G269600	890.687	9.79878	2.36434	1.00437	2.35405	0.0185699	137.61	1643.77	#N/A
Glyma.18G193400	2908.14	11.5059	2.34122	0.994677	2.35375	0.0185852	481.178	5335.1	#N/A
Glyma.20G090500	94.1452	6.55682	-2.51827	1.06991	-2.35372	0.0185868	184.998	3.29192	#N/A
Glyma.12G096900	94.9635	6.5693	-2.51876	1.07092	-2.35195	0.0186755	187.732	2.19461	#N/A
Glyma.18G215100	131.323	7.03698	-2.51719	1.07027	-2.35193	0.0186764	261.55	1.09731	#N/A
Glyma.01G096200	93.2339	6.54278	-2.51416	1.06991	-2.34987	0.0187798	183.176	3.29192	#N/A
Glyma.01G178800	299.5	8.22641	2.41218	1.02659	2.34971	0.0187881	38.2755	560.724	#N/A
Glyma.15G223600	840.407	9.71494	2.3599	1.00452	2.34927	0.0188101	130.319	1550.49	#N/A
Glyma.20G139400	161.369	7.33422	2.46147	1.04787	2.34902	0.0188227	15.4925	307.246	#N/A
Glyma.10G254300	154.767	7.27395	-2.46567	1.04987	-2.34856	0.0188462	295.268	14.265	#N/A
Glyma.08G174900	90.7975	6.50458	2.51402	1.07059	2.34826	0.0188612	2.73397	178.861	#N/A
Glyma.18G052600	108.094	6.75614	-2.49809	1.06386	-2.34814	0.0188672	209.604	6.58384	#N/A
Glyma.05G169100	2101.48	11.0372	2.33644	0.995457	2.3471	0.0189202	348.125	3854.84	#N/A
Glyma.03G149300	387.898	8.59953	2.38854	1.01882	2.34441	0.0190572	53.768	722.028	#N/A
Glyma.11G062700	120.871	6.91733	2.4813	1.05866	2.34381	0.0190879	9.11322	232.629	#N/A
Glyma.03G132700	12587.1	13.6197	2.31881	0.989645	2.34307	0.0191256	2173.5	23000.6	#N/A
Glyma.18G272100	159.872	7.32077	-2.45566	1.04807	-2.34304	0.0191274	304.382	15.3623	#N/A
Glyma.09G048900	220.466	7.78441	2.50439	1.06933	2.34202	0.0191798	0.911322	440.02	#N/A
Glyma.09G080100	6604.86	12.6893	2.31811	0.990297	2.34083	0.0192411	1138.24	12071.5	#N/A
Glyma.15G127500	121.299	6.92242	-2.50474	1.07026	-2.34031	0.0192676	241.5	1.09731	#N/A
Glyma.03G139900	106.271	6.73161	-2.48914	1.06381	-2.33983	0.0192927	205.959	6.58384	#N/A
Glyma.07G178500	324.728	8.34309	2.39022	1.02274	2.33708	0.019435	43.7435	605.713	#N/A
Glyma.10G007000	88.0542	6.46032	2.50183	1.07059	2.33686	0.0194464	2.73397	173.374	#N/A
Glyma.18G266200	356.866	8.47924	-2.38158	1.02006	-2.33474	0.0195569	664.354	49.3788	#N/A
Glyma.07G013600	146.193	7.19173	2.45204	1.05033	2.33455	0.0195669	13.6698	278.716	#N/A
Glyma.17G165500	92.8061	6.53615	2.49133	1.06784	2.33306	0.0196449	4.55661	181.056	#N/A
Glyma.12G100500	3175.31	11.6327	2.3079	0.990836	2.32925	0.019846	551.35	5799.27	#N/A
Glyma.17G072200	188.132	7.5556	-2.42242	1.04034	-2.32848	0.0198865	355.416	20.8488	#N/A
Glyma.05G073600	150184	17.1964	-2.29713	0.98654	-2.32847	0.0198871	273571	26797.3	#N/A
Glyma.19G255800	116.482	6.86396	-2.46612	1.05926	-2.32816	0.0199037	224.185	8.77845	#N/A
Glyma.16G145500	187.695	7.55225	2.42123	1.04001	2.32808	0.0199076	20.9604	354.43	#N/A
Glyma.20G156500	91.9599	6.52293	-2.48443	1.06814	-2.32593	0.0200223	179.531	4.38923	#N/A
Glyma.19G180700	141.46	7.14425	-2.44263	1.05108	-2.32391	0.0201301	269.751	13.1677	#N/A
Glyma.17G238200	109.452	6.77415	-2.48544	1.07023	-2.32235	0.0202143	217.806	1.09731	#N/A
Glyma.01G123100	164.475	7.36173	2.42566	1.0445	2.32232	0.0202156	17.3151	311.635	#N/A
Glyma.03G126800	84.7623	6.40535	2.48621	1.07061	2.32224	0.02022	2.73397	166.791	#N/A
Glyma.11G233300	439.36	8.77926	2.35187	1.01295	2.3218	0.0202439	65.6152	813.104	#N/A
Glyma.03G252500	107.731	6.75129	-2.45932	1.06141	-2.31703	0.020502	207.782	7.68115	#N/A
Glyma.15G158200	183.855	7.52242	2.40796	1.03957	2.31631	0.0205415	20.9604	346.749	#N/A
Glyma.19G142700	120.22	6.90954	-2.44793	1.05695	-2.31604	0.0205563	230.565	9.87576	#N/A
Glyma.05G034500	2995.01	11.5483	2.2894	0.989026	2.3148	0.0206239	533.124	5456.91	#N/A
Glyma.08G250300	162.28	7.34235	2.41718	1.04427	2.3147	0.0206291	17.3151	307.246	#N/A
Glyma.08G182300	920.287	9.84594	2.31142	0.998614	2.31463	0.0206332	154.013	1686.56	#N/A
Glyma.09G150400	388.075	8.60019	2.34894	1.01507	2.31408	0.0206636	57.4133	718.736	#N/A
Glyma.06G307900	385.768	8.59159	-2.34752	1.01522	-2.31233	0.0207598	714.477	57.0599	#N/A
Glyma.10G172700	3778.88	11.8837	2.28362	0.987699	2.31206	0.0207743	679.846	6877.92	#N/A
Glyma.01G221900	84.4833	6.40059	-2.47602	1.07094	-2.312	0.0207774	166.772	2.19461	#N/A
Glyma.10G019800	299.258	8.22525	-2.36127	1.0222	-2.30999	0.0208889	556.818	41.6976	#N/A
Glyma.06G021200	156.775	7.29255	-2.41442	1.04553	-2.30927	0.0209285	297.091	16.4596	#N/A
Glyma.11G178300	288.889	8.17437	2.36151	1.02288	2.3087	0.0209603	40.0982	537.68	#N/A
Glyma.20G031700	93.8755	6.55268	-2.46035	1.06598	-2.30806	0.0209956	182.264	5.48653	#N/A
Glyma.02G154500	358.512	8.48588	-2.34587	1.01661	-2.30755	0.0210243	664.354	52.6707	#N/A
Glyma.11G025600	1199	10.2276	2.29427	0.994442	2.3071	0.0210494	207.782	2190.22	#N/A
Glyma.10G203000	105.453	6.72046	-2.44723	1.06134	-2.3058	0.0211218	203.225	7.68115	#N/A
Glyma.15G128700	2173.01	11.0855	2.2814	0.989421	2.30579	0.0211222	389.135	3956.89	Glyma.15G128700
Glyma.03G045600	1215.64	10.2475	2.29204	0.994096	2.30565	0.0211302	211.427	2219.85	#N/A
Glyma.08G211000	117.319	6.87429	2.466	1.0696	2.30553	0.0211371	0.911322	233.726	#N/A
Glyma.09G203500	7842.55	12.9371	2.26973	0.984772	2.30483	0.0211763	1445.36	14239.7	#N/A
Glyma.06G090500	1522.82	10.5725	-2.28587	0.991882	-2.30458	0.0211903	2776.8	268.84	#N/A
Glyma.04G004500	391.729	8.61371	2.33596	1.01363	2.30454	0.0211921	59.236	724.222	#N/A
Glyma.04G131100	116.222	6.86073	2.46451	1.0696	2.30415	0.0212144	0.911322	231.532	#N/A
Glyma.03G130300	259.513	8.01966	-2.36301	1.026	-2.30313	0.0212717	483.912	35.1138	#N/A
Glyma.07G097000	82.205	6.36115	-2.46531	1.07094	-2.30199	0.0213356	162.215	2.19461	#N/A
Glyma.05G150400	2508.13	11.2924	2.27409	0.988012	2.30168	0.0213532	454.75	4561.5	#N/A
Glyma.15G034400	98.5158	6.62228	-2.46188	1.07017	-2.30045	0.0214226	195.934	1.09731	#N/A
Glyma.03G104800	82.7537	6.37075	-2.46103	1.06996	-2.30011	0.0214419	162.215	3.29192	#N/A
Glyma.12G076700	116.575	6.86511	-2.4297	1.05675	-2.29922	0.0214926	223.274	9.87576	#N/A
Glyma.11G022300	154.041	7.26717	-2.40324	1.04526	-2.29919	0.021494	291.623	16.4596	#N/A
Glyma.18G055500	1044.69	10.0289	2.28598	0.994735	2.29808	0.0215575	182.264	1907.12	#N/A
Glyma.15G031400	81.2937	6.34507	-2.46086	1.07095	-2.29784	0.0215711	160.393	2.19461	#N/A
Glyma.13G090300	1666.39	10.7025	2.27398	0.990003	2.29694	0.0216222	299.825	3032.96	#N/A
Glyma.20G114200	868.081	9.76169	2.28979	0.996962	2.29677	0.0216318	149.457	1586.71	#N/A
Glyma.11G164700	982.787	9.94073	-2.28507	0.995277	-2.29591	0.0216809	1794.39	171.18	#N/A
Glyma.05G116300	81.8423	6.35478	-2.45583	1.06997	-2.29524	0.0217192	160.393	3.29192	#N/A
Glyma.06G022500	128.152	7.00172	-2.41552	1.05248	-2.29509	0.0217281	244.234	12.0704	#N/A
Glyma.09G027900	103.175	6.68895	-2.4347	1.06126	-2.29416	0.0217815	198.668	7.68115	#N/A
Glyma.17G119400	103.175	6.68895	-2.4347	1.06126	-2.29416	0.0217815	198.668	7.68115	#N/A
Glyma.20G189600	94.8705	6.56789	-2.45249	1.07014	-2.29175	0.0219203	188.644	1.09731	#N/A
Glyma.17G163500	80.931	6.33862	-2.45053	1.06997	-2.29028	0.0220053	158.57	3.29192	#N/A
Glyma.13G255800	151.307	7.24134	-2.39175	1.04497	-2.28882	0.0220899	286.155	16.4596	#N/A
Glyma.13G028200	921277	19.8133	-2.24223	0.980386	-2.28708	0.0221909	1.66562e+06	176929	#N/A
Glyma.12G057400	132.346	7.04817	-2.40148	1.05034	-2.28639	0.0222312	251.525	13.1677	#N/A
Glyma.14G081300	78.8201	6.30049	2.44754	1.07093	2.28544	0.0222871	1.82264	155.818	#N/A
Glyma.12G071000	137.452	7.10278	-2.39243	1.04834	-2.2821	0.0224834	260.638	14.265	#N/A
Glyma.16G216300	83.758	6.38815	-2.43723	1.06816	-2.28171	0.0225062	163.127	4.38923	#N/A
Glyma.18G096700	92.6201	6.53325	2.4274	1.06398	2.28143	0.0225229	6.37926	178.861	#N/A
Glyma.03G190200	118.946	6.89416	-2.40506	1.05435	-2.2811	0.0225428	226.919	10.9731	#N/A
Glyma.04G108500	77.6484	6.27888	-2.44209	1.07095	-2.2803	0.02259	153.102	2.19461	#N/A
Glyma.18G113100	167.079	7.38439	-2.37131	1.04001	-2.28008	0.0226027	314.406	19.7515	#N/A
Glyma.15G206800	142.715	7.15699	2.38456	1.04607	2.27954	0.0226353	15.4925	269.937	#N/A
Glyma.08G316000	77.1741	6.27005	2.43955	1.07092	2.27799	0.0227269	1.82264	152.526	#N/A
Glyma.01G062400	112.018	6.80759	-2.40558	1.0565	-2.27694	0.0227899	214.161	9.87576	Glyma.01G062400
Glyma.08G199800	112.018	6.80759	-2.40558	1.0565	-2.27694	0.0227899	214.161	9.87576	#N/A
Glyma.15G167800	292.906	8.1943	2.3191	1.01862	2.27672	0.0228032	43.7435	542.069	#N/A
Glyma.04G198100	136.773	7.09564	2.38372	1.04749	2.27564	0.0228676	14.5812	258.964	#N/A
Glyma.04G206700	111.563	6.80171	-2.40309	1.05647	-2.27463	0.0229282	213.249	9.87576	#N/A
Glyma.09G036900	88.4913	6.46746	-2.43386	1.07008	-2.27447	0.0229379	175.885	1.09731	#N/A
Glyma.18G044900	200.444	7.64706	-2.34609	1.03201	-2.27332	0.0230071	374.553	26.3354	#N/A
Glyma.10G297000	2518.69	11.2985	2.23664	0.983878	2.27329	0.0230089	480.267	4557.11	#N/A
Glyma.02G215700	88.0356	6.46002	-2.43241	1.07007	-2.27312	0.0230188	174.974	1.09731	#N/A
Glyma.15G223900	76.0768	6.24939	2.43404	1.07092	2.27286	0.0230347	1.82264	150.331	#N/A
Glyma.U027400	2206.15	11.1073	2.23771	0.98457	2.27278	0.0230396	419.208	3993.1	#N/A
Glyma.06G303200	7792.95	12.928	2.22539	0.979834	2.2712	0.0231352	1522.82	14063.1	#N/A
Glyma.15G129200	1594.52	10.6389	2.24076	0.986656	2.27106	0.0231432	299.825	2889.21	#N/A
Glyma.09G124200	134.718	7.07379	-2.37953	1.04809	-2.27035	0.0231866	255.17	14.265	#N/A
Glyma.17G064900	448.854	8.8101	2.28257	1.00573	2.26957	0.0232336	74.7284	822.98	#N/A
Glyma.18G225100	169.906	7.40859	-2.35577	1.03819	-2.26912	0.0232613	318.963	20.8488	#N/A
Glyma.05G126900	159.9	7.32103	2.36053	1.04029	2.2691	0.0232623	19.1378	300.662	#N/A
Glyma.19G001900	86.6686	6.43744	-2.42796	1.07006	-2.269	0.0232685	172.24	1.09731	#N/A
Glyma.01G144700	174.435	7.44654	2.35195	1.03668	2.26874	0.0232843	21.8717	326.997	#N/A
Glyma.06G235100	75.3701	6.23592	-2.42951	1.07096	-2.26854	0.0232965	148.546	2.19461	#N/A
Glyma.17G092800	2617.77	11.3541	2.22981	0.982966	2.26845	0.0233017	503.961	4731.59	#N/A
Glyma.15G131300,Glyma.15G131400	447.757	8.80657	2.28078	1.00559	2.26809	0.0233239	74.7284	820.785	#N/A
Glyma.19G000900	215.76	7.75329	-2.33196	1.02852	-2.2673	0.0233717	401.893	29.6273	#N/A
Glyma.09G134600	601.287	9.23191	-2.26267	0.998903	-2.26515	0.0235033	1097.23	105.341	#N/A
Glyma.02G214900	76.3744	6.25502	-2.4224	1.07001	-2.2639	0.0235805	149.457	3.29192	#N/A
Glyma.14G089800	201.904	7.65753	-2.32878	1.03029	-2.26031	0.0238021	376.376	27.4327	#N/A
Glyma.03G224100	131.984	7.04422	-2.36622	1.04783	-2.2582	0.0239332	249.702	14.265	#N/A
Glyma.07G149600	1737.64	10.7629	-2.2215	0.984053	-2.2575	0.023977	3139.51	335.776	#N/A
Glyma.18G273200	703.522	9.45845	2.2454	0.994785	2.25717	0.0239973	127.585	1279.46	#N/A
Glyma.07G262700	356.708	8.4786	2.27864	1.01006	2.25595	0.0240737	58.3246	655.092	#N/A
Glyma.16G106400	90.3232	6.49702	-2.3984	1.06351	-2.25517	0.0241225	174.063	6.58384	#N/A
Glyma.15G024600	799.685	9.64329	2.23717	0.992314	2.2545	0.0241646	147.634	1451.74	#N/A
Glyma.09G092700	34210.1	15.0621	2.19996	0.97589	2.25431	0.0241767	6931.52	61488.7	#N/A
Glyma.18G085400	74.5517	6.22017	-2.41032	1.07003	-2.25257	0.0242863	145.812	3.29192	#N/A
Glyma.16G164800	78.5411	6.29538	2.40461	1.06786	2.25179	0.0243355	4.55661	152.526	#N/A
Glyma.01G081700	95.4285	6.57635	-2.38858	1.06103	-2.25119	0.0243737	183.176	7.68115	#N/A
Glyma.17G168300	211.455	7.7242	2.31139	1.02705	2.25051	0.0244166	30.0736	392.836	#N/A
Glyma.02G028400	94.9728	6.56944	-2.38568	1.06102	-2.24848	0.0245455	182.264	7.68115	#N/A
Glyma.14G177600	78.29	6.29076	-2.4012	1.0682	-2.2479	0.0245823	152.191	4.38923	Glyma.14G177600
Glyma.14G212200	301.769	8.2373	2.27847	1.01402	2.24697	0.0246423	48.3001	555.237	#N/A
Glyma.08G273100	251.218	7.9728	2.2911	1.02012	2.24592	0.0247093	38.2755	464.161	#N/A
Glyma.10G021600	71.2691	6.15521	-2.40501	1.07097	-2.24565	0.0247266	140.344	2.19461	#N/A
Glyma.15G256300	1227.21	10.2612	2.21292	0.985466	2.24556	0.0247321	237.855	2216.56	#N/A
Glyma.20G017900	955.466	9.90006	-2.21871	0.988444	-2.24465	0.0247903	1728.78	182.153	#N/A
Glyma.15G065600	111.656	6.80291	-2.36525	1.05386	-2.24436	0.0248091	212.338	10.9731	#N/A
Glyma.11G070600	1485.07	10.5363	2.20682	0.983373	2.24413	0.0248242	291.623	2678.53	#N/A
Glyma.09G281900	1149.69	10.167	2.20995	0.985682	2.24205	0.0249583	223.274	2076.1	#N/A
Glyma.08G180400	93.6058	6.54853	-2.37686	1.06098	-2.24024	0.0250752	179.531	7.68115	#N/A
Glyma.13G213200	70.3578	6.13664	-2.39922	1.07097	-2.24024	0.0250755	138.521	2.19461	#N/A
Glyma.07G258500	379.129	8.56654	-2.25328	1.00637	-2.23902	0.0251549	693.516	64.7411	#N/A
Glyma.02G092500	501.041	8.96879	2.23489	0.998867	2.23742	0.0252589	90.2209	911.862	#N/A
Glyma.08G325600	165.656	7.37205	2.3165	1.0355	2.23707	0.0252818	21.8717	309.44	#N/A
Glyma.05G191000	174.797	7.44954	2.311	1.0332	2.23673	0.0253037	23.6944	325.9	#N/A
Glyma.03G039800	76.4674	6.25677	-2.38826	1.06821	-2.23575	0.0253685	148.546	4.38923	#N/A
Glyma.18G003700	68.9443	6.10736	2.39419	1.07088	2.23572	0.0253699	1.82264	136.066	#N/A
Glyma.06G120300	2123.29	11.0521	2.18823	0.97922	2.23467	0.0254392	430.144	3816.43	#N/A
Glyma.01G208000	71.8178	6.16627	-2.39124	1.07007	-2.23467	0.0254393	140.344	3.29192	#N/A
Glyma.18G228700	71.8178	6.16627	-2.39124	1.07007	-2.23467	0.0254393	140.344	3.29192	#N/A
Glyma.11G162200	1.01949e+06	19.9594	-2.17309	0.972487	-2.23457	0.0254457	1.82509e+06	213887	#N/A
Glyma.03G026600	81.6563	6.35149	2.38723	1.06922	2.23268	0.02557	0.911322	162.401	#N/A
Glyma.01G217600	434.859	8.7644	2.23432	1.00145	2.23109	0.0256753	77.4624	792.255	#N/A
Glyma.02G016400	148.304	7.21241	-2.31904	1.03998	-2.22989	0.0257545	277.953	18.6542	#N/A
Glyma.19G011700	4081.64	11.9949	2.17484	0.97532	2.22988	0.0257555	847.53	7315.74	#N/A
Glyma.03G201500	98.3763	6.62024	2.35785	1.05758	2.22947	0.0257823	9.11322	187.639	#N/A
Glyma.16G202500	86.2223	6.42999	-2.37076	1.06346	-2.2293	0.0257941	165.861	6.58384	Glyma.16G202500
Glyma.20G152600	80.6613	6.33381	-2.37577	1.06593	-2.22882	0.0258257	155.836	5.48653	#N/A
Glyma.02G195300	208.618	7.70472	2.28433	1.02507	2.22845	0.0258503	30.985	386.252	#N/A
Glyma.08G362000	70.9065	6.14785	-2.38461	1.07008	-2.22844	0.0258511	138.521	3.29192	#N/A
Glyma.14G220200	70.9065	6.14785	-2.38461	1.07008	-2.22844	0.0258511	138.521	3.29192	#N/A
Glyma.10G242300	75.2771	6.23414	-2.38399	1.06986	-2.22831	0.0258597	149.457	1.09731	#N/A
Glyma.13G342000	319.874	8.32136	-2.25048	1.01005	-2.22808	0.0258751	585.98	53.768	#N/A
Glyma.11G198500	126.348	6.98126	2.33138	1.04646	2.22788	0.0258886	14.5812	238.116	#N/A
Glyma.13G046700	223.423	7.80363	-2.27627	1.02247	-2.22624	0.0259984	412.829	34.0165	#N/A
Glyma.02G303200	124.693	6.96224	-2.32855	1.04713	-2.22374	0.0261658	235.121	14.265	#N/A
Glyma.14G191300	222.511	7.79774	-2.2733	1.02233	-2.22364	0.0261724	411.006	34.0165	#N/A
Glyma.08G079200	116.11	6.85935	2.33402	1.04981	2.22327	0.0261977	12.7585	219.461	#N/A
Glyma.01G040200	509.68	8.99345	-2.21529	0.996651	-2.22273	0.0262338	924.992	94.3684	#N/A
Glyma.02G015800	69.9951	6.12918	-2.37783	1.07009	-2.22208	0.0262778	136.698	3.29192	Glyma.02G015800
Glyma.11G121800	784.314	9.61529	2.19529	0.988026	2.22189	0.0262905	153.102	1415.53	#N/A
Glyma.04G020000	135.359	7.08065	-2.31774	1.04324	-2.22167	0.0263053	254.259	16.4596	#N/A
Glyma.05G161900	73.4544	6.19878	-2.37563	1.06982	-2.22059	0.0263787	145.812	1.09731	#N/A
Glyma.19G261400	73.4544	6.19878	-2.37563	1.06982	-2.22059	0.0263787	145.812	1.09731	#N/A
Glyma.04G033500	450.788	8.81631	-2.21844	0.999255	-2.2201	0.026412	819.279	82.298	#N/A
Glyma.07G025800	66.6567	6.05868	2.37557	1.07073	2.21864	0.0265114	2.73397	130.579	#N/A
Glyma.16G164200	6370.21	12.6371	2.15676	0.972287	2.21824	0.0265387	1356.96	11383.5	#N/A
Glyma.11G196500	66.7125	6.05989	-2.37467	1.07097	-2.2173	0.0266023	131.23	2.19461	#N/A
Glyma.08G200200	339.933	8.4091	-2.23111	1.00666	-2.21636	0.0266671	620.611	59.2546	#N/A
Glyma.01G007500	199.933	7.64337	2.27123	1.02528	2.21524	0.0267437	30.0736	369.792	#N/A
Glyma.05G187700	100.627	6.65287	-2.33795	1.05588	-2.21422	0.0268134	191.378	9.87576	#N/A
Glyma.09G269500	363.739	8.50676	2.22334	1.00412	2.21422	0.0268138	64.7039	662.773	#N/A
Glyma.08G037900	159.621	7.31851	2.29042	1.03466	2.2137	0.0268496	21.8717	297.37	#N/A
Glyma.15G186100	8630.07	13.0752	2.14718	0.970724	2.21194	0.0269709	1862.74	15397.4	#N/A
Glyma.03G247500	319.679	8.32048	2.22886	1.00775	2.21172	0.0269858	55.5907	583.767	#N/A
Glyma.17G244200	813.011	9.66713	2.17994	0.985912	2.21109	0.0270297	162.215	1463.81	#N/A
Glyma.01G004200	1453.88	10.5057	2.16386	0.978701	2.21095	0.0270391	301.648	2606.1	#N/A
Glyma.17G147600	109.07	6.76912	2.3238	1.05146	2.21008	0.0270999	11.8472	206.294	#N/A
Glyma.01G127100	75.0725	6.23021	2.36255	1.06905	2.20995	0.0271088	0.911322	149.234	#N/A
-	60118.9	15.8755	-2.14089	0.968898	-2.20961	0.0271323	107120	13118.3	#N/A
Glyma.12G197400	76.8022	6.26307	2.35494	1.06596	2.20922	0.0271591	5.46793	148.136	#N/A
Glyma.07G054800	170.185	7.41096	-2.27926	1.03177	-2.20908	0.0271689	316.229	24.1407	#N/A
Glyma.14G222500	993.137	9.95585	-2.17109	0.982807	-2.20907	0.0271696	1784.37	201.904	#N/A
Glyma.15G057600	248.586	7.9576	-2.24497	1.01636	-2.20884	0.0271855	456.573	40.6003	#N/A
Glyma.15G156900	609.693	9.25194	-2.18837	0.990837	-2.20861	0.0272019	1100.88	118.509	#N/A
Glyma.03G030400	127.064	6.98942	-2.30721	1.04482	-2.20823	0.0272279	238.766	15.3623	#N/A
Glyma.19G098500	135.945	7.08688	2.29929	1.04128	2.20815	0.027234	17.3151	254.575	Glyma.19G098500
Glyma.06G032100	65.3455	6.03002	-2.36485	1.07097	-2.20813	0.0272349	128.496	2.19461	#N/A
Glyma.18G226900,Glyma.18G227000	185.501	7.53528	-2.26866	1.02785	-2.20719	0.0273009	343.569	27.4327	#N/A
Glyma.13G181000	919.682	9.84499	2.16992	0.983407	2.20653	0.0273466	186.821	1652.54	#N/A
Glyma.15G018100	67.7168	6.08144	-2.36023	1.07013	-2.20556	0.0274145	132.142	3.29192	#N/A
Glyma.01G061100	142.38	7.1536	-2.2907	1.03923	-2.20423	0.0275081	266.106	18.6542	#N/A
Glyma.11G236600	306.697	8.26067	2.21988	1.00791	2.20246	0.0276327	53.768	559.626	#N/A
Glyma.07G134100	82.1213	6.35968	-2.34097	1.06342	-2.20137	0.02771	157.659	6.58384	Glyma.07G134100
Glyma.06G083200	76.5604	6.25853	-2.34484	1.06595	-2.19976	0.0278239	147.634	5.48653	Glyma.06G083200
Glyma.09G142900	68.8978	6.10639	-2.35282	1.06969	-2.19953	0.0278405	136.698	1.09731	#N/A
Glyma.14G164900	68.8978	6.10639	-2.35282	1.06969	-2.19953	0.0278405	136.698	1.09731	#N/A
Glyma.11G238300	102.58	6.6806	2.31592	1.05326	2.19881	0.0278916	10.9359	194.223	#N/A
Glyma.20G142200	66.8055	6.0619	-2.35292	1.07014	-2.1987	0.0278993	130.319	3.29192	#N/A
Glyma.19G107700	63.9786	5.99952	-2.35468	1.07097	-2.19863	0.0279043	125.762	2.19461	#N/A
Glyma.19G119300	81.6656	6.35166	-2.33752	1.06341	-2.19813	0.02794	156.747	6.58384	#N/A
Glyma.04G030400	92.3318	6.52876	-2.3247	1.05824	-2.19676	0.0280376	175.885	8.77845	#N/A
Glyma.19G046000	76.1047	6.24991	-2.34124	1.06595	-2.19638	0.0280649	146.723	5.48653	#N/A
Glyma.06G319500	2968.03	11.5353	2.1334	0.971512	2.19596	0.0280946	647.039	5289.02	#N/A
Glyma.03G215800	785.764	9.61795	2.1614	0.984283	2.19592	0.0280978	160.393	1411.14	#N/A
Glyma.12G233700	67.9865	6.08718	-2.3479	1.06966	-2.19499	0.0281645	134.876	1.09731	#N/A
Glyma.08G041100	378.682	8.56484	-2.19613	1.00061	-2.1948	0.0281777	687.137	70.2276	#N/A
Glyma.12G054300	62.3605	5.96256	2.35005	1.07082	2.19463	0.0281901	1.82264	122.898	#N/A
Glyma.09G062900	30954.8	14.9179	2.1216	0.966792	2.19447	0.0282017	6911.47	54998.1	#N/A
Glyma.08G341200	193.349	7.59506	2.24668	1.0242	2.19359	0.0282649	30.0736	356.625	#N/A
Glyma.15G256200	289.968	8.17975	2.21235	1.00865	2.19338	0.0282798	51.0341	528.902	#N/A
Glyma.17G223000	123.875	6.95274	-2.28963	1.04448	-2.19214	0.0283697	232.387	15.3623	#N/A
Glyma.11G107000	165.628	7.3718	-2.25968	1.03108	-2.19158	0.0284101	307.116	24.1407	#N/A
Glyma.06G102100	1627.62	10.6685	2.13331	0.974448	2.18925	0.0285789	351.77	2903.47	#N/A
Glyma.18G165700	62.6116	5.96836	-2.34412	1.07097	-2.18877	0.0286133	123.029	2.19461	#N/A
Glyma.17G180500	169.822	7.40788	-2.25254	1.02956	-2.18787	0.0286794	314.406	25.2381	#N/A
Glyma.02G072200	187.407	7.55003	2.24215	1.02486	2.18775	0.0286879	29.1623	345.652	#N/A
Glyma.02G029900	90.9649	6.50724	-2.31498	1.05819	-2.18768	0.0286929	173.151	8.77845	#N/A
Glyma.12G055200	310.036	8.27629	-2.19974	1.00583	-2.187	0.0287425	564.109	55.9626	#N/A
Glyma.12G221000	997.07	9.96155	-2.1411	0.979402	-2.18613	0.028806	1783.46	210.683	#N/A
Glyma.08G010400	73.5102	6.19987	2.32842	1.06598	2.18429	0.0289408	5.46793	141.553	#N/A
Glyma.17G030200	5308.39	12.3741	2.11292	0.967491	2.18391	0.0289685	1192.01	9424.77	#N/A
Glyma.20G083800	474.957	8.89165	-2.16861	0.993014	-2.18387	0.0289718	856.643	93.2711	#N/A
Glyma.04G139100	818.749	9.67728	-2.14379	0.981899	-2.18331	0.0290131	1466.32	171.18	#N/A
Glyma.08G199300	1989.68	10.9583	2.12063	0.971798	2.18217	0.0290969	438.346	3541.01	#N/A
Glyma.04G030900	1330.63	10.3779	2.12619	0.975061	2.18057	0.0292153	288.889	2372.38	#N/A
Glyma.07G258700	218.141	7.76912	-2.2198	1.01803	-2.18047	0.0292223	400.071	36.2111	#N/A
Glyma.17G233500	84.4926	6.40075	-2.31243	1.06077	-2.17996	0.0292606	161.304	7.68115	#N/A
Glyma.15G068600	301.741	8.23717	-2.19239	1.00581	-2.17974	0.0292771	548.616	54.8653	#N/A
Glyma.18G106300	355.165	8.47234	-2.18014	1.00045	-2.17916	0.0293195	643.394	66.9357	#N/A
Glyma.10G064200	167.544	7.38839	-2.24263	1.0292	-2.17901	0.0293309	309.85	25.2381	#N/A
Glyma.07G258800	61.2446	5.93651	-2.33317	1.07097	-2.17855	0.0293652	120.295	2.19461	#N/A
Glyma.10G107900	217.936	7.76776	2.21652	1.01749	2.17841	0.0293757	36.4529	399.42	#N/A
Glyma.11G130900	392.817	8.61771	-2.17094	0.997177	-2.17709	0.0294741	709.92	75.7142	#N/A
Glyma.17G127000	141.562	7.14529	-2.25662	1.03671	-2.17671	0.0295019	263.372	19.7515	#N/A
Glyma.06G092900	90.1465	6.4942	2.30098	1.05722	2.17644	0.0295222	9.11322	171.18	#N/A
Glyma.10G276600	741.789	9.53486	2.13719	0.982329	2.17563	0.0295829	155.836	1327.74	#N/A
Glyma.09G126200	526.8	9.04111	2.15192	0.989193	2.17543	0.029598	106.625	946.976	#N/A
Glyma.02G266600	60.7889	5.92574	-2.32943	1.07097	-2.17506	0.0296259	119.383	2.19461	#N/A
Glyma.07G255300	60.7889	5.92574	-2.32943	1.07097	-2.17506	0.0296259	119.383	2.19461	#N/A
Glyma.02G059200	486.581	8.92654	2.15543	0.991014	2.17497	0.029632	97.5115	875.651	#N/A
Glyma.04G216900	115.924	6.85703	2.27202	1.04537	2.17341	0.0297497	14.5812	217.267	#N/A
Glyma.12G017300	115.924	6.85703	2.27202	1.04537	2.17341	0.0297497	14.5812	217.267	#N/A
Glyma.15G213700	63.8856	5.99742	-2.32411	1.06951	-2.17305	0.0297766	126.674	1.09731	#N/A
Glyma.13G298700	195.897	7.61395	-2.21987	1.02163	-2.17287	0.0297899	359.972	31.8219	#N/A
Glyma.07G183200	140.651	7.13597	-2.25195	1.03658	-2.17248	0.0298196	261.55	19.7515	#N/A
Glyma.09G210400	276.893	8.11319	2.18901	1.00762	2.17247	0.0298205	50.1227	503.664	#N/A
Glyma.18G181700	145.449	7.18437	2.24681	1.03451	2.17186	0.0298662	20.9604	269.937	#N/A
Glyma.20G129900	483.838	8.91838	2.15089	0.990632	2.17123	0.0299139	97.5115	870.164	#N/A
Glyma.06G266700	308.52	8.26922	2.17921	1.00369	2.17118	0.0299172	57.4133	559.626	#N/A
Glyma.17G195100	408.226	8.67322	-2.16035	0.995222	-2.17072	0.0299521	736.348	80.1034	#N/A
Glyma.03G261600	140.195	7.13129	-2.2496	1.03652	-2.17034	0.0299807	260.638	19.7515	#N/A
Glyma.11G014700	63.1602	5.98094	-2.32197	1.07021	-2.16964	0.0300338	123.029	3.29192	#N/A
Glyma.18G208300	155.055	7.27664	-2.23784	1.03167	-2.16914	0.0300723	287.067	23.0434	#N/A
Glyma.20G158700	62.9742	5.97669	-2.31843	1.06948	-2.16782	0.0301728	124.851	1.09731	#N/A
Glyma.18G281400	314.918	8.29883	2.17331	1.00256	2.16775	0.0301774	59.236	570.599	#N/A
Glyma.20G162000	77.5647	6.27733	-2.30505	1.0634	-2.16763	0.030187	148.546	6.58384	#N/A
Glyma.12G014400	339.031	8.40527	-2.16731	1.00026	-2.16674	0.0302546	613.32	64.7411	#N/A
Glyma.14G165000	62.5186	5.96621	-2.31553	1.06946	-2.16515	0.0303765	123.94	1.09731	#N/A
Glyma.01G239600	1088.21	10.0877	2.11041	0.974982	2.16456	0.030421	239.678	1936.75	Glyma.01G239600
Glyma.08G057300	72.0038	6.17	-2.30727	1.066	-2.16443	0.0304316	138.521	5.48653	#N/A
Glyma.20G089100	59.5242	5.89541	2.31645	1.07081	2.16326	0.0305209	2.73397	116.314	#N/A
Glyma.16G076900	128.617	7.00694	-2.2496	1.03992	-2.16325	0.030522	239.678	17.5569	#N/A
Glyma.20G057500	1215.34	10.2471	-2.10577	0.973504	-2.16308	0.0305348	2160.75	269.937	#N/A
Glyma.03G077900	118.407	6.88761	-2.25785	1.04387	-2.16296	0.030544	221.451	15.3623	Glyma.03G077900
Glyma.13G251600	64.0994	6.00224	2.3096	1.06861	2.16131	0.0306716	0.911322	127.288	#N/A
Glyma.13G106600	133.267	7.05818	-2.24343	1.03801	-2.16127	0.0306744	247.88	18.6542	#N/A
Glyma.18G059600	148.127	7.21069	-2.23177	1.03291	-2.16066	0.0307219	274.308	21.9461	#N/A
Glyma.15G140200	58.9663	5.88182	-2.31398	1.07097	-2.16064	0.0307233	115.738	2.19461	#N/A
Glyma.09G262800	61.6073	5.94503	-2.30962	1.06942	-2.1597	0.030796	122.117	1.09731	#N/A
Glyma.16G062600	1935.54	10.9185	2.09079	0.968455	2.1589	0.0308582	441.991	3429.08	#N/A
Glyma.07G006900	6390.72	12.6418	-2.07907	0.963112	-2.1587	0.0308736	11285.8	1495.63	#N/A
Glyma.08G018300	187.221	7.5486	2.20413	1.02149	2.15776	0.0309464	30.985	343.457	#N/A
Glyma.19G187400	3467.58	11.7597	2.08203	0.964923	2.15771	0.0309502	805.609	6129.55	#N/A
Glyma.06G310000	752.566	9.55567	2.11302	0.979427	2.15741	0.0309741	163.127	1342.01	#N/A
Glyma.13G312800	100.292	6.64806	2.26646	1.05078	2.15694	0.0310102	11.8472	188.737	#N/A
Glyma.02G032700	58.5106	5.87063	-2.30999	1.07097	-2.15692	0.031012	114.827	2.19461	#N/A
Glyma.07G155500	418.753	8.70995	2.13967	0.992331	2.1562	0.0310678	84.753	752.752	#N/A
Glyma.03G214800	150.201	7.23075	2.2234	1.03133	2.15586	0.0310942	22.7831	277.619	#N/A
Glyma.17G061400	274.057	8.09833	2.16849	1.00587	2.15583	0.031097	51.0341	497.08	#N/A
Glyma.11G063400	58.4269	5.86856	2.30632	1.07083	2.15377	0.031258	2.73397	114.12	#N/A
Glyma.16G214200	95.4471	6.57663	2.26682	1.05279	2.15316	0.0313058	10.9359	179.958	#N/A
Glyma.17G140200	2751.96	11.4262	2.07846	0.965325	2.15312	0.031309	640.66	4863.26	#N/A
Glyma.19G003600	145.356	7.18345	2.22242	1.03251	2.15243	0.0313634	21.8717	268.84	#N/A
Glyma.19G233900	501.199	8.96924	2.12465	0.987128	2.15235	0.0313696	104.802	897.597	#N/A
Glyma.06G270500	126.339	6.98116	-2.23665	1.03962	-2.15141	0.0314436	235.121	17.5569	#N/A
Glyma.06G050100	3210.72	11.6487	2.07379	0.964194	2.1508	0.031492	752.752	5668.69	#N/A
Glyma.07G202500	208.572	7.7044	-2.18551	1.01632	-2.15043	0.0315213	380.933	36.2111	#N/A
Glyma.19G022500	111.023	6.79472	-2.24804	1.04576	-2.14968	0.0315803	207.782	14.265	#N/A
Glyma.15G032300	315.968	8.30364	-2.14874	1.00016	-2.1484	0.0316818	570.488	61.4492	#N/A
Glyma.13G212900	325.268	8.34548	-2.14662	0.999181	-2.14837	0.031684	586.892	63.6438	#N/A
Glyma.13G230100	59.7846	5.9017	-2.2973	1.06933	-2.14836	0.0316853	118.472	1.09731	#N/A
Glyma.08G303800	881.946	9.78455	-2.09581	0.975582	-2.14827	0.0316925	1567.47	196.418	#N/A
Glyma.14G054000	61.3562	5.93914	2.29346	1.06846	2.14651	0.0318326	0.911322	121.801	#N/A
Glyma.12G069300	57.1436	5.83652	-2.29772	1.07096	-2.14547	0.0319152	112.093	2.19461	Glyma.12G069300
Glyma.03G148100	383.89	8.58455	-2.13148	0.993543	-2.14534	0.031926	689.871	77.9088	#N/A
Glyma.13G088900	99.9014	6.64243	-2.25086	1.05028	-2.1431	0.0321054	187.732	12.0704	#N/A
Glyma.02G242900	127.074	6.98952	2.22422	1.03802	2.14275	0.0321332	18.2264	235.921	#N/A
Glyma.15G267000	303.48	8.24546	-2.14263	1.00062	-2.14132	0.0322484	547.705	59.2546	#N/A
Glyma.08G094400	178.535	7.48007	2.18654	1.02161	2.1403	0.0323303	30.0736	326.997	#N/A
Glyma.02G063900	893.961	9.80407	2.08344	0.97393	2.13921	0.0324185	202.314	1585.61	#N/A
Glyma.09G093000	656.217	9.35803	2.09347	0.97915	2.13805	0.0325126	144.9	1167.53	#N/A
Glyma.20G027200	461.659	8.85068	-2.1109	0.987347	-2.13795	0.0325211	825.658	97.6603	#N/A
Glyma.05G007100	787.317	9.6208	-2.08636	0.975891	-2.1379	0.0325245	1397.97	176.666	#N/A
Glyma.07G205400	59.5149	5.89518	-2.28804	1.07029	-2.13778	0.0325346	115.738	3.29192	#N/A
Glyma.06G235500	2968.29	11.5354	2.05734	0.962501	2.13749	0.0325579	709.009	5227.57	#N/A
Glyma.15G186300	277.619	8.11696	2.14194	1.00284	2.13588	0.0326892	53.768	501.469	#N/A
Glyma.02G031200	63.7089	5.99342	-2.28152	1.06845	-2.13534	0.0327329	123.029	4.38923	#N/A
Glyma.02G106800	63.7089	5.99342	-2.28152	1.06845	-2.13534	0.0327329	123.029	4.38923	#N/A
Glyma.13G322500	235.298	7.87834	2.15478	1.00914	2.13526	0.0327397	43.7435	426.852	#N/A
Glyma.06G168300	1331.69	10.379	2.06702	0.968166	2.13498	0.0327624	310.761	2352.63	#N/A
Glyma.18G268200	307.599	8.26491	2.13277	0.999037	2.13482	0.0327755	61.0586	554.14	#N/A
Glyma.10G227700	1909.73	10.8992	2.05888	0.964745	2.13412	0.0328333	452.927	3366.54	#N/A
Glyma.07G243600	1683.78	10.7175	2.0595	0.965584	2.1329	0.0329328	398.248	2969.31	#N/A
Glyma.01G008700	140.967	7.13921	2.19945	1.03181	2.13164	0.0330367	21.8717	260.062	#N/A
Glyma.16G212600	183.836	7.52228	2.17165	1.01918	2.13078	0.0331074	31.8963	335.776	#N/A
Glyma.09G239900	1064.42	10.0559	2.06726	0.97019	2.13078	0.0331077	246.968	1881.88	#N/A
Glyma.04G102600	1392.47	10.4434	2.05977	0.966958	2.13015	0.0331592	328.076	2456.87	#N/A
Glyma.07G268500	365.366	8.5132	2.11409	0.992694	2.12965	0.0332006	75.6398	655.092	#N/A
Glyma.07G140000	252.39	7.97951	2.14164	1.00565	2.12961	0.0332036	48.3001	456.48	#N/A
Glyma.13G076200	55.321	5.78976	-2.2806	1.07096	-2.1295	0.033213	108.447	2.19461	#N/A
Glyma.06G211300	169.645	7.40638	-2.17822	1.02307	-2.1291	0.0332461	310.761	28.53	#N/A
Glyma.08G266100	112.483	6.81357	-2.22084	1.04319	-2.12889	0.0332635	209.604	15.3623	#N/A
Glyma.14G158600	66.9264	6.0645	2.26942	1.06608	2.12875	0.0332749	5.46793	128.385	#N/A
Glyma.09G062800	77.6577	6.27906	-2.25668	1.06066	-2.12762	0.0333685	147.634	7.68115	#N/A
Glyma.18G064400	131.537	7.03933	-2.20263	1.03526	-2.12762	0.0333687	243.323	19.7515	#N/A
Glyma.11G151800	292.906	8.1943	-2.12756	1.00005	-2.12745	0.0333826	527.656	58.1572	#N/A
Glyma.20G105900	183.139	7.51679	-2.1683	1.01931	-2.12722	0.033402	334.455	31.8219	#N/A
Glyma.11G238700	224.529	7.81076	-2.14907	1.01036	-2.12703	0.0334178	407.361	41.6976	#N/A
Glyma.12G039600	62.7976	5.97264	-2.27262	1.06848	-2.12696	0.0334231	121.206	4.38923	#N/A
Glyma.09G025100	386.205	8.59322	2.1068	0.990608	2.12677	0.0334389	81.1077	691.303	#N/A
Glyma.18G124300	74.9702	6.22825	2.25722	1.06156	2.12632	0.0334763	7.29058	142.65	#N/A
Glyma.11G088900	87.4126	6.44977	-2.24313	1.05521	-2.12576	0.0335232	164.949	9.87576	#N/A
Glyma.02G083600	377.613	8.56076	2.10555	0.990999	2.12468	0.0336136	79.285	675.941	#N/A
Glyma.16G212900	5804.33	12.5029	2.03527	0.957969	2.12456	0.0336231	1428.95	10179.7	#N/A
Glyma.02G031600	145.03	7.18021	-2.18783	1.03005	-2.12401	0.0336696	267.017	23.0434	#N/A
Glyma.08G341100	149.68	7.22574	-2.18426	1.02848	-2.12378	0.0336885	275.219	24.1407	#N/A
Glyma.20G240600	462.161	8.85225	2.09211	0.985131	2.12369	0.0336964	100.245	824.077	#N/A
Glyma.06G176700	246.448	7.94514	2.13595	1.00582	2.12359	0.0337043	47.3888	445.506	#N/A
Glyma.13G002200	209.214	7.70883	-2.1489	1.01274	-2.12187	0.0338486	380.021	38.4057	#N/A
Glyma.11G170300	1378.66	10.4291	2.04884	0.965738	2.12153	0.0338774	328.987	2428.34	#N/A
Glyma.09G049100	5515.85	12.4294	2.03159	0.957622	2.1215	0.03388	1363.34	9668.37	#N/A
Glyma.11G235200	81.396	6.34689	-2.24016	1.05788	-2.1176	0.0342092	154.013	8.77845	#N/A
Glyma.06G160300	55.228	5.78733	-2.26334	1.06906	-2.11714	0.0342483	109.359	1.09731	#N/A
Glyma.17G063200	715.211	9.48223	-2.06264	0.974469	-2.11668	0.0342873	1265.83	164.596	#N/A
Glyma.10G070200	398.908	8.63991	2.09166	0.988233	2.11656	0.0342969	85.6643	712.152	#N/A
Glyma.06G132600	57.2366	5.83887	-2.26513	1.07034	-2.11626	0.0343223	111.181	3.29192	#N/A
Glyma.12G161400	61.5329	5.94329	2.26031	1.06817	2.11606	0.0343398	4.55661	118.509	#N/A
Glyma.10G033700	94.2568	6.55852	2.22247	1.05031	2.11601	0.0343436	11.8472	176.666	#N/A
Glyma.10G231200	138.558	7.11435	-2.18171	1.03139	-2.11531	0.0344038	255.17	21.9461	#N/A
Glyma.10G152200	2039.96	10.9943	2.03257	0.961214	2.11458	0.0344657	499.405	3580.51	#N/A
Glyma.06G265500	89.9605	6.49122	2.22514	1.05243	2.11429	0.0344907	10.9359	168.985	#N/A
Glyma.02G104900	152.051	7.24841	-2.16947	1.02657	-2.11332	0.0345735	278.865	25.2381	#N/A
Glyma.11G141800	286.983	8.16482	-2.11093	0.998923	-2.11321	0.0345832	515.808	58.1572	#N/A
Glyma.17G015600	462.942	8.85469	-2.07891	0.983775	-2.1132	0.0345836	823.835	102.05	#N/A
Glyma.01G031500	1540.26	10.589	2.03456	0.963206	2.11228	0.0346622	374.553	2705.96	#N/A
Glyma.09G166300	56.781	5.82734	-2.26038	1.07035	-2.1118	0.0347034	110.27	3.29192	#N/A
Glyma.16G170100	465.174	8.86163	2.07637	0.983261	2.11172	0.0347102	102.979	827.369	Glyma.16G170100
Glyma.01G161100	2307.03	11.1718	2.02522	0.959691	2.11028	0.0348343	570.488	4043.57	#N/A
Glyma.13G353100	80.4846	6.33064	-2.23235	1.05786	-2.11026	0.0348359	152.191	8.77845	#N/A
Glyma.13G352700	121.038	6.91932	2.18794	1.03716	2.10954	0.0348976	18.2264	223.851	#N/A
Glyma.12G012500	55.321	5.78976	2.25271	1.06803	2.10921	0.0349263	0.911322	109.731	#N/A
Glyma.06G195600	85.1342	6.41167	-2.22459	1.05511	-2.10839	0.0349969	160.393	9.87576	#N/A
Glyma.14G193100	53.0427	5.72908	-2.25788	1.07094	-2.10831	0.035004	103.891	2.19461	#N/A
Glyma.05G036900	70.2741	6.13492	-2.24035	1.06343	-2.10672	0.0351415	133.964	6.58384	#N/A
Glyma.06G129400	362.474	8.50173	-2.08421	0.989856	-2.10556	0.0352422	647.039	77.9088	#N/A
Glyma.08G092800	1139.91	10.1547	2.03248	0.965425	2.10527	0.0352676	276.131	2003.68	#N/A
-	150.229	7.23102	-2.16014	1.02624	-2.1049	0.0353004	275.219	25.2381	#N/A
Glyma.05G145700	84.6786	6.40393	-2.22079	1.05509	-2.10483	0.0353057	159.481	9.87576	#N/A
Glyma.16G177800	248.419	7.95663	-2.11188	1.0034	-2.10473	0.0353147	447.459	49.3788	#N/A
Glyma.04G248700	84.567	6.40202	2.21882	1.05458	2.10399	0.0353791	10.0245	159.109	#N/A
Glyma.06G071100	53.4054	5.73891	-2.24835	1.06893	-2.10337	0.0354337	105.713	1.09731	#N/A
Glyma.14G099200	126.981	6.98847	-2.17602	1.03457	-2.10332	0.0354376	234.21	19.7515	#N/A
Glyma.20G102200	119.941	6.90618	2.18106	1.03701	2.10323	0.0354457	18.2264	221.656	#N/A
Glyma.03G225500	64.1831	6.00412	2.24216	1.06615	2.10305	0.0354613	5.46793	122.898	#N/A
Glyma.12G092600	69.8185	6.12554	-2.23597	1.06343	-2.1026	0.0355009	133.053	6.58384	#N/A
Glyma.12G200200	313.151	8.29071	-2.09059	0.994345	-2.10248	0.0355113	560.463	65.8384	#N/A
Glyma.14G178600	88.3146	6.46458	2.2119	1.05233	2.10191	0.0355615	10.9359	165.693	#N/A
Glyma.09G099200	249.461	7.96267	2.10573	1.00241	2.10067	0.0356702	50.1227	448.798	#N/A
Glyma.15G266500	241.965	7.91866	2.10751	1.00356	2.10003	0.0357265	48.3001	435.631	#N/A
Glyma.19G138700	88.8725	6.47367	-2.21003	1.05239	-2.10002	0.0357269	166.772	10.9731	#N/A
Glyma.09G034700	52.1314	5.70408	-2.24835	1.07093	-2.09943	0.035779	102.068	2.19461	#N/A
Glyma.06G131800	528.056	9.04455	2.05342	0.978239	2.09909	0.0358086	121.206	934.905	#N/A
Glyma.08G175200	1421.88	10.4736	2.01848	0.961861	2.09851	0.0358597	351.77	2491.98	#N/A
Glyma.10G045400	134.383	7.07021	2.16293	1.03072	2.09847	0.0358636	21.8717	246.894	#N/A
Glyma.08G159900	162.355	7.34301	-2.14399	1.0217	-2.09845	0.0358655	296.18	28.53	#N/A
Glyma.20G246300	69.3628	6.11609	-2.23155	1.06344	-2.09843	0.0358671	132.142	6.58384	#N/A
Glyma.17G030000	370.843	8.53467	2.07296	0.987914	2.09832	0.0358771	81.1077	660.579	#N/A
Glyma.07G132600	160.616	7.32747	2.1439	1.02179	2.09817	0.0358897	28.251	292.981	#N/A
-	4045.19	11.982	-2.00357	0.954944	-2.0981	0.0358966	7060.01	1030.37	#N/A
Glyma.11G095100	474.036	8.88885	2.05784	0.980814	2.09809	0.0358969	107.536	840.537	#N/A
Glyma.09G263400	55.414	5.79218	-2.24576	1.07039	-2.09808	0.0358983	107.536	3.29192	#N/A
Glyma.13G321600	144.212	7.17205	-2.15559	1.02752	-2.09786	0.0359178	264.283	24.1407	#N/A
Glyma.17G258200	1322.89	10.3695	2.01756	0.962326	2.09654	0.0360339	327.165	2318.61	#N/A
Glyma.03G147900	2666.13	11.3805	2.00562	0.956639	2.09652	0.0360357	675.29	4656.97	#N/A
Glyma.04G093300	52.494	5.71408	-2.24052	1.06886	-2.09618	0.0360662	103.891	1.09731	#N/A
Glyma.05G124000	50.2901	5.6522	2.24393	1.07057	2.09602	0.0360803	1.82264	98.7576	#N/A
Glyma.03G156700	400.312	8.64498	-2.06515	0.985412	-2.09572	0.0361072	711.743	88.8818	#N/A
Glyma.07G197100	758.388	9.56679	2.03307	0.970135	2.09565	0.0361129	181.353	1335.42	#N/A
Glyma.07G229100	619.913	9.27592	2.03995	0.97393	2.09456	0.0362105	145.812	1094.01	#N/A
Glyma.13G305800	232.824	7.8631	2.10364	1.00443	2.09436	0.036228	46.4774	419.171	#N/A
Glyma.03G040600	3791.46	11.8885	1.99883	0.954532	2.09404	0.0362564	970.558	6612.37	#N/A
Glyma.03G236300	1033.6	10.0135	2.02031	0.96494	2.09371	0.0362855	253.348	1813.85	#N/A
Glyma.U040600	699.524	9.45023	2.03301	0.971268	2.09315	0.0363355	166.772	1232.28	#N/A
Glyma.17G245100	516.171	9.01171	2.0462	0.977846	2.09256	0.0363881	119.383	912.959	#N/A
Glyma.01G013500	52.0384	5.7015	-2.23652	1.06882	-2.09251	0.0363931	102.979	1.09731	#N/A
Glyma.08G138200	52.0384	5.7015	-2.23652	1.06882	-2.09251	0.0363931	102.979	1.09731	#N/A
Glyma.04G102700	702.174	9.45568	2.03174	0.971065	2.09228	0.0364132	167.683	1236.66	#N/A
Glyma.06G129300	101.91	6.67115	-2.18571	1.04479	-2.092	0.0364388	189.555	14.265	Glyma.06G129300
Glyma.12G080100	641.757	9.32588	2.03444	0.972741	2.09145	0.0364878	152.191	1131.32	#N/A
Glyma.11G011500	6453.89	12.656	1.99102	0.952305	2.09074	0.0365518	1671.37	11236.4	#N/A
Glyma.07G211100	256.444	8.0025	-2.09112	1.00028	-2.09053	0.03657	460.218	52.6707	#N/A
Glyma.16G056400	51.22	5.67864	-2.23855	1.07092	-2.0903	0.0365907	100.245	2.19461	#N/A
Glyma.14G208900	101.454	6.66469	-2.18237	1.04475	-2.0889	0.036717	188.644	14.265	#N/A
Glyma.13G278600	51.5827	5.68882	-2.23246	1.06878	-2.08878	0.0367274	102.068	1.09731	#N/A
Glyma.19G151400	336.585	8.39483	-2.06672	0.989862	-2.08789	0.0368079	599.65	73.5195	#N/A
Glyma.16G132500	109.703	6.77746	2.1714	1.0401	2.08768	0.0368267	16.4038	203.002	#N/A
Glyma.18G050600	139.683	7.12602	2.1446	1.02754	2.08711	0.036878	23.6944	255.672	#N/A
Glyma.15G250200	51.127	5.67601	-2.22833	1.06875	-2.085	0.0370693	101.157	1.09731	#N/A
Glyma.20G188600	51.127	5.67601	-2.22833	1.06875	-2.085	0.0370693	101.157	1.09731	#N/A
Glyma.10G016600	72.6454	6.1828	-2.21099	1.06062	-2.08462	0.0371036	137.61	7.68115	#N/A
Glyma.09G164000	724.799	9.50144	-2.02047	0.969379	-2.08429	0.0371334	1274.03	175.569	#N/A
Glyma.13G094900	229.532	7.84255	2.09194	1.00374	2.08415	0.0371463	46.4774	412.587	#N/A
Glyma.03G135800	161.072	7.33156	2.12561	1.02003	2.08387	0.0371719	29.1623	292.981	#N/A
Glyma.06G302600	1990.1	10.9586	1.99333	0.956569	2.08383	0.0371753	509.429	3470.78	#N/A
Glyma.10G050500	176.397	7.46268	-2.11636	1.01592	-2.0832	0.0372333	319.874	32.9192	#N/A
Glyma.01G105000	81.9446	6.35658	-2.19745	1.05497	-2.08295	0.0372561	154.013	9.87576	#N/A
Glyma.07G007000	41442.4	15.3388	1.97651	0.948953	2.08284	0.0372662	10943.2	71941.6	#N/A
Glyma.16G016700	193.154	7.59361	2.10516	1.01112	2.082	0.0373425	37.3642	348.943	Glyma.16G016700
Glyma.09G216800	3210.67	11.6487	1.98485	0.953347	2.08198	0.0373444	833.86	5587.48	#N/A
Glyma.09G004400	1177.93	10.202	-2.00059	0.961348	-2.08102	0.0374317	2059.59	296.273	#N/A
Glyma.10G065600	50.3087	5.65274	-2.22848	1.07091	-2.08092	0.0374414	98.4228	2.19461	#N/A
Glyma.01G214300	167.097	7.38455	-2.11874	1.01826	-2.08074	0.0374576	303.47	30.7246	#N/A
Glyma.08G125100	552.271	9.10923	2.02694	0.974402	2.08018	0.0375086	131.23	973.311	#N/A
Glyma.12G098900	444.874	8.79725	2.03832	0.979939	2.08005	0.0375214	102.979	786.769	#N/A
Glyma.18G021700	53.5913	5.74393	-2.22539	1.07044	-2.07895	0.0376217	103.891	3.29192	#N/A
Glyma.06G235900	50.2157	5.65007	-2.2199	1.06866	-2.07727	0.0377769	99.3341	1.09731	#N/A
Glyma.12G074500	352.542	8.46165	-2.04986	0.986831	-2.07722	0.0377816	626.078	79.0061	#N/A
Glyma.13G247000	50.9318	5.67049	2.21767	1.06762	2.07721	0.0377818	0.911322	100.952	#N/A
Glyma.13G161100	71.7341	6.16459	-2.20216	1.06062	-2.0763	0.0378666	135.787	7.68115	#N/A
Glyma.01G093400	49.8531	5.63961	-2.22334	1.07091	-2.07613	0.0378821	97.5115	2.19461	#N/A
Glyma.20G220200	264.721	8.04833	2.06647	0.99652	2.07369	0.038108	56.502	472.939	#N/A
Glyma.05G152500	254.715	7.99274	-2.07024	0.998351	-2.07366	0.0381109	455.661	53.768	#N/A
Glyma.03G068100	49.7601	5.63692	-2.21559	1.06862	-2.07331	0.0381431	98.4228	1.09731	#N/A
Glyma.09G224500	50.3831	5.65487	2.21292	1.06756	2.07288	0.0381835	0.911322	99.8549	#N/A
Glyma.09G210600	474.12	8.88911	2.02425	0.97702	2.07186	0.0382781	112.093	836.148	#N/A
Glyma.20G236200	1589.21	10.6341	1.98134	0.95652	2.07141	0.0383209	411.006	2767.41	#N/A
Glyma.19G263300	140.139	7.13072	2.12376	1.02559	2.07077	0.0383799	24.6057	255.672	#N/A
Glyma.05G234600	228.342	7.83505	2.07348	1.00205	2.06923	0.0385242	47.3888	409.295	#N/A
Glyma.09G226000	168.557	7.3971	-2.10246	1.01639	-2.06855	0.038588	305.293	31.8219	#N/A
Glyma.06G052800	70.8228	6.14614	-2.19316	1.06062	-2.06781	0.038658	133.964	7.68115	#N/A
Glyma.13G091100	4166.32	12.0246	1.96427	0.949949	2.06776	0.0386623	1109.08	7223.57	#N/A
Glyma.20G149900	75.4724	6.23788	-2.187	1.05774	-2.06762	0.0386759	142.166	8.77845	#N/A
Glyma.02G136100	111.758	6.80423	-2.1448	1.03762	-2.06704	0.0387307	205.959	17.5569	#N/A
Glyma.05G033600	68.3864	6.09564	2.19399	1.06156	2.06676	0.0387566	7.29058	129.482	#N/A
Glyma.08G118600	87.6729	6.45406	2.16954	1.04981	2.0666	0.0387716	11.8472	163.499	#N/A
Glyma.13G343000	48.8487	5.61025	-2.20676	1.06853	-2.06523	0.0389016	96.6002	1.09731	#N/A
Glyma.16G079500	48.8487	5.61025	-2.20676	1.06853	-2.06523	0.0389016	96.6002	1.09731	#N/A
Glyma.15G055700	202.658	7.6629	2.07904	1.00682	2.06495	0.0389274	41.0095	364.306	#N/A
Glyma.01G221500	773.768	9.59576	-1.99213	0.965112	-2.06414	0.0390044	1353.31	194.223	#N/A
Glyma.07G089500	61.0679	5.93234	-2.20033	1.06625	-2.06361	0.0390548	116.649	5.48653	#N/A
Glyma.12G171700	124.34	6.95814	-2.1283	1.03154	-2.06323	0.0390906	227.831	20.8488	#N/A
Glyma.15G134300	1738.73	10.7638	1.96901	0.954391	2.06311	0.0391026	456.573	3020.88	#N/A
Glyma.11G228900	200.742	7.6492	-2.07693	1.00722	-2.06205	0.0392034	360.884	40.6003	#N/A
Glyma.15G131500	90.8719	6.50576	2.16012	1.04759	2.062	0.0392078	12.7585	168.985	#N/A
Glyma.07G139400	463.231	8.85559	-2.01279	0.976329	-2.06159	0.0392471	815.634	110.828	#N/A
Glyma.02G301800	3202.31	11.6449	1.9582	0.950028	2.0612	0.0392841	856.643	5547.98	#N/A
Glyma.13G259200	221.256	7.78957	-2.06628	1.00267	-2.06078	0.0393244	396.425	46.0869	#N/A
Glyma.03G193800	913.294	9.83494	1.98167	0.961674	2.06065	0.0393364	233.299	1593.29	#N/A
Glyma.01G108200	242.691	7.92298	2.05651	0.998275	2.06006	0.0393926	51.9454	433.436	#N/A
Glyma.03G036700	547.054	9.09554	2.00137	0.97162	2.05983	0.039415	133.964	960.143	#N/A
Glyma.17G044300	3815.42	11.8976	1.95444	0.94897	2.05953	0.039443	1026.15	6604.69	#N/A
Glyma.09G049300	48.7371	5.60695	2.19811	1.06736	2.05938	0.0394576	0.911322	96.563	#N/A
Glyma.03G029600	75.3329	6.23521	2.17599	1.05671	2.05921	0.0394737	9.11322	141.553	#N/A
Glyma.08G227200	432.255	8.75574	2.01331	0.977743	2.05914	0.039481	102.979	761.531	#N/A
Glyma.03G208300	204.025	7.6726	-2.0713	1.00607	-2.05882	0.0395119	366.352	41.6976	#N/A
Glyma.06G307000	60.6122	5.92154	-2.19525	1.06627	-2.05881	0.0395121	115.738	5.48653	#N/A
Glyma.14G010900	335.497	8.39016	-2.02961	0.985919	-2.0586	0.039533	594.182	76.8115	#N/A
Glyma.06G166800	1536.17	10.5851	-1.96379	0.954644	-2.05709	0.0396775	2667.44	404.906	#N/A
Glyma.20G146900	310.333	8.27767	-2.03327	0.988474	-2.05698	0.0396883	550.439	70.2276	#N/A
Glyma.07G133900	47.9374	5.58308	-2.19766	1.06844	-2.05689	0.0396968	94.7775	1.09731	#N/A
Glyma.18G294200	793.102	9.63136	-1.98063	0.963403	-2.05587	0.039795	1384.3	201.904	#N/A
Glyma.16G078900	158.235	7.30593	2.09096	1.01757	2.05485	0.0398931	30.0736	286.397	#N/A
Glyma.07G057600	64.8062	6.01806	-2.18493	1.06352	-2.05444	0.0399334	123.029	6.58384	#N/A
Glyma.12G178800	64.8062	6.01806	-2.18493	1.06352	-2.05444	0.0399334	123.029	6.58384	#N/A
Glyma.13G285300	2094.63	11.0325	1.95428	0.951445	2.05401	0.0399747	560.463	3628.79	#N/A
Glyma.15G222200	210.59	7.71829	-2.06062	1.00385	-2.05272	0.0400995	377.287	43.8923	#N/A
-	3124.63	11.6095	-1.94695	0.948724	-2.05217	0.040153	5403.23	846.023	#N/A
Glyma.03G258100	78.2993	6.29093	-2.16434	1.05483	-2.05183	0.040186	146.723	9.87576	Glyma.03G258100
Glyma.04G230400	62.9928	5.97712	2.18272	1.06399	2.05144	0.0402241	6.37926	119.606	#N/A
Glyma.16G214500	219.108	7.7755	2.05322	1.00142	2.05032	0.0403334	46.4774	391.738	#N/A
Glyma.04G211100	164.085	7.3583	2.08079	1.01514	2.04976	0.0403883	31.8963	296.273	#N/A
Glyma.09G126900	81.7307	6.35281	2.15512	1.05193	2.04872	0.0404898	10.9359	152.526	#N/A
Glyma.06G169700	662.178	9.37108	-1.97852	0.965787	-2.04861	0.0405	1156.47	167.888	#N/A
Glyma.08G366600	164.001	7.35756	-2.08009	1.01542	-2.0485	0.0405106	296.18	31.8219	#N/A
Glyma.18G070500	143.031	7.16019	-2.09441	1.0225	-2.04833	0.0405276	259.727	26.3354	#N/A
Glyma.14G176500	55.0513	5.78271	-2.18828	1.06876	-2.04749	0.0406096	105.713	4.38923	#N/A
Glyma.03G003100	54.949	5.78002	2.18677	1.06842	2.04674	0.0406835	4.55661	105.341	#N/A
Glyma.13G267800,Glyma.13G267900	5210.73	12.3473	-1.93545	0.945752	-2.04647	0.0407104	8988.37	1433.08	#N/A
Glyma.08G135600	47.1191	5.55824	-2.191	1.07086	-2.04602	0.0407539	92.0436	2.19461	Glyma.08G135600
Glyma.11G242100	183.827	7.5222	2.06445	1.00905	2.04592	0.040764	37.3642	330.289	#N/A
Glyma.02G261900	513.688	9.00475	1.98675	0.971109	2.04585	0.0407707	127.585	899.791	#N/A
Glyma.18G046300	385.554	8.59079	-2.0035	0.97945	-2.04554	0.0408016	678.935	92.1737	#N/A
-	2193.38	11.0989	-1.94257	0.949761	-2.04533	0.0408227	3792.01	594.74	#N/A
Glyma.19G039700	90.8812	6.50591	-2.14005	1.04663	-2.04471	0.0408833	168.595	13.1677	#N/A
Glyma.11G130300	46.5704	5.54134	-2.18346	1.06828	-2.0439	0.0409637	92.0436	1.09731	#N/A
Glyma.10G227400	124.507	6.96008	2.10297	1.02897	2.04375	0.0409782	21.8717	227.142	#N/A
Glyma.06G099800	183.278	7.51789	2.06195	1.00893	2.0437	0.0409828	37.3642	329.192	#N/A
Glyma.07G097900	1156.5	10.1755	1.95247	0.955597	2.0432	0.0410331	307.116	2005.88	#N/A
Glyma.04G110400	50.4017	5.6554	-2.1872	1.07053	-2.0431	0.0410427	97.5115	3.29192	#N/A
Glyma.10G042300	50.4017	5.6554	-2.1872	1.07053	-2.0431	0.0410427	97.5115	3.29192	#N/A
Glyma.01G129100	213.166	7.73583	2.04465	1.00153	2.04152	0.0411991	45.5661	380.765	#N/A
Glyma.20G184900	68.0888	6.08935	-2.16511	1.06063	-2.04134	0.0412172	128.496	7.68115	#N/A
Glyma.01G179900	863.952	9.75481	-1.95896	0.959675	-2.04128	0.0412235	1501.86	226.045	#N/A
Glyma.01G036800	165.637	7.37189	2.06916	1.01367	2.04127	0.0412242	32.8076	298.467	#N/A
Glyma.17G039200	1645.02	10.6839	1.94202	0.951408	2.0412	0.0412305	444.725	2845.32	#N/A
Glyma.16G145300	267.575	8.0638	-2.02418	0.991934	-2.04064	0.0412866	474.799	60.3519	#N/A
Glyma.06G319700	246.252	7.94399	2.03004	0.995023	2.04019	0.0413312	54.6793	437.825	#N/A
Glyma.14G054800	786.146	9.61865	1.95943	0.96089	2.03918	0.0414319	205.048	1367.24	#N/A
Glyma.14G222600	401.968	8.65094	-1.99259	0.97721	-2.03906	0.041444	706.275	97.6603	#N/A
Glyma.11G074100	242.867	7.92403	-2.02994	0.995714	-2.03868	0.041482	431.967	53.768	#N/A
Glyma.01G018000	523.322	9.03156	-1.97605	0.969621	-2.03796	0.0415539	914.968	131.677	#N/A
Glyma.13G210500	89.9698	6.49137	-2.13235	1.04654	-2.03752	0.0415981	166.772	13.1677	#N/A
Glyma.03G230000	1627.28	10.6682	-1.93703	0.950899	-2.03705	0.0416455	2812.34	442.215	Glyma.03G230000
Glyma.07G102700	54.14	5.75862	-2.17718	1.0688	-2.03703	0.0416475	103.891	4.38923	#N/A
Glyma.02G019600	589.151	9.20249	-1.96879	0.966581	-2.03686	0.0416637	1027.97	150.331	#N/A
Glyma.08G153000	62.9835	5.9769	-2.16487	1.06357	-2.03548	0.0418024	119.383	6.58384	#N/A
Glyma.04G102400	45.6591	5.51283	-2.17362	1.06817	-2.03489	0.0418617	90.2209	1.09731	#N/A
Glyma.19G239000	247.805	7.95306	2.02272	0.994047	2.03483	0.0418681	55.5907	440.02	#N/A
Glyma.07G048000	115.915	6.85692	2.09909	1.03189	2.03421	0.0419307	20.0491	211.78	Glyma.07G048000
Glyma.03G201100	68.842	6.10522	2.1537	1.05912	2.03347	0.0420048	8.2019	129.482	#N/A
Glyma.11G221000	10487.6	13.3564	-1.91401	0.941845	-2.03219	0.0421348	18016.8	2958.34	#N/A
Glyma.06G263100	338.473	8.4029	1.99425	0.981577	2.03168	0.0421859	81.1077	595.837	#N/A
Glyma.13G037900	45.7521	5.51577	-2.17366	1.07083	-2.02989	0.0423677	89.3096	2.19461	#N/A
Glyma.02G005600	93.9778	6.55425	2.11642	1.04295	2.02927	0.0424313	14.5812	173.374	#N/A
Glyma.03G171500	382.709	8.5801	1.98259	0.977088	2.02908	0.0424498	93.8662	671.552	#N/A
Glyma.06G314100	57.8783	5.85495	-2.16356	1.06638	-2.02888	0.0424705	110.27	5.48653	#N/A
Glyma.11G098500	97.4464	6.60654	-2.11248	1.04141	-2.02847	0.0425119	179.531	15.3623	#N/A
Glyma.06G043000	60.7982	5.92596	2.1577	1.06406	2.0278	0.0425808	6.37926	115.217	#N/A
Glyma.13G095000	64.5458	6.01225	2.15273	1.06161	2.0278	0.0425809	7.29058	121.801	#N/A
Glyma.02G024600	398.155	8.63719	1.97828	0.975633	2.02769	0.0425922	98.4228	697.887	#N/A
Glyma.09G005600	199.561	7.64069	-2.03376	1.00316	-2.02736	0.042626	356.327	42.795	#N/A
Glyma.06G137000	250.893	7.97093	-2.01214	0.992754	-2.02683	0.04268	444.725	57.0599	#N/A
Glyma.16G047600	368.267	8.52461	1.98129	0.977908	2.02605	0.0427596	90.2209	646.314	#N/A
Glyma.10G097800	1787.58	10.8038	-1.92121	0.948276	-2.02601	0.0427641	3080.27	494.885	#N/A
Glyma.09G094400	124.963	6.96535	2.08031	1.02689	2.02583	0.0427822	22.7831	227.142	#N/A
Glyma.05G128400	191.173	7.57874	-2.03596	1.00503	-2.02577	0.0427884	341.746	40.6003	#N/A
Glyma.14G207800	258.369	8.01329	-2.00818	0.991362	-2.02567	0.0427983	457.484	59.2546	#N/A
Glyma.09G263100	44.7478	5.48374	-2.16345	1.06805	-2.0256	0.0428057	88.3983	1.09731	#N/A
Glyma.15G021300	179.047	7.48419	-2.04182	1.0082	-2.02521	0.0428461	320.785	37.3084	#N/A
Glyma.20G210100	975.515	9.93002	1.93408	0.955109	2.02498	0.0428691	263.372	1687.66	#N/A
Glyma.07G243900	588.993	9.20211	1.95311	0.964592	2.0248	0.0428875	153.102	1024.88	#N/A
Glyma.08G215300	45.2964	5.50133	-2.16771	1.07082	-2.02435	0.0429341	88.3983	2.19461	#N/A
Glyma.04G242400	712.654	9.47706	1.94354	0.960346	2.0238	0.0429911	188.644	1236.66	#N/A
Glyma.10G166000	3119.88	11.6073	1.9098	0.943992	2.02311	0.0430623	879.426	5360.34	#N/A
Glyma.10G010300	66.2662	6.0502	-2.14549	1.06065	-2.0228	0.0430938	124.851	7.68115	#N/A
Glyma.15G222300	625.186	9.28814	1.94705	0.962844	2.02219	0.0431572	164.038	1086.33	#N/A
Glyma.18G138300	469.898	8.8762	-1.9614	0.970074	-2.02191	0.0431861	820.19	119.606	#N/A
Glyma.04G230000	178.136	7.47683	-2.03751	1.00799	-2.02136	0.0432426	318.963	37.3084	#N/A
Glyma.15G118500	104.923	6.71319	-2.09536	1.03664	-2.02131	0.043248	192.289	17.5569	#N/A
Glyma.06G020300	79.3036	6.30932	-2.12592	1.05184	-2.02113	0.0432659	147.634	10.9731	#N/A
Glyma.13G271800	79.3036	6.30932	-2.12592	1.05184	-2.02113	0.0432659	147.634	10.9731	#N/A
Glyma.09G181000	44.2921	5.46898	-2.15825	1.06799	-2.02084	0.043296	87.4869	1.09731	#N/A
Glyma.03G187900	120.667	6.91488	2.07769	1.02827	2.02057	0.0433244	21.8717	219.461	#N/A
Glyma.09G276300	70.4601	6.13873	-2.1369	1.05767	-2.02038	0.0433438	132.142	8.77845	#N/A
Glyma.10G008600	45.8079	5.51752	2.16353	1.07096	2.02018	0.0433652	2.73397	88.8818	#N/A
Glyma.04G042400	2797.61	11.45	1.90718	0.944095	2.02011	0.0433715	790.117	4805.11	#N/A
Glyma.13G171100	117.049	6.87097	-2.08014	1.03028	-2.019	0.0434875	213.249	20.8488	#N/A
Glyma.08G288900	287.652	8.16818	1.98964	0.98575	2.0184	0.0435494	68.3492	506.956	#N/A
Glyma.11G075100	108.661	6.76369	-2.08768	1.03438	-2.01829	0.0435611	198.668	18.6542	#N/A
Glyma.07G146800	363.497	8.5058	-1.97123	0.977273	-2.01708	0.0436877	637.014	89.9791	#N/A
Glyma.07G218900	157.166	7.29614	-2.04476	1.0139	-2.01673	0.0437238	282.51	31.8219	#N/A
Glyma.02G224100	332.224	8.37601	-1.97606	0.98024	-2.01589	0.0438112	583.246	81.2007	#N/A
Glyma.14G212700	70.0044	6.12937	-2.13209	1.05767	-2.01584	0.0438167	131.23	8.77845	#N/A
Glyma.11G207000	625.995	9.29001	-1.93903	0.961962	-2.01571	0.0438305	1086.3	165.693	#N/A
Glyma.03G180000	52.3173	5.70922	-2.15413	1.06889	-2.01529	0.043874	100.245	4.38923	#N/A
Glyma.04G200500	48.1234	5.58867	-2.15756	1.0706	-2.01527	0.0438759	92.9549	3.29192	#N/A
Glyma.12G177900	545.213	9.09067	-1.94403	0.965036	-2.01446	0.0439607	947.775	142.65	#N/A
Glyma.06G174700	56.5113	5.82047	-2.14689	1.06645	-2.01312	0.0441018	107.536	5.48653	#N/A
Glyma.17G157400	56.5113	5.82047	-2.14689	1.06645	-2.01312	0.0441018	107.536	5.48653	#N/A
Glyma.19G151200	45.2592	5.50014	2.15597	1.07097	2.01311	0.0441033	2.73397	87.7845	#N/A
Glyma.14G011800	44.3851	5.472	-2.15552	1.07079	-2.01302	0.0441124	86.5756	2.19461	#N/A
Glyma.18G003200	443.758	8.79363	1.95187	0.970076	2.01207	0.0442121	113.915	773.601	#N/A
Glyma.11G150400	803.61	9.65035	-1.9233	0.956247	-2.0113	0.0442939	1388.86	218.364	#N/A
Glyma.07G050600	69.5488	6.11995	-2.12724	1.05767	-2.01125	0.0442985	130.319	8.77845	#N/A
Glyma.16G209800	863.636	9.75428	1.9202	0.954839	2.01102	0.0443232	236.032	1491.24	#N/A
Glyma.12G169400	284.174	8.15063	-1.98177	0.985474	-2.01098	0.0443273	500.316	68.033	#N/A
Glyma.05G233700	268.766	8.07021	-1.98614	0.987715	-2.01084	0.0443424	473.888	63.6438	#N/A
Glyma.19G020700	386.178	8.59312	1.95868	0.974139	2.01067	0.04436	97.5115	674.844	#N/A
Glyma.14G219100	111.488	6.80075	-2.07394	1.03206	-2.00952	0.0444823	203.225	19.7515	#N/A
Glyma.15G071300	2829.49	11.4663	1.89336	0.942251	2.0094	0.0444947	811.077	4847.9	Glyma.15G071300
Glyma.19G188100	331.796	8.37415	1.96731	0.979114	2.00928	0.0445076	82.019	581.572	#N/A
Glyma.10G232200	43.9295	5.45712	-2.14929	1.07078	-2.00723	0.0447255	85.6643	2.19461	#N/A
Glyma.15G064900	174.5	7.44708	2.02047	1.00686	2.0067	0.0447815	37.3642	311.635	#N/A
Glyma.07G079200	17564.3	14.1004	-1.87924	0.93684	-2.00593	0.0448634	29984.3	5144.17	#N/A
Glyma.18G256500	295.51	8.20706	1.97132	0.982921	2.00557	0.0449022	71.9945	519.026	#N/A
Glyma.19G172800	60.2496	5.91288	-2.13314	1.06366	-2.00548	0.0449116	113.915	6.58384	#N/A
Glyma.02G218200	464.96	8.86096	1.9408	0.967757	2.00546	0.0449135	121.206	808.715	#N/A
Glyma.15G146600	351.994	8.45941	1.95783	0.976433	2.00508	0.044954	88.3983	615.589	#N/A
Glyma.08G189500	2620.18	11.3555	1.88837	0.941946	2.00475	0.0449895	754.575	4485.79	#N/A
Glyma.01G092300	51.406	5.68387	-2.14217	1.06894	-2.00401	0.0450692	98.4228	4.38923	#N/A
Glyma.14G159300	51.406	5.68387	-2.14217	1.06894	-2.00401	0.0450692	98.4228	4.38923	#N/A
Glyma.04G066500	81.6749	6.35182	-2.10198	1.04892	-2.00394	0.0450762	151.28	12.0704	#N/A
Glyma.10G012900	488.869	8.9333	-1.93617	0.966277	-2.00374	0.0450979	849.352	128.385	#N/A
Glyma.08G203800	47.2121	5.56108	-2.14511	1.07063	-2.0036	0.045113	91.1322	3.29192	#N/A
Glyma.13G224400	319.279	8.31867	-1.96317	0.979925	-2.00339	0.0451355	559.552	79.0061	#N/A
Glyma.13G334500	110.577	6.78891	-2.06729	1.03191	-2.00337	0.0451376	201.402	19.7515	#N/A
Glyma.06G195100	810.621	9.66288	1.91151	0.9546	2.00242	0.0452397	223.274	1397.97	#N/A
Glyma.07G079300	6192.04	12.5962	-1.87739	0.937886	-2.00173	0.0453137	10571.3	1812.75	#N/A
Glyma.07G083000	1352.78	10.4017	1.89511	0.946994	2.00119	0.0453721	383.667	2321.9	#N/A
Glyma.11G232600	97.9951	6.61464	-2.07818	1.03856	-2.00103	0.0453894	179.531	16.4596	#N/A
Glyma.06G106700	42.4695	5.40835	-2.13654	1.06772	-2.00103	0.0453896	83.8417	1.09731	#N/A
Glyma.09G187300	42.4695	5.40835	-2.13654	1.06772	-2.00103	0.0453896	83.8417	1.09731	#N/A
Glyma.07G215900	3796.81	11.8906	1.87973	0.939414	2.00096	0.0453964	1106.35	6487.28	#N/A
Glyma.10G142600	545.845	9.09235	1.9262	0.962772	2.00068	0.0454271	145.812	945.878	#N/A
-	3163.76	11.6274	-1.87984	0.940083	-1.99965	0.045538	5406.88	920.64	#N/A
Glyma.07G226600	6960.05	12.7649	-1.8736	0.937173	-1.99921	0.0455861	11873.6	2046.48	#N/A
Glyma.14G115500	218.894	7.77409	-1.98852	0.995068	-1.99838	0.0456756	387.312	50.4761	#N/A
Glyma.20G102100	100.283	6.64793	2.07056	1.03642	1.99779	0.0457392	17.3151	183.25	#N/A
Glyma.19G104200	126.971	6.98836	2.04349	1.02297	1.9976	0.0457603	24.6057	229.337	#N/A
Glyma.06G167500	42.1533	5.39757	2.12943	1.06635	1.99693	0.0458328	0.911322	83.3953	#N/A
Glyma.01G172600	2897.83	11.5008	1.87652	0.939981	1.99633	0.0458975	845.707	4949.95	#N/A
Glyma.12G197100	43.0181	5.42687	-2.13653	1.07074	-1.99537	0.0460025	83.8417	2.19461	#N/A
Glyma.09G022300	2165.01	11.0802	1.87862	0.941647	1.99503	0.0460391	628.812	3701.21	#N/A
Glyma.14G168100	54.3074	5.76308	2.12773	1.06654	1.99499	0.046044	5.46793	103.147	#N/A
Glyma.11G123000	179.689	7.48936	-2.00311	1.00425	-1.99462	0.0460839	319.874	39.503	#N/A
Glyma.02G303000	133.007	7.05535	-2.03458	1.02041	-1.99389	0.0461643	239.678	26.3354	#N/A
Glyma.01G127200	1903.98	10.8948	1.87854	0.942387	1.99339	0.0462189	552.261	3255.71	#N/A
Glyma.15G011900	4255.69	12.0552	1.86895	0.937671	1.99319	0.046241	1254.89	7256.49	#N/A
Glyma.08G093500	374.535	8.54896	-1.9386	0.97277	-1.99287	0.0462762	652.507	96.563	#N/A
Glyma.20G130400	105.016	6.71446	-2.06015	1.03381	-1.99279	0.046285	191.378	18.6542	#N/A
Glyma.20G164900	46.3008	5.53296	-2.13232	1.07066	-1.99159	0.0464156	89.3096	3.29192	#N/A
Glyma.02G221900	201.663	7.6558	-1.98698	0.998014	-1.99093	0.0464881	357.238	46.0869	#N/A
Glyma.13G148700	41.5582	5.37706	-2.12527	1.06758	-1.99074	0.0465092	82.019	1.09731	#N/A
Glyma.18G243200	250.26	7.96729	-1.9655	0.98786	-1.98966	0.0466285	440.169	60.3519	#N/A
Glyma.15G100200	193.73	7.59791	-1.98921	0.999818	-1.98957	0.0466381	343.569	43.8923	#N/A
Glyma.09G222600	157.863	7.30253	2.00924	1.01001	1.98932	0.0466655	33.7189	282.008	#N/A
Glyma.09G236200	42.5625	5.41151	-2.13	1.07073	-1.9893	0.0466677	82.9303	2.19461	#N/A
Glyma.17G002200	42.5625	5.41151	-2.13	1.07073	-1.9893	0.0466677	82.9303	2.19461	#N/A
Glyma.06G109200	112.493	6.81369	-2.04776	1.02947	-1.98913	0.0466867	204.136	20.8488	#N/A
Glyma.19G111000	671.235	9.39068	1.90103	0.956101	1.98831	0.0467773	185.91	1156.56	#N/A
Glyma.01G240100	79.8523	6.31926	-2.08442	1.0488	-1.98743	0.0468746	147.634	12.0704	#N/A
Glyma.12G054000	223.395	7.80345	1.97146	0.992273	1.98681	0.0469438	52.8567	393.933	#N/A
Glyma.19G008200	245.611	7.94023	-1.96355	0.988296	-1.9868	0.0469443	431.967	59.2546	#N/A
Glyma.16G149600	50.039	5.64498	-2.12363	1.06902	-1.98653	0.0469748	95.6888	4.38923	#N/A
Glyma.12G075200	111.981	6.80711	2.0434	1.02892	1.98597	0.047037	20.9604	203.002	#N/A
Glyma.09G013800	45.8451	5.5187	-2.12578	1.07067	-1.98546	0.047093	88.3983	3.29192	#N/A
Glyma.13G303000	45.8451	5.5187	-2.12578	1.07067	-1.98546	0.047093	88.3983	3.29192	#N/A
Glyma.01G002000	41.1025	5.36115	-2.11942	1.0675	-1.9854	0.0470996	81.1077	1.09731	#N/A
Glyma.04G178500	98.6367	6.62405	2.05715	1.03618	1.98532	0.0471087	17.3151	179.958	#N/A
Glyma.08G299900	2076.35	11.0198	1.86639	0.940306	1.98488	0.0471582	610.586	3542.11	#N/A
-	1504.33	10.5549	-1.87226	0.943267	-1.98487	0.0471588	2570.84	437.825	#N/A
Glyma.16G023800	115.775	6.85518	-2.0389	1.02734	-1.98464	0.0471848	209.604	21.9461	#N/A
Glyma.09G032100	358.112	8.48427	1.9308	0.972885	1.98462	0.0471873	92.9549	623.27	#N/A
Glyma.04G225500	139.116	7.12015	-2.01777	1.01682	-1.9844	0.0472115	249.702	28.53	#N/A
Glyma.15G170500	101.836	6.6701	2.05227	1.03424	1.98433	0.0472196	18.2264	185.445	#N/A
Glyma.10G263500	199.84	7.6427	-1.97901	0.99755	-1.98387	0.0472699	353.593	46.0869	#N/A
Glyma.13G221900	105.035	6.71472	2.0477	1.03237	1.98349	0.047313	19.1378	190.931	#N/A
Glyma.07G006700	998.977	9.96431	1.8803	0.948118	1.98319	0.0473461	286.155	1711.8	#N/A
Glyma.05G227400	1050.07	10.0363	1.87866	0.947357	1.98305	0.0473618	301.648	1798.49	#N/A
Glyma.13G103900	75.2027	6.23271	-2.08517	1.05165	-1.98276	0.0473946	139.432	10.9731	#N/A
Glyma.13G186600	234.545	7.87372	1.96163	0.989472	1.9825	0.0474228	56.502	412.587	#N/A
Glyma.12G072100	228.835	7.83816	-1.96212	0.990659	-1.98062	0.0476338	402.804	54.8653	#N/A
Glyma.17G065100	328.773	8.36095	1.93144	0.975317	1.98031	0.0476682	84.753	572.794	#N/A
Glyma.07G016900	40.6468	5.34507	-2.11346	1.06742	-1.97997	0.0477063	80.1964	1.09731	#N/A
Glyma.18G223100	40.6468	5.34507	-2.11346	1.06742	-1.97997	0.0477063	80.1964	1.09731	#N/A
Glyma.07G149400	53.7773	5.74893	-2.11173	1.0666	-1.97988	0.047717	102.068	5.48653	#N/A
Glyma.09G133900	37402.7	15.1909	-1.84478	0.931934	-1.97952	0.047758	63447.2	11358.2	#N/A
Glyma.20G099100	60.1566	5.91065	2.101	1.06172	1.97886	0.0478322	7.29058	113.023	#N/A
Glyma.10G291700	106.932	6.74054	-2.03986	1.03128	-1.97798	0.047931	194.112	19.7515	#N/A
Glyma.12G065400	290.563	8.18271	-1.93796	0.97994	-1.97763	0.0479707	507.607	73.5195	#N/A
Glyma.02G034000	1976.26	10.9486	1.85796	0.939508	1.97759	0.0479747	585.98	3366.54	#N/A
Glyma.06G181400	41.6512	5.38028	-2.11663	1.07069	-1.97688	0.0480547	81.1077	2.19461	#N/A
Glyma.02G134500	369.718	8.53028	1.91888	0.970664	1.97687	0.0480561	97.5115	641.924	#N/A
Glyma.01G011600	97.5394	6.60791	2.04803	1.03602	1.97683	0.0480607	17.3151	177.764	#N/A
Glyma.16G207700	309.031	8.27161	1.93139	0.97712	1.97662	0.048085	79.285	538.778	#N/A
Glyma.11G198300	714.551	9.48089	1.88276	0.952869	1.97589	0.0481674	202.314	1226.79	#N/A
Glyma.02G108600	82.6793	6.36945	-2.06647	1.04591	-1.97575	0.0481828	152.191	13.1677	#N/A
Glyma.01G108700	672.509	9.39341	1.88508	0.95411	1.97574	0.0481838	189.555	1155.46	#N/A
Glyma.20G013400	311.682	8.28393	1.92952	0.976654	1.97564	0.0481951	80.1964	543.167	#N/A
Glyma.07G023500	1031.14	10.01	1.86977	0.946434	1.9756	0.0482004	298.914	1763.37	#N/A
Glyma.08G218400	875.772	9.77441	1.8749	0.949029	1.97559	0.0482008	251.525	1500.02	#N/A
Glyma.07G153800	320.73	8.32521	1.92725	0.975555	1.97554	0.0482067	82.9303	558.529	Glyma.07G153800
Glyma.07G010400	4360.19	12.0902	1.84592	0.93459	1.97511	0.0482561	1316.86	7403.53	#N/A
Glyma.11G051800	558.083	9.12434	1.8926	0.9583	1.97496	0.0482729	154.925	961.241	#N/A
Glyma.U014700	186.347	7.54185	-1.97448	0.999889	-1.9747	0.0483026	329.899	42.795	#N/A
Glyma.12G204600	118.146	6.88443	-2.02414	1.0251	-1.97457	0.0483173	213.249	23.0434	#N/A
Glyma.15G094600	49.1277	5.61847	-2.11087	1.06907	-1.97449	0.0483264	93.8662	4.38923	#N/A
Glyma.19G117100	53.3217	5.73665	-2.10562	1.06662	-1.9741	0.0483701	101.157	5.48653	#N/A
Glyma.02G288700	74.2914	6.21512	-2.07568	1.05161	-1.97381	0.0484039	137.61	10.9731	#N/A
Glyma.18G005800	361.683	8.49858	-1.91635	0.971121	-1.97334	0.0484566	627.901	95.4657	#N/A
Glyma.07G142600	831.535	9.69963	1.87384	0.949578	1.97334	0.0484568	238.766	1424.3	#N/A
Glyma.14G138300	1045.95	10.0306	1.86641	0.945852	1.97326	0.0484658	304.382	1787.51	#N/A
Glyma.04G247300	44.9338	5.48973	-2.11243	1.0707	-1.97293	0.0485031	86.5756	3.29192	#N/A
Glyma.01G012000	94.3498	6.55995	-2.04761	1.03807	-1.97252	0.0485503	172.24	16.4596	#N/A
Glyma.05G129100	94.3498	6.55995	-2.04761	1.03807	-1.97252	0.0485503	172.24	16.4596	#N/A
-	317.735	8.31168	-1.92447	0.975702	-1.97239	0.0485649	553.173	82.298	#N/A
Glyma.17G259100	98.088	6.61601	-2.04102	1.03563	-1.97079	0.0487479	178.619	17.5569	#N/A
Glyma.18G184600	98.088	6.61601	-2.04102	1.03563	-1.97079	0.0487479	178.619	17.5569	#N/A
Glyma.01G177900	303.638	8.24621	1.92506	0.976935	1.97051	0.0487798	78.3737	528.902	#N/A
Glyma.18G074600	101.826	6.66997	-2.0349	1.0333	-1.96933	0.0489147	184.998	18.6542	#N/A
Glyma.13G362800	320.107	8.32241	-1.92	0.974975	-1.96928	0.0489204	556.818	83.3953	#N/A
Glyma.20G247800	393.022	8.61847	1.90508	0.967485	1.96911	0.0489406	105.713	680.33	#N/A
Glyma.15G226500	39.7355	5.31236	-2.10124	1.06725	-1.96884	0.0489716	78.3737	1.09731	#N/A
Glyma.02G104600	298.133	8.21981	-1.9246	0.977641	-1.96862	0.0489972	519.454	76.8115	#N/A
Glyma.12G094100	1328.17	10.3752	1.85315	0.941807	1.96765	0.049108	393.691	2262.65	#N/A
Glyma.11G053400	730.871	9.51347	-1.87137	0.951197	-1.96738	0.0491393	1252.16	209.586	#N/A
Glyma.15G026300	45.1663	5.49717	2.10564	1.07034	1.96727	0.0491519	3.64529	86.6872	#N/A
Glyma.15G042500	579.192	9.1779	1.8808	0.956167	1.96702	0.0491809	163.127	995.257	#N/A
Glyma.U009600	52.1128	5.70356	2.09809	1.06667	1.96696	0.0491875	5.46793	98.7576	#N/A
Glyma.20G245100	202.462	7.66151	1.95519	0.994296	1.9664	0.049252	48.3001	356.625	#N/A
Glyma.18G190000	651.363	9.34732	-1.87454	0.953433	-1.9661	0.049287	1117.28	185.445	#N/A
Glyma.01G206500	116.779	6.86764	-2.01436	1.02483	-1.96556	0.0493492	210.515	23.0434	#N/A
Glyma.05G248700	85.5062	6.41796	-2.04972	1.04309	-1.96505	0.0494088	156.747	14.265	#N/A
Glyma.01G197500	64.9922	6.02219	-2.07617	1.05766	-1.96299	0.0496477	121.206	8.77845	#N/A
Glyma.18G148500	64.9922	6.02219	-2.07617	1.05766	-1.96299	0.0496477	121.206	8.77845	#N/A
Glyma.14G034700	55.3117	5.78951	2.08902	1.0643	1.96281	0.0496681	6.37926	104.244	#N/A
Glyma.01G129400	4815.39	12.2334	1.82925	0.932128	1.96245	0.0497106	1479.99	8150.79	#N/A
Glyma.11G129300	62.2582	5.96019	2.07858	1.05918	1.96244	0.0497116	8.2019	116.314	#N/A
Glyma.17G113100	100.915	6.657	-2.02748	1.03315	-1.96243	0.0497127	183.176	18.6542	Glyma.17G113100
Glyma.05G180700	56.6043	5.82284	-2.08762	1.06381	-1.9624	0.0497154	106.625	6.58384	#N/A
Glyma.05G085700	48.2164	5.59145	-2.09794	1.06912	-1.9623	0.0497276	92.0436	4.38923	#N/A
Glyma.13G266100	6355	12.6337	1.82534	0.930986	1.96066	0.0499192	1962.99	10747	#N/A
Glyma.12G179100	96.7211	6.59576	-2.02949	1.03543	-1.96004	0.049991	175.885	17.5569	#N/A
Glyma.11G148100	44.0225	5.46017	-2.09868	1.07073	-1.96004	0.0499914	84.753	3.29192	#N/A
Glyma.08G091500	44.6176	5.47954	2.09726	1.07036	1.9594	0.0500663	3.64529	85.5899	#N/A
Glyma.04G180400	8304.32	13.0196	-1.82255	0.930162	-1.95939	0.0500675	14034.4	2574.28	#N/A
Glyma.04G181500	88.7888	6.47231	-2.03839	1.04036	-1.95931	0.050077	162.215	15.3623	#N/A
Glyma.01G134800	209.316	7.70954	1.94122	0.991534	1.9578	0.0502536	51.0341	367.598	#N/A
Glyma.10G053900	40.2842	5.33214	-2.09575	1.07062	-1.9575	0.0502883	78.3737	2.19461	#N/A
Glyma.11G243400	40.2842	5.33214	-2.09575	1.07062	-1.9575	0.0502883	78.3737	2.19461	#N/A
Glyma.11G093400	38.8242	5.27888	-2.08858	1.06706	-1.95732	0.0503103	76.5511	1.09731	#N/A
Glyma.17G089600	565.662	9.1438	1.86857	0.955111	1.95639	0.0504189	161.304	970.019	#N/A
Glyma.19G141100	115.412	6.85066	-2.00442	1.02455	-1.95639	0.0504189	207.782	23.0434	#N/A
Glyma.16G119200	47.7607	5.57775	-2.09124	1.06915	-1.95598	0.0504678	91.1322	4.38923	#N/A
Glyma.02G305400	6275.21	12.6154	-1.81939	0.930231	-1.95584	0.0504836	10600.5	1949.91	Glyma.02G305400
Glyma.05G161200	135.834	7.0857	1.98394	1.01445	1.95569	0.0505021	29.1623	242.505	#N/A
Glyma.07G211800	104.393	6.70588	2.01333	1.02988	1.95493	0.0505914	20.0491	188.737	#N/A
Glyma.19G193300	80.401	6.32914	-2.04426	1.04571	-1.9549	0.0505954	147.634	13.1677	#N/A
Glyma.18G247000,Glyma.18G247100	170.575	7.41427	-1.95758	1.00191	-1.95384	0.0507206	301.648	39.503	#N/A
Glyma.03G180300,Glyma.03G180600	1630.92	10.6715	-1.8312	0.937357	-1.95358	0.0507506	2765.86	495.983	#N/A
Glyma.16G039300	323.65	8.33829	1.89862	0.972015	1.95328	0.0507866	86.5756	560.724	#N/A
Glyma.06G232300	137.386	7.1021	-1.98052	1.01396	-1.95325	0.0507901	245.146	29.6273	Glyma.06G232300
Glyma.05G157000	516.125	9.01158	1.86794	0.956838	1.9522	0.0509143	146.723	885.526	#N/A
Glyma.09G027000	278.958	8.1239	1.90844	0.977726	1.95191	0.0509483	72.9058	485.009	#N/A
-	3470.5	11.7609	-1.81752	0.931591	-1.95099	0.0510584	5863.45	1077.56	#N/A
Glyma.09G148400	94.2475	6.55838	2.01977	1.03553	1.95047	0.0511206	17.3151	171.18	Glyma.09G148400
-	6085.39	12.5711	-1.81254	0.929382	-1.95026	0.051145	10267	1903.83	#N/A
Glyma.13G245100	91.6158	6.51752	-2.02365	1.03768	-1.95016	0.0511565	166.772	16.4596	#N/A
Glyma.01G238800	862.139	9.75178	1.84284	0.945189	1.9497	0.0512118	256.082	1468.2	#N/A
Glyma.05G076700	47.3051	5.56392	-2.08445	1.06918	-1.94957	0.0512273	90.2209	4.38923	#N/A
Glyma.16G064100	1295.34	10.3391	1.83092	0.939167	1.94951	0.0512343	392.78	2197.9	#N/A
-	578.243	9.17553	-1.85845	0.953561	-1.94896	0.0513003	989.696	166.791	#N/A
Glyma.04G088500	721.033	9.49392	-1.84857	0.948557	-1.94882	0.0513165	1230.29	211.78	#N/A
Glyma.05G162800	287.104	8.16543	-1.90207	0.976286	-1.94827	0.0513821	498.493	75.7142	#N/A
Glyma.14G216500	140.585	7.1353	1.97018	1.01155	1.9477	0.0514511	30.985	250.186	#N/A
Glyma.03G257000	63.6252	5.99153	-2.05977	1.05767	-1.94745	0.0514804	118.472	8.77845	#N/A
Glyma.04G042100	103.296	6.69064	2.00445	1.02968	1.94668	0.0515731	20.0491	186.542	#N/A
Glyma.05G119000	59.4312	5.89315	-2.06449	1.06081	-1.94614	0.0516375	111.181	7.68115	#N/A
Glyma.11G021100	37.7641	5.23894	2.07323	1.06536	1.94603	0.0516506	0.911322	74.6168	#N/A
Glyma.10G000200	349.381	8.44866	-1.88407	0.968314	-1.94572	0.0516885	603.295	95.4657	#N/A
Glyma.02G129100	37.9129	5.24462	-2.07547	1.06687	-1.94539	0.0517284	74.7284	1.09731	#N/A
Glyma.18G110500	37.9129	5.24462	-2.07547	1.06687	-1.94539	0.0517284	74.7284	1.09731	Glyma.18G110500
-	161.332	7.33389	1.95209	1.0035	1.94529	0.0517397	37.3642	285.3	#N/A
Glyma.16G165600	168.753	7.39877	-1.94804	1.00143	-1.94526	0.0517437	298.002	39.503	#N/A
Glyma.13G018000	804.465	9.65189	-1.83988	0.945838	-1.94524	0.0517466	1369.72	239.213	#N/A
Glyma.12G012000	83.2279	6.379	-2.02794	1.04285	-1.94462	0.0518209	152.191	14.265	#N/A
Glyma.11G141700	106.113	6.72946	-1.99918	1.02828	-1.9442	0.0518718	191.378	20.8488	#N/A
Glyma.08G263200	39.3728	5.29913	-2.08125	1.07057	-1.94405	0.0518889	76.5511	2.19461	#N/A
Glyma.16G076300	39.3728	5.29913	-2.08125	1.07057	-1.94405	0.0518889	76.5511	2.19461	#N/A
Glyma.15G111400	75.2957	6.2345	-2.03799	1.04851	-1.94371	0.0519309	138.521	12.0704	#N/A
Glyma.17G042300	109.145	6.7701	1.99424	1.02605	1.94361	0.0519426	21.8717	196.418	#N/A
Glyma.11G046400	124.591	6.96105	1.97876	1.01813	1.94353	0.0519521	26.4283	222.753	Glyma.11G046400
Glyma.14G217000	86.9662	6.44238	-2.0214	1.04015	-1.94337	0.0519715	158.57	15.3623	#N/A
Glyma.13G229300	40.3214	5.33347	2.08128	1.07097	1.94337	0.0519717	2.73397	77.9088	#N/A
Glyma.15G141600	584.446	9.19093	-1.85058	0.952389	-1.9431	0.0520046	998.809	170.083	#N/A
Glyma.16G180500	348.014	8.443	-1.88037	0.967993	-1.94255	0.0520706	600.561	95.4657	#N/A
Glyma.11G178200	193.098	7.59319	-1.92997	0.99385	-1.94191	0.0521479	339.012	47.1842	#N/A
Glyma.08G245000	245.983	7.94241	-1.90621	0.981993	-1.94116	0.0522385	428.322	63.6438	#N/A
Glyma.03G015900	63.8112	5.99574	2.05081	1.05658	1.94099	0.0522597	9.11322	118.509	#N/A
Glyma.09G040800	82.7722	6.37108	-2.02345	1.0428	-1.9404	0.0523312	151.28	14.265	#N/A
Glyma.09G070500	249.265	7.96154	-1.90409	0.981287	-1.9404	0.0523313	433.789	64.7411	#N/A
Glyma.13G250500	42.6555	5.41466	-2.07743	1.07078	-1.94012	0.0523651	82.019	3.29192	#N/A
Glyma.14G048000	726.873	9.50556	-1.83704	0.946982	-1.93989	0.052393	1237.58	216.169	#N/A
Glyma.19G181300	1256.09	10.2947	-1.81945	0.938019	-1.93967	0.0524196	2127.03	385.155	#N/A
Glyma.08G307200	37.4572	5.22717	-2.06873	1.06676	-1.93926	0.0524691	73.8171	1.09731	#N/A
Glyma.02G143200	234.768	7.87509	-1.9076	0.983839	-1.93893	0.0525097	409.184	60.3519	#N/A
Glyma.11G028200	192.187	7.58636	-1.92569	0.993598	-1.93809	0.0526117	337.189	47.1842	#N/A
Glyma.08G352300	218.727	7.77299	1.91165	0.986685	1.93745	0.0526906	55.5907	381.863	#N/A
Glyma.02G055000	95.8004	6.58196	2.00176	1.03326	1.93733	0.0527055	18.2264	173.374	#N/A
Glyma.14G209600	38.9172	5.28234	-2.07382	1.07054	-1.93716	0.0527254	75.6398	2.19461	#N/A
Glyma.16G089700	38.9172	5.28234	-2.07382	1.07054	-1.93716	0.0527254	75.6398	2.19461	#N/A
Glyma.12G189000	92.6015	6.53296	2.0052	1.03527	1.93689	0.0527589	17.3151	167.888	#N/A
Glyma.07G177600	186.282	7.54134	1.9265	0.994689	1.93679	0.0527716	45.5661	326.997	#N/A
Glyma.11G063200	60.0636	5.90842	2.05108	1.05922	1.9364	0.0528192	8.2019	111.925	#N/A
Glyma.01G004800	454.155	8.82704	1.854	0.957913	1.93545	0.0529347	130.319	777.99	#N/A
Glyma.16G096500	137.935	7.10785	-1.95787	1.01162	-1.93539	0.0529426	245.146	30.7246	#N/A
Glyma.07G189500	3175.08	11.6326	1.79771	0.929274	1.93453	0.053048	1005.19	5344.98	#N/A
Glyma.03G104700	74.3844	6.21693	-2.02818	1.04846	-1.93445	0.053058	136.698	12.0704	#N/A
Glyma.07G013700	289.921	8.17952	1.88214	0.973501	1.93338	0.05319	78.3737	501.469	#N/A
Glyma.15G181800	54.326	5.76357	-2.05685	1.06394	-1.93324	0.0532068	102.068	6.58384	#N/A
Glyma.01G144900	143.691	7.16683	1.94743	1.00832	1.93137	0.0534379	32.8076	254.575	#N/A
Glyma.09G205700	329.22	8.36291	1.86962	0.968153	1.93112	0.0534686	91.1322	567.307	#N/A
Glyma.10G223200	199.533	7.64048	1.91232	0.990374	1.93091	0.0534944	50.1227	348.943	#N/A
Glyma.10G253100	116.547	6.86477	1.97087	1.0207	1.93089	0.0534966	24.6057	208.488	#N/A
Glyma.08G257300	104.3	6.70459	1.98379	1.02745	1.9308	0.0535083	20.9604	187.639	#N/A
Glyma.07G001300	1122.97	10.1331	-1.81074	0.93801	-1.9304	0.0535571	1899.2	346.749	#N/A
Glyma.19G015000	147.783	7.20734	-1.94355	1.00698	-1.93008	0.0535966	261.55	34.0165	#N/A
Glyma.02G129500	297.324	8.21589	1.87595	0.971989	1.93001	0.0536053	81.1077	513.539	#N/A
Glyma.12G150500	646.351	9.33617	1.82904	0.947797	1.92978	0.0536346	193.2	1099.5	#N/A
Glyma.02G158700	1679.9	10.7142	1.79997	0.933015	1.9292	0.0537064	527.656	2832.15	#N/A
Glyma.03G227400	1747.8	10.7713	1.79781	0.932449	1.92805	0.0538493	550.439	2945.17	#N/A
Glyma.13G174900	111.312	6.79846	-1.97364	1.02369	-1.92797	0.053859	199.58	23.0434	Glyma.13G174900
Glyma.18G220600	494.913	8.95103	1.83905	0.954181	1.92736	0.0539353	144.9	844.926	#N/A
Glyma.06G275400	53.8703	5.75142	-2.05048	1.06397	-1.9272	0.053955	101.157	6.58384	#N/A
Glyma.10G164100	53.8703	5.75142	-2.05048	1.06397	-1.9272	0.053955	101.157	6.58384	#N/A
Glyma.13G188800	36.5459	5.19164	-2.05489	1.06654	-1.92669	0.0540184	71.9945	1.09731	#N/A
Glyma.12G007300	253.18	7.98402	1.88481	0.978359	1.9265	0.0540423	67.4379	438.923	#N/A
Glyma.08G307500	72.3106	6.17614	2.01977	1.04882	1.92576	0.054134	11.8472	132.774	#N/A
Glyma.20G187400	262.033	8.03361	-1.88139	0.977001	-1.92567	0.0541451	453.839	70.2276	#N/A
Glyma.09G139200	476.584	8.89659	-1.83827	0.95504	-1.92481	0.0542531	813.811	139.358	#N/A
Glyma.04G209700	560.473	9.1305	-1.82816	0.950405	-1.92356	0.0544093	954.155	166.791	#N/A
Glyma.14G053700	65.5408	6.03432	-2.02839	1.05454	-1.92348	0.0544203	121.206	9.87576	#N/A
Glyma.18G015000	58.9663	5.88182	2.03671	1.05926	1.92277	0.0545091	8.2019	109.731	#N/A
Glyma.08G020800	160.458	7.32605	-1.9247	1.00131	-1.92217	0.0545839	282.51	38.4057	#N/A
Glyma.04G042500	308.38	8.26857	1.86238	0.969281	1.92141	0.0546806	85.6643	531.096	#N/A
-	302.531	8.24094	1.86322	0.969974	1.92089	0.0547452	83.8417	521.221	#N/A
Glyma.02G303500	284.1	8.15026	-1.86748	0.972689	-1.91992	0.0548682	490.291	77.9088	#N/A
Glyma.06G191400	282.333	8.14126	1.86734	0.972669	1.91981	0.0548821	77.4624	487.204	#N/A
Glyma.20G105500	159.044	7.31329	1.92086	1.001	1.91894	0.0549921	38.2755	279.813	#N/A
Glyma.10G246500	41.8743	5.38799	2.0532	1.07049	1.91799	0.0551117	3.64529	80.1034	#N/A
Glyma.17G069100	640.26	9.32251	-1.81441	0.946219	-1.91754	0.0551696	1086.3	194.223	#N/A
Glyma.10G194500	647.625	9.33901	1.81315	0.945762	1.91713	0.0552211	196.846	1098.4	#N/A
Glyma.18G224500	102.468	6.67903	-1.96937	1.0276	-1.91648	0.0553037	184.087	20.8488	#N/A
Glyma.12G205100	45.0268	5.49271	-2.04906	1.06934	-1.91619	0.0553405	85.6643	4.38923	#N/A
Glyma.16G039600	45.0733	5.4942	2.04828	1.069	1.91607	0.0553565	4.55661	85.5899	#N/A
Glyma.20G142700	37.5502	5.23075	-2.05093	1.07045	-1.91595	0.055372	72.9058	2.19461	#N/A
Glyma.02G089500	152.646	7.25405	1.92158	1.00297	1.91589	0.0553794	36.4529	268.84	#N/A
Glyma.13G016400	550.811	9.10541	-1.81734	0.949398	-1.9142	0.0555945	935.928	165.693	#N/A
Glyma.01G151600	722.93	9.49771	1.80488	0.942901	1.91418	0.0555974	222.363	1223.5	#N/A
Glyma.18G138000	179.698	7.48943	-1.90272	0.994023	-1.91417	0.055599	314.406	44.9896	#N/A
-	6177.91	12.5929	-1.76694	0.923231	-1.91387	0.0556374	10333.5	2022.34	#N/A
Glyma.06G258500	680.981	9.41147	1.80674	0.944102	1.91372	0.0556563	208.693	1153.27	#N/A
Glyma.08G110900	48.2722	5.59312	2.04181	1.06694	1.91371	0.0556569	5.46793	91.0764	#N/A
Glyma.02G230800	35.6346	5.15521	-2.04054	1.0663	-1.91365	0.0556644	70.1718	1.09731	#N/A
Glyma.18G013800	35.6346	5.15521	-2.04054	1.0663	-1.91365	0.0556644	70.1718	1.09731	#N/A
Glyma.11G096700	411.285	8.684	1.83181	0.957601	1.91292	0.0557583	120.295	702.276	#N/A
Glyma.08G193500	11983.3	13.5487	1.76267	0.921639	1.91254	0.0558068	3945.11	20021.5	#N/A
Glyma.11G210300	86.6593	6.43728	1.98274	1.03698	1.91203	0.0558718	16.4038	156.915	#N/A
Glyma.05G228400	113.804	6.8304	1.95011	1.02009	1.91171	0.0559137	24.6057	203.002	#N/A
Glyma.04G023500	56.6973	5.82521	-2.02819	1.06093	-1.91171	0.0559138	105.713	7.68115	#N/A
Glyma.07G006800	413.387	8.69135	1.82979	0.957228	1.91155	0.0559338	121.206	705.568	#N/A
Glyma.05G188600	154.897	7.27516	-1.91529	1.00201	-1.91145	0.0559462	272.485	37.3084	#N/A
Glyma.17G012100	94.5357	6.56279	-1.97271	1.03209	-1.91137	0.0559575	170.417	18.6542	#N/A
Glyma.10G198500	147.876	7.20824	-1.92007	1.00467	-1.91115	0.0559854	260.638	35.1138	#N/A
Glyma.13G005500	1669.64	10.7053	1.77672	0.929987	1.91047	0.0560724	536.769	2802.52	#N/A
Glyma.13G286900	75.8443	6.24497	-1.9967	1.04536	-1.91005	0.0561264	138.521	13.1677	#N/A
Glyma.08G181000	833.572	9.70316	-1.79447	0.939539	-1.90995	0.0561396	1407.08	260.062	#N/A
Glyma.08G080600	277.172	8.11464	-1.85659	0.972222	-1.90963	0.0561803	477.533	76.8115	#N/A
Glyma.03G210700	44.5711	5.47804	-2.04168	1.06937	-1.90924	0.0562317	84.753	4.38923	#N/A
Glyma.12G181700	44.5711	5.47804	-2.04168	1.06937	-1.90924	0.0562317	84.753	4.38923	#N/A
Glyma.02G088700	77.0625	6.26796	1.99281	1.0438	1.90919	0.0562376	13.6698	140.455	#N/A
Glyma.19G210700	233.131	7.865	-1.87104	0.980035	-1.90916	0.0562416	403.716	62.5465	#N/A
Glyma.18G066500	564.034	9.13964	-1.80977	0.947983	-1.90907	0.056253	956.888	171.18	#N/A
Glyma.17G013900	37.0945	5.21313	-2.04296	1.07042	-1.90856	0.0563185	71.9945	2.19461	#N/A
Glyma.03G149400	148.35	7.21286	1.9153	1.0037	1.90825	0.0563589	35.5416	261.159	#N/A
Glyma.08G238100	1486.26	10.5375	-1.77618	0.930863	-1.9081	0.056378	2495.2	477.328	#N/A
Glyma.07G091600	250.344	7.96777	1.86272	0.976241	1.90806	0.0563838	68.3492	432.339	#N/A
Glyma.13G070900	98.3577	6.61997	1.9628	1.02876	1.90793	0.0564005	20.0491	176.666	#N/A
Glyma.20G061100	64.2668	6.006	2.01062	1.05394	1.90772	0.0564272	10.0245	118.509	#N/A
Glyma.14G222400	244.495	7.93366	1.86377	0.977215	1.90723	0.0564913	66.5265	422.463	#N/A
Glyma.07G144100	35.1789	5.13664	-2.03316	1.06618	-1.90696	0.0565262	69.2605	1.09731	#N/A
Glyma.05G139300	67.9121	6.0856	-2.00432	1.05139	-1.90635	0.0566051	124.851	10.9731	#N/A
Glyma.05G030600	56.2416	5.81357	-2.0219	1.06095	-1.90574	0.0566842	104.802	7.68115	#N/A
Glyma.07G080900	71.6504	6.1629	-1.99772	1.04831	-1.90565	0.0566951	131.23	12.0704	#N/A
Glyma.07G051500	71.6504	6.1629	-1.99772	1.04831	-1.90565	0.0566951	131.23	12.0704	#N/A
Glyma.15G130900,Glyma.15G131000	71.6504	6.1629	-1.99772	1.04831	-1.90565	0.0566951	131.23	12.0704	#N/A
Glyma.11G213500	75.3887	6.23628	-1.99172	1.04533	-1.90535	0.0567344	137.61	13.1677	#N/A
Glyma.18G148700	156.301	7.28818	1.90506	1.00023	1.90462	0.0568289	38.2755	274.327	#N/A
Glyma.20G009800	791.102	9.62772	1.78919	0.939526	1.90436	0.0568635	247.88	1334.32	#N/A
Glyma.13G043900	3218.52	11.6522	1.75975	0.924136	1.90421	0.056883	1058.05	5379	#N/A
Glyma.07G096100	59.9799	5.90641	-2.01352	1.05775	-1.90358	0.0569644	111.181	8.77845	#N/A
Glyma.16G175700,Glyma.16G175800	52.0477	5.70176	-2.02422	1.06409	-1.90229	0.0571327	97.5115	6.58384	#N/A
Glyma.12G173500	919.961	9.84543	1.78122	0.936432	1.90213	0.0571541	291.623	1548.3	#N/A
Glyma.18G279700	100.645	6.65314	-1.9539	1.02725	-1.90206	0.0571634	180.442	20.8488	#N/A
Glyma.08G189300	58.3246	5.86603	-2.00725	1.05531	-1.90204	0.0571654	116.649	0	#N/A
Glyma.09G063300	127.055	6.98931	1.92529	1.01224	1.90201	0.0571692	29.1623	224.948	#N/A
Glyma.17G078700	96.907	6.59853	-1.95695	1.02951	-1.90085	0.0573213	174.063	19.7515	#N/A
Glyma.14G062300	74.933	6.22753	-1.9867	1.0453	-1.90061	0.0573534	136.698	13.1677	#N/A
Glyma.08G355900	34.7232	5.11783	-2.02563	1.06605	-1.90014	0.0574154	68.3492	1.09731	#N/A
Glyma.15G051900	34.7232	5.11783	-2.02563	1.06605	-1.90014	0.0574154	68.3492	1.09731	#N/A
Glyma.01G189000	55.7859	5.80183	-2.01571	1.06096	-1.89989	0.0574477	103.891	7.68115	#N/A
Glyma.11G214500	231.15	7.85269	1.85931	0.978809	1.89956	0.0574902	62.8812	399.42	#N/A
Glyma.17G011800	37.5781	5.23182	2.034	1.07093	1.89928	0.0575278	2.73397	72.4222	#N/A
Glyma.17G166900	100.19	6.64659	-1.94996	1.02717	-1.89839	0.0576445	179.531	20.8488	#N/A
Glyma.04G249700	886.921	9.79266	-1.77723	0.936461	-1.89781	0.0577211	1491.83	282.008	#N/A
Glyma.19G202900	450.305	8.81476	1.80744	0.952415	1.89774	0.0577301	135.787	764.823	#N/A
Glyma.13G019700	263.223	8.04014	-1.84588	0.97278	-1.89753	0.0577583	452.927	73.5195	#N/A
Glyma.18G139900	63.2625	5.98328	-2.00022	1.05453	-1.89679	0.0578555	116.649	9.87576	Glyma.18G139900
Glyma.05G208900	182.618	7.51268	-1.8789	0.990834	-1.89628	0.0579227	318.052	47.1842	#N/A
Glyma.15G054000	78.2156	6.28939	-1.97657	1.04237	-1.89623	0.0579292	142.166	14.265	#N/A
Glyma.08G221300	51.592	5.68908	-2.01763	1.06412	-1.89605	0.0579529	96.6002	6.58384	#N/A
Glyma.10G031200	169.032	7.40115	-1.88669	0.995091	-1.896	0.0579603	295.268	42.795	#N/A
Glyma.07G122700,Glyma.07G122800	763.772	9.577	1.7794	0.938785	1.89542	0.0580362	241.5	1286.04	#N/A
Glyma.08G201800	56.9576	5.83182	-1.99956	1.05499	-1.89534	0.0580478	113.915	0	#N/A
Glyma.09G080000	326.105	8.34919	1.82526	0.963178	1.89504	0.0580873	94.7775	557.432	#N/A
Glyma.20G000800	56.7717	5.8271	2.00682	1.05935	1.8944	0.0581719	8.2019	105.341	#N/A
Glyma.06G059500	36.1832	5.17725	-2.02661	1.07034	-1.89342	0.0583021	70.1718	2.19461	#N/A
Glyma.08G071000	36.1832	5.17725	-2.02661	1.07034	-1.89342	0.0583021	70.1718	2.19461	#N/A
Glyma.11G233400	34.2676	5.09877	-2.01797	1.06591	-1.89319	0.0583331	67.4379	1.09731	#N/A
Glyma.13G045100	56.502	5.82023	-1.99691	1.05488	-1.89303	0.0583536	113.004	0	#N/A
Glyma.16G206400	56.502	5.82023	-1.99691	1.05488	-1.89303	0.0583536	113.004	0	#N/A
Glyma.08G246700	1133.9	10.1471	1.76373	0.931705	1.89302	0.0583556	367.263	1900.53	#N/A
Glyma.01G020900	487.902	8.93045	-1.79695	0.949368	-1.89279	0.0583857	826.569	149.234	#N/A
Glyma.20G150100	314.378	8.29636	-1.82534	0.964503	-1.89252	0.0584214	537.68	91.0764	#N/A
Glyma.14G056300	341.458	8.41556	1.8187	0.96103	1.89245	0.0584317	100.245	582.67	#N/A
Glyma.12G005100	93.5128	6.54709	1.9498	1.03038	1.89231	0.0584491	19.1378	167.888	#N/A
Glyma.04G104400	47.3981	5.56676	-2.01906	1.06705	-1.8922	0.058465	89.3096	5.48653	#N/A
Glyma.10G265000	59.0686	5.88432	-2.00149	1.05777	-1.89218	0.0584668	109.359	8.77845	#N/A
Glyma.10G130200	92.2574	6.52759	-1.9518	1.03172	-1.89179	0.0585189	165.861	18.6542	#N/A
Glyma.05G084600	7747.93	12.9196	-1.73744	0.918796	-1.89099	0.0586252	12884.3	2611.59	#N/A
Glyma.03G091100	562.621	9.13602	1.78659	0.94496	1.89065	0.0586705	174.974	950.267	#N/A
Glyma.14G005700	2514.15	11.2959	1.74563	0.923328	1.89058	0.0586804	836.594	4191.71	#N/A
Glyma.06G065600	34.3792	5.10346	2.02119	1.0693	1.8902	0.0587305	1.82264	66.9357	#N/A
Glyma.14G197900	51.1363	5.67628	-2.01076	1.06415	-1.88954	0.0588202	95.6888	6.58384	#N/A
Glyma.11G044500	39.4658	5.30253	-2.02341	1.07087	-1.8895	0.0588251	75.6398	3.29192	#N/A
Glyma.01G038600	224.381	7.8098	-1.85006	0.979182	-1.88939	0.0588394	387.312	61.4492	#N/A
Glyma.11G111100,Glyma.11G111400	2373.97	11.2131	-1.74496	0.923562	-1.88938	0.0588407	3957.87	790.061	#N/A
Glyma.02G104300	561.523	9.1332	1.78463	0.944752	1.889	0.0588922	174.974	948.073	#N/A
-	5036.66	12.2983	-1.73687	0.919619	-1.88869	0.0589337	8376.88	1696.44	#N/A
Glyma.09G041800	361.795	8.49903	-1.80995	0.958493	-1.88833	0.0589818	616.054	107.536	#N/A
Glyma.05G182600	533.923	9.06049	1.78584	0.945923	1.88794	0.0590342	165.861	901.986	#N/A
Glyma.05G195900	43.2041	5.4331	-2.01909	1.06947	-1.88794	0.0590343	82.019	4.38923	#N/A
Glyma.06G102300	260.759	8.02657	1.83403	0.971534	1.88777	0.0590573	73.8171	447.701	#N/A
Glyma.13G230200	279.311	8.12573	1.8263	0.968262	1.88616	0.0592731	80.1964	478.426	#N/A
Glyma.01G225500	190.187	7.57128	-1.86097	0.98717	-1.88516	0.0594089	329.899	50.4761	#N/A
Glyma.06G270300	454.322	8.82757	1.79117	0.950153	1.88514	0.0594114	139.432	769.212	#N/A
Glyma.18G290000	84.3252	6.39789	-1.95415	1.0367	-1.88498	0.059433	152.191	16.4596	#N/A
Glyma.16G031100	146.602	7.19576	-1.8884	1.00197	-1.88469	0.059472	256.993	36.2111	#N/A
Glyma.17G137300	678.042	9.40523	1.769	0.939308	1.8833	0.0596598	215.983	1140.1	#N/A
Glyma.16G131200	146.146	7.19127	-1.88554	1.00184	-1.88208	0.0598248	256.082	36.2111	#N/A
Glyma.01G135200	112.613	6.81523	1.91495	1.01752	1.88198	0.0598382	25.517	199.71	#N/A
Glyma.03G102800	275.015	8.10337	1.82155	0.968241	1.8813	0.0599314	79.285	470.745	#N/A
Glyma.03G081900,Glyma.03G082000	202.407	7.66111	-1.84936	0.983276	-1.88082	0.0599964	349.948	54.8653	#N/A
Glyma.01G129000	46.0776	5.52599	2.00682	1.06712	1.8806	0.0600263	5.46793	86.6872	#N/A
Glyma.01G043600	115.264	6.84879	1.91033	1.01588	1.88047	0.0600442	26.4283	204.099	#N/A
Glyma.05G153200,Glyma.05G153300	376.823	8.55774	1.79676	0.955599	1.88024	0.060075	113.915	639.73	#N/A
-	80.1685	6.32496	1.95189	1.03877	1.87905	0.060238	15.4925	144.844	#N/A
Glyma.11G070200	719.805	9.49146	1.76123	0.937323	1.879	0.0602446	231.476	1208.13	#N/A
Glyma.19G212800	5269.23	12.3634	1.72456	0.917809	1.87899	0.0602453	1796.22	8742.24	#N/A
Glyma.15G256900	33.3563	5.05989	-2.00219	1.06562	-1.87889	0.0602593	65.6152	1.09731	#N/A
Glyma.12G187200	53.768	5.74868	-1.98015	1.05415	-1.87844	0.0603206	107.536	0	#N/A
Glyma.04G008300	4616.6	12.1726	-1.72416	0.918115	-1.87793	0.0603908	7659.66	1573.54	#N/A
Glyma.17G036300	367.226	8.52052	1.79401	0.95598	1.87662	0.0605701	111.181	623.27	#N/A
Glyma.09G180100	871.326	9.76707	1.75121	0.933192	1.87658	0.0605751	284.333	1458.32	#N/A
Glyma.05G006600	781.217	9.60958	1.75493	0.935235	1.87645	0.0605929	253.348	1309.09	#N/A
Glyma.06G169400	484.898	8.92154	-1.77675	0.94699	-1.8762	0.0606273	818.367	151.428	#N/A
Glyma.09G230500	97.4557	6.60667	-1.92594	1.02662	-1.87601	0.0606546	174.063	20.8488	#N/A
Glyma.15G088000	446.734	8.80327	1.7806	0.949244	1.87581	0.0606818	138.521	754.947	#N/A
Glyma.12G174700	53.9633	5.75391	-1.98946	1.06108	-1.87495	0.0607995	100.245	7.68115	#N/A
Glyma.17G189300	53.9633	5.75391	-1.98946	1.06108	-1.87495	0.0607995	100.245	7.68115	#N/A
Glyma.05G044600	79.6756	6.31607	-1.94813	1.03931	-1.87445	0.0608678	143.989	15.3623	#N/A
Glyma.20G085900	148.062	7.21006	-1.874	1.00005	-1.8739	0.0609439	258.816	37.3084	#N/A
Glyma.13G173100	285.021	8.15492	-1.80991	0.965882	-1.87385	0.0609514	486.646	83.3953	#N/A
Glyma.13G195200	556.948	9.1214	1.76628	0.942593	1.87385	0.0609515	176.797	937.1	#N/A
Glyma.17G068300	86.6965	6.4379	-1.93726	1.03391	-1.87373	0.0609679	155.836	17.5569	#N/A
Glyma.16G025100	58.3246	5.86603	1.97921	1.05667	1.87307	0.0610584	9.11322	107.536	#N/A
Glyma.16G041800	42.2928	5.40234	-2.00331	1.06954	-1.87305	0.0610615	80.1964	4.38923	#N/A
Glyma.13G133100	85.469	6.41733	1.93706	1.03419	1.87302	0.0610659	17.3151	153.623	#N/A
Glyma.08G227400	177.606	7.47253	-1.85285	0.989325	-1.87285	0.0610895	308.027	47.1842	#N/A
Glyma.07G048100	42.33	5.40361	2.00203	1.06922	1.87243	0.0611477	4.55661	80.1034	Glyma.07G048100
Glyma.04G073000	32.9006	5.04004	-1.99427	1.06548	-1.87172	0.061246	64.7039	1.09731	#N/A
Glyma.05G003900	32.9006	5.04004	-1.99427	1.06548	-1.87172	0.061246	64.7039	1.09731	#N/A
Glyma.18G300300	72.1991	6.17391	-1.95575	1.0451	-1.87136	0.0612959	131.23	13.1677	#N/A
Glyma.09G163200	58.1572	5.86189	1.96701	1.05289	1.8682	0.0617349	0	116.314	#N/A
Glyma.15G240600	51.9454	5.69892	-1.96806	1.0536	-1.86793	0.0617712	103.891	0	#N/A
Glyma.08G035300	1618.05	10.66	1.72386	0.923116	1.86744	0.0618402	547.705	2688.4	#N/A
Glyma.12G130200	116.268	6.86131	1.89322	1.01386	1.86733	0.061855	27.3397	205.196	#N/A
Glyma.03G078700	286.025	8.16	-1.80143	0.964768	-1.86721	0.0618718	487.557	84.4926	#N/A
Glyma.16G031900	141.218	7.14178	1.87021	1.00166	1.86711	0.061886	35.5416	246.894	#N/A
Glyma.02G145300,Glyma.02G145400	1778.53	10.7965	1.72116	0.922053	1.86666	0.0619486	604.207	2952.85	#N/A
Glyma.16G167300	38.0989	5.25168	-1.99852	1.07091	-1.8662	0.0620135	72.9058	3.29192	#N/A
Glyma.18G064300	103.11	6.68804	-1.90668	1.02192	-1.86579	0.0620706	183.176	23.0434	#N/A
Glyma.U017900	270.077	8.07723	1.80386	0.966816	1.86577	0.0620732	79.285	460.869	#N/A
Glyma.01G063800	92.8061	6.53615	-1.91942	1.02876	-1.86577	0.0620741	165.861	19.7515	#N/A
Glyma.17G126500	406.208	8.66607	-1.77412	0.950976	-1.86558	0.0621	686.226	126.19	#N/A
Glyma.20G144800	5121.68	12.3224	1.70755	0.915504	1.86515	0.0621606	1774.34	8469.01	#N/A
Glyma.02G283400	371.01	8.53532	-1.7791	0.954046	-1.86479	0.0622102	627.901	114.12	#N/A
Glyma.16G062700	68.0051	6.08757	-1.95455	1.04814	-1.86478	0.0622127	123.94	12.0704	#N/A
Glyma.03G006600	96.0887	6.5863	-1.91347	1.02636	-1.86433	0.0622747	171.329	20.8488	#N/A
Glyma.20G192700	32.4449	5.01992	-1.98596	1.06531	-1.8642	0.0622936	63.7926	1.09731	#N/A
Glyma.09G138100	1036.18	10.0171	1.73045	0.92827	1.86416	0.0622986	346.303	1726.06	#N/A
Glyma.03G241500	864.008	9.7549	1.73606	0.931323	1.86408	0.0623107	286.155	1441.86	#N/A
Glyma.03G217000	109.675	6.77709	-1.89704	1.01772	-1.86401	0.0623198	194.112	25.2381	#N/A
Glyma.08G273600	51.3781	5.68308	1.97956	1.06217	1.86368	0.0623661	7.29058	95.4657	#N/A
Glyma.18G115700	316.573	8.30639	-1.78885	0.959956	-1.86347	0.0623962	537.68	95.4657	#N/A
Glyma.05G030400	89.0678	6.47683	-1.92134	1.03118	-1.86325	0.062427	159.481	18.6542	#N/A
Glyma.20G169200	678.033	9.40521	1.74414	0.936106	1.86318	0.0624366	221.451	1134.61	#N/A
Glyma.20G118700	116.24	6.86096	-1.8885	1.01382	-1.86276	0.0624964	205.048	27.4327	#N/A
Glyma.02G023800	770.7	9.59003	1.73737	0.933155	1.86182	0.0626281	254.259	1287.14	#N/A
Glyma.10G006700	579.973	9.17984	1.74839	0.939511	1.86095	0.0627507	187.732	972.214	#N/A
Glyma.14G170900	352.691	8.46226	1.77726	0.955099	1.86081	0.062771	108.447	596.935	#N/A
Glyma.18G002800	7522.23	12.8769	1.70007	0.91366	1.86073	0.0627829	2627.34	12417.1	#N/A
Glyma.05G143000	50.5784	5.66045	-1.95865	1.05317	-1.85976	0.0629195	101.157	0	#N/A
Glyma.08G261600	31.7289	4.98773	1.97752	1.06332	1.85975	0.0629208	0.911322	62.5465	#N/A
Glyma.12G002000	67.5494	6.07787	-1.94891	1.04813	-1.85942	0.0629677	123.029	12.0704	#N/A
Glyma.05G188700	226.027	7.82035	-1.81142	0.974574	-1.85868	0.0630723	387.312	64.7411	#N/A
Glyma.10G231700	155.176	7.27776	-1.84973	0.995314	-1.85844	0.0631068	269.751	40.6003	#N/A
Glyma.19G221700	212.227	7.72946	1.81621	0.977392	1.85822	0.0631378	60.1473	364.306	#N/A
Glyma.03G170300	276.726	8.11231	-1.793	0.964915	-1.8582	0.063141	471.154	82.298	#N/A
Glyma.16G212100	55.9626	5.80639	1.95498	1.05232	1.85778	0.063201	0	111.925	#N/A
Glyma.19G027400	174.416	7.44639	-1.8357	0.988334	-1.85737	0.0632584	301.648	47.1842	#N/A
Glyma.09G150300	50.1227	5.64739	-1.95534	1.05302	-1.85689	0.0633269	100.245	0	#N/A
Glyma.12G195900	31.9893	4.99952	-1.97749	1.06515	-1.85654	0.0633766	62.8812	1.09731	#N/A
Glyma.U033600	307.729	8.26552	-1.78238	0.960091	-1.85647	0.0633859	522.188	93.2711	#N/A
Glyma.08G071300	4347.78	12.0861	1.69785	0.914624	1.85634	0.0634057	1519.17	7176.38	#N/A
Glyma.14G049000,Glyma.14G049200	235.53	7.87977	1.80402	0.971872	1.85623	0.0634212	68.3492	402.711	#N/A
Glyma.12G108900	151.438	7.24258	-1.84924	0.996412	-1.8559	0.0634684	263.372	39.503	#N/A
Glyma.19G231800	50.8295	5.66759	1.97098	1.06222	1.85553	0.0635207	7.29058	94.3684	#N/A
Glyma.20G100600	173.96	7.44261	-1.83322	0.988191	-1.85512	0.0635787	300.736	47.1842	#N/A
Glyma.06G190800	158.124	7.30491	1.84258	0.993334	1.85495	0.0636041	41.9208	274.327	#N/A
-	2432.29	11.2481	-1.70197	0.917559	-1.85489	0.0636114	4020.75	843.829	#N/A
Glyma.09G005700	1287.31	10.3301	1.71258	0.923579	1.85429	0.0636981	439.257	2135.36	#N/A
Glyma.13G365900	49.6671	5.63422	-1.95198	1.05286	-1.85397	0.0637431	99.3341	0	#N/A
Glyma.09G255000	41.2327	5.36572	1.98223	1.06932	1.85374	0.0637764	4.55661	77.9088	#N/A
Glyma.10G205700	74.7749	6.22448	1.92923	1.04089	1.85343	0.06382	14.5812	134.969	#N/A
Glyma.01G151300	33.9049	5.08342	-1.98329	1.07011	-1.85336	0.0638309	65.6152	2.19461	#N/A
Glyma.U040400	33.9049	5.08342	-1.98329	1.07011	-1.85336	0.0638309	65.6152	2.19461	#N/A
Glyma.01G018800	144.324	7.17316	1.85065	0.998584	1.85327	0.0638434	37.3642	251.283	#N/A
Glyma.03G134500	352.049	8.45963	1.76748	0.953962	1.85278	0.0639145	109.359	594.74	#N/A
Glyma.20G144600	605.546	9.24209	-1.73634	0.937239	-1.85261	0.0639386	1012.48	198.612	#N/A
Glyma.18G228100	121.438	6.92408	-1.87063	1.00983	-1.85241	0.0639667	213.249	29.6273	#N/A
Glyma.14G010500	4591.13	12.1646	1.69224	0.913692	1.85209	0.0640134	1613.04	7569.22	#N/A
Glyma.16G041200	3669.31	11.8413	1.69395	0.914641	1.85203	0.0640211	1285.88	6052.74	#N/A
Glyma.10G139800	49.2114	5.62092	-1.94856	1.0527	-1.85101	0.0641684	98.4228	0	#N/A
Glyma.07G144200	32.1846	5.0083	1.97829	1.06889	1.85078	0.064201	1.82264	62.5465	#N/A
Glyma.13G316900	539.484	9.07544	1.73883	0.93975	1.85031	0.0642693	175.885	903.083	#N/A
Glyma.19G187300	2150.35	11.0704	-1.69765	0.917664	-1.84997	0.0643172	3552.33	748.363	#N/A
Glyma.03G189100	299.044	8.22421	1.77612	0.960081	1.84997	0.0643176	91.1322	506.956	#N/A
Glyma.19G234100	223.748	7.80573	-1.80155	0.973864	-1.8499	0.0643276	382.755	64.7411	#N/A
Glyma.01G209700	37.1875	5.21675	-1.9811	1.07093	-1.84989	0.0643297	71.0831	3.29192	#N/A
Glyma.12G007200	497.629	8.95893	1.74166	0.941856	1.84918	0.0644324	161.304	833.953	#N/A
Glyma.06G225400	31.5336	4.97882	-1.96885	1.06497	-1.84873	0.0644966	61.9699	1.09731	#N/A
Glyma.11G182600	48.4024	5.59701	-1.96773	1.06439	-1.84869	0.0645029	90.2209	6.58384	#N/A
Glyma.12G088300	88.575	6.46883	1.90238	1.0295	1.84786	0.0646224	19.1378	158.012	#N/A
Glyma.05G020600	220.01	7.78143	-1.80033	0.974407	-1.84762	0.0646574	376.376	63.6438	#N/A
Glyma.20G168500	99.7247	6.63988	1.8873	1.02165	1.84731	0.0647018	22.7831	176.666	#N/A
Glyma.01G037200	159.128	7.31404	1.83085	0.991775	1.84603	0.0648878	42.8322	275.424	#N/A
Glyma.19G250000	113.962	6.83241	-1.87045	1.01324	-1.84601	0.0648913	200.491	27.4327	#N/A
Glyma.16G220900	121.476	6.92452	1.86138	1.00855	1.84561	0.0649493	30.0736	212.877	#N/A
Glyma.15G007800	149.615	7.22511	-1.83782	0.995856	-1.84547	0.064969	259.727	39.503	#N/A
Glyma.02G270200	353.416	8.46523	-1.75814	0.952882	-1.84508	0.0650265	596.005	110.828	#N/A
Glyma.02G265700	48.3001	5.59395	-1.94155	1.05237	-1.84493	0.0650473	96.6002	0	#N/A
Glyma.08G307600	271.444	8.08451	1.77771	0.963579	1.8449	0.0650519	82.019	460.869	#N/A
Glyma.16G008500	266.143	8.05606	1.77889	0.96442	1.84451	0.0651082	80.1964	452.09	Glyma.16G008500
Glyma.18G294400,Glyma.18G294600,Glyma.18G294700,Glyma.18G294800	322.803	8.33451	1.76294	0.956039	1.84401	0.0651823	100.245	545.361	#N/A
Glyma.07G038600	193.749	7.59805	-1.80755	0.980537	-1.84343	0.065266	332.633	54.8653	#N/A
Glyma.12G171100	37.4851	5.22825	1.97335	1.07071	1.84304	0.0653235	3.64529	71.3249	#N/A
Glyma.13G302100	432.841	8.75769	-1.74234	0.945391	-1.84299	0.0653312	726.324	139.358	#N/A
Glyma.10G064500	165.117	7.36734	-1.82363	0.989586	-1.84282	0.0653559	285.244	44.9896	#N/A
Glyma.11G000500	1677.34	10.712	1.69292	0.918658	1.84281	0.065356	585.069	2769.6	#N/A
Glyma.02G307300	1117.87	10.1265	1.70188	0.923601	1.84266	0.0653783	384.578	1851.16	#N/A
Glyma.19G093400	99.1761	6.63192	1.88232	1.02152	1.84265	0.0653797	22.7831	175.569	#N/A
Glyma.13G152900	187.184	7.54831	-1.80965	0.982294	-1.84227	0.0654361	321.697	52.6707	Glyma.13G152900
Glyma.20G138100	205.736	7.68465	1.79949	0.976823	1.84218	0.0654484	59.236	352.235	#N/A
Glyma.04G209800	442.428	8.7893	1.7393	0.944319	1.84185	0.0654964	143.078	741.779	#N/A
Glyma.20G226500	44.2084	5.46625	-1.96563	1.06735	-1.8416	0.0655337	82.9303	5.48653	#N/A
Glyma.07G265000	47.9467	5.58336	-1.96024	1.06444	-1.84157	0.0655375	89.3096	6.58384	#N/A
Glyma.19G030800	62.4442	5.9645	-1.9351	1.0513	-1.84067	0.0656701	113.915	10.9731	Glyma.19G030800
Glyma.10G040500	69.4651	6.11822	-1.92295	1.04494	-1.84025	0.0657309	125.762	13.1677	#N/A
Glyma.02G285900	160.681	7.32806	1.82248	0.99044	1.84008	0.0657572	43.7435	277.619	#N/A
Glyma.19G245500	142.129	7.15106	1.83622	0.997916	1.84005	0.0657607	37.3642	246.894	#N/A
Glyma.16G133600	34.2862	5.09956	1.97035	1.07083	1.84002	0.0657648	2.73397	65.8384	#N/A
Glyma.09G094000	716.039	9.48389	1.7131	0.931147	1.83977	0.0658019	241.5	1190.58	#N/A
Glyma.07G043500	199.886	7.64304	1.79906	0.97796	1.83961	0.065826	57.4133	342.36	#N/A
Glyma.13G054700	1201.85	10.231	1.69548	0.921966	1.83898	0.0659183	416.474	1987.22	#N/A
Glyma.18G278100	1166.54	10.188	-1.696	0.922405	-1.83867	0.0659638	1929.27	403.809	#N/A
Glyma.20G149500	428.08	8.74174	1.7373	0.944893	1.83862	0.0659704	138.521	717.638	#N/A
Glyma.09G180800	83.0512	6.37593	-1.89971	1.03338	-1.83835	0.0660115	148.546	17.5569	#N/A
Glyma.01G172700	959.948	9.90681	1.70029	0.925193	1.83776	0.0660974	329.899	1590	#N/A
Glyma.13G067500	65.7268	6.03841	-1.92579	1.04807	-1.83747	0.0661413	119.383	12.0704	#N/A
Glyma.03G157800	64.6295	6.01412	1.92654	1.0485	1.83742	0.066148	11.8472	117.412	#N/A
Glyma.01G172100	46.5332	5.54019	1.95645	1.06496	1.83711	0.0661942	6.37926	86.6872	#N/A
Glyma.04G089700	4843.95	12.242	1.6734	0.910938	1.837	0.0662093	1732.42	7955.47	#N/A
Glyma.09G110500	373.521	8.54505	1.74308	0.949263	1.83625	0.0663212	119.383	627.659	#N/A
Glyma.04G186300	32.9936	5.04411	-1.9647	1.06999	-1.83618	0.0663307	63.7926	2.19461	#N/A
Glyma.02G301300	96.1817	6.58769	-1.87869	1.02339	-1.83576	0.0663934	170.417	21.9461	#N/A
Glyma.07G186000	43.3343	5.43744	1.95937	1.06739	1.83566	0.0664085	5.46793	81.2007	#N/A
Glyma.12G169600	272.718	8.09127	-1.76634	0.962243	-1.83565	0.0664095	462.04	83.3953	#N/A
Glyma.15G019000	46.9331	5.55253	-1.93059	1.05184	-1.83544	0.0664405	93.8662	0	#N/A
Glyma.13G049700	548.16	9.09845	1.71968	0.936961	1.83538	0.0664494	182.264	914.056	#N/A
Glyma.11G048700	51.2293	5.6789	-1.94775	1.06128	-1.83529	0.0664631	94.7775	7.68115	#N/A
Glyma.15G043200	614.854	9.2641	-1.71394	0.93405	-1.83495	0.0665129	1023.42	206.294	#N/A
Glyma.03G232400	332.214	8.37597	1.74956	0.953521	1.83485	0.0665285	104.802	559.626	#N/A
Glyma.13G273000	229.039	7.83945	-1.77999	0.970435	-1.83422	0.066621	390.046	68.033	#N/A
Glyma.08G230400	507.709	8.98786	-1.72222	0.939057	-1.83399	0.0666556	847.53	167.888	#N/A
Glyma.19G007700	769.054	9.58694	-1.70336	0.928807	-1.83392	0.0666659	1275.85	262.256	#N/A
Glyma.13G043500	141.227	7.14187	-1.82988	0.997974	-1.8336	0.0667139	245.146	37.3084	#N/A
Glyma.03G046000	135.731	7.08461	1.83325	0.999987	1.83327	0.0667622	35.5416	235.921	#N/A
Glyma.18G192400	36.2762	5.18095	-1.96309	1.07095	-1.83304	0.0667963	69.2605	3.29192	#N/A
Glyma.11G056200,Glyma.11G056300	177.587	7.47238	1.8027	0.983631	1.8327	0.0668471	50.1227	305.051	#N/A
Glyma.19G137800	236.897	7.88812	1.77425	0.968192	1.83254	0.0668707	71.0831	402.711	#N/A
Glyma.18G280900	134.662	7.0732	-1.83392	1.00084	-1.83238	0.0668954	234.21	35.1138	#N/A
Glyma.15G011500	1574.51	10.6207	1.68111	0.917546	1.83218	0.0669239	554.995	2594.03	#N/A
Glyma.10G089300	372.387	8.54066	-1.7377	0.94885	-1.83138	0.0670445	625.167	119.606	#N/A
Glyma.02G298000	417.981	8.70729	-1.72997	0.944733	-1.83117	0.0670749	699.896	136.066	#N/A
Glyma.03G261800	566.526	9.146	-1.71268	0.935494	-1.83077	0.0671346	943.219	189.834	#N/A
Glyma.15G154100	132.532	7.0502	1.83167	1.00108	1.8297	0.0672953	34.6303	230.434	#N/A
Glyma.18G138400	238.45	7.89754	1.76906	0.96734	1.82879	0.0674316	71.9945	404.906	#N/A
Glyma.20G223200	744.82	9.54075	1.69801	0.928522	1.82873	0.0674404	255.17	1234.47	#N/A
Glyma.19G211600	372.88	8.54257	1.73391	0.948176	1.82868	0.0674479	120.295	625.465	#N/A
Glyma.01G211800	50.4761	5.65753	1.92058	1.05062	1.82804	0.0675429	0	100.952	#N/A
Glyma.11G143100	47.0354	5.55567	-1.94496	1.06453	-1.82707	0.06769	87.4869	6.58384	#N/A
Glyma.13G170700	190.104	7.57064	-1.78903	0.979354	-1.82675	0.0677377	325.342	54.8653	#N/A
Glyma.06G107800	133.751	7.0634	-1.82751	1.00057	-1.82647	0.0677788	232.387	35.1138	#N/A
Glyma.03G201000	328.922	8.3616	1.73951	0.952554	1.82616	0.0678269	104.802	553.042	#N/A
Glyma.13G005100	204.545	7.67628	1.78027	0.974886	1.82613	0.0678312	60.1473	348.943	#N/A
Glyma.06G030500	488.106	8.93105	-1.7146	0.938974	-1.82603	0.0678457	813.811	162.401	#N/A
Glyma.13G279900	850.003	9.73132	1.68988	0.925444	1.82602	0.067848	294.357	1405.65	#N/A
Glyma.16G212500	432.097	8.75521	1.72126	0.942634	1.82601	0.0678493	142.166	722.028	#N/A
Glyma.08G118700	89.0306	6.47623	1.87509	1.02701	1.82579	0.0678826	20.0491	158.012	#N/A
Glyma.10G193500	78.4016	6.29281	-1.89085	1.03595	-1.82523	0.0679667	140.344	16.4596	#N/A
Glyma.02G109700	77.8809	6.2832	1.89056	1.03582	1.82519	0.067973	16.4038	139.358	#N/A
Glyma.15G236100	139.86	7.12784	-1.82065	0.997551	-1.82512	0.0679824	242.412	37.3084	#N/A
Glyma.13G253300	754.231	9.55886	1.693	0.927659	1.82502	0.0679973	259.727	1248.73	#N/A
Glyma.02G286000	191.294	7.57965	1.78456	0.978289	1.82417	0.0681268	55.5907	326.997	#N/A
Glyma.11G147700	68.0981	6.08954	-1.90587	1.04486	-1.82404	0.0681464	123.029	13.1677	#N/A
Glyma.18G203100	68.0981	6.08954	-1.90587	1.04486	-1.82404	0.0681464	123.029	13.1677	#N/A
Glyma.09G069000	548.43	9.09916	1.70514	0.935073	1.82353	0.0682227	184.998	911.862	#N/A
Glyma.05G200100	63.5322	5.98942	1.91192	1.04848	1.82352	0.068224	11.8472	115.217	#N/A
Glyma.19G177000	29.5343	4.88432	1.93602	1.06229	1.82251	0.0683778	0.911322	58.1572	#N/A
Glyma.09G087400	114.055	6.83358	-1.84147	1.01053	-1.82229	0.0684113	199.58	28.53	#N/A
Glyma.04G223700	350.031	8.45134	1.7301	0.949499	1.82212	0.0684372	113.004	587.059	#N/A
-	256.909	8.00511	1.75426	0.962779	1.82208	0.0684428	79.285	434.533	#N/A
Glyma.10G002200	123.484	6.94818	1.83069	1.00475	1.82203	0.0684497	31.8963	215.072	#N/A
Glyma.10G251000	45.1105	5.49539	-1.91508	1.05107	-1.82203	0.068451	90.2209	0	#N/A
Glyma.03G189600	48.6349	5.60392	1.93536	1.06241	1.82166	0.068506	7.29058	89.9791	#N/A
Glyma.11G093100	554.493	9.11503	-1.70199	0.934552	-1.82118	0.0685796	921.347	187.639	#N/A
Glyma.11G177800	123.447	6.94775	-1.83047	1.00514	-1.8211	0.0685918	215.072	31.8219	#N/A
Glyma.14G031200	686.17	9.42242	-1.69201	0.929189	-1.82095	0.0686138	1136.42	235.921	#N/A
Glyma.05G197400	511.326	8.9981	1.70424	0.936416	1.81997	0.0687643	172.24	850.413	#N/A
Glyma.18G184000	252.659	7.98105	-1.75313	0.963508	-1.81953	0.0688306	427.41	77.9088	#N/A
Glyma.06G103400	30.5386	4.93256	1.94359	1.06852	1.81895	0.0689196	1.82264	59.2546	#N/A
Glyma.05G103600	9120.7	13.1549	1.64773	0.90607	1.81854	0.0689813	3345.46	14895.9	#N/A
Glyma.09G038600	14756	13.849	1.64593	0.905255	1.81819	0.0690344	5425.1	24087	#N/A
Glyma.10G139700	39.1032	5.28921	-1.94425	1.06981	-1.81737	0.0691605	73.8171	4.38923	#N/A
Glyma.15G081300	39.1032	5.28921	-1.94425	1.06981	-1.81737	0.0691605	73.8171	4.38923	#N/A
Glyma.11G127100	465.221	8.86177	-1.70615	0.938983	-1.81702	0.069214	774.624	155.818	#N/A
Glyma.14G190800	441.238	8.78541	-1.7091	0.940664	-1.8169	0.0692317	735.437	147.039	#N/A
Glyma.08G232100	103.751	6.69699	-1.84643	1.01629	-1.81683	0.0692437	182.264	25.2381	#N/A
Glyma.13G024100	5642.22	12.462	-1.64767	0.906979	-1.81666	0.0692688	9217.11	2067.33	#N/A
Glyma.05G021900	312.928	8.28969	1.73145	0.953169	1.81652	0.0692903	100.245	525.61	#N/A
Glyma.08G120500	29.711	4.89292	-1.93274	1.06421	-1.81614	0.0693493	58.3246	1.09731	#N/A
Glyma.08G249800	74.2077	6.2135	-1.88647	1.03874	-1.81612	0.069352	133.053	15.3623	#N/A
Glyma.13G011200	491.677	8.94157	1.70136	0.936933	1.81588	0.0693884	165.861	817.493	#N/A
-	10172.9	13.3124	-1.6439	0.905387	-1.81569	0.0694184	16600.6	3745.11	#N/A
Glyma.09G176300	166.214	7.3769	-1.78942	0.985658	-1.81546	0.069453	285.244	47.1842	#N/A
Glyma.10G049600	77.4903	6.27594	-1.88052	1.03584	-1.81545	0.069455	138.521	16.4596	#N/A
Glyma.15G099500	704.238	9.45992	1.68396	0.927587	1.81542	0.0694598	244.234	1164.24	#N/A
Glyma.12G167400	93.9034	6.55311	-1.85696	1.02291	-1.81537	0.0694674	165.861	21.9461	#N/A
Glyma.12G231800	93.9034	6.55311	-1.85696	1.02291	-1.81537	0.0694674	165.861	21.9461	#N/A
Glyma.12G079100	44.1991	5.46595	-1.90692	1.05066	-1.81497	0.069528	88.3983	0	#N/A
Glyma.04G252600	63.9042	5.99784	-1.90177	1.04802	-1.81463	0.0695814	115.738	12.0704	#N/A
Glyma.05G123900	48.2815	5.5934	1.90481	1.0498	1.81445	0.0696079	0	96.563	#N/A
Glyma.02G103500	618.602	9.27287	-1.68827	0.930536	-1.8143	0.069631	1024.33	212.877	#N/A
Glyma.01G014600	115.97	6.85761	-1.82785	1.00833	-1.81275	0.0698702	202.314	29.6273	#N/A
Glyma.03G070900	125.363	6.96996	-1.81805	1.00311	-1.81242	0.0699216	217.806	32.9192	#N/A
Glyma.05G147700	43.7435	5.451	-1.90273	1.05044	-1.81136	0.0700858	87.4869	0	#N/A
Glyma.17G106900	82.0841	6.35903	1.86746	1.03105	1.81122	0.0701068	18.2264	145.942	#N/A
Glyma.10G274700	159.193	7.31463	-1.78838	0.987662	-1.81072	0.0701835	273.397	44.9896	#N/A
Glyma.04G214400	42.3858	5.40551	-1.93259	1.06756	-1.81029	0.0702508	79.285	5.48653	#N/A
Glyma.07G186600	613.673	9.26133	1.68264	0.929848	1.80959	0.0703597	212.338	1015.01	#N/A
Glyma.15G008800	162.02	7.34003	-1.78481	0.986415	-1.80939	0.0703902	277.953	46.0869	#N/A
Glyma.09G222800	615.775	9.26626	1.68185	0.929678	1.80906	0.0704413	213.249	1018.3	#N/A
Glyma.02G016100	245.666	7.94056	1.74196	0.963038	1.80881	0.0704799	76.5511	414.782	#N/A
Glyma.13G340000	38.6475	5.2723	-1.93513	1.06986	-1.80878	0.0704856	72.9058	4.38923	#N/A
Glyma.17G096200	38.6475	5.2723	-1.93513	1.06986	-1.80878	0.0704856	72.9058	4.38923	#N/A
Glyma.13G294300	1080.75	10.0778	-1.66114	0.918498	-1.80854	0.0705224	1775.26	386.252	#N/A
Glyma.02G213000	29.2553	4.87063	-1.92313	1.06399	-1.80747	0.0706883	57.4133	1.09731	#N/A
Glyma.03G222400	29.2553	4.87063	-1.92313	1.06399	-1.80747	0.0706883	57.4133	1.09731	#N/A
Glyma.05G109600	29.2553	4.87063	-1.92313	1.06399	-1.80747	0.0706883	57.4133	1.09731	#N/A
Glyma.06G067000	29.2553	4.87063	-1.92313	1.06399	-1.80747	0.0706883	57.4133	1.09731	#N/A
Glyma.10G186400	29.2553	4.87063	-1.92313	1.06399	-1.80747	0.0706883	57.4133	1.09731	#N/A
Glyma.18G113400	41.6883	5.38157	1.92891	1.06758	1.80681	0.0707918	5.46793	77.9088	#N/A
Glyma.10G257200	200.156	7.64498	1.75873	0.973417	1.80676	0.0707997	60.1473	340.165	#N/A
Glyma.19G026600	34.9092	5.12554	-1.93492	1.07097	-1.8067	0.0708085	66.5265	3.29192	#N/A
Glyma.06G110700	554.912	9.11611	1.68293	0.931902	1.80591	0.0709326	191.378	918.446	#N/A
Glyma.06G064000	81.5355	6.34936	1.86142	1.03096	1.80552	0.0709939	18.2264	144.844	#N/A
Glyma.12G054100	81.5355	6.34936	1.86142	1.03096	1.80552	0.0709939	18.2264	144.844	#N/A
Glyma.07G097800	191.657	7.58238	-1.76216	0.976022	-1.80545	0.0710045	326.253	57.0599	#N/A
Glyma.15G040200	426.834	8.73753	-1.6971	0.939996	-1.80543	0.0710069	709.92	143.747	#N/A
Glyma.16G018900	317.224	8.30936	-1.71724	0.951189	-1.80536	0.0710186	531.301	103.147	#N/A
Glyma.18G185500	251.971	7.97712	1.7346	0.961202	1.80462	0.0711349	79.285	424.658	#N/A
Glyma.13G196200	142.78	7.15765	-1.79315	0.993691	-1.80453	0.0711476	246.057	39.503	#N/A
Glyma.09G273500	59.7102	5.89991	-1.89708	1.05133	-1.80446	0.0711593	108.447	10.9731	#N/A
Glyma.13G278000	38.4894	5.26639	1.92949	1.06957	1.80398	0.0712343	4.55661	72.4222	#N/A
Glyma.13G028100	94.7868	6.56661	1.841	1.02055	1.80393	0.0712422	22.7831	166.791	#N/A
Glyma.10G295200	151.447	7.24267	1.78318	0.989274	1.80251	0.0714645	42.8322	260.062	#N/A
Glyma.07G206400	172.872	7.43356	-1.76912	0.981587	-1.8023	0.0714977	295.268	50.4761	#N/A
Glyma.18G039100	160.653	7.32781	-1.77653	0.985955	-1.80184	0.0715712	275.219	46.0869	#N/A
Glyma.06G139300	101.929	6.67142	-1.83002	1.01584	-1.80148	0.0716279	178.619	25.2381	#N/A
Glyma.03G215500	110.14	6.78319	1.81838	1.00992	1.80052	0.0717792	28.251	192.029	#N/A
Glyma.06G262700	326.997	8.35314	1.70834	0.948932	1.80028	0.0718166	107.536	546.459	Glyma.06G262700
Glyma.11G053200	38.1918	5.25519	-1.92607	1.0699	-1.80024	0.0718231	71.9945	4.38923	#N/A
Glyma.08G262800	202.509	7.66184	-1.75002	0.972206	-1.80005	0.0718529	343.569	61.4492	#N/A
Glyma.17G002800	31.1709	4.96213	-1.92538	1.06971	-1.79991	0.0718749	60.1473	2.19461	#N/A
Glyma.18G048400	48.951	5.61327	-1.91046	1.06149	-1.79979	0.0718939	90.2209	7.68115	#N/A
Glyma.02G212400	328.55	8.35997	1.70495	0.948364	1.79778	0.0722112	108.447	548.653	#N/A
Glyma.13G118900	165.703	7.37245	1.76722	0.983107	1.79759	0.0722419	48.3001	283.105	#N/A
Glyma.01G084800	34.4536	5.10658	-1.92506	1.07097	-1.79749	0.0722577	65.6152	3.29192	#N/A
Glyma.12G069400	34.4536	5.10658	-1.92506	1.07097	-1.79749	0.0722577	65.6152	3.29192	#N/A
Glyma.06G135100	692.624	9.43593	1.66232	0.924964	1.79717	0.0723083	245.146	1140.1	#N/A
Glyma.16G043100	62.5372	5.96664	-1.88304	1.04801	-1.79678	0.0723702	113.004	12.0704	#N/A
Glyma.05G200900	45.2127	5.49866	-1.91305	1.06474	-1.79674	0.0723774	83.8417	6.58384	#N/A
Glyma.11G208600	45.2127	5.49866	-1.91305	1.06474	-1.79674	0.0723774	83.8417	6.58384	#N/A
Glyma.17G237900	629.203	9.29738	1.66563	0.927141	1.79652	0.0724112	221.451	1036.95	#N/A
Glyma.09G147500	69.1024	6.11066	-1.87004	1.04162	-1.79533	0.0726013	123.94	14.265	#N/A
Glyma.13G095300	75.1376	6.23146	1.85863	1.03548	1.79495	0.072661	16.4038	133.871	#N/A
Glyma.08G107100	150.35	7.23218	-1.77552	0.989195	-1.79491	0.0726678	257.904	42.795	#N/A
Glyma.05G128200	155.101	7.27707	1.77062	0.986749	1.7944	0.0727501	44.6548	265.548	#N/A
Glyma.07G039700	172.556	7.43092	1.75867	0.980222	1.79416	0.0727881	51.0341	294.078	Glyma.07G039700
Glyma.02G219800	41.4745	5.37415	-1.91543	1.06766	-1.79405	0.0728053	77.4624	5.48653	#N/A
Glyma.14G069600	41.4745	5.37415	-1.91543	1.06766	-1.79405	0.0728053	77.4624	5.48653	#N/A
Glyma.11G022200	967.871	9.91867	-1.64651	0.917882	-1.79382	0.072842	1585.7	350.041	#N/A
Glyma.01G153500	11731.7	13.5181	-1.61673	0.901328	-1.79372	0.0728582	19035.7	4427.63	#N/A
Glyma.15G049600	750.102	9.55094	1.65462	0.922602	1.79343	0.0729043	267.929	1232.28	#N/A
Glyma.05G125200	37.9408	5.24568	1.91819	1.06963	1.79332	0.0729214	4.55661	71.3249	#N/A
Glyma.04G033300	184.71	7.52912	1.74984	0.976046	1.79279	0.0730073	55.5907	313.83	#N/A
Glyma.19G173900	287.792	8.16888	1.70898	0.953279	1.79274	0.0730148	93.8662	481.718	#N/A
Glyma.17G030100	3483.1	11.7662	1.62206	0.904798	1.79273	0.0730154	1304.1	5662.1	#N/A
Glyma.11G038800	260.833	8.02699	1.71669	0.957774	1.79238	0.0730725	83.8417	437.825	#N/A
Glyma.12G132500	41.4652	5.37383	-1.88063	1.04928	-1.7923	0.0730849	82.9303	0	#N/A
Glyma.12G129500	1191.67	10.2188	1.63856	0.914285	1.79218	0.0731043	435.612	1947.72	#N/A
Glyma.04G052800	539.28	9.07489	1.66732	0.930478	1.7919	0.0731494	188.644	889.916	#N/A
Glyma.03G044500	3731.75	11.8656	1.62035	0.904302	1.79182	0.0731617	1399.79	6063.72	#N/A
Glyma.05G103700	27.8883	4.80159	1.90172	1.06135	1.7918	0.0731645	0.911322	54.8653	#N/A
Glyma.02G262100	191.75	7.58308	-1.74543	0.974135	-1.79177	0.0731692	325.342	58.1572	#N/A
Glyma.02G028100	37.7362	5.23788	-1.91686	1.06994	-1.79157	0.0732024	71.0831	4.38923	#N/A
Glyma.18G245100	81.7772	6.35363	-1.8451	1.03001	-1.79134	0.0732389	144.9	18.6542	#N/A
Glyma.02G107200	30.7153	4.94088	-1.91508	1.06963	-1.79041	0.0733876	59.236	2.19461	#N/A
Glyma.07G042600	30.7153	4.94088	-1.91508	1.06963	-1.79041	0.0733876	59.236	2.19461	#N/A
Glyma.18G183700	30.7153	4.94088	-1.91508	1.06963	-1.79041	0.0733876	59.236	2.19461	#N/A
Glyma.03G042700	131.798	7.04218	1.78437	0.996681	1.79031	0.0734041	36.4529	227.142	#N/A
Glyma.10G061300	75.212	6.23289	-1.85384	1.03558	-1.79015	0.0734304	133.964	16.4596	#N/A
Glyma.01G181800	927.475	9.85716	1.64316	0.917922	1.79009	0.0734395	336.278	1518.67	#N/A
Glyma.01G231800	28.344	4.82497	-1.9033	1.06352	-1.78962	0.0735148	55.5907	1.09731	#N/A
Glyma.11G108300	28.344	4.82497	-1.9033	1.06352	-1.78962	0.0735148	55.5907	1.09731	#N/A
Glyma.15G189700	28.344	4.82497	-1.9033	1.06352	-1.78962	0.0735148	55.5907	1.09731	#N/A
Glyma.08G103400,Glyma.08G103500	1521.1	10.5709	1.6296	0.910723	1.78935	0.0735579	562.286	2479.91	#N/A
Glyma.01G115500	51.778	5.69427	-1.89332	1.05817	-1.78923	0.073577	94.7775	8.77845	#N/A
Glyma.09G282900	33.9979	5.08737	-1.91533	1.07097	-1.7884	0.0737114	64.7039	3.29192	#N/A
Glyma.14G051000	41.0095	5.35789	-1.87596	1.04903	-1.78829	0.07373	82.019	0	#N/A
Glyma.15G023800	2098.27	11.035	1.62266	0.907399	1.78826	0.0737345	782.826	3413.72	#N/A
Glyma.13G347800	6402.96	12.6445	-1.61155	0.901569	-1.7875	0.0738569	10380.9	2425.05	Glyma.13G347800
Glyma.02G213500	406.589	8.66743	1.67704	0.938591	1.78677	0.0739755	139.432	673.746	#N/A
Glyma.19G178900	93.9964	6.55453	-1.82236	1.01992	-1.78676	0.0739757	164.949	23.0434	#N/A
Glyma.07G244700	148.983	7.219	-1.76657	0.988732	-1.78671	0.0739849	255.17	42.795	#N/A
Glyma.17G062300	127.827	6.99805	-1.78425	0.998725	-1.78652	0.0740145	220.54	35.1138	#N/A
Glyma.13G132100	1060.89	10.0511	-1.63483	0.915153	-1.78641	0.0740336	1733.34	388.447	#N/A
Glyma.07G150200	128.599	7.00673	1.78163	0.997745	1.78566	0.0741541	35.5416	221.656	#N/A
Glyma.17G225500	58.3432	5.86649	-1.87725	1.05134	-1.78557	0.0741687	105.713	10.9731	#N/A
Glyma.10G194000	100.106	6.64538	-1.81308	1.01541	-1.78557	0.0741696	174.974	25.2381	#N/A
Glyma.03G159000	292.972	8.19462	-1.69926	0.951684	-1.78554	0.0741746	489.38	96.563	#N/A
Glyma.18G258400	115.896	6.85669	1.79365	1.00471	1.78524	0.0742218	30.985	200.807	#N/A
Glyma.11G218300	1019.04	9.99299	-1.63426	0.915566	-1.78497	0.0742662	1664.99	373.084	#N/A
Glyma.03G063900	40.5538	5.34177	-1.87122	1.04877	-1.7842	0.0743915	81.1077	0	#N/A
Glyma.04G022900	40.5538	5.34177	-1.87122	1.04877	-1.7842	0.0743915	81.1077	0	#N/A
Glyma.17G251700	40.5538	5.34177	-1.87122	1.04877	-1.7842	0.0743915	81.1077	0	#N/A
Glyma.09G173200	1743.61	10.7679	1.62067	0.908397	1.7841	0.0744071	650.684	2836.54	#N/A
Glyma.08G362500	1195.5	10.2234	1.62856	0.912884	1.78397	0.0744286	441.08	1949.91	#N/A
Glyma.05G191100	43.8923	5.45589	1.86928	1.04786	1.7839	0.0744402	0	87.7845	#N/A
Glyma.12G101200	515.334	9.00936	1.65956	0.930466	1.78358	0.0744925	181.353	849.315	#N/A
Glyma.13G334300	425.29	8.7323	-1.67027	0.936674	-1.78319	0.0745555	703.541	147.039	#N/A
Glyma.05G082400	192.568	7.58922	1.73387	0.972351	1.78317	0.0745587	59.236	325.9	#N/A
Glyma.08G098500	291.902	8.18934	1.69563	0.951161	1.7827	0.0746358	96.6002	487.204	#N/A
Glyma.05G107500	37.3921	5.22466	1.90691	1.06968	1.78268	0.0746376	4.55661	70.2276	#N/A
Glyma.11G019900	339.97	8.40926	1.68391	0.944678	1.78252	0.0746645	114.827	565.113	#N/A
Glyma.03G185100	51.3223	5.68151	-1.88588	1.05821	-1.78214	0.0747261	93.8662	8.77845	#N/A
Glyma.20G229700	233.698	7.8685	-1.71449	0.962049	-1.78212	0.0747298	392.78	74.6168	#N/A
Glyma.01G078800	124.089	6.95523	-1.78172	1.00012	-1.78151	0.0748297	214.161	34.0165	#N/A
Glyma.16G101800	105.76	6.72465	-1.80083	1.01109	-1.78107	0.0749007	184.087	27.4327	#N/A
Glyma.06G006800	44.3014	5.46928	-1.89647	1.06485	-1.78098	0.074915	82.019	6.58384	#N/A
Glyma.05G151200	30.2596	4.91932	-1.90441	1.06954	-1.78059	0.0749795	58.3246	2.19461	#N/A
Glyma.19G202200	30.2596	4.91932	-1.90441	1.06954	-1.78059	0.0749795	58.3246	2.19461	#N/A
Glyma.07G126800	533.17	9.05845	-1.65428	0.929144	-1.78044	0.0750043	877.603	188.737	#N/A
Glyma.09G051900	157.659	7.30066	1.75181	0.983927	1.78043	0.0750062	46.4774	268.84	#N/A
Glyma.11G195000	40.0982	5.32547	-1.86665	1.04852	-1.78026	0.0750327	80.1964	0	#N/A
Glyma.02G287600	74.3007	6.2153	-1.84288	1.03547	-1.77976	0.0751156	132.142	16.4596	#N/A
Glyma.14G029700	74.3007	6.2153	-1.84288	1.03547	-1.77976	0.0751156	132.142	16.4596	#N/A
Glyma.11G223200	729.625	9.51101	1.63909	0.920983	1.77972	0.0751217	264.283	1194.97	#N/A
Glyma.15G108700	501.162	8.96913	-1.65653	0.930835	-1.77962	0.0751387	825.658	176.666	#N/A
Glyma.15G227000	102.477	6.67916	-1.80261	1.01309	-1.77932	0.0751878	178.619	26.3354	#N/A
Glyma.02G306500	33.5422	5.06791	-1.90525	1.07097	-1.77899	0.0752417	63.7926	3.29192	#N/A
Glyma.20G134000	94.6938	6.5652	1.81093	1.01803	1.77885	0.0752644	23.6944	165.693	#N/A
Glyma.19G190600	138.679	7.11561	-1.76481	0.992332	-1.77845	0.0753302	237.855	39.503	#N/A
-	235.614	7.88028	-1.70898	0.96107	-1.77821	0.0753702	395.514	75.7142	#N/A
Glyma.20G010200	51.7408	5.69323	1.87938	1.05702	1.778	0.0754034	9.11322	94.3684	#N/A
Glyma.08G022800	40.5631	5.3421	-1.89771	1.06777	-1.77726	0.0755258	75.6398	5.48653	#N/A
Glyma.19G193700	423.858	8.72744	1.66288	0.935667	1.77721	0.075534	147.634	700.082	#N/A
Glyma.10G109500	256.444	8.0025	1.69915	0.956323	1.77676	0.0756079	83.8417	429.047	#N/A
Glyma.05G202600	39.6425	5.30898	-1.8617	1.04825	-1.77601	0.0757313	79.285	0	#N/A
Glyma.09G073000	39.6425	5.30898	-1.8617	1.04825	-1.77601	0.0757313	79.285	0	#N/A
Glyma.07G092000	76.1419	6.25062	1.8343	1.03288	1.77591	0.0757473	17.3151	134.969	#N/A
Glyma.10G167800	95.912	6.58364	-1.80656	1.01734	-1.77576	0.0757721	167.683	24.1407	#N/A
Glyma.02G258000	77.1276	6.26918	-1.83339	1.03255	-1.7756	0.0757988	136.698	17.5569	#N/A
Glyma.13G226900	77.1276	6.26918	-1.83339	1.03255	-1.7756	0.0757988	136.698	17.5569	#N/A
Glyma.20G137700	354.132	8.46815	1.67263	0.942009	1.7756	0.0757989	121.206	587.059	#N/A
Glyma.12G191400	246.466	7.94525	-1.70144	0.958374	-1.77534	0.0758417	412.829	80.1034	#N/A
Glyma.01G178500	1175.48	10.199	1.61666	0.911436	1.77375	0.076104	438.346	1912.61	#N/A
Glyma.01G082000	36.8249	5.20261	-1.89786	1.07002	-1.77366	0.0761187	69.2605	4.38923	#N/A
Glyma.01G008500	21790.5	14.4114	1.59124	0.897173	1.77362	0.0761266	8417.88	35163.2	#N/A
Glyma.19G234500	70.5624	6.14083	-1.84165	1.0384	-1.77355	0.076138	125.762	15.3623	#N/A
Glyma.11G134300	106.848	6.73941	1.78953	1.00902	1.77354	0.0761397	28.251	185.445	#N/A
Glyma.01G196800	54.1493	5.75887	-1.87067	1.05479	-1.7735	0.0761464	98.4228	9.87576	#N/A
Glyma.15G089300	537.81	9.07095	1.64437	0.927533	1.77284	0.0762554	192.289	883.332	#N/A
Glyma.08G019400	104.198	6.70318	1.7914	1.01065	1.77252	0.0763078	27.3397	181.056	#N/A
Glyma.11G101200	28.344	4.82497	1.89277	1.0679	1.77243	0.0763236	1.82264	54.8653	#N/A
Glyma.16G027200	531.44	9.05376	-1.64469	0.927959	-1.77238	0.0763321	873.047	189.834	#N/A
Glyma.07G055000	63.9971	5.99994	-1.85156	1.04469	-1.77236	0.0763341	114.827	13.1677	#N/A
Glyma.16G173600	48.5419	5.60116	1.87852	1.05992	1.77231	0.0763427	8.2019	88.8818	#N/A
Glyma.03G222000	60.7145	5.92397	-1.8573	1.04798	-1.77226	0.0763515	109.359	12.0704	#N/A
Glyma.17G043700	265.799	8.05419	-1.69109	0.954223	-1.77222	0.0763582	443.814	87.7845	#N/A
Glyma.15G054600	1340.05	10.3881	1.61117	0.909332	1.77182	0.0764251	503.05	2177.06	#N/A
Glyma.06G156300	39.1869	5.2923	-1.85666	1.04797	-1.77168	0.0764478	78.3737	0	#N/A
Glyma.13G183300	39.1869	5.2923	-1.85666	1.04797	-1.77168	0.0764478	78.3737	0	#N/A
Glyma.16G180200	39.1869	5.2923	-1.85666	1.04797	-1.77168	0.0764478	78.3737	0	#N/A
Glyma.14G064200	95.4564	6.57677	-1.8021	1.01723	-1.77157	0.0764653	166.772	24.1407	#N/A
Glyma.20G013700	214.133	7.74236	1.70863	0.964769	1.77102	0.0765566	68.3492	359.917	#N/A
Glyma.02G248100	42.2463	5.40075	1.85425	1.04701	1.771	0.0765602	0	84.4926	#N/A
Glyma.07G030000	29.804	4.89743	-1.89398	1.06946	-1.77098	0.0765646	57.4133	2.19461	#N/A
Glyma.01G206900	62.3419	5.96213	1.85176	1.04566	1.7709	0.0765773	12.7585	111.925	#N/A
Glyma.13G314200	116.612	6.86557	-1.77617	1.00312	-1.77065	0.0766196	201.402	31.8219	#N/A
Glyma.20G017100	198.957	7.63631	-1.71581	0.969116	-1.77049	0.0766453	335.367	62.5465	#N/A
Glyma.16G127700	80.8938	6.33796	1.8203	1.02819	1.7704	0.0766613	19.1378	142.65	#N/A
Glyma.15G026900	138.558	7.11435	1.75256	0.990747	1.76893	0.0769061	40.0982	237.018	#N/A
Glyma.15G142000	444.353	8.79556	-1.65023	0.932955	-1.76882	0.0769238	731.792	156.915	#N/A
Glyma.12G058400	40.1075	5.3258	-1.88864	1.06783	-1.76868	0.0769481	74.7284	5.48653	#N/A
Glyma.10G177400	93.5965	6.54838	1.80001	1.01776	1.7686	0.0769611	23.6944	163.499	#N/A
Glyma.02G282300	38.7312	5.27542	-1.85153	1.04768	-1.76727	0.077183	77.4624	0	#N/A
Glyma.08G017400	38.7312	5.27542	-1.85153	1.04768	-1.76727	0.077183	77.4624	0	#N/A
Glyma.13G160400	1916.03	10.9039	1.59867	0.904657	1.76715	0.0772025	729.969	3102.09	#N/A
Glyma.11G010500	194.028	7.60012	1.71351	0.969706	1.76704	0.077221	61.0586	326.997	#N/A
Glyma.02G278600	836.901	9.70891	1.61857	0.91605	1.7669	0.0772443	309.85	1363.95	#N/A
Glyma.08G161300	181.874	7.50679	1.71943	0.973386	1.76644	0.0773223	56.502	307.246	#N/A
Glyma.08G209400	39.4937	5.30355	1.88556	1.06785	1.76575	0.0774371	5.46793	73.5195	#N/A
Glyma.01G207100	108.401	6.76023	1.77811	1.0071	1.76557	0.0774678	29.1623	187.639	#N/A
-	969.805	9.92155	-1.61202	0.913168	-1.7653	0.0775127	1577.5	362.111	#N/A
Glyma.06G011700	130.747	7.03063	-1.75551	0.994625	-1.765	0.0775641	224.185	37.3084	#N/A
Glyma.11G226900	794.989	9.63479	-1.61825	0.916874	-1.76497	0.077569	1295.9	294.078	#N/A
Glyma.05G224500,Glyma.05G224600	3038.65	11.5692	1.58997	0.900857	1.76495	0.0775722	1170.14	4907.15	#N/A
Glyma.13G314400	123.205	6.94492	1.76153	0.998158	1.76478	0.0776	34.6303	211.78	#N/A
Glyma.12G045300	422.575	8.72306	1.64693	0.933698	1.76388	0.0777517	149.457	695.692	#N/A
Glyma.14G047900	72.9337	6.18851	-1.82609	1.03531	-1.76381	0.0777638	129.408	16.4596	#N/A
Glyma.01G011500	47.9932	5.58476	1.86891	1.05998	1.76316	0.0778743	8.2019	87.7845	#N/A
Glyma.08G176600	38.2755	5.25835	-1.8463	1.04738	-1.76278	0.0779374	76.5511	0	#N/A
Glyma.12G228200	38.2755	5.25835	-1.8463	1.04738	-1.76278	0.0779374	76.5511	0	#N/A
Glyma.15G176000	38.2755	5.25835	-1.8463	1.04738	-1.76278	0.0779374	76.5511	0	#N/A
Glyma.08G235900	811.951	9.66525	1.61421	0.915916	1.7624	0.0780021	301.648	1322.25	#N/A
Glyma.16G080800	636.773	9.31463	1.62342	0.921316	1.76207	0.0780582	233.299	1040.25	#N/A
Glyma.09G261700	188.179	7.55596	1.71045	0.970773	1.76194	0.0780792	59.236	317.122	#N/A
Glyma.12G055900	342.22	8.41878	-1.6586	0.941483	-1.76168	0.0781226	565.931	118.509	Glyma.12G055900
Glyma.03G049800	26.977	4.75366	-1.87194	1.06274	-1.76143	0.0781664	52.8567	1.09731	#N/A
Glyma.13G283900	26.977	4.75366	-1.87194	1.06274	-1.76143	0.0781664	52.8567	1.09731	#N/A
Glyma.18G062000	26.977	4.75366	-1.87194	1.06274	-1.76143	0.0781664	52.8567	1.09731	#N/A
Glyma.13G272300	66.3684	6.05243	-1.83419	1.04143	-1.76122	0.0782012	118.472	14.265	#N/A
Glyma.02G184200	36.2948	5.18169	1.88344	1.0698	1.76055	0.0783141	4.55661	68.033	#N/A
Glyma.03G162800	1212.29	10.2435	1.59964	0.908758	1.76025	0.0783656	459.306	1965.28	#N/A
Glyma.08G324300	146.965	7.19933	1.73519	0.985827	1.76014	0.0783841	43.7435	250.186	#N/A
[truncated: 42,777 more rows]

## Sheet: dcl1a_1b_21r
Gene Name	baseMean	log2Mean	log2FoldChange	lfcSE	stat	pvalue	lib_5195	lib_5197	Mapped Target
[truncated: 44,301 more rows]

[truncated: 1 more sheets: dcl1a_1b_22r]
