# Supplementary material for: MicroRNA Maturation and MicroRNA Target Gene Expression Regulation Are Severely Disrupted in Soybean dicer-like1 Double Mutants
Source: G3 (Bethesda). 2015 Dec 15;6(2):423–33. doi: 10.1534/g3.115.022137 (PMC4751560; doi:10.1534/g3.115.022137)
Supplement: Supporting Information [file supp_g3.115.022137_TableS5.csv]

miRNA	Target	localBindSite	mirSEq	tarSeq	Score	Mismatch	CIGAR	cleavage position	PARE reads	winAbundance(10nt)	localWinRatio	category	p-value	corrected p-val	Chr	Strand	BindSite	CleaveSite	SmallWin	LargeWin	Ratio	Func
>gma-miR1514a-5p	Glyma.16G016700.Wm82.a2.v1	1873-1893	TTACGGATAAAATTTTTACTT	AATGCCTATTTTAGAAATGAA	0.5	0	21M	1884	43	43	1	1	0.000108	0.000108	16	w	1461974-1461994	1461985	60	60	1	unknown function
>gma-miR408a-3p	Glyma.04G242300.Wm82.a2.v1	248-268	CGGTCCCTTCTCCGTCACGTA	CTCAGGGAAGAGGCAGTGCAT	2.5	0C0T19	21M	258	28	28	1	1	0.000108	0.000108	4	w	51036989-51037009	51036999	71	71	1	unknown function
>gma-miR408b-3p	Glyma.04G242300.Wm82.a2.v1	248-268	CGGTCCCTTCTCCGTCACGTA	CTCAGGGAAGAGGCAGTGCAT	2.5	0C0T19	21M	258	28	28	1	1	0.000108	0.000108	4	w	51036989-51037009	51036999	71	71	1	unknown function
>gma-miR408c-3p	Glyma.04G242300.Wm82.a2.v1	248-268	CGGTCCCTTCTCCGTCACGTA	CTCAGGGAAGAGGCAGTGCAT	2.5	0C0T19	21M	258	28	28	1	1	0.000108	0.000108	4	w	51036989-51037009	51036999	71	71	1	unknown function
>gma-miR167a	Glyma.15G005300.Wm82.a2.v1	3021-3041	ATCTAGTACGACCGTCGAAGT	TAGAACA-GCTGGCAGCTTCA	2.5	4A15	7M1I13M	3031	333	333	1	0	0.000108	0.000108	15	c	463679-463699	463689	1428	1502	0.95	unknown function
>gma-miR167b	Glyma.15G005300.Wm82.a2.v1	3021-3041	ATCTAGTACGACCGTCGAAGT	TAGAACA-GCTGGCAGCTTCA	2.5	4A15	7M1I13M	3031	333	333	1	0	0.000108	0.000108	15	c	463679-463699	463689	1428	1502	0.95	unknown function
>gma-miR167d	Glyma.15G005300.Wm82.a2.v1	3021-3041	ATCTAGTACGACCGTCGAAGT	TAGAACA-GCTGGCAGCTTCA	2.5	4A15	7M1I13M	3031	333	333	1	0	0.000108	0.000108	15	c	463679-463699	463689	1428	1502	0.95	unknown function
>gma-miR5767	Glyma.16G147100.Wm82.a2.v1	207-227	ACGTGGAAGTTTCCAGGAGGT	TGCACCTTCAAAGGTCCTCCA	0	0	21M	218	98	98	1	0	0.000119	0.000119	16	w	30784626-30784646	30784637	400	460	0.87	unknown function
>gma-miR5761a	Glyma.01G134700.Wm82.a2.v1	792-812	GTTTTCGAAGTGCTGTGTTTT	CAAAAGCTTCACAACACAAAA	1	12A8	21M	803	5	5	1	0	0.000119	0.000119	1	w	45656532-45656552	45656543	12	13	0.92	unknown function
>gma-miR5761b	Glyma.01G134700.Wm82.a2.v1	792-812	GTTTTCGAAGTGCTGTGTTTT	CAAAAGCTTCACAACACAAAA	1	12A8	21M	803	5	5	1	0	0.000119	0.000119	1	w	45656532-45656552	45656543	12	13	0.92	unknown function
>gma-miR398a	Glyma.06G185000.Wm82.a2.v1	3298-3318	TTCCCCACTGGACTCTTGTGT	AAGGGGTGA-CTGAGAACACA	1.5	20	9M1I11M	3308	3	3	1	0	0.000119	0.000119	6	c	16072842-16072862	16072852	20	77	0.26	unknown function
>gma-miR398b	Glyma.06G185000.Wm82.a2.v1	3298-3318	TTCCCCACTGGACTCTTGTGT	AAGGGGTGA-CTGAGAACACA	1.5	20	9M1I11M	3308	3	3	1	0	0.000119	0.000119	6	c	16072842-16072862	16072852	20	77	0.26	unknown function
>gma-miR160a-5p	Glyma.19G181900.Wm82.a2.v1	2895-2915	ACCGTATGTCCCTCGGTCCGT	TGGCATACAGGGAGCCAGGCA	0	0	21M	2906	28	28	1	0	0.000125	0.000125	19	c	44047367-44047387	44047376	2049	2061	0.99	unknown function
>gma-miR160f	Glyma.19G181900.Wm82.a2.v1	2895-2915	ACCGTATGTCCCTCGGTCCGT	TGGCATACAGGGAGCCAGGCA	0	0	21M	2906	28	28	1	0	0.000125	0.000125	19	c	44047367-44047387	44047376	2049	2061	0.99	unknown function
>gma-miR5761a	Glyma.10G295300.Wm82.a2.v1	1991-2011	GTTTTCGAAGTGCTGTGTTTT	CAAAAGCTTCACGACACAAAA	0	0	21M	2002	2	2	1	0	0.000125	0.000125	10	w	51252125-51252145	51252136	17	17	1	unknown function
>gma-miR5761b	Glyma.10G295300.Wm82.a2.v1	1991-2011	GTTTTCGAAGTGCTGTGTTTT	CAAAAGCTTCACGACACAAAA	0	0	21M	2002	2	2	1	0	0.000125	0.000125	10	w	51252125-51252145	51252136	17	17	1	unknown function
>gma-miR169t	Glyma.02G195000.Wm82.a2.v1	5221-5242	ATCCGTTCAGGTAGGAACCGAT	TAGGCAA-TCCATTCTTGGCTA	2	12T8	7M1I14M	5232	23	24	0.958333333	0	0.000125	0.000130435	2	w	36856999-36857020	36857010	156	165	0.95	unknown function
>gma-miR169t	Glyma.10G082800.Wm82.a2.v1	4771-4792	ATCCGTTCAGGTAGGAACCGAT	TAGGCAAATCCATCCTTGGCTA	1	7A4T8	7M1I14M	4782	23	24	0.958333333	0	0.000125	0.000130435	10	c	10066496-10066517	10066506	156	164	0.95	unknown function
>gma-miR1515a	Glyma.09G025300.Wm82.a2.v1	9189-9210	GTCTAGTAACGTGCGTTTTACT	TGGATCATTGCACACAAAATGA	2	0T0G11A8	22M	9201	11	11	1	0	0.000134	0.000134	9	c	2042832-2042853	2042841	29	29	1	unknown function
>gma-miR1515b	Glyma.09G025300.Wm82.a2.v1	9189-9210	GTCTAGTAACGTGCGTTTTACT	TGGATCATTGCACACAAAATGA	2	0T0G11A8	22M	9201	11	11	1	0	0.000134	0.000134	9	c	2042832-2042853	2042841	29	29	1	unknown function
>gma-miR397b-3p	Glyma.12G193100.Wm82.a2.v1	398-418	ACTAACTCACGTCGCAGTTAT	TGATTGA-TGCAGCGTCAATA	1.5	9C9	7M2I12M	407	3	3	1	0	0.000138	0.000138	12	w	35464070-35464090	35464079	5	5	1	unknown function
>gma-miR1514b-5p	Glyma.16G016700.Wm82.a2.v1	1873-1893	TTACAGATAAAATTTTTACTT	AATGCCTATTTTAGAAATGAA	1.5	4C8G7	21M	1884	43	43	1	1	0.000151	0.000151	16	w	1461974-1461994	1461985	60	60	1	unknown function
>gma-miR396e	Glyma.14G115600.Wm82.a2.v1	214-235	TGTCAAGTTCTTTCGACACCTT	ACAATTCAAGATAGCTGTGGAA	2	3A7T10	22M	226	13	13	1	0	0.000156	0.000156	14	w	13772847-13772868	13772859	17	47	0.36	unknown function
>gma-miR1515a	Glyma.19G254900.Wm82.a2.v1	2574-2595	GTCTAGTAACGTGCGTTTTACT	TGGATCATTTCACGCCAAATGA	3	0T0G7T5C6	22M	2586	20	20	1	0	0.000165	0.000165	19	w	49963044-49963065	49963056	24	24	1	unknown function
>gma-miR1515b	Glyma.19G254900.Wm82.a2.v1	2574-2595	GTCTAGTAACGTGCGTTTTACT	TGGATCATTTCACGCCAAATGA	3	0T0G7T5C6	22M	2586	20	20	1	0	0.000165	0.000165	19	w	49963044-49963065	49963056	24	24	1	unknown function
>gma-miR1509a	Glyma.14G076300.Wm82.a2.v1	409-430	GCTGGCACTAAAGGAACTAATT	CGATTGTGATTTCCTTGATTAA	1	0	22M	421	24	24	1	0	0.000165	0.000165	14	c	6399803-6399824	6399812	28	28	1	unknown function
>gma-miR5042-5p	Glyma.18G111400.Wm82.a2.v1	1713-1734	TTACCCCGACACTAGGTTCTAT	AGTGGGGCCGTGATCCAAGATA	1.5	1G6C13	22M	1725	2	2	1	1	0.000172	0.000172	18	w	13208807-13208828	13208819	8	8	1	unknown function
>gma-miR169p	Glyma.15G027400.Wm82.a2.v1	3305-3325	GCCGTTCAGTAGGAACCGAGT	TGGGAAGTCATCCTTGGCTCA	1.5	0T2G17	21M	3315	21	24	0.875	0	0.000165	0.000188571	15	c	2197119-2197139	2197129	30	30	1	unknown function
>gma-miR5770a	Glyma.01G062400.Wm82.a2.v1	224-244	AGCAGGTTTGGTATCAGGATT	TCGTCAAAACCATAGTCCTAA	1	5A15	21M	234	7	10	0.7	0	0.000134	0.000191429	1	w	8714342-8714362	8714352	15	16	0.94	unknown function
>gma-miR5667-5p	Glyma.07G060500.Wm82.a2.v1	483-503	GCTTTGTCTAGACTTACCTAA	CGAAACAGATCTGAATGGATT	0	0	21M	494	2	2	1	1	0.000195	0.000195	7	w	5379188-5379208	5379199	3	6	0.5	unknown function
>gma-miR5767	Glyma.02G041600.Wm82.a2.v1	247-267	ACGTGGAAGTTTCCAGGAGGT	TGCACCTTCAAAGGTCCTCCC	1	20C0	21M	258	32	32	1	0	0.000217	0.000217	2	w	3911922-3911942	3911933	746	747	1	unknown function
>gma-miR159c	Glyma.04G125700.Wm82.a2.v1	3822-3842	GCCTCGAGGGAAGTGAGGTTA	CAGAGCTCCCTTCACTCCAAA	2	1A18A0	21M	3833	13	13	1	0	0.000217	0.000217	4	w	16713333-16713353	16713344	295	306	0.96	unknown function
>gma-miR171k-3p	Glyma.01G136300.Wm82.a2.v1	1197-1217	TCACTATAACCGCGCCGAGTT	AGGGATATTGGCGCGGCTCAA	1	2G18	21M	1208	1072	1075	0.997209302	0	0.000217	0.000217607	1	c	46037467-46037487	46037476	35029	35756	0.98	unknown function
>gma-miR171k-3p	Glyma.03G031800.Wm82.a2.v1	1717-1737	TCACTATAACCGCGCCGAGTT	AGGGATATTGGCGCGGCTCAA	1	2G18	21M	1728	1072	1075	0.997209302	0	0.000217	0.000217607	3	c	3603918-3603938	3603927	35029	35756	0.98	unknown function
>gma-miR403a	Glyma.15G126700.Wm82.a2.v1	5012-5032	GTTCAAACACGCACTTAGATT	GAAGTTTGTGCGCGAATCTAA	2	0G11C8	21M	5023	7	7	1	0	0.000237	0.000237	15	c	10048760-10048780	10048769	22	22	1	unknown function
>gma-miR403b	Glyma.15G126700.Wm82.a2.v1	5012-5032	GTTCAAACACGCACTTAGATT	GAAGTTTGTGCGCGAATCTAA	2	0G11C8	21M	5023	7	7	1	0	0.000237	0.000237	15	c	10048760-10048780	10048769	22	22	1	unknown function
>gma-miR159c	Glyma.06G312900.Wm82.a2.v1	3924-3944	GCCTCGAGGGAAGTGAGGTTA	CAGAGCTCCCTTCACTCCAAA	2	1A18A0	21M	3935	13	13	1	0	0.000237	0.000237	6	c	50146001-50146021	50146010	295	306	0.96	unknown function
>gma-miR398c	Glyma.06G185000.Wm82.a2.v1	3298-3318	GTCCCCGCTGGACTCTTGTGT	CAGGGGTGA-CTGAGAACACA	2	0A5T13	9M1I11M	3308	3	3	1	0	0.000237	0.000237	6	c	16072842-16072862	16072852	20	77	0.26	unknown function
>gma-miR398d	Glyma.06G185000.Wm82.a2.v1	3298-3318	GTCCCCGCTGGACTCTTGTGT	CAGGGGTGA-CTGAGAACACA	2	0A5T13	9M1I11M	3308	3	3	1	0	0.000237	0.000237	6	c	16072842-16072862	16072852	20	77	0.26	unknown function
>gma-miR398c	Glyma.05G055000.Wm82.a2.v1	4000-4020	GTCCCCGCTGGACTCTTGTGT	ACTGGGCGACCTGGGAACACT	4.5	0A0C0T10G6T0	21M	4010	28	33	0.848484848	1	0.000202	0.000238071	5	c	4996982-4997002	4996992	376	377	1	unknown function
>gma-miR398d	Glyma.05G055000.Wm82.a2.v1	4000-4020	GTCCCCGCTGGACTCTTGTGT	ACTGGGCGACCTGGGAACACT	4.5	0A0C0T10G6T0	21M	4010	28	33	0.848484848	1	0.000202	0.000238071	5	c	4996982-4997002	4996992	376	377	1	unknown function
>gma-miR169j-5p	Glyma.14G010000.Wm82.a2.v1	3551-3571	GGCCGTTCAGTAAGAACCGAT	GCGGCAAATCATTCTTGGCTG	2.5	0G6A12G0	21M	3562	3	3	1	0	0.000249	0.000249	14	w	776563-776583	776574	60	69	0.87	unknown function
>gma-miR169u	Glyma.14G010000.Wm82.a2.v1	3551-3571	TGCCGTTCAGTAGGAACCGAC	GCGGCAAATCATTCTTGGCTG	2	0G6A4T8	21M	3562	3	3	1	0	0.000249	0.000249	14	w	776563-776583	776574	60	69	0.87	unknown function
>gma-miR171b-3p	Glyma.06G110800.Wm82.a2.v1	368-388	CTCACTATAACTAAGCCGAGC	GAGTGATATTGGTTCGGCTCA	1.5	11G8A0	21M	379	3	3	1	0	0.000268	0.000268	6	c	8956909-8956929	8956918	38	38	1	unknown function
>gma-miR171r	Glyma.06G110800.Wm82.a2.v1	368-388	CTCACCATAACTAAGCCGAGC	GAGTGATATTGGTTCGGCTCA	2.5	5A5G8A0	21M	379	3	3	1	0	0.000268	0.000268	6	c	8956909-8956929	8956918	38	38	1	unknown function
>gma-miR171s	Glyma.06G110800.Wm82.a2.v1	368-388	CTCACCATAACTAAGCCGAGC	GAGTGATATTGGTTCGGCTCA	2.5	5A5G8A0	21M	379	3	3	1	0	0.000268	0.000268	6	c	8956909-8956929	8956918	38	38	1	unknown function
>gma-miR171b-3p	Glyma.04G251900.Wm82.a2.v1	575-595	CTCACTATAACTAAGCCGAGC	GAGTGATATTGGTTCGGCTCA	1.5	11G8A0	21M	586	3	3	1	0	0.000268	0.000268	4	w	51873327-51873347	51873338	29	30	0.97	unknown function
>gma-miR171r	Glyma.04G251900.Wm82.a2.v1	575-595	CTCACCATAACTAAGCCGAGC	GAGTGATATTGGTTCGGCTCA	2.5	5A5G8A0	21M	586	3	3	1	0	0.000268	0.000268	4	w	51873327-51873347	51873338	29	30	0.97	unknown function
>gma-miR171s	Glyma.04G251900.Wm82.a2.v1	575-595	CTCACCATAACTAAGCCGAGC	GAGTGATATTGGTTCGGCTCA	2.5	5A5G8A0	21M	586	3	3	1	0	0.000268	0.000268	4	w	51873327-51873347	51873338	29	30	0.97	unknown function
>gma-miR482b-3p	Glyma.09G258200.Wm82.a2.v1	523-544	CCATACCCTCCACATCCCTTCT	GGGATGGGGGGTGTAGGAAAGA	2.5	2G5G8A4	22M	535	3	3	1	0	0.000269	0.000269	9	c	47709305-47709326	47709314	5	5	1	unknown function
>gma-miR482d-3p	Glyma.09G258200.Wm82.a2.v1	523-544	CCATACCCTCCACATCCCTTCT	GGGATGGGGGGTGTAGGAAAGA	2.5	2G5G8A4	22M	535	3	3	1	0	0.000269	0.000269	9	c	47709305-47709326	47709314	5	5	1	unknown function
>gma-miR156c	Glyma.19G094000.Wm82.a2.v1	3039-3059	CACGAGAGATAGAAGACAGTT	GTGCTCTCTATCTTCTGTCAA	0	0	21M	3050	6	6	1	0	0.000269	0.000269	19	c	33201824-33201844	33201833	142	169	0.84	unknown function
>gma-miR156d	Glyma.19G094000.Wm82.a2.v1	3039-3059	CACGAGAGATAGAAGACAGTT	GTGCTCTCTATCTTCTGTCAA	0	0	21M	3050	6	6	1	0	0.000269	0.000269	19	c	33201824-33201844	33201833	142	169	0.84	unknown function
>gma-miR156e	Glyma.19G094000.Wm82.a2.v1	3039-3059	CACGAGAGATAGAAGACAGTT	GTGCTCTCTATCTTCTGTCAA	0	0	21M	3050	6	6	1	0	0.000269	0.000269	19	c	33201824-33201844	33201833	142	169	0.84	unknown function
>gma-miR156i	Glyma.19G094000.Wm82.a2.v1	3039-3059	CACGAGAGATAGAAGACAGTT	GTGCTCTCTATCTTCTGTCAA	0	0	21M	3050	6	6	1	0	0.000269	0.000269	19	c	33201824-33201844	33201833	142	169	0.84	unknown function
>gma-miR156j	Glyma.19G094000.Wm82.a2.v1	3039-3059	CACGAGAGATAGAAGACAGTT	GTGCTCTCTATCTTCTGTCAA	0	0	21M	3050	6	6	1	0	0.000269	0.000269	19	c	33201824-33201844	33201833	142	169	0.84	unknown function
>gma-miR156l	Glyma.19G094000.Wm82.a2.v1	3039-3059	CACGAGAGATAGAAGACAGTT	GTGCTCTCTATCTTCTGTCAA	0	0	21M	3050	6	6	1	0	0.000269	0.000269	19	c	33201824-33201844	33201833	142	169	0.84	unknown function
>gma-miR156m	Glyma.19G094000.Wm82.a2.v1	3039-3059	CACGAGAGATAGAAGACAGTT	GTGCTCTCTATCTTCTGTCAA	0	0	21M	3050	6	6	1	0	0.000269	0.000269	19	c	33201824-33201844	33201833	142	169	0.84	unknown function
>gma-miR169s	Glyma.17G051400.Wm82.a2.v1	4872-4892	GGCCGTTCAGTAGGAACCGAA	CTGGCAAATCATCCTTGGCTT	1.5	1T5A13	21M	4883	6	6	1	0	0.000269	0.000269	17	w	3909176-3909196	3909187	322	358	0.9	unknown function
>gma-miR156c	Glyma.16G054500.Wm82.a2.v1	3514-3534	CACGAGAGATAGAAGACAGTT	GTGCTCTCTATCTTCTGTCAA	0	0	21M	3525	22	23	0.956521739	0	0.000269	0.000281227	16	w	5360008-5360028	5360019	399	424	0.94	unknown function
>gma-miR156d	Glyma.16G054500.Wm82.a2.v1	3514-3534	CACGAGAGATAGAAGACAGTT	GTGCTCTCTATCTTCTGTCAA	0	0	21M	3525	22	23	0.956521739	0	0.000269	0.000281227	16	w	5360008-5360028	5360019	399	424	0.94	unknown function
>gma-miR156e	Glyma.16G054500.Wm82.a2.v1	3514-3534	CACGAGAGATAGAAGACAGTT	GTGCTCTCTATCTTCTGTCAA	0	0	21M	3525	22	23	0.956521739	0	0.000269	0.000281227	16	w	5360008-5360028	5360019	399	424	0.94	unknown function
>gma-miR156i	Glyma.16G054500.Wm82.a2.v1	3514-3534	CACGAGAGATAGAAGACAGTT	GTGCTCTCTATCTTCTGTCAA	0	0	21M	3525	22	23	0.956521739	0	0.000269	0.000281227	16	w	5360008-5360028	5360019	399	424	0.94	unknown function
>gma-miR156j	Glyma.16G054500.Wm82.a2.v1	3514-3534	CACGAGAGATAGAAGACAGTT	GTGCTCTCTATCTTCTGTCAA	0	0	21M	3525	22	23	0.956521739	0	0.000269	0.000281227	16	w	5360008-5360028	5360019	399	424	0.94	unknown function
>gma-miR156l	Glyma.16G054500.Wm82.a2.v1	3514-3534	CACGAGAGATAGAAGACAGTT	GTGCTCTCTATCTTCTGTCAA	0	0	21M	3525	22	23	0.956521739	0	0.000269	0.000281227	16	w	5360008-5360028	5360019	399	424	0.94	unknown function
>gma-miR156m	Glyma.16G054500.Wm82.a2.v1	3514-3534	CACGAGAGATAGAAGACAGTT	GTGCTCTCTATCTTCTGTCAA	0	0	21M	3525	22	23	0.956521739	0	0.000269	0.000281227	16	w	5360008-5360028	5360019	399	424	0.94	unknown function
>gma-miR398c	Glyma.06G220700.Wm82.a2.v1	115-135	GTCCCCGCTGGACTCTTGTGT	CAGGGGCGATCTGA-AACACA	2	9T10	14M1I6M	126	2	2	1	1	0.000284	0.000284	6	w	26350113-26350133	26350124	2	2	1	unknown function
>gma-miR398d	Glyma.06G220700.Wm82.a2.v1	115-135	GTCCCCGCTGGACTCTTGTGT	CAGGGGCGATCTGA-AACACA	2	9T10	14M1I6M	126	2	2	1	1	0.000284	0.000284	6	w	26350113-26350133	26350124	2	2	1	unknown function
>gma-miR169j-5p	Glyma.02G303800.Wm82.a2.v1	3400-3420	GGCCGTTCAGTAAGAACCGAT	GCGGCAAATCATTCTTGGCTG	2.5	0G6A12G0	21M	3411	6	7	0.857142857	0	0.000249	0.0002905	2	c	47896643-47896663	47896652	44	46	0.96	unknown function
>gma-miR169u	Glyma.02G303800.Wm82.a2.v1	3400-3420	TGCCGTTCAGTAGGAACCGAC	GCGGCAAATCATTCTTGGCTG	2	0G6A4T8	21M	3411	6	7	0.857142857	0	0.000249	0.0002905	2	c	47896643-47896663	47896652	44	46	0.96	unknown function
>gma-miR403a	Glyma.20G022900.Wm82.a2.v1	4076-4096	GTTCAAACACGCACTTAGATT	GTAGTTTGTGCGTGAATCTAA	2	0G0T19	21M	4087	8	8	1	1	0.000299	0.000299	20	c	2421916-2421936	2421925	19	21	0.9	unknown function
>gma-miR403b	Glyma.20G022900.Wm82.a2.v1	4076-4096	GTTCAAACACGCACTTAGATT	GTAGTTTGTGCGTGAATCTAA	2	0G0T19	21M	4087	8	8	1	1	0.000299	0.000299	20	c	2421916-2421936	2421925	19	21	0.9	unknown function
>gma-miR1509b	Glyma.04G195800.Wm82.a2.v1	383-403	TTGGCACTAAAGGAACTAATT	AACCTTGATTTCCTTGATTAA	1	4T16	21M	394	20	22	0.909090909	0	0.000276	0.0003036	4	w	46772026-46772046	46772037	119	119	1	unknown function
>gma-miR9731	Glyma.13G334200.Wm82.a2.v1	2958-2978	CGAACCGTTGTGCTATACATA	GCTTGGAAACACGATATGTAC	2	6A13C0	21M	2969	1	1	1	4	0.00031	0.00031	13	w	42797835-42797855	42797846	11	43	0.26	unknown function
>gma-miR393a	Glyma.16G050500.Wm82.a2.v1	2966-2986	CTAGTTACGCTAGGGAAACCT	AAACAATGCGATCCCTTTGGA	2	0A1A18	21M	2977	2189	2541	0.861471861	0	0.000268	0.000311095	16	w	4856202-4856222	4856213	11907	12597	0.95	unknown function
>gma-miR393c-5p	Glyma.16G050500.Wm82.a2.v1	2965-2986	CCTAGTTACGCTAGGGAAACCT	GAAACAATGCGATCCCTTTGGA	2	1A1A18	22M	2977	2189	2541	0.861471861	0	0.000268	0.000311095	16	w	4856201-4856222	4856213	11907	12597	0.95	unknown function
>gma-miR393d	Glyma.16G050500.Wm82.a2.v1	2965-2986	CCTAGTTACGCTAGGGAAACCT	GAAACAATGCGATCCCTTTGGA	2	1A1A18	22M	2977	2189	2541	0.861471861	0	0.000268	0.000311095	16	w	4856201-4856222	4856213	11907	12597	0.95	unknown function
>gma-miR393e	Glyma.16G050500.Wm82.a2.v1	2965-2986	CCTAGTTACGCTAGGGAAACCT	GAAACAATGCGATCCCTTTGGA	2	1A1A18	22M	2977	2189	2541	0.861471861	0	0.000268	0.000311095	16	w	4856201-4856222	4856213	11907	12597	0.95	unknown function
>gma-miR393f	Glyma.16G050500.Wm82.a2.v1	2965-2986	CCTAGTTACGCTAGGGAAACCT	GAAACAATGCGATCCCTTTGGA	2	1A1A18	22M	2977	2189	2541	0.861471861	0	0.000268	0.000311095	16	w	4856201-4856222	4856213	11907	12597	0.95	unknown function
>gma-miR393g	Glyma.16G050500.Wm82.a2.v1	2965-2986	CCTAGTTACGCTAGGGAAACCT	GAAACAATGCGATCCCTTTGGA	2	1A1A18	22M	2977	2189	2541	0.861471861	0	0.000268	0.000311095	16	w	4856201-4856222	4856213	11907	12597	0.95	unknown function
>gma-miR393a	Glyma.19G100200.Wm82.a2.v1	2858-2878	CTAGTTACGCTAGGGAAACCT	AAACAATGCGATCCCTTTGGA	2	0A1A18	21M	2869	2189	2541	0.861471861	0	0.000268	0.000311095	19	c	34720086-34720106	34720095	11907	12597	0.95	unknown function
>gma-miR393c-5p	Glyma.19G100200.Wm82.a2.v1	2857-2878	CCTAGTTACGCTAGGGAAACCT	GAAACAATGCGATCCCTTTGGA	2	1A1A18	22M	2869	2189	2541	0.861471861	0	0.000268	0.000311095	19	c	34720086-34720107	34720095	11907	12597	0.95	unknown function
>gma-miR393d	Glyma.19G100200.Wm82.a2.v1	2857-2878	CCTAGTTACGCTAGGGAAACCT	GAAACAATGCGATCCCTTTGGA	2	1A1A18	22M	2869	2189	2541	0.861471861	0	0.000268	0.000311095	19	c	34720086-34720107	34720095	11907	12597	0.95	unknown function
>gma-miR393e	Glyma.19G100200.Wm82.a2.v1	2857-2878	CCTAGTTACGCTAGGGAAACCT	GAAACAATGCGATCCCTTTGGA	2	1A1A18	22M	2869	2189	2541	0.861471861	0	0.000268	0.000311095	19	c	34720086-34720107	34720095	11907	12597	0.95	unknown function
>gma-miR393f	Glyma.19G100200.Wm82.a2.v1	2857-2878	CCTAGTTACGCTAGGGAAACCT	GAAACAATGCGATCCCTTTGGA	2	1A1A18	22M	2869	2189	2541	0.861471861	0	0.000268	0.000311095	19	c	34720086-34720107	34720095	11907	12597	0.95	unknown function
>gma-miR393g	Glyma.19G100200.Wm82.a2.v1	2857-2878	CCTAGTTACGCTAGGGAAACCT	GAAACAATGCGATCCCTTTGGA	2	1A1A18	22M	2869	2189	2541	0.861471861	0	0.000268	0.000311095	19	c	34720086-34720107	34720095	11907	12597	0.95	unknown function
>gma-miR2111b	Glyma.16G057300.Wm82.a2.v1	1248-1268	ATTTGGAGTCCTACGTCTAAT	TTTACCTCAGGATGCAGATTA	2	1T0T18	21M	1259	68	68	1	0	0.000329	0.000329	16	c	5605944-5605964	5605953	68	68	1	unknown function
>gma-miR2111c	Glyma.16G057300.Wm82.a2.v1	1248-1268	ATTTGGAGTCCTACGTCTAAT	TTTACCTCAGGATGCAGATTA	2	1T0T18	21M	1259	68	68	1	0	0.000329	0.000329	16	c	5605944-5605964	5605953	68	68	1	unknown function
>gma-miR2111e	Glyma.16G057300.Wm82.a2.v1	1248-1268	ATTTGGAGTCCTACGTCTAAT	TTTACCTCAGGATGCAGATTA	2	1T0T18	21M	1259	68	68	1	0	0.000329	0.000329	16	c	5605944-5605964	5605953	68	68	1	unknown function
>gma-miR2111f	Glyma.16G057300.Wm82.a2.v1	1248-1268	ATTTGGAGTCCTACGTCTAAT	TTTACCTCAGGATGCAGATTA	2	1T0T18	21M	1259	68	68	1	0	0.000329	0.000329	16	c	5605944-5605964	5605953	68	68	1	unknown function
>gma-miR2111b	Glyma.19G090600.Wm82.a2.v1	1321-1341	ATTTGGAGTCCTACGTCTAAT	TTTACCTCAGGATGCAGATTA	2	1T0T18	21M	1332	46	46	1	0	0.000329	0.000329	19	w	32193883-32193903	32193894	46	46	1	unknown function
>gma-miR2111c	Glyma.19G090600.Wm82.a2.v1	1321-1341	ATTTGGAGTCCTACGTCTAAT	TTTACCTCAGGATGCAGATTA	2	1T0T18	21M	1332	46	46	1	0	0.000329	0.000329	19	w	32193883-32193903	32193894	46	46	1	unknown function
>gma-miR2111e	Glyma.19G090600.Wm82.a2.v1	1321-1341	ATTTGGAGTCCTACGTCTAAT	TTTACCTCAGGATGCAGATTA	2	1T0T18	21M	1332	46	46	1	0	0.000329	0.000329	19	w	32193883-32193903	32193894	46	46	1	unknown function
>gma-miR2111f	Glyma.19G090600.Wm82.a2.v1	1321-1341	ATTTGGAGTCCTACGTCTAAT	TTTACCTCAGGATGCAGATTA	2	1T0T18	21M	1332	46	46	1	0	0.000329	0.000329	19	w	32193883-32193903	32193894	46	46	1	unknown function
>gma-miR171k-3p	Glyma.11G065200.Wm82.a2.v1	534-554	TCACTATAACCGCGCCGAGTT	GGTGATATTGGAGCGGCTCAA	1.5	0G10A9	21M	545	16	16	1	0	0.000356	0.000356	11	c	4930714-4930734	4930723	137	140	0.98	unknown function
>gma-miR398c	Glyma.17G113100.Wm82.a2.v1	129-149	GTCCCCGCTGGACTCTTGTGT	CTGGGGCAACCTGAG-ACACA	3.5	1T5A12	15M1I5M	140	77	77	1	0	0.000356	0.000356	17	c	8926895-8926915	8926904	380	380	1	unknown function
>gma-miR398d	Glyma.17G113100.Wm82.a2.v1	129-149	GTCCCCGCTGGACTCTTGTGT	CTGGGGCAACCTGAG-ACACA	3.5	1T5A12	15M1I5M	140	77	77	1	0	0.000356	0.000356	17	c	8926895-8926915	8926904	380	380	1	unknown function
>gma-miR2118a-3p	Glyma.13G303900.Wm82.a2.v1	325-345	TCCTTACCCACCTTAGCCGTT	AGGGATGGCTGGGATTGGCAA	2.5	3G4C3G2T5	21M	336	26	26	1	0	0.000356	0.000356	13	w	40099618-40099638	40099629	122	124	0.98	unknown function
>gma-miR2118b-3p	Glyma.13G303900.Wm82.a2.v1	325-345	TCCTTACCCACCTTAGCCGTT	AGGGATGGCTGGGATTGGCAA	2.5	3G4C3G2T5	21M	336	26	26	1	0	0.000356	0.000356	13	w	40099618-40099638	40099629	122	124	0.98	unknown function
>gma-miR1507a	Glyma.11G212800.Wm82.a2.v1	904-925	AGTCTGCTACATACCTTACTCT	TTGGATGATGTGTGGAATGAGA	2	0	22M	916	128	128	1	0	0.000356	0.000356	11	w	30572325-30572346	30572337	634	637	1	unknown function
>gma-miR169s	Glyma.13G107900.Wm82.a2.v1	4470-4490	GGCCGTTCAGTAGGAACCGAA	CTGGCAAATCATCCTTGGCTT	1.5	1T5A13	21M	4481	108	117	0.923076923	0	0.000329	0.000356417	13	c	22225567-22225587	22225576	322	358	0.9	unknown function
>gma-miR1509a	Glyma.17G123000.Wm82.a2.v1	449-470	GCTGGCACTAAAGGAACTAATT	CGACCGTG-TTTCCTTGGTTAA	2	16G4	8M1I13M	460	3	3	1	0	0.000374	0.000374	17	w	9813136-9813157	9813147	17	17	1	unknown function
>gma-miR5674a	Glyma.09G176800.Wm82.a2.v1	451-471	ACTATTACATGTTGTGTTAAT	TGATAATGTACAACACAATTA	0	0	21M	462	8	8	1	0	0.000374	0.000374	9	c	40121312-40121332	40121321	41	44	0.93	unknown function
>gma-miR5674b	Glyma.09G176800.Wm82.a2.v1	451-471	ACTATTACATGTTGTGTTAAT	TGATAATGTACAACACAATTA	0	0	21M	462	8	8	1	0	0.000374	0.000374	9	c	40121312-40121332	40121321	41	44	0.93	unknown function
>gma-miR169k	Glyma.14G010000.Wm82.a2.v1	3551-3571	GGCCGTTCAGTAAGAACCGAC	GCGGCAAATCATTCTTGGCTG	2	0G6A13	21M	3562	3	3	1	0	0.000374	0.000374	14	w	776563-776583	776574	60	69	0.87	unknown function
>gma-miR169l-5p	Glyma.14G010000.Wm82.a2.v1	3551-3571	GGCCGTTCAGTAAGAACCGAC	GCGGCAAATCATTCTTGGCTG	2	0G6A13	21M	3562	3	3	1	0	0.000374	0.000374	14	w	776563-776583	776574	60	69	0.87	unknown function
>gma-miR398c	Glyma.14G222700.Wm82.a2.v1	2320-2340	GTCCCCGCTGGACTCTTGTGT	CCAGTGCGACCTGGGAACACA	3.5	1C0A1T8G7	21M	2331	33	35	0.942857143	0	0.000356	0.000377576	14	w	48797261-48797281	48797272	409	462	0.89	unknown function
>gma-miR398d	Glyma.14G222700.Wm82.a2.v1	2320-2340	GTCCCCGCTGGACTCTTGTGT	CCAGTGCGACCTGGGAACACA	3.5	1C0A1T8G7	21M	2331	33	35	0.942857143	0	0.000356	0.000377576	14	w	48797261-48797281	48797272	409	462	0.89	unknown function
>gma-miR5770b	Glyma.01G062400.Wm82.a2.v1	224-244	AACAGGTTTGGTATCAGGATT	TCGTCAAAACCATAGTCCTAA	2	1C3A15	21M	234	7	10	0.7	0	0.000268	0.000382857	1	w	8714342-8714362	8714352	15	16	0.94	unknown function
>gma-miR396a-5p	Glyma.13G159700.Wm82.a2.v1	99-119	GTCAAGTTCTTTCGACACCTT	CGGTTCAATAAAGCTGTGGGA	2	1G6T10G1	21M	110	39	42	0.928571429	0	0.000356	0.000383385	13	c	27525249-27525269	27525258	292	322	0.91	unknown function
>gma-miR396i-5p	Glyma.13G159700.Wm82.a2.v1	99-119	GTCAAGTTCTTTCGACACCTT	CGGTTCAATAAAGCTGTGGGA	2	1G6T10G1	21M	110	39	42	0.928571429	0	0.000356	0.000383385	13	c	27525249-27525269	27525258	292	322	0.91	unknown function
>gma-miR4415a-5p	Glyma.08G256800.Wm82.a2.v1	1029-1049	GTAACTAAGAGTAGTGTTGAA	CATTGATTCTCATCACAACAT	1	19A1	21M	1040	16	21	0.761904762	1	0.000299	0.000392438	8	w	23062598-23062618	23062609	59	137	0.43	unknown function
>gma-miR530b	Glyma.11G008300.Wm82.a2.v1	1103-1123	ATTTCACGTCCACGTTTACGT	TCAGGTGCAGGTGCAAATGCA	1.5	1C1G17	21M	1114	6	6	1	0	0.000402	0.000402	11	w	569703-569723	569714	13	13	1	unknown function
>gma-miR530c	Glyma.11G008300.Wm82.a2.v1	1103-1123	ATTTCACGTCCACGTTTACGT	TCAGGTGCAGGTGCAAATGCA	1.5	1C1G17	21M	1114	6	6	1	0	0.000402	0.000402	11	w	569703-569723	569714	13	13	1	unknown function
>gma-miR530d	Glyma.11G008300.Wm82.a2.v1	1103-1123	ATTTCACGTCCACGTTTACGT	TCAGGTGCAGGTGCAAATGCA	1.5	1C1G17	21M	1114	6	6	1	0	0.000402	0.000402	11	w	569703-569723	569714	13	13	1	unknown function
>gma-miR530e	Glyma.11G008300.Wm82.a2.v1	1103-1123	ATTTCACGTCCACGTTTACGT	TCAGGTGCAGGTGCAAATGCA	1.5	1C1G17	21M	1114	6	6	1	0	0.000402	0.000402	11	w	569703-569723	569714	13	13	1	unknown function
>gma-miR9740	Glyma.10G289200.Wm82.a2.v1	589-609	AAAGGGAGTGACCTTGGATGT	TTCTCCTCACTGGAACCACTA	6	2C0T13A0C0T1	21M	598	4	4	1	0	0.000403	0.000403	10	w	50776974-50776994	50776983	5	7	0.71	unknown function
>gma-miR169s	Glyma.15G173300.Wm82.a2.v1	8753-8773	GGCCGTTCAGTAGGAACCGAA	CAGGCAAATCATCCTTGGCTT	2	1A5A13	21M	8764	156	172	0.906976744	0	0.000374	0.000412359	15	c	15894188-15894208	15894197	726	773	0.94	unknown function
>gma-miR169s	Glyma.09G068400.Wm82.a2.v1	3732-3752	GGCCGTTCAGTAGGAACCGAA	CAGGCAAATCATCCTTGGCTT	2	1A5A13	21M	3743	156	172	0.906976744	0	0.000374	0.000412359	9	w	6922261-6922281	6922272	726	773	0.94	unknown function
>gma-miR171k-3p	Glyma.01G177200.Wm82.a2.v1	699-719	TCACTATAACCGCGCCGAGTT	ACTGATATTGGAGCGGCTCAA	2	1C9A9	21M	710	46	54	0.851851852	0	0.000356	0.000417913	1	w	51368198-51368218	51368209	379	452	0.84	unknown function
>gma-miR171b-3p	Glyma.13G234100.Wm82.a2.v1	163-183	CTCACTATAACTAAGCCGAGC	CAGTGATATTGATTCGGCTGT	3	0C18G0T0	21M	173	14	14	1	0	0.000426	0.000426	13	w	34475002-34475022	34475012	14	16	0.88	unknown function
>gma-miR160a-5p	Glyma.10G210600.Wm82.a2.v1	2605-2625	ACCGTATGTCCCTCGGTCCGT	AGGCATACAGGGAGCCAGGCA	1	0A20	21M	2616	2696	2696	1	0	0.000434	0.000434	10	w	44287027-44287047	44287038	47851	47871	1	unknown function
>gma-miR160f	Glyma.10G210600.Wm82.a2.v1	2605-2625	ACCGTATGTCCCTCGGTCCGT	AGGCATACAGGGAGCCAGGCA	1	0A20	21M	2616	2696	2696	1	0	0.000434	0.000434	10	w	44287027-44287047	44287038	47851	47871	1	unknown function
>gma-miR167k	Glyma.08G100100.Wm82.a2.v1	6227-6248	ATTCTAGTCCGACCGTCGAAGT	TGAGATCAGGCTGGCAGCTTGT	2.5	1G18G0T0	22M	6239	430	430	1	0	0.000434	0.000434	8	c	7674327-7674348	7674336	2413	2434	0.99	unknown function
>gma-miR160a-5p	Glyma.12G174100.Wm82.a2.v1	2204-2224	ACCGTATGTCCCTCGGTCCGT	AGGCATACAGGGAGCCAGGCA	1	0A20	21M	2215	325	325	1	0	0.000434	0.000434	12	c	33134085-33134105	33134094	2206	2232	0.99	unknown function
>gma-miR160f	Glyma.12G174100.Wm82.a2.v1	2204-2224	ACCGTATGTCCCTCGGTCCGT	AGGCATACAGGGAGCCAGGCA	1	0A20	21M	2215	325	325	1	0	0.000434	0.000434	12	c	33134085-33134105	33134094	2206	2232	0.99	unknown function
>gma-miR319p	Glyma.04G125700.Wm82.a2.v1	3823-3843	CCTCGAGGGAAGTCAGGTTTT	AGAGCTCCCTTCACTCCAAAT	3	0A12C6T0	21M	3833	13	13	1	0	0.000434	0.000434	4	w	16713334-16713354	16713344	295	306	0.96	unknown function
>gma-miR167k	Glyma.05G143800.Wm82.a2.v1	6503-6524	ATTCTAGTCCGACCGTCGAAGT	TGAGATCAGGCTGGCAGCTTGT	2.5	1G18G0T0	22M	6515	430	430	1	0	0.000434	0.000434	5	c	33757090-33757111	33757099	2413	2434	0.99	unknown function
>gma-miR171m	Glyma.01G136300.Wm82.a2.v1	1197-1217	ACTCTATAACTGCGCCGAGTT	AGGGATATTGGCGCGGCTCAA	2	0A1G7G10	21M	1208	1072	1075	0.997209302	0	0.000434	0.000435215	1	c	46037467-46037487	46037476	35029	35756	0.98	unknown function
>gma-miR171t	Glyma.01G136300.Wm82.a2.v1	1197-1217	ACTCTATAACTGCGCCGAGTT	AGGGATATTGGCGCGGCTCAA	2	0A1G7G10	21M	1208	1072	1075	0.997209302	0	0.000434	0.000435215	1	c	46037467-46037487	46037476	35029	35756	0.98	unknown function
>gma-miR171m	Glyma.03G031800.Wm82.a2.v1	1717-1737	ACTCTATAACTGCGCCGAGTT	AGGGATATTGGCGCGGCTCAA	2	0A1G7G10	21M	1728	1072	1075	0.997209302	0	0.000434	0.000435215	3	c	3603918-3603938	3603927	35029	35756	0.98	unknown function
>gma-miR171t	Glyma.03G031800.Wm82.a2.v1	1717-1737	ACTCTATAACTGCGCCGAGTT	AGGGATATTGGCGCGGCTCAA	2	0A1G7G10	21M	1728	1072	1075	0.997209302	0	0.000434	0.000435215	3	c	3603918-3603938	3603927	35029	35756	0.98	unknown function
>gma-miR169k	Glyma.02G303800.Wm82.a2.v1	3400-3420	GGCCGTTCAGTAAGAACCGAC	GCGGCAAATCATTCTTGGCTG	2	0G6A13	21M	3411	6	7	0.857142857	0	0.000374	0.000436333	2	c	47896643-47896663	47896652	44	46	0.96	unknown function
>gma-miR169l-5p	Glyma.02G303800.Wm82.a2.v1	3400-3420	GGCCGTTCAGTAAGAACCGAC	GCGGCAAATCATTCTTGGCTG	2	0G6A13	21M	3411	6	7	0.857142857	0	0.000374	0.000436333	2	c	47896643-47896663	47896652	44	46	0.96	unknown function
>gma-miR1509a	Glyma.04G195800.Wm82.a2.v1	382-403	GCTGGCACTAAAGGAACTAATT	CAACCTTGATTTCCTTGATTAA	2	1A3T16	22M	394	20	22	0.909090909	0	0.000413	0.0004543	4	w	46772025-46772046	46772037	119	119	1	unknown function
>gma-miR395h	Glyma.18G168900.Wm82.a2.v1	26-46	CTCAAGAGGGTTTGTGAAGTA	AAGTTCTCCCAAACACTTCAA	2	0A19A0	21M	37	15	17	0.882352941	0	0.000402	0.0004556	18	w	39456675-39456695	39456686	34	36	0.94	unknown function
>gma-miR395h	Glyma.11G238400.Wm82.a2.v1	131-151	CTCAAGAGGGTTTGTGAAGTA	AAGTTCTCCCAAACACTTCAA	2	0A19A0	21M	142	15	17	0.882352941	0	0.000402	0.0004556	11	c	33283872-33283892	33283881	34	36	0.94	unknown function
>gma-miR395h	Glyma.18G019000.Wm82.a2.v1	104-124	CTCAAGAGGGTTTGTGAAGTA	AAGTTCTCCCAAACACTTCAA	2	0A19A0	21M	115	15	17	0.882352941	0	0.000402	0.0004556	18	w	1404001-1404021	1404012	34	36	0.94	unknown function
>gma-miR393h	Glyma.16G050500.Wm82.a2.v1	2966-2987	CTAGTTACGCTAGGGAAACCTT	AAACAATGCGATCCCTTTGGAT	3	0A1A18T0	22M	2977	2189	2541	0.861471861	0	0.000402	0.000466643	16	w	4856202-4856223	4856213	11907	12597	0.95	unknown function
>gma-miR393i	Glyma.16G050500.Wm82.a2.v1	2966-2987	CTAGTTACGCTAGGGAAACCTT	AAACAATGCGATCCCTTTGGAT	3	0A1A18T0	22M	2977	2189	2541	0.861471861	0	0.000402	0.000466643	16	w	4856202-4856223	4856213	11907	12597	0.95	unknown function
>gma-miR393j	Glyma.16G050500.Wm82.a2.v1	2966-2987	CTAGTTACGCTAGGGAAACCTT	AAACAATGCGATCCCTTTGGAT	3	0A1A18T0	22M	2977	2189	2541	0.861471861	0	0.000402	0.000466643	16	w	4856202-4856223	4856213	11907	12597	0.95	unknown function
>gma-miR393k	Glyma.16G050500.Wm82.a2.v1	2966-2987	CTAGTTACGCTAGGGAAACCTT	AAACAATGCGATCCCTTTGGAT	3	0A1A18T0	22M	2977	2189	2541	0.861471861	0	0.000402	0.000466643	16	w	4856202-4856223	4856213	11907	12597	0.95	unknown function
>gma-miR393h	Glyma.19G100200.Wm82.a2.v1	2858-2879	CTAGTTACGCTAGGGAAACCTT	AAACAATGCGATCCCTTTGGAT	3	0A1A18T0	22M	2869	2189	2541	0.861471861	0	0.000402	0.000466643	19	c	34720085-34720106	34720095	11907	12597	0.95	unknown function
>gma-miR393i	Glyma.19G100200.Wm82.a2.v1	2858-2879	CTAGTTACGCTAGGGAAACCTT	AAACAATGCGATCCCTTTGGAT	3	0A1A18T0	22M	2869	2189	2541	0.861471861	0	0.000402	0.000466643	19	c	34720085-34720106	34720095	11907	12597	0.95	unknown function
>gma-miR393j	Glyma.19G100200.Wm82.a2.v1	2858-2879	CTAGTTACGCTAGGGAAACCTT	AAACAATGCGATCCCTTTGGAT	3	0A1A18T0	22M	2869	2189	2541	0.861471861	0	0.000402	0.000466643	19	c	34720085-34720106	34720095	11907	12597	0.95	unknown function
>gma-miR393k	Glyma.19G100200.Wm82.a2.v1	2858-2879	CTAGTTACGCTAGGGAAACCTT	AAACAATGCGATCCCTTTGGAT	3	0A1A18T0	22M	2869	2189	2541	0.861471861	0	0.000402	0.000466643	19	c	34720085-34720106	34720095	11907	12597	0.95	unknown function
>gma-miR396a-5p	Glyma.14G115600.Wm82.a2.v1	215-235	GTCAAGTTCTTTCGACACCTT	CAATTCAAGATAGCTGTGGAA	2	2A7T10	21M	226	13	13	1	0	0.000468	0.000468	14	w	13772848-13772868	13772859	17	47	0.36	unknown function
>gma-miR396i-5p	Glyma.14G115600.Wm82.a2.v1	215-235	GTCAAGTTCTTTCGACACCTT	CAATTCAAGATAGCTGTGGAA	2	2A7T10	21M	226	13	13	1	0	0.000468	0.000468	14	w	13772848-13772868	13772859	17	47	0.36	unknown function
>gma-miR167a	Glyma.03G259000.Wm82.a2.v1	6596-6616	ATCTAGTACGACCGTCGAAGT	GAGATCATGCTGGAGGCTTGG	6	0G12A0G4G0G0	21M	6607	59	59	1	0	0.000468	0.000468	3	c	45329441-45329461	45329450	92	135	0.68	unknown function
>gma-miR167b	Glyma.03G259000.Wm82.a2.v1	6596-6616	ATCTAGTACGACCGTCGAAGT	GAGATCATGCTGGAGGCTTGG	6	0G12A0G4G0G0	21M	6607	59	59	1	0	0.000468	0.000468	3	c	45329441-45329461	45329450	92	135	0.68	unknown function
>gma-miR167d	Glyma.03G259000.Wm82.a2.v1	6596-6616	ATCTAGTACGACCGTCGAAGT	GAGATCATGCTGGAGGCTTGG	6	0G12A0G4G0G0	21M	6607	59	59	1	0	0.000468	0.000468	3	c	45329441-45329461	45329450	92	135	0.68	unknown function
>gma-miR319p	Glyma.06G312900.Wm82.a2.v1	3925-3945	CCTCGAGGGAAGTCAGGTTTT	AGAGCTCCCTTCACTCCAAAT	3	0A12C6T0	21M	3935	13	13	1	0	0.000475	0.000475	6	c	50146000-50146020	50146010	295	306	0.96	unknown function
>gma-miR171n	Glyma.11G065200.Wm82.a2.v1	534-554	ATTCTATAACTGCGCCGAGTT	GGTGATATTGGAGCGGCTCAA	6	0G0G0T7G0A9	21M	545	16	16	1	0	0.000475	0.000475	11	c	4930714-4930734	4930723	137	140	0.98	unknown function
>gma-miR171p	Glyma.11G065200.Wm82.a2.v1	534-554	ATTCTATAACTGCGCCGAGTT	GGTGATATTGGAGCGGCTCAA	6	0G0G0T7G0A9	21M	545	16	16	1	0	0.000475	0.000475	11	c	4930714-4930734	4930723	137	140	0.98	unknown function
>gma-miR160a-5p	Glyma.20G180000.Wm82.a2.v1	2352-2372	ACCGTATGTCCCTCGGTCCGT	AGGCATACAGGGAGCCAGGCA	1	0A20	21M	2363	36	36	1	0	0.000475	0.000475	20	c	41781164-41781184	41781173	173	175	0.99	unknown function
>gma-miR160f	Glyma.20G180000.Wm82.a2.v1	2352-2372	ACCGTATGTCCCTCGGTCCGT	AGGCATACAGGGAGCCAGGCA	1	0A20	21M	2363	36	36	1	0	0.000475	0.000475	20	c	41781164-41781184	41781173	173	175	0.99	unknown function
>gma-miR172c	Glyma.03G177500.Wm82.a2.v1	2559-2579	GACGTCGTAGTAGTTCTAAGG	CTGCAGCATCATCAGGATTCC	0.5	0	21M	2570	16	16	1	0	0.000475	0.000475	3	w	39018227-39018247	39018238	296	296	1	unknown function
>gma-miR1507a	Glyma.19G009600.Wm82.a2.v1	723-744	AGTCTGCTACATACCTTACTCT	TTAGATGATGTTTGGAATGAAA	3	1T3T5T8A1	22M	735	5	5	1	0	0.000475	0.000475	19	c	903224-903245	903233	53	53	1	unknown function
>gma-miR172k	Glyma.02G087400.Wm82.a2.v1	5014-5034	TACGTCGTAGTAGTTCTAAGT	ATGCAGCATCATCAGGATTCG	1	0	21M	5025	87	87	1	0	0.000475	0.000475	2	c	7619381-7619401	7619390	454	454	1	unknown function
>gma-miR172c	Glyma.19G178200.Wm82.a2.v1	4066-4086	GACGTCGTAGTAGTTCTAAGG	CTGCAGCATCATCAGGATTCC	0.5	0	21M	4077	16	16	1	0	0.000475	0.000475	19	w	43737732-43737752	43737743	296	297	1	unknown function
>gma-miR172k	Glyma.10G116600.Wm82.a2.v1	5261-5281	TACGTCGTAGTAGTTCTAAGT	ATGCAGCATCATCAGGATTCG	1	0	21M	5272	87	87	1	0	0.000475	0.000475	10	c	29254007-29254027	29254016	454	454	1	unknown function
>gma-miR172c	Glyma.01G188400.Wm82.a2.v1	3249-3269	GACGTCGTAGTAGTTCTAAGG	CTGCAGCATCATCAGGATTCC	0.5	0	21M	3260	261	266	0.981203008	0	0.000475	0.0004841	1	c	52344250-52344270	52344259	1041	1058	0.98	unknown function
>gma-miR172c	Glyma.11G053800.Wm82.a2.v1	3220-3240	GACGTCGTAGTAGTTCTAAGG	CTGCAGCATCATCAGGATTCC	0.5	0	21M	3231	261	266	0.981203008	0	0.000475	0.0004841	11	w	4051674-4051694	4051685	1041	1058	0.98	unknown function
>gma-miR160a-5p	Glyma.13G325200.Wm82.a2.v1	1727-1747	ACCGTATGTCCCTCGGTCCGT	AGGCATACAGGGAGCCAGGCA	1	0A20	21M	1738	320	327	0.978593272	0	0.000475	0.000485391	13	w	42038440-42038460	42038451	1831	1845	0.99	unknown function
>gma-miR160f	Glyma.13G325200.Wm82.a2.v1	1727-1747	ACCGTATGTCCCTCGGTCCGT	AGGCATACAGGGAGCCAGGCA	1	0A20	21M	1738	320	327	0.978593272	0	0.000475	0.000485391	13	w	42038440-42038460	42038451	1831	1845	0.99	unknown function
>gma-miR167k	Glyma.13G221400.Wm82.a2.v1	6068-6089	ATTCTAGTCCGACCGTCGAAGT	TGAGATCAGGCTGGCAGCTTGT	2.5	1G18G0T0	22M	6080	580	595	0.974789916	0	0.000475	0.000487284	13	w	33463869-33463890	33463881	3044	3083	0.99	unknown function
>gma-miR167k	Glyma.15G091000.Wm82.a2.v1	5959-5980	ATTCTAGTCCGACCGTCGAAGT	TGAGATCAGGCTGGCAGCTTGT	2.5	1G18G0T0	22M	5971	580	595	0.974789916	0	0.000475	0.000487284	15	c	6984270-6984291	6984279	3044	3083	0.99	unknown function
>gma-miR156f	Glyma.02G177500.Wm82.a2.v1	4727-4748	ACACGAGAGAGAGAAGACAGTT	TGTGCTCTCTCTCTTCTGTCAA	0	0	22M	4739	183	207	0.884057971	0	0.000434	0.000490918	2	c	29535822-29535843	29535831	1604	1622	0.99	unknown function
>gma-miR398a	Glyma.05G055000.Wm82.a2.v1	4000-4020	TTCCCCACTGGACTCTTGTGT	ACTGGGCGACCTGGGAACACT	4.5	1C0T3C6G6T0	21M	4010	28	33	0.848484848	1	0.000417	0.000491464	5	c	4996982-4997002	4996992	376	377	1	unknown function
>gma-miR398b	Glyma.05G055000.Wm82.a2.v1	4000-4020	TTCCCCACTGGACTCTTGTGT	ACTGGGCGACCTGGGAACACT	4.5	1C0T3C6G6T0	21M	4010	28	33	0.848484848	1	0.000417	0.000491464	5	c	4996982-4997002	4996992	376	377	1	unknown function
>gma-miR397a	Glyma.03G077900.Wm82.a2.v1	2640-2660	GTAGTTGCGACGTGAGTTACT	TATCAATGCTGCACTCAATGA	1	0	21M	2649	13	18	0.722222222	0	0.000356	0.000492923	3	w	19364572-19364592	19364581	64	89	0.72	unknown function
>gma-miR397b-5p	Glyma.03G077900.Wm82.a2.v1	2640-2660	GTAGTTGCGACGTGAGTTACT	TATCAATGCTGCACTCAATGA	1	0	21M	2649	13	18	0.722222222	0	0.000356	0.000492923	3	w	19364572-19364592	19364581	64	89	0.72	unknown function
>gma-miR169j-5p	Glyma.18G071000.Wm82.a2.v1	3540-3560	GGCCGTTCAGTAAGAACCGAT	GCGGCAAATCATTCTTGGCTT	3	0G6A12T0	21M	3551	102	107	0.953271028	0	0.000475	0.000498284	18	w	6664973-6664993	6664984	361	367	0.98	unknown function
>gma-miR169n-5p	Glyma.18G071000.Wm82.a2.v1	3540-3560	GGCCGTTTAGTGGGAACCGAC	GCGGCAAATCATTCTTGGCTT	3	0G10T0T7T0	21M	3551	102	107	0.953271028	0	0.000475	0.000498284	18	w	6664973-6664993	6664984	361	367	0.98	unknown function
>gma-miR169j-5p	Glyma.08G335900.Wm82.a2.v1	3462-3482	GGCCGTTCAGTAAGAACCGAT	GCGGCAAATCATTCTTGGCTT	3	0G6A12T0	21M	3473	102	107	0.953271028	0	0.000475	0.000498284	8	w	45300780-45300800	45300791	361	367	0.98	unknown function
>gma-miR169n-5p	Glyma.08G335900.Wm82.a2.v1	3462-3482	GGCCGTTTAGTGGGAACCGAC	GCGGCAAATCATTCTTGGCTT	3	0G10T0T7T0	21M	3473	102	107	0.953271028	0	0.000475	0.000498284	8	w	45300780-45300800	45300791	361	367	0.98	unknown function
>gma-miR390a-5p	Glyma.12G225800.Wm82.a2.v1	2897-2917	CCGCGATAGGGAGGACTCGAA	GGCGTTGTTCTTCTTGAGCTT	2.5	0	21M	2906	3	4	0.75	0	0.000374	0.000498667	12	w	38542203-38542223	38542212	11	16	0.69	unknown function
>gma-miR390f	Glyma.12G225800.Wm82.a2.v1	2897-2917	CCGCGATAGGGAGGACTCGAA	GGCGTTGTTCTTCTTGAGCTT	2.5	0	21M	2906	3	4	0.75	0	0.000374	0.000498667	12	w	38542203-38542223	38542212	11	16	0.69	unknown function
>gma-miR390g	Glyma.12G225800.Wm82.a2.v1	2897-2917	CCGCGATAGGGAGGACTCGAA	GGCGTTGTTCTTCTTGAGCTT	2.5	0	21M	2906	3	4	0.75	0	0.000374	0.000498667	12	w	38542203-38542223	38542212	11	16	0.69	unknown function
>gma-miR169n-5p	Glyma.14G010000.Wm82.a2.v1	3551-3571	GGCCGTTTAGTGGGAACCGAC	GCGGCAAATCATTCTTGGCTG	2	0G10T0T8	21M	3562	3	3	1	0	0.000499	0.000499	14	w	776563-776583	776574	60	69	0.87	unknown function
>gma-miR159b-3p	Glyma.13G187500.Wm82.a2.v1	3834-3854	ACCTCGAGGGAAGTGAGGTTA	TGGAGCTCCCTTCACTCCAAT	0	0	21M	3845	30	31	0.967741935	0	0.000499	0.000515633	13	w	30132496-30132516	30132507	206	213	0.97	unknown function
>gma-miR159c	Glyma.13G187500.Wm82.a2.v1	3834-3854	GCCTCGAGGGAAGTGAGGTTA	TGGAGCTCCCTTCACTCCAAT	0.5	0	21M	3845	30	31	0.967741935	0	0.000499	0.000515633	13	w	30132496-30132516	30132507	206	213	0.97	unknown function
>gma-miR159f-3p	Glyma.13G187500.Wm82.a2.v1	3834-3854	ACCTCGAGGGAAGTGAGGTTA	TGGAGCTCCCTTCACTCCAAT	0	0	21M	3845	30	31	0.967741935	0	0.000499	0.000515633	13	w	30132496-30132516	30132507	206	213	0.97	unknown function
>gma-miR319p	Glyma.13G187500.Wm82.a2.v1	3835-3855	CCTCGAGGGAAGTCAGGTTTT	GGAGCTCCCTTCACTCCAATA	2	13C5T1	21M	3845	30	31	0.967741935	0	0.000499	0.000515633	13	w	30132497-30132517	30132507	206	213	0.97	unknown function
>gma-miR159b-3p	Glyma.15G225300.Wm82.a2.v1	3644-3664	ACCTCGAGGGAAGTGAGGTTA	TGGAGCTCCCTTCACTCCAAT	0	0	21M	3655	30	31	0.967741935	0	0.000499	0.000515633	15	w	41408406-41408426	41408417	206	213	0.97	unknown function
>gma-miR159c	Glyma.15G225300.Wm82.a2.v1	3644-3664	GCCTCGAGGGAAGTGAGGTTA	TGGAGCTCCCTTCACTCCAAT	0.5	0	21M	3655	30	31	0.967741935	0	0.000499	0.000515633	15	w	41408406-41408426	41408417	206	213	0.97	unknown function
>gma-miR159f-3p	Glyma.15G225300.Wm82.a2.v1	3644-3664	ACCTCGAGGGAAGTGAGGTTA	TGGAGCTCCCTTCACTCCAAT	0	0	21M	3655	30	31	0.967741935	0	0.000499	0.000515633	15	w	41408406-41408426	41408417	206	213	0.97	unknown function
>gma-miR319p	Glyma.15G225300.Wm82.a2.v1	3645-3665	CCTCGAGGGAAGTCAGGTTTT	GGAGCTCCCTTCACTCCAATA	2	13C5T1	21M	3655	30	31	0.967741935	0	0.000499	0.000515633	15	w	41408407-41408427	41408417	206	213	0.97	unknown function
>gma-miR156f	Glyma.08G011500.Wm82.a2.v1	3290-3311	ACACGAGAGAGAGAAGACAGTT	CGTGCTCTCTCTCTTCTGTCAT	2	0C20T0	22M	3301	34	37	0.918918919	0	0.000475	0.000516912	8	w	922677-922698	922688	194	195	0.99	unknown function
>gma-miR156f	Glyma.05G204100.Wm82.a2.v1	3661-3682	ACACGAGAGAGAGAAGACAGTT	CGTGCTCTCTCTCTTCTGTCAT	2	0C20T0	22M	3672	34	37	0.918918919	0	0.000475	0.000516912	5	w	38771495-38771516	38771506	194	196	0.99	unknown function
>gma-miR169n-5p	Glyma.17G051400.Wm82.a2.v1	4872-4892	GGCCGTTTAGTGGGAACCGAC	CTGGCAAATCATCCTTGGCTT	2	1T9T8T0	21M	4883	6	6	1	0	0.000537	0.000537	17	w	3909176-3909196	3909187	322	358	0.9	unknown function
>gma-miR1510b-5p	Glyma.02G076700.Wm82.a2.v1	291-312	TCATCAACAAAATGGATAGGGA	AGTTGTTGTTTTACCTATTCCA	2.5	3T14T2A0	22M	302	59	59	1	0	0.000542	0.000542	2	w	6675782-6675803	6675793	148	148	1	unknown function
>gma-miR159b-3p	Glyma.13G073400.Wm82.a2.v1	11170-11190	ACCTCGAGGGAAGTGAGGTTA	TGGAGCTCCCTTCACTCCAAT	0	0	21M	11181	4	4	1	1	0.000567	0.000567	13	c	17554321-17554341	17554330	10	12	0.83	unknown function
>gma-miR159c	Glyma.13G073400.Wm82.a2.v1	11170-11190	GCCTCGAGGGAAGTGAGGTTA	TGGAGCTCCCTTCACTCCAAT	0.5	0	21M	11181	4	4	1	1	0.000567	0.000567	13	c	17554321-17554341	17554330	10	12	0.83	unknown function
>gma-miR159f-3p	Glyma.13G073400.Wm82.a2.v1	11170-11190	ACCTCGAGGGAAGTGAGGTTA	TGGAGCTCCCTTCACTCCAAT	0	0	21M	11181	4	4	1	1	0.000567	0.000567	13	c	17554321-17554341	17554330	10	12	0.83	unknown function
>gma-miR319p	Glyma.13G073400.Wm82.a2.v1	11171-11191	CCTCGAGGGAAGTCAGGTTTT	GGAGCTCCCTTCACTCCAATA	2	13C5T1	21M	11181	4	4	1	1	0.000567	0.000567	13	c	17554320-17554340	17554330	10	12	0.83	unknown function
>gma-miR156f	Glyma.03G143100.Wm82.a2.v1	3764-3785	ACACGAGAGAGAGAAGACAGTT	TGTGCTCTCTCTCTTCTGTCAA	0	0	22M	3776	185	185	1	0	0.000567	0.000567	3	c	35884292-35884313	35884301	734	744	0.99	unknown function
>gma-miR156f	Glyma.19G146000.Wm82.a2.v1	4206-4227	ACACGAGAGAGAGAAGACAGTT	TGTGCTCTCTCTCTTCTGTCAA	0	0	22M	4218	185	185	1	0	0.000567	0.000567	19	c	40695941-40695962	40695950	734	744	0.99	unknown function
>gma-miR169n-5p	Glyma.02G303800.Wm82.a2.v1	3400-3420	GGCCGTTTAGTGGGAACCGAC	GCGGCAAATCATTCTTGGCTG	2	0G10T0T8	21M	3411	6	7	0.857142857	0	0.000499	0.000582167	2	c	47896643-47896663	47896652	44	46	0.96	unknown function
>gma-miR408a-3p	Glyma.07G115000.Wm82.a2.v1	1506-1526	CGGTCCCTTCTCCGTCACGTA	GCTAGGGAAGAGGCAGTGCTG	2.5	2T16T0G0	21M	1516	5	5	1	0	0.000593	0.000593	7	w	12304089-12304109	12304099	34	35	0.97	unknown function
>gma-miR408b-3p	Glyma.07G115000.Wm82.a2.v1	1506-1526	CGGTCCCTTCTCCGTCACGTA	GCTAGGGAAGAGGCAGTGCTG	2.5	2T16T0G0	21M	1516	5	5	1	0	0.000593	0.000593	7	w	12304089-12304109	12304099	34	35	0.97	unknown function
>gma-miR408c-3p	Glyma.07G115000.Wm82.a2.v1	1506-1526	CGGTCCCTTCTCCGTCACGTA	GCTAGGGAAGAGGCAGTGCTG	2.5	2T16T0G0	21M	1516	5	5	1	0	0.000593	0.000593	7	w	12304089-12304109	12304099	34	35	0.97	unknown function
>gma-miR1507b	Glyma.11G212800.Wm82.a2.v1	905-925	GTCTGCTACATACCTTACTCT	TGGATGATGTGTGGAATGAGA	2	0	21M	916	128	128	1	0	0.000593	0.000593	11	w	30572326-30572346	30572337	634	637	1	unknown function
>gma-miR159b-3p	Glyma.20G047600.Wm82.a2.v1	4578-4598	ACCTCGAGGGAAGTGAGGTTA	TGGAGCTCCCTTCACTCCAAT	0	0	21M	4589	3	3	1	1	0.000598	0.000598	20	c	8977971-8977991	8977980	46	46	1	unknown function
>gma-miR159c	Glyma.20G047600.Wm82.a2.v1	4578-4598	GCCTCGAGGGAAGTGAGGTTA	TGGAGCTCCCTTCACTCCAAT	0.5	0	21M	4589	3	3	1	1	0.000598	0.000598	20	c	8977971-8977991	8977980	46	46	1	unknown function
>gma-miR159f-3p	Glyma.20G047600.Wm82.a2.v1	4578-4598	ACCTCGAGGGAAGTGAGGTTA	TGGAGCTCCCTTCACTCCAAT	0	0	21M	4589	3	3	1	1	0.000598	0.000598	20	c	8977971-8977991	8977980	46	46	1	unknown function
>gma-miR319p	Glyma.20G047600.Wm82.a2.v1	4579-4599	CCTCGAGGGAAGTCAGGTTTT	GGAGCTCCCTTCACTCCAATA	2	13C5T1	21M	4589	3	3	1	1	0.000598	0.000598	20	c	8977970-8977990	8977980	46	46	1	unknown function
>gma-miR156p	Glyma.02G121300.Wm82.a2.v1	5573-5593	CACGAGGGAAAGAAGACAGTT	GTGCTCTCTCTCTTCTGTCAG	2	6T2C10G0	21M	5584	148	167	0.886227545	0	0.000542	0.000611581	2	c	12007695-12007715	12007704	2011	2038	0.99	unknown function
>gma-miR156t	Glyma.02G121300.Wm82.a2.v1	5573-5593	CACGAGGGAAAGAAGACAGTT	GTGCTCTCTCTCTTCTGTCAG	2	6T2C10G0	21M	5584	148	167	0.886227545	0	0.000542	0.000611581	2	c	12007695-12007715	12007704	2011	2038	0.99	unknown function
>gma-miR156p	Glyma.01G063700.Wm82.a2.v1	5017-5037	CACGAGGGAAAGAAGACAGTT	GTGCTCTCTCTCTTCTGTCAG	2	6T2C10G0	21M	5028	148	167	0.886227545	0	0.000542	0.000611581	1	c	9100309-9100329	9100318	2011	2038	0.99	unknown function
>gma-miR156t	Glyma.01G063700.Wm82.a2.v1	5017-5037	CACGAGGGAAAGAAGACAGTT	GTGCTCTCTCTCTTCTGTCAG	2	6T2C10G0	21M	5028	148	167	0.886227545	0	0.000542	0.000611581	1	c	9100309-9100329	9100318	2011	2038	0.99	unknown function
>gma-miR396e	Glyma.03G205300.Wm82.a2.v1	1034-1055	TGTCAAGTTCTTTCGACACCTT	ACAGTTCAAGAGATTTGTGGAA	3	11G1T0T7	22M	1046	48	50	0.96	0	0.000593	0.000617708	3	c	41331439-41331460	41331448	149	157	0.95	unknown function
>gma-miR397a	Glyma.U027300.Wm82.a2.v1	2829-2849	GTAGTTGCGACGTGAGTTACT	TATCAATGCTGCACTCAATGA	1	0	21M	2840	2	3	0.666666667	0	0.000413	0.0006195	27	w	177221-177241	177232	3	5	0.6	unknown function
>gma-miR397b-5p	Glyma.U027300.Wm82.a2.v1	2829-2849	GTAGTTGCGACGTGAGTTACT	TATCAATGCTGCACTCAATGA	1	0	21M	2840	2	3	0.666666667	0	0.000413	0.0006195	27	w	177221-177241	177232	3	5	0.6	unknown function
>gma-miR397a	Glyma.01G108400.Wm82.a2.v1	3332-3352	GTAGTTGCGACGTGAGTTACT	TATCAATGCTGCACTCAATGA	1	0	21M	3343	2	3	0.666666667	0	0.000413	0.0006195	1	c	36982884-36982904	36982893	3	5	0.6	unknown function
>gma-miR397b-5p	Glyma.01G108400.Wm82.a2.v1	3332-3352	GTAGTTGCGACGTGAGTTACT	TATCAATGCTGCACTCAATGA	1	0	21M	3343	2	3	0.666666667	0	0.000413	0.0006195	1	c	36982884-36982904	36982893	3	5	0.6	unknown function
>gma-miR169c	Glyma.18G071000.Wm82.a2.v1	3540-3560	AGCCGTTCAGTAGGAACCGAA	GCGGCAAATCATTCTTGGCTT	2.5	0G6A4T8	21M	3551	102	107	0.953271028	0	0.000593	0.000622069	18	w	6664973-6664993	6664984	361	367	0.98	unknown function
>gma-miR169k	Glyma.18G071000.Wm82.a2.v1	3540-3560	GGCCGTTCAGTAAGAACCGAC	GCGGCAAATCATTCTTGGCTT	3	0G6A12T0	21M	3551	102	107	0.953271028	0	0.000593	0.000622069	18	w	6664973-6664993	6664984	361	367	0.98	unknown function
>gma-miR169l-5p	Glyma.18G071000.Wm82.a2.v1	3540-3560	GGCCGTTCAGTAAGAACCGAC	GCGGCAAATCATTCTTGGCTT	3	0G6A12T0	21M	3551	102	107	0.953271028	0	0.000593	0.000622069	18	w	6664973-6664993	6664984	361	367	0.98	unknown function
>gma-miR169c	Glyma.08G335900.Wm82.a2.v1	3462-3482	AGCCGTTCAGTAGGAACCGAA	GCGGCAAATCATTCTTGGCTT	2.5	0G6A4T8	21M	3473	102	107	0.953271028	0	0.000593	0.000622069	8	w	45300780-45300800	45300791	361	367	0.98	unknown function
>gma-miR169k	Glyma.08G335900.Wm82.a2.v1	3462-3482	GGCCGTTCAGTAAGAACCGAC	GCGGCAAATCATTCTTGGCTT	3	0G6A12T0	21M	3473	102	107	0.953271028	0	0.000593	0.000622069	8	w	45300780-45300800	45300791	361	367	0.98	unknown function
>gma-miR169l-5p	Glyma.08G335900.Wm82.a2.v1	3462-3482	GGCCGTTCAGTAAGAACCGAC	GCGGCAAATCATTCTTGGCTT	3	0G6A12T0	21M	3473	102	107	0.953271028	0	0.000593	0.000622069	8	w	45300780-45300800	45300791	361	367	0.98	unknown function
>gma-miR408a-3p	Glyma.03G109900.Wm82.a2.v1	1501-1521	CGGTCCCTTCTCCGTCACGTA	GCTAGGGAAGAGGCAGTGCTG	2.5	2T16T0G0	21M	1511	19	19	1	0	0.000623	0.000623	3	c	31360273-31360293	31360283	167	167	1	unknown function
>gma-miR408b-3p	Glyma.03G109900.Wm82.a2.v1	1501-1521	CGGTCCCTTCTCCGTCACGTA	GCTAGGGAAGAGGCAGTGCTG	2.5	2T16T0G0	21M	1511	19	19	1	0	0.000623	0.000623	3	c	31360273-31360293	31360283	167	167	1	unknown function
>gma-miR408c-3p	Glyma.03G109900.Wm82.a2.v1	1501-1521	CGGTCCCTTCTCCGTCACGTA	GCTAGGGAAGAGGCAGTGCTG	2.5	2T16T0G0	21M	1511	19	19	1	0	0.000623	0.000623	3	c	31360273-31360293	31360283	167	167	1	unknown function
>gma-miR396e	Glyma.02G178700.Wm82.a2.v1	269-290	TGTCAAGTTCTTTCGACACCTT	ACAGACCAAGAAAGCTGTGGAG	2.5	4A0C15G0	22M	281	23	23	1	0	0.000623	0.000623	2	c	30231782-30231803	30231791	135	135	1	unknown function
>gma-miR169a	Glyma.14G010000.Wm82.a2.v1	3551-3571	GGCCGTTCAGTAGGAACCGAC	GCGGCAAATCATTCTTGGCTG	2.5	0G6A4T8	21M	3562	3	3	1	0	0.000623	0.000623	14	w	776563-776583	776574	60	69	0.87	unknown function
>gma-miR169b	Glyma.14G010000.Wm82.a2.v1	3551-3571	AGCCGTTCAGTAGGAACCGAC	GCGGCAAATCATTCTTGGCTG	2.5	0G6A4T8	21M	3562	3	3	1	0	0.000623	0.000623	14	w	776563-776583	776574	60	69	0.87	unknown function
>gma-miR169f	Glyma.14G010000.Wm82.a2.v1	3551-3571	GGCCGTTCAGTAGGAACCGAC	GCGGCAAATCATTCTTGGCTG	2.5	0G6A4T8	21M	3562	3	3	1	0	0.000623	0.000623	14	w	776563-776583	776574	60	69	0.87	unknown function
>gma-miR169g	Glyma.14G010000.Wm82.a2.v1	3551-3571	GGCCGTTCAGTAGGAACCGAC	GCGGCAAATCATTCTTGGCTG	2.5	0G6A4T8	21M	3562	3	3	1	0	0.000623	0.000623	14	w	776563-776583	776574	60	69	0.87	unknown function
>gma-miR169m	Glyma.14G010000.Wm82.a2.v1	3551-3571	GGCCGTTCAGTAGGAACCGAC	GCGGCAAATCATTCTTGGCTG	2.5	0G6A4T8	21M	3562	3	3	1	0	0.000623	0.000623	14	w	776563-776583	776574	60	69	0.87	unknown function
>gma-miR396e	Glyma.09G112600.Wm82.a2.v1	272-293	TGTCAAGTTCTTTCGACACCTT	ACAGACCAAGAAAGCTGTGGAG	2.5	4A0C15G0	22M	284	23	23	1	0	0.000623	0.000623	9	w	22377245-22377266	22377257	135	135	1	unknown function
>gma-miR167g	Glyma.03G259000.Wm82.a2.v1	6595-6616	AGTCTAGTACGACCGTCGAAGT	TGAGATCATGCTGGAGGCTTGG	6	1G12A0G4G0G0	22M	6607	59	59	1	0	0.000623	0.000623	3	c	45329441-45329462	45329450	92	135	0.68	unknown function
>gma-miR396e	Glyma.13G159700.Wm82.a2.v1	98-119	TGTCAAGTTCTTTCGACACCTT	GCGGTTCAATAAAGCTGTGGGA	2.5	0G1G6T10G1	22M	110	39	42	0.928571429	0	0.000593	0.000638615	13	c	27525249-27525270	27525258	292	322	0.91	unknown function
>gma-miR156k	Glyma.11G251500.Wm82.a2.v1	5547-5567	CACGAGTGAGAGAAGACAGTT	GTGCTCTCTCTCTTCTGTCAA	1	6T14	21M	5558	121	121	1	0	0.000651	0.000651	11	c	34283767-34283787	34283776	1757	1762	1	unknown function
>gma-miR156n	Glyma.11G251500.Wm82.a2.v1	5547-5567	CACGAGTGAGAGAAGACAGTT	GTGCTCTCTCTCTTCTGTCAA	1	6T14	21M	5558	121	121	1	0	0.000651	0.000651	11	c	34283767-34283787	34283776	1757	1762	1	unknown function
>gma-miR156o	Glyma.11G251500.Wm82.a2.v1	5547-5567	CACGAGTGAGAGAAGACAGTT	GTGCTCTCTCTCTTCTGTCAA	1	6T14	21M	5558	121	121	1	0	0.000651	0.000651	11	c	34283767-34283787	34283776	1757	1762	1	unknown function
>gma-miR160a-5p	Glyma.13G084700.Wm82.a2.v1	2895-2915	ACCGTATGTCCCTCGGTCCGT	TGGCATGCAGGGAGCCAGGCA	0.5	0	21M	2906	382	385	0.992207792	0	0.000651	0.000656113	13	w	19589278-19589298	19589289	3109	3141	0.99	unknown function
>gma-miR160f	Glyma.13G084700.Wm82.a2.v1	2895-2915	ACCGTATGTCCCTCGGTCCGT	TGGCATGCAGGGAGCCAGGCA	0.5	0	21M	2906	382	385	0.992207792	0	0.000651	0.000656113	13	w	19589278-19589298	19589289	3109	3141	0.99	unknown function
>gma-miR1509b	Glyma.14G076300.Wm82.a2.v1	410-430	TTGGCACTAAAGGAACTAATT	GATTGTGATTTCCTTGATTAA	1.5	0	21M	421	24	24	1	0	0.000658	0.000658	14	c	6399803-6399823	6399812	28	28	1	unknown function
>gma-miR160a-5p	Glyma.14G166500.Wm82.a2.v1	2795-2815	ACCGTATGTCCCTCGGTCCGT	TGGCATGCAGGGAGCCAGGCA	0.5	0	21M	2806	253	256	0.98828125	0	0.000651	0.000658719	14	w	41164562-41164582	41164573	1759	1791	0.98	unknown function
>gma-miR160f	Glyma.14G166500.Wm82.a2.v1	2795-2815	ACCGTATGTCCCTCGGTCCGT	TGGCATGCAGGGAGCCAGGCA	0.5	0	21M	2806	253	256	0.98828125	0	0.000651	0.000658719	14	w	41164562-41164582	41164573	1759	1791	0.98	unknown function
>gma-miR169a	Glyma.17G051400.Wm82.a2.v1	4872-4892	GGCCGTTCAGTAGGAACCGAC	CTGGCAAATCATCCTTGGCTT	2.5	1T5A12T0	21M	4883	6	6	1	0	0.000671	0.000671	17	w	3909176-3909196	3909187	322	358	0.9	unknown function
>gma-miR169f	Glyma.17G051400.Wm82.a2.v1	4872-4892	GGCCGTTCAGTAGGAACCGAC	CTGGCAAATCATCCTTGGCTT	2.5	1T5A12T0	21M	4883	6	6	1	0	0.000671	0.000671	17	w	3909176-3909196	3909187	322	358	0.9	unknown function
>gma-miR169g	Glyma.17G051400.Wm82.a2.v1	4872-4892	GGCCGTTCAGTAGGAACCGAC	CTGGCAAATCATCCTTGGCTT	2.5	1T5A12T0	21M	4883	6	6	1	0	0.000671	0.000671	17	w	3909176-3909196	3909187	322	358	0.9	unknown function
>gma-miR169m	Glyma.17G051400.Wm82.a2.v1	4872-4892	GGCCGTTCAGTAGGAACCGAC	CTGGCAAATCATCCTTGGCTT	2.5	1T5A12T0	21M	4883	6	6	1	0	0.000671	0.000671	17	w	3909176-3909196	3909187	322	358	0.9	unknown function
>gma-miR169b	Glyma.19G200800.Wm82.a2.v1	4534-4554	AGCCGTTCAGTAGGAACCGAC	TAGGCAACTCATCCTTGGCTC	3	1A5C12C0	21M	4545	48	52	0.923076923	0	0.000623	0.000674917	19	c	45766540-45766560	45766549	326	339	0.96	unknown function
>gma-miR156p	Glyma.02G121300.Wm82.a2.v1	5573-5593	CACGAGGGAAAGAAGACAGTT	GTGCTCTCTCTCTTCTGTCAG	2	6T2C10G0	21M	5583	626	723	0.865836791	0	0.000593	0.000684887	2	c	12007695-12007715	12007705	1996	2039	0.98	unknown function
>gma-miR156t	Glyma.02G121300.Wm82.a2.v1	5573-5593	CACGAGGGAAAGAAGACAGTT	GTGCTCTCTCTCTTCTGTCAG	2	6T2C10G0	21M	5583	626	723	0.865836791	0	0.000593	0.000684887	2	c	12007695-12007715	12007705	1996	2039	0.98	unknown function
>gma-miR156p	Glyma.01G063700.Wm82.a2.v1	5017-5037	CACGAGGGAAAGAAGACAGTT	GTGCTCTCTCTCTTCTGTCAG	2	6T2C10G0	21M	5027	626	723	0.865836791	0	0.000593	0.000684887	1	c	9100309-9100329	9100319	1996	2039	0.98	unknown function
>gma-miR156t	Glyma.01G063700.Wm82.a2.v1	5017-5037	CACGAGGGAAAGAAGACAGTT	GTGCTCTCTCTCTTCTGTCAG	2	6T2C10G0	21M	5027	626	723	0.865836791	0	0.000593	0.000684887	1	c	9100309-9100329	9100319	1996	2039	0.98	unknown function
>gma-miR156f	Glyma.02G177500.Wm82.a2.v1	4727-4748	ACACGAGAGAGAGAAGACAGTT	TGTGCTCTCTCTCTTCTGTCAA	0	0	22M	4738	79	114	0.692982456	0	0.000475	0.000685443	2	c	29535822-29535843	29535832	1602	1622	0.99	unknown function
>gma-miR398c	Glyma.12G234000.Wm82.a2.v1	2816-2836	GTCCCCGCTGGACTCTTGTGT	CGGGGGCAACCTCAGACCATA	4	1G5A4C3C2T1	21M	2827	6	6	1	0	0.000689	0.000689	12	c	39327999-39328019	39328008	23	26	0.88	unknown function
>gma-miR398d	Glyma.12G234000.Wm82.a2.v1	2816-2836	GTCCCCGCTGGACTCTTGTGT	CGGGGGCAACCTCAGACCATA	4	1G5A4C3C2T1	21M	2827	6	6	1	0	0.000689	0.000689	12	c	39327999-39328019	39328008	23	26	0.88	unknown function
>gma-miR408a-3p	Glyma.06G121100.Wm82.a2.v1	102-122	CGGTCCCTTCTCCGTCACGTA	CTCAGGGAAGAGGCAGTGCAT	2.5	0C0T19	21M	112	51	60	0.85	0	0.000593	0.000697647	6	c	9857818-9857838	9857828	464	502	0.92	unknown function
>gma-miR408b-3p	Glyma.06G121100.Wm82.a2.v1	102-122	CGGTCCCTTCTCCGTCACGTA	CTCAGGGAAGAGGCAGTGCAT	2.5	0C0T19	21M	112	51	60	0.85	0	0.000593	0.000697647	6	c	9857818-9857838	9857828	464	502	0.92	unknown function
>gma-miR408c-3p	Glyma.06G121100.Wm82.a2.v1	102-122	CGGTCCCTTCTCCGTCACGTA	CTCAGGGAAGAGGCAGTGCAT	2.5	0C0T19	21M	112	51	60	0.85	0	0.000593	0.000697647	6	c	9857818-9857838	9857828	464	502	0.92	unknown function
>gma-miR156f	Glyma.03G143100.Wm82.a2.v1	3764-3785	ACACGAGAGAGAGAAGACAGTT	TGTGCTCTCTCTCTTCTGTCAA	0	0	22M	3775	30	42	0.714285714	0	0.000499	0.0006986	3	c	35884292-35884313	35884302	730	744	0.98	unknown function
>gma-miR156f	Glyma.19G146000.Wm82.a2.v1	4206-4227	ACACGAGAGAGAGAAGACAGTT	TGTGCTCTCTCTCTTCTGTCAA	0	0	22M	4217	30	42	0.714285714	0	0.000499	0.0006986	19	c	40695941-40695962	40695951	730	744	0.98	unknown function
>gma-miR4412-5p	Glyma.11G062100.Wm82.a2.v1	7720-7740	CTCCGTTTCTATGGG-CGTTGT	GCAGCAAAGACACCCGGCAACA	4.5	1C0A7C4G6	15M1D6M	7731	24	24	1	1	0.000702	0.000702	11	w	4671448-4671468	4671459	28	28	1	unknown function
>gma-miR1514a-5p	Glyma.16G016600.Wm82.a2.v1	2010-2030	TTACGGATAAAATTTTTACTT	AATGCCTATTTTAGAAATGAA	0.5	0	21M	2021	2	2	1	1	0.000709	0.000709	16	w	1452718-1452738	1452729	85	85	1	unknown function
>gma-miR171i-3p	Glyma.11G065200.Wm82.a2.v1	534-554	GCACTATAACCGTGCCGAGTT	GGTGATATTGGAGCGGCTCAA	3.5	0G10A0G8	21M	545	16	16	1	0	0.000712	0.000712	11	c	4930714-4930734	4930723	137	140	0.98	unknown function
>gma-miR160a-5p	Glyma.13G140600.Wm82.a2.v1	3805-3825	ACCGTATGTCCCTCGGTCCGT	TGGCATGCAGGGAGCCAGGCA	0.5	0	21M	3816	34	34	1	0	0.000712	0.000712	13	c	25308561-25308581	25308570	823	831	0.99	unknown function
>gma-miR160f	Glyma.13G140600.Wm82.a2.v1	3805-3825	ACCGTATGTCCCTCGGTCCGT	TGGCATGCAGGGAGCCAGGCA	0.5	0	21M	3816	34	34	1	0	0.000712	0.000712	13	c	25308561-25308581	25308570	823	831	0.99	unknown function
>gma-miR397a	Glyma.18G065100.Wm82.a2.v1	2970-2990	GTAGTTGCGACGTGAGTTACT	CATCAATGCTGCACTCAATGA	0.5	0	21M	2981	7	7	1	0	0.000712	0.000712	18	w	5928600-5928620	5928611	10	20	0.5	unknown function
>gma-miR397b-5p	Glyma.18G065100.Wm82.a2.v1	2970-2990	GTAGTTGCGACGTGAGTTACT	CATCAATGCTGCACTCAATGA	0.5	0	21M	2981	7	7	1	0	0.000712	0.000712	18	w	5928600-5928620	5928611	10	20	0.5	unknown function
>gma-miR160a-5p	Glyma.04G254200.Wm82.a2.v1	2404-2424	ACCGTATGTCCCTCGGTCCGT	TGGCATGCAGGGAGCCAGGCA	0.5	0	21M	2415	8	8	1	0	0.000712	0.000712	4	w	52095233-52095253	52095244	552	552	1	unknown function
>gma-miR160f	Glyma.04G254200.Wm82.a2.v1	2404-2424	ACCGTATGTCCCTCGGTCCGT	TGGCATGCAGGGAGCCAGGCA	0.5	0	21M	2415	8	8	1	0	0.000712	0.000712	4	w	52095233-52095253	52095244	552	552	1	unknown function
>gma-miR169n-5p	Glyma.13G107900.Wm82.a2.v1	4470-4490	GGCCGTTTAGTGGGAACCGAC	CTGGCAAATCATCCTTGGCTT	2	1T9T8T0	21M	4481	108	117	0.923076923	0	0.000658	0.000712833	13	c	22225567-22225587	22225576	322	358	0.9	unknown function
>gma-miR160a-5p	Glyma.09G156000.Wm82.a2.v1	4381-4401	ACCGTATGTCCCTCGGTCCGT	AGGCATACGGGGAGCCAGGCA	1.5	0A7G12	21M	4392	1144	1146	0.998254799	0	0.000712	0.000713245	9	w	37926415-37926435	37926426	47851	47858	1	unknown function
>gma-miR160f	Glyma.09G156000.Wm82.a2.v1	4381-4401	ACCGTATGTCCCTCGGTCCGT	AGGCATACGGGGAGCCAGGCA	1.5	0A7G12	21M	4392	1144	1146	0.998254799	0	0.000712	0.000713245	9	w	37926415-37926435	37926426	47851	47858	1	unknown function
>gma-miR172c	Glyma.13G329700.Wm82.a2.v1	3978-3998	GACGTCGTAGTAGTTCTAAGG	CTGCAGCATCATCAGGATTCT	1	0	21M	3989	1108	1112	0.996402878	0	0.000712	0.00071457	13	c	42422798-42422818	42422807	4649	4662	1	unknown function
>gma-miR172c	Glyma.15G044400.Wm82.a2.v1	4450-4470	GACGTCGTAGTAGTTCTAAGG	CTGCAGCATCATCAGGATTCT	1	0	21M	4461	1108	1119	0.990169794	0	0.000712	0.000719069	15	w	3532268-3532288	3532279	4655	4707	0.99	unknown function
>gma-miR172c	Glyma.U022100.Wm82.a2.v1	3786-3806	GACGTCGTAGTAGTTCTAAGG	CTGCAGCATCATCAGGATTCT	1	0	21M	3797	1108	1121	0.988403211	0	0.000712	0.000720354	21	c	3551344-3551364	3551353	4655	4711	0.99	unknown function
>gma-miR172c	Glyma.12G073300.Wm82.a2.v1	3821-3841	GACGTCGTAGTAGTTCTAAGG	CTGCAGCATCATCAGGATTCT	1	0	21M	3832	1108	1121	0.988403211	0	0.000712	0.000720354	12	c	5426341-5426361	5426350	4655	4711	0.99	unknown function
>gma-miR169a	Glyma.02G303800.Wm82.a2.v1	3400-3420	GGCCGTTCAGTAGGAACCGAC	GCGGCAAATCATTCTTGGCTG	2.5	0G6A4T8	21M	3411	6	7	0.857142857	0	0.000623	0.000726833	2	c	47896643-47896663	47896652	44	46	0.96	unknown function
>gma-miR169b	Glyma.02G303800.Wm82.a2.v1	3400-3420	AGCCGTTCAGTAGGAACCGAC	GCGGCAAATCATTCTTGGCTG	2.5	0G6A4T8	21M	3411	6	7	0.857142857	0	0.000623	0.000726833	2	c	47896643-47896663	47896652	44	46	0.96	unknown function
>gma-miR169f	Glyma.02G303800.Wm82.a2.v1	3400-3420	GGCCGTTCAGTAGGAACCGAC	GCGGCAAATCATTCTTGGCTG	2.5	0G6A4T8	21M	3411	6	7	0.857142857	0	0.000623	0.000726833	2	c	47896643-47896663	47896652	44	46	0.96	unknown function
>gma-miR169g	Glyma.02G303800.Wm82.a2.v1	3400-3420	GGCCGTTCAGTAGGAACCGAC	GCGGCAAATCATTCTTGGCTG	2.5	0G6A4T8	21M	3411	6	7	0.857142857	0	0.000623	0.000726833	2	c	47896643-47896663	47896652	44	46	0.96	unknown function
>gma-miR169m	Glyma.02G303800.Wm82.a2.v1	3400-3420	GGCCGTTCAGTAGGAACCGAC	GCGGCAAATCATTCTTGGCTG	2.5	0G6A4T8	21M	3411	6	7	0.857142857	0	0.000623	0.000726833	2	c	47896643-47896663	47896652	44	46	0.96	unknown function
>gma-miR156f	Glyma.02G121300.Wm82.a2.v1	5572-5593	ACACGAGAGAGAGAAGACAGTT	TGTGCTCTCTCTCTTCTGTCAG	0.5	0	22M	5584	148	167	0.886227545	0	0.000651	0.000734574	2	c	12007695-12007716	12007704	2011	2038	0.99	unknown function
>gma-miR156f	Glyma.01G063700.Wm82.a2.v1	5016-5037	ACACGAGAGAGAGAAGACAGTT	TGTGCTCTCTCTCTTCTGTCAG	0.5	0	22M	5028	148	167	0.886227545	0	0.000651	0.000734574	1	c	9100309-9100330	9100318	2011	2038	0.99	unknown function
>gma-miR156k	Glyma.02G177500.Wm82.a2.v1	4728-4748	CACGAGTGAGAGAAGACAGTT	GTGCTCTCTCTCTTCTGTCAA	1	6T14	21M	4739	183	207	0.884057971	0	0.000651	0.000736377	2	c	29535822-29535842	29535831	1604	1622	0.99	unknown function
>gma-miR156n	Glyma.02G177500.Wm82.a2.v1	4728-4748	CACGAGTGAGAGAAGACAGTT	GTGCTCTCTCTCTTCTGTCAA	1	6T14	21M	4739	183	207	0.884057971	0	0.000651	0.000736377	2	c	29535822-29535842	29535831	1604	1622	0.99	unknown function
>gma-miR156o	Glyma.02G177500.Wm82.a2.v1	4728-4748	CACGAGTGAGAGAAGACAGTT	GTGCTCTCTCTCTTCTGTCAA	1	6T14	21M	4739	183	207	0.884057971	0	0.000651	0.000736377	2	c	29535822-29535842	29535831	1604	1622	0.99	unknown function
>gma-miR172c	Glyma.17G170300.Wm82.a2.v1	3590-3610	GACGTCGTAGTAGTTCTAAGG	CTGCAGCATCATCAAGTTTCC	1	16T4	21M	3601	57	59	0.966101695	0	0.000712	0.000736982	17	w	15978773-15978793	15978784	297	300	0.99	unknown function
>gma-miR164a	Glyma.08G173400.Wm82.a2.v1	4183-4203	ACGTGCACGGGACGAAGAGGT	AGCAAGTGCCCTGCTTCTCCA	2	0A3A16	21M	4194	48	50	0.96	0	0.000712	0.000741667	8	w	13806878-13806898	13806889	340	344	0.99	unknown function
>gma-miR164e	Glyma.08G173400.Wm82.a2.v1	4183-4203	ACGTGCACGGGACGAAGAGGT	AGCAAGTGCCCTGCTTCTCCA	2	0A3A16	21M	4194	48	50	0.96	0	0.000712	0.000741667	8	w	13806878-13806898	13806889	340	344	0.99	unknown function
>gma-miR164f	Glyma.08G173400.Wm82.a2.v1	4183-4203	ACGTGCACGGGACGAAGAGGT	AGCAAGTGCCCTGCTTCTCCA	2	0A3A16	21M	4194	48	50	0.96	0	0.000712	0.000741667	8	w	13806878-13806898	13806889	340	344	0.99	unknown function
>gma-miR164g	Glyma.08G173400.Wm82.a2.v1	4183-4203	ACGTGCACGGGACGAAGAGGT	AGCAAGTGCCCTGCTTCTCCA	2	0A3A16	21M	4194	48	50	0.96	0	0.000712	0.000741667	8	w	13806878-13806898	13806889	340	344	0.99	unknown function
>gma-miR164h	Glyma.08G173400.Wm82.a2.v1	4183-4203	ACGTGCACGGGACGAAGAGGT	AGCAAGTGCCCTGCTTCTCCA	2	0A3A16	21M	4194	48	50	0.96	0	0.000712	0.000741667	8	w	13806878-13806898	13806889	340	344	0.99	unknown function
>gma-miR164i	Glyma.08G173400.Wm82.a2.v1	4183-4203	ACGTGCACGGGACGAAGAGGT	AGCAAGTGCCCTGCTTCTCCA	2	0A3A16	21M	4194	48	50	0.96	0	0.000712	0.000741667	8	w	13806878-13806898	13806889	340	344	0.99	unknown function
>gma-miR164j	Glyma.08G173400.Wm82.a2.v1	4183-4203	ACGTGCACGGGACGAAGAGGT	AGCAAGTGCCCTGCTTCTCCA	2	0A3A16	21M	4194	48	50	0.96	0	0.000712	0.000741667	8	w	13806878-13806898	13806889	340	344	0.99	unknown function
>gma-miR164k	Glyma.08G173400.Wm82.a2.v1	4183-4203	ACGTGCACGGGACGAAGAGGT	AGCAAGTGCCCTGCTTCTCCA	2	0A3A16	21M	4194	48	50	0.96	0	0.000712	0.000741667	8	w	13806878-13806898	13806889	340	344	0.99	unknown function
>gma-miR164a	Glyma.15G254000.Wm82.a2.v1	4135-4155	ACGTGCACGGGACGAAGAGGT	AGCAAGTGCCCTGCTTCTCCA	2	0A3A16	21M	4146	48	50	0.96	0	0.000712	0.000741667	15	c	48296168-48296188	48296177	340	344	0.99	unknown function
>gma-miR164e	Glyma.15G254000.Wm82.a2.v1	4135-4155	ACGTGCACGGGACGAAGAGGT	AGCAAGTGCCCTGCTTCTCCA	2	0A3A16	21M	4146	48	50	0.96	0	0.000712	0.000741667	15	c	48296168-48296188	48296177	340	344	0.99	unknown function
>gma-miR164f	Glyma.15G254000.Wm82.a2.v1	4135-4155	ACGTGCACGGGACGAAGAGGT	AGCAAGTGCCCTGCTTCTCCA	2	0A3A16	21M	4146	48	50	0.96	0	0.000712	0.000741667	15	c	48296168-48296188	48296177	340	344	0.99	unknown function
>gma-miR164g	Glyma.15G254000.Wm82.a2.v1	4135-4155	ACGTGCACGGGACGAAGAGGT	AGCAAGTGCCCTGCTTCTCCA	2	0A3A16	21M	4146	48	50	0.96	0	0.000712	0.000741667	15	c	48296168-48296188	48296177	340	344	0.99	unknown function
>gma-miR164h	Glyma.15G254000.Wm82.a2.v1	4135-4155	ACGTGCACGGGACGAAGAGGT	AGCAAGTGCCCTGCTTCTCCA	2	0A3A16	21M	4146	48	50	0.96	0	0.000712	0.000741667	15	c	48296168-48296188	48296177	340	344	0.99	unknown function
>gma-miR164i	Glyma.15G254000.Wm82.a2.v1	4135-4155	ACGTGCACGGGACGAAGAGGT	AGCAAGTGCCCTGCTTCTCCA	2	0A3A16	21M	4146	48	50	0.96	0	0.000712	0.000741667	15	c	48296168-48296188	48296177	340	344	0.99	unknown function
>gma-miR164j	Glyma.15G254000.Wm82.a2.v1	4135-4155	ACGTGCACGGGACGAAGAGGT	AGCAAGTGCCCTGCTTCTCCA	2	0A3A16	21M	4146	48	50	0.96	0	0.000712	0.000741667	15	c	48296168-48296188	48296177	340	344	0.99	unknown function
>gma-miR164k	Glyma.15G254000.Wm82.a2.v1	4135-4155	ACGTGCACGGGACGAAGAGGT	AGCAAGTGCCCTGCTTCTCCA	2	0A3A16	21M	4146	48	50	0.96	0	0.000712	0.000741667	15	c	48296168-48296188	48296177	340	344	0.99	unknown function
>gma-miR169s	Glyma.18G071000.Wm82.a2.v1	3540-3560	GGCCGTTCAGTAGGAACCGAA	GCGGCAAATCATTCTTGGCTT	2.5	0G6A4T8	21M	3551	102	107	0.953271028	0	0.000712	0.000746902	18	w	6664973-6664993	6664984	361	367	0.98	unknown function
>gma-miR169u	Glyma.18G071000.Wm82.a2.v1	3540-3560	TGCCGTTCAGTAGGAACCGAC	GCGGCAAATCATTCTTGGCTT	3	0G6A4T7T0	21M	3551	102	107	0.953271028	0	0.000712	0.000746902	18	w	6664973-6664993	6664984	361	367	0.98	unknown function
>gma-miR169s	Glyma.08G335900.Wm82.a2.v1	3462-3482	GGCCGTTCAGTAGGAACCGAA	GCGGCAAATCATTCTTGGCTT	2.5	0G6A4T8	21M	3473	102	107	0.953271028	0	0.000712	0.000746902	8	w	45300780-45300800	45300791	361	367	0.98	unknown function
>gma-miR169u	Glyma.08G335900.Wm82.a2.v1	3462-3482	TGCCGTTCAGTAGGAACCGAC	GCGGCAAATCATTCTTGGCTT	3	0G6A4T7T0	21M	3473	102	107	0.953271028	0	0.000712	0.000746902	8	w	45300780-45300800	45300791	361	367	0.98	unknown function
>gma-miR164a	Glyma.12G226500.Wm82.a2.v1	2065-2085	ACGTGCACGGGACGAAGAGGT	AGCACGTGTCCTGTTTCTCCA	2	0A7T4T7	21M	2076	4	4	1	0	0.000748	0.000748	12	c	38630700-38630720	38630709	275	275	1	unknown function
>gma-miR164e	Glyma.12G226500.Wm82.a2.v1	2065-2085	ACGTGCACGGGACGAAGAGGT	AGCACGTGTCCTGTTTCTCCA	2	0A7T4T7	21M	2076	4	4	1	0	0.000748	0.000748	12	c	38630700-38630720	38630709	275	275	1	unknown function
>gma-miR164f	Glyma.12G226500.Wm82.a2.v1	2065-2085	ACGTGCACGGGACGAAGAGGT	AGCACGTGTCCTGTTTCTCCA	2	0A7T4T7	21M	2076	4	4	1	0	0.000748	0.000748	12	c	38630700-38630720	38630709	275	275	1	unknown function
>gma-miR164g	Glyma.12G226500.Wm82.a2.v1	2065-2085	ACGTGCACGGGACGAAGAGGT	AGCACGTGTCCTGTTTCTCCA	2	0A7T4T7	21M	2076	4	4	1	0	0.000748	0.000748	12	c	38630700-38630720	38630709	275	275	1	unknown function
>gma-miR164h	Glyma.12G226500.Wm82.a2.v1	2065-2085	ACGTGCACGGGACGAAGAGGT	AGCACGTGTCCTGTTTCTCCA	2	0A7T4T7	21M	2076	4	4	1	0	0.000748	0.000748	12	c	38630700-38630720	38630709	275	275	1	unknown function
>gma-miR164i	Glyma.12G226500.Wm82.a2.v1	2065-2085	ACGTGCACGGGACGAAGAGGT	AGCACGTGTCCTGTTTCTCCA	2	0A7T4T7	21M	2076	4	4	1	0	0.000748	0.000748	12	c	38630700-38630720	38630709	275	275	1	unknown function
>gma-miR164j	Glyma.12G226500.Wm82.a2.v1	2065-2085	ACGTGCACGGGACGAAGAGGT	AGCACGTGTCCTGTTTCTCCA	2	0A7T4T7	21M	2076	4	4	1	0	0.000748	0.000748	12	c	38630700-38630720	38630709	275	275	1	unknown function
>gma-miR164k	Glyma.12G226500.Wm82.a2.v1	2065-2085	ACGTGCACGGGACGAAGAGGT	AGCACGTGTCCTGTTTCTCCA	2	0A7T4T7	21M	2076	4	4	1	0	0.000748	0.000748	12	c	38630700-38630720	38630709	275	275	1	unknown function
>gma-miR164a	Glyma.13G274300.Wm82.a2.v1	2097-2117	ACGTGCACGGGACGAAGAGGT	AGCACGTGTCCTGTTTCTCCA	2	0A7T4T7	21M	2108	4	4	1	0	0.000748	0.000748	13	w	37582452-37582472	37582463	275	275	1	unknown function
>gma-miR164e	Glyma.13G274300.Wm82.a2.v1	2097-2117	ACGTGCACGGGACGAAGAGGT	AGCACGTGTCCTGTTTCTCCA	2	0A7T4T7	21M	2108	4	4	1	0	0.000748	0.000748	13	w	37582452-37582472	37582463	275	275	1	unknown function
>gma-miR164f	Glyma.13G274300.Wm82.a2.v1	2097-2117	ACGTGCACGGGACGAAGAGGT	AGCACGTGTCCTGTTTCTCCA	2	0A7T4T7	21M	2108	4	4	1	0	0.000748	0.000748	13	w	37582452-37582472	37582463	275	275	1	unknown function
>gma-miR164g	Glyma.13G274300.Wm82.a2.v1	2097-2117	ACGTGCACGGGACGAAGAGGT	AGCACGTGTCCTGTTTCTCCA	2	0A7T4T7	21M	2108	4	4	1	0	0.000748	0.000748	13	w	37582452-37582472	37582463	275	275	1	unknown function
>gma-miR164h	Glyma.13G274300.Wm82.a2.v1	2097-2117	ACGTGCACGGGACGAAGAGGT	AGCACGTGTCCTGTTTCTCCA	2	0A7T4T7	21M	2108	4	4	1	0	0.000748	0.000748	13	w	37582452-37582472	37582463	275	275	1	unknown function
>gma-miR164i	Glyma.13G274300.Wm82.a2.v1	2097-2117	ACGTGCACGGGACGAAGAGGT	AGCACGTGTCCTGTTTCTCCA	2	0A7T4T7	21M	2108	4	4	1	0	0.000748	0.000748	13	w	37582452-37582472	37582463	275	275	1	unknown function
>gma-miR164j	Glyma.13G274300.Wm82.a2.v1	2097-2117	ACGTGCACGGGACGAAGAGGT	AGCACGTGTCCTGTTTCTCCA	2	0A7T4T7	21M	2108	4	4	1	0	0.000748	0.000748	13	w	37582452-37582472	37582463	275	275	1	unknown function
>gma-miR164k	Glyma.13G274300.Wm82.a2.v1	2097-2117	ACGTGCACGGGACGAAGAGGT	AGCACGTGTCCTGTTTCTCCA	2	0A7T4T7	21M	2108	4	4	1	0	0.000748	0.000748	13	w	37582452-37582472	37582463	275	275	1	unknown function
>gma-miR160a-5p	Glyma.10G053500.Wm82.a2.v1	4027-4047	ACCGTATGTCCCTCGGTCCGT	TGGCATGCAGGGAGCCAGGCA	0.5	0	21M	4038	34	36	0.944444444	0	0.000712	0.000753882	10	c	4839918-4839938	4839927	823	831	0.99	unknown function
>gma-miR160f	Glyma.10G053500.Wm82.a2.v1	4027-4047	ACCGTATGTCCCTCGGTCCGT	TGGCATGCAGGGAGCCAGGCA	0.5	0	21M	4038	34	36	0.944444444	0	0.000712	0.000753882	10	c	4839918-4839938	4839927	823	831	0.99	unknown function
>gma-miR166h-3p	Glyma.02G151800.Wm82.a2.v1	1513-1533	CCTTACTTCGGACC-AGGCTCT	TGATTAAAGCCTGGTTCCGAGA	4.5	0T2T1A8T7	14M1D7M	1523	37	54	0.685185185	1	0.00052	0.000758919	2	w	15603954-15603974	15603964	58	60	0.97	unknown function
>gma-miR166k	Glyma.02G151800.Wm82.a2.v1	1513-1533	CCTTACTTCGGACC-AGGCTCT	TGATTAAAGCCTGGTTCCGAGA	4.5	0T2T1A8T7	14M1D7M	1523	37	54	0.685185185	1	0.00052	0.000758919	2	w	15603954-15603974	15603964	58	60	0.97	unknown function
>gma-miR167k	Glyma.14G208500.Wm82.a2.v1	7640-7661	ATTCTAGTCCGACCGTCGAAGT	TTAGATCAGGCTGGCAGCTTGT	3	1T18G0T0	22M	7652	430	430	1	0	0.000759	0.000759	14	c	47413488-47413509	47413497	2394	2408	0.99	unknown function
>gma-miR167k	Glyma.02G239600.Wm82.a2.v1	10280-10301	ATTCTAGTCCGACCGTCGAAGT	TTAGATCAGGCTGGCAGCTTGT	3	1T18G0T0	22M	10292	194	194	1	0	0.000759	0.000759	2	c	42814192-42814213	42814201	4429	4467	0.99	unknown function
>gma-miR171i-3p	Glyma.01G136300.Wm82.a2.v1	1197-1217	GCACTATAACCGTGCCGAGTT	AGGGATATTGGCGCGGCTCAA	2.5	0A1G9G8	21M	1208	1072	1075	0.997209302	0	0.000759	0.000761124	1	c	46037467-46037487	46037476	35029	35756	0.98	unknown function
>gma-miR171i-3p	Glyma.03G031800.Wm82.a2.v1	1717-1737	GCACTATAACCGTGCCGAGTT	AGGGATATTGGCGCGGCTCAA	2.5	0A1G9G8	21M	1728	1072	1075	0.997209302	0	0.000759	0.000761124	3	c	3603918-3603938	3603927	35029	35756	0.98	unknown function
>gma-miR156b	Glyma.08G011500.Wm82.a2.v1	3290-3310	ACACGAGAGAGAGAAGACAGT	CGTGCTCTCTCTCTTCTGTCA	1	0C20	21M	3301	34	37	0.918918919	0	0.000712	0.000774824	8	w	922677-922697	922688	194	195	0.99	unknown function
>gma-miR156b	Glyma.05G204100.Wm82.a2.v1	3661-3681	ACACGAGAGAGAGAAGACAGT	CGTGCTCTCTCTCTTCTGTCA	1	0C20	21M	3672	34	37	0.918918919	0	0.000712	0.000774824	5	w	38771495-38771515	38771506	194	196	0.99	unknown function
>gma-miR396b-5p	Glyma.11G125600.Wm82.a2.v1	3300-3320	TTCAAGTTCTTTCGACACCTT	AAGTTCAAGCTAGCTGTGGAA	2	9C0T9	9M1I11M	3310	5	5	1	0	0.000779	0.000779	11	c	9542201-9542221	9542211	55	64	0.86	unknown function
>gma-miR396c	Glyma.11G125600.Wm82.a2.v1	3300-3320	TTCAAGTTCTTTCGACACCTT	AAGTTCAAGCTAGCTGTGGAA	2	9C0T9	9M1I11M	3310	5	5	1	0	0.000779	0.000779	11	c	9542201-9542221	9542211	55	64	0.86	unknown function
>gma-miR396k-5p	Glyma.11G125600.Wm82.a2.v1	3300-3320	TTCAAGTTCTTTCGACACCTT	AAGTTCAAGCTAGCTGTGGAA	2	9C0T9	9M1I11M	3310	5	5	1	0	0.000779	0.000779	11	c	9542201-9542221	9542211	55	64	0.86	unknown function
>gma-miR5674a	Glyma.09G171200.Wm82.a2.v1	861-881	ACTATTACATGTTGTGTTAAT	TGGTAATGTACAACACAATTA	0.5	0	21M	872	24	25	0.96	0	0.000748	0.000779167	9	c	39624406-39624426	39624415	56	60	0.93	unknown function
>gma-miR5674b	Glyma.09G171200.Wm82.a2.v1	861-881	ACTATTACATGTTGTGTTAAT	TGGTAATGTACAACACAATTA	0.5	0	21M	872	24	25	0.96	0	0.000748	0.000779167	9	c	39624406-39624426	39624415	56	60	0.93	unknown function
>gma-miR396g	Glyma.16G039800.Wm82.a2.v1	2022-2042	CTACGTATTCTTCAAGTTCTT	GATGCAGAAGAAATTCAAGAA	2	6G5A7	6M1I14M	2033	105	135	0.777777778	2	0.000612	0.000786857	16	c	3731627-3731647	3731636	135	339	0.4	unknown function
>gma-miR164a	Glyma.06G236000.Wm82.a2.v1	1917-1937	ACGTGCACGGGACGAAGAGGT	AGCACGTGTCCTGTTTCTCCA	2	0A7T4T7	21M	1928	19	20	0.95	0	0.000748	0.000787368	6	w	38360660-38360680	38360671	90	92	0.98	unknown function
>gma-miR164e	Glyma.06G236000.Wm82.a2.v1	1917-1937	ACGTGCACGGGACGAAGAGGT	AGCACGTGTCCTGTTTCTCCA	2	0A7T4T7	21M	1928	19	20	0.95	0	0.000748	0.000787368	6	w	38360660-38360680	38360671	90	92	0.98	unknown function
>gma-miR164f	Glyma.06G236000.Wm82.a2.v1	1917-1937	ACGTGCACGGGACGAAGAGGT	AGCACGTGTCCTGTTTCTCCA	2	0A7T4T7	21M	1928	19	20	0.95	0	0.000748	0.000787368	6	w	38360660-38360680	38360671	90	92	0.98	unknown function
>gma-miR164g	Glyma.06G236000.Wm82.a2.v1	1917-1937	ACGTGCACGGGACGAAGAGGT	AGCACGTGTCCTGTTTCTCCA	2	0A7T4T7	21M	1928	19	20	0.95	0	0.000748	0.000787368	6	w	38360660-38360680	38360671	90	92	0.98	unknown function
>gma-miR164h	Glyma.06G236000.Wm82.a2.v1	1917-1937	ACGTGCACGGGACGAAGAGGT	AGCACGTGTCCTGTTTCTCCA	2	0A7T4T7	21M	1928	19	20	0.95	0	0.000748	0.000787368	6	w	38360660-38360680	38360671	90	92	0.98	unknown function
>gma-miR164i	Glyma.06G236000.Wm82.a2.v1	1917-1937	ACGTGCACGGGACGAAGAGGT	AGCACGTGTCCTGTTTCTCCA	2	0A7T4T7	21M	1928	19	20	0.95	0	0.000748	0.000787368	6	w	38360660-38360680	38360671	90	92	0.98	unknown function
>gma-miR164j	Glyma.06G236000.Wm82.a2.v1	1917-1937	ACGTGCACGGGACGAAGAGGT	AGCACGTGTCCTGTTTCTCCA	2	0A7T4T7	21M	1928	19	20	0.95	0	0.000748	0.000787368	6	w	38360660-38360680	38360671	90	92	0.98	unknown function
>gma-miR164k	Glyma.06G236000.Wm82.a2.v1	1917-1937	ACGTGCACGGGACGAAGAGGT	AGCACGTGTCCTGTTTCTCCA	2	0A7T4T7	21M	1928	19	20	0.95	0	0.000748	0.000787368	6	w	38360660-38360680	38360671	90	92	0.98	unknown function
>gma-miR171i-3p	Glyma.06G110800.Wm82.a2.v1	369-389	GCACTATAACCGTGCCGAGTT	AGTGATATTGGTTCGGCTCAA	3.5	0A10T0T8	21M	379	3	3	1	0	0.000805	0.000805	6	c	8956908-8956928	8956918	38	38	1	unknown function
>gma-miR171i-3p	Glyma.04G251900.Wm82.a2.v1	576-596	GCACTATAACCGTGCCGAGTT	AGTGATATTGGTTCGGCTCAA	3.5	0A10T0T8	21M	586	3	3	1	0	0.000805	0.000805	4	w	51873328-51873348	51873338	29	30	0.97	unknown function
>gma-miR169p	Glyma.17G051400.Wm82.a2.v1	4873-4893	GCCGTTCAGTAGGAACCGAGT	TGGCAAATCATCCTTGGCTTA	2	0T5A12T1	21M	4883	6	6	1	0	0.000806	0.000806	17	w	3909177-3909197	3909187	322	358	0.9	unknown function
>gma-miR156b	Glyma.18G005600.Wm82.a2.v1	3720-3740	ACACGAGAGAGAGAAGACAGT	CGTGCTCTCTCTCTTCTGTCA	1	0C20	21M	3731	25	27	0.925925926	0	0.000748	0.00080784	18	w	431193-431213	431204	713	723	0.99	unknown function
>gma-miR156k	Glyma.18G005600.Wm82.a2.v1	3721-3741	CACGAGTGAGAGAAGACAGTT	GTGCTCTCTCTCTTCTGTCAA	1	6T14	21M	3731	25	27	0.925925926	0	0.000748	0.00080784	18	w	431194-431214	431204	713	723	0.99	unknown function
>gma-miR156n	Glyma.18G005600.Wm82.a2.v1	3721-3741	CACGAGTGAGAGAAGACAGTT	GTGCTCTCTCTCTTCTGTCAA	1	6T14	21M	3731	25	27	0.925925926	0	0.000748	0.00080784	18	w	431194-431214	431204	713	723	0.99	unknown function
>gma-miR156o	Glyma.18G005600.Wm82.a2.v1	3721-3741	CACGAGTGAGAGAAGACAGTT	GTGCTCTCTCTCTTCTGTCAA	1	6T14	21M	3731	25	27	0.925925926	0	0.000748	0.00080784	18	w	431194-431214	431204	713	723	0.99	unknown function
>gma-miR396b-5p	Glyma.12G050200.Wm82.a2.v1	2624-2644	TTCAAGTTCTTTCGACACCTT	AAGTTCAAGCTAGCTGTGGAA	2	9C0T9	9M1I11M	2634	9	11	0.818181818	0	0.00067	0.000818889	12	c	3601994-3602014	3602004	55	64	0.86	unknown function
>gma-miR396c	Glyma.12G050200.Wm82.a2.v1	2624-2644	TTCAAGTTCTTTCGACACCTT	AAGTTCAAGCTAGCTGTGGAA	2	9C0T9	9M1I11M	2634	9	11	0.818181818	0	0.00067	0.000818889	12	c	3601994-3602014	3602004	55	64	0.86	unknown function
>gma-miR396k-5p	Glyma.12G050200.Wm82.a2.v1	2624-2644	TTCAAGTTCTTTCGACACCTT	AAGTTCAAGCTAGCTGTGGAA	2	9C0T9	9M1I11M	2634	9	11	0.818181818	0	0.00067	0.000818889	12	c	3601994-3602014	3602004	55	64	0.86	unknown function
>gma-miR397a	Glyma.06G284300.Wm82.a2.v1	1529-1549	GTAGTTGCGACGTGAGTTACT	CATCAATGCTGCACTCAATGA	0.5	0	21M	1538	13	15	0.866666667	0	0.000712	0.000821538	6	w	47273290-47273310	47273299	64	74	0.86	unknown function
>gma-miR397b-5p	Glyma.06G284300.Wm82.a2.v1	1529-1549	GTAGTTGCGACGTGAGTTACT	CATCAATGCTGCACTCAATGA	0.5	0	21M	1538	13	15	0.866666667	0	0.000712	0.000821538	6	w	47273290-47273310	47273299	64	74	0.86	unknown function
>gma-miR156f	Glyma.02G121300.Wm82.a2.v1	5572-5593	ACACGAGAGAGAGAAGACAGTT	TGTGCTCTCTCTCTTCTGTCAG	0.5	0	22M	5583	626	723	0.865836791	0	0.000712	0.000822326	2	c	12007695-12007716	12007705	1996	2039	0.98	unknown function
>gma-miR156f	Glyma.01G063700.Wm82.a2.v1	5016-5037	ACACGAGAGAGAGAAGACAGTT	TGTGCTCTCTCTCTTCTGTCAG	0.5	0	22M	5027	626	723	0.865836791	0	0.000712	0.000822326	1	c	9100309-9100330	9100319	1996	2039	0.98	unknown function
>gma-miR1514a-5p	Glyma.07G048100.Wm82.a2.v1	1773-1793	TTACGGATAAAATTTTTACTT	AATGCCTATTTTAGAAATGAA	0.5	0	21M	1784	33	33	1	0	0.000823	0.000823	7	w	4043865-4043885	4043876	35	35	1	unknown function
>gma-miR169o	Glyma.08G201400.Wm82.a2.v1	1622-1643	CGGCCGTTCGGTAGGACCGAGT	GCCAGCAAGCCATCTTGGCTTT	4	3A10T5T0T0	22M	1634	6	6	1	0	0.000823	0.000823	8	w	16322567-16322588	16322579	8	9	0.89	unknown function
>gma-miR169r	Glyma.08G201400.Wm82.a2.v1	1622-1643	CGGCCGTTCGGTAGGACCGAGT	GCCAGCAAGCCATCTTGGCTTT	4	3A10T5T0T0	22M	1634	6	6	1	0	0.000823	0.000823	8	w	16322567-16322588	16322579	8	9	0.89	unknown function
>gma-miR156p	Glyma.12G226000.Wm82.a2.v1	1661-1681	CACGAGGGAAAGAAGACAGTT	ATGCTCCCTCTCTTCTGTCAA	2	0A8C11	21M	1672	15	15	1	0	0.000823	0.000823	12	w	38561775-38561795	38561786	15	15	1	unknown function
>gma-miR156t	Glyma.12G226000.Wm82.a2.v1	1661-1681	CACGAGGGAAAGAAGACAGTT	ATGCTCCCTCTCTTCTGTCAA	2	0A8C11	21M	1672	15	15	1	0	0.000823	0.000823	12	w	38561775-38561795	38561786	15	15	1	unknown function
>gma-miR395i	Glyma.06G106200.Wm82.a2.v1	240-260	CTCAAGGGGGTTTGTGAAGTA	GAGTTCAACCAAACACTTCAA	3	6A0A12A0	21M	250	18	18	1	0	0.000823	0.000823	6	w	8514291-8514311	8514301	20	20	1	unknown function
>gma-miR395j	Glyma.06G106200.Wm82.a2.v1	240-260	CTCAAGGGGGTTTGTGAAGTA	GAGTTCAACCAAACACTTCAA	3	6A0A12A0	21M	250	18	18	1	0	0.000823	0.000823	6	w	8514291-8514311	8514301	20	20	1	unknown function
>gma-miR395k	Glyma.06G106200.Wm82.a2.v1	240-260	CTCAAGGGGGTTTGTGAAGTA	GAGTTCAACCAAACACTTCAA	3	6A0A12A0	21M	250	18	18	1	0	0.000823	0.000823	6	w	8514291-8514311	8514301	20	20	1	unknown function
>gma-miR395l	Glyma.06G106200.Wm82.a2.v1	240-260	CTCAAGGGGGTTTGTGAAGTA	GAGTTCAACCAAACACTTCAA	3	6A0A12A0	21M	250	18	18	1	0	0.000823	0.000823	6	w	8514291-8514311	8514301	20	20	1	unknown function
>gma-miR395m	Glyma.06G106200.Wm82.a2.v1	240-260	CTCAAGGGGGTTTGTGAAGTA	GAGTTCAACCAAACACTTCAA	3	6A0A12A0	21M	250	18	18	1	0	0.000823	0.000823	6	w	8514291-8514311	8514301	20	20	1	unknown function
>gma-miR169p	Glyma.12G236800.Wm82.a2.v1	6100-6120	GCCGTTCAGTAGGAACCGAGT	AGGCAATTCATTCTTGGCTTA	3	0A5T4T7T1	21M	6110	38	44	0.863636364	0	0.000712	0.000824421	12	c	39555503-39555523	39555513	167	184	0.91	unknown function
>gma-miR5674a	Glyma.09G174800.Wm82.a2.v1	670-690	ACTATTACATGTTGTGTTAAT	TGGTAATGTACAGCACAATTA	1	0	21M	681	90	90	1	0	0.000831	0.000831	9	w	39926740-39926760	39926751	211	212	1	unknown function
>gma-miR5674b	Glyma.09G174800.Wm82.a2.v1	670-690	ACTATTACATGTTGTGTTAAT	TGGTAATGTACAGCACAATTA	1	0	21M	681	90	90	1	0	0.000831	0.000831	9	w	39926740-39926760	39926751	211	212	1	unknown function
>gma-miR5674a	Glyma.09G178300.Wm82.a2.v1	697-717	ACTATTACATGTTGTGTTAAT	TGGTAATGTACAGCACAATTA	1	0	21M	708	90	90	1	0	0.000831	0.000831	9	c	40322339-40322359	40322348	211	212	1	unknown function
>gma-miR5674b	Glyma.09G178300.Wm82.a2.v1	697-717	ACTATTACATGTTGTGTTAAT	TGGTAATGTACAGCACAATTA	1	0	21M	708	90	90	1	0	0.000831	0.000831	9	c	40322339-40322359	40322348	211	212	1	unknown function
>gma-miR5674a	Glyma.09G175200.Wm82.a2.v1	707-727	ACTATTACATGTTGTGTTAAT	TGGTAATGTACAGCACAATTA	1	0	21M	718	90	90	1	0	0.000831	0.000831	9	w	39959514-39959534	39959525	211	212	1	unknown function
>gma-miR5674b	Glyma.09G175200.Wm82.a2.v1	707-727	ACTATTACATGTTGTGTTAAT	TGGTAATGTACAGCACAATTA	1	0	21M	718	90	90	1	0	0.000831	0.000831	9	w	39959514-39959534	39959525	211	212	1	unknown function
>gma-miR172i-3p	Glyma.13G329700.Wm82.a2.v1	3978-3998	TACGTCGTAGTAGTTCTAAGG	CTGCAGCATCATCAGGATTCT	2	0C13G5T0	21M	3989	1108	1112	0.996402878	0	0.000831	0.000834	13	c	42422798-42422818	42422807	4649	4662	1	unknown function
>gma-miR172l	Glyma.13G329700.Wm82.a2.v1	3978-3998	TACGTCGTAGTAGTTCTAAGG	CTGCAGCATCATCAGGATTCT	2	0C13G5T0	21M	3989	1108	1112	0.996402878	0	0.000831	0.000834	13	c	42422798-42422818	42422807	4649	4662	1	unknown function
>gma-miR172i-3p	Glyma.15G044400.Wm82.a2.v1	4450-4470	TACGTCGTAGTAGTTCTAAGG	CTGCAGCATCATCAGGATTCT	2	0C13G5T0	21M	4461	1108	1119	0.990169794	0	0.000831	0.00083925	15	w	3532268-3532288	3532279	4655	4707	0.99	unknown function
>gma-miR172l	Glyma.15G044400.Wm82.a2.v1	4450-4470	TACGTCGTAGTAGTTCTAAGG	CTGCAGCATCATCAGGATTCT	2	0C13G5T0	21M	4461	1108	1119	0.990169794	0	0.000831	0.00083925	15	w	3532268-3532288	3532279	4655	4707	0.99	unknown function
>gma-miR172i-3p	Glyma.U022100.Wm82.a2.v1	3786-3806	TACGTCGTAGTAGTTCTAAGG	CTGCAGCATCATCAGGATTCT	2	0C13G5T0	21M	3797	1108	1121	0.988403211	0	0.000831	0.00084075	21	c	3551344-3551364	3551353	4655	4711	0.99	unknown function
>gma-miR172l	Glyma.U022100.Wm82.a2.v1	3786-3806	TACGTCGTAGTAGTTCTAAGG	CTGCAGCATCATCAGGATTCT	2	0C13G5T0	21M	3797	1108	1121	0.988403211	0	0.000831	0.00084075	21	c	3551344-3551364	3551353	4655	4711	0.99	unknown function
>gma-miR172i-3p	Glyma.12G073300.Wm82.a2.v1	3821-3841	TACGTCGTAGTAGTTCTAAGG	CTGCAGCATCATCAGGATTCT	2	0C13G5T0	21M	3832	1108	1121	0.988403211	0	0.000831	0.00084075	12	c	5426341-5426361	5426350	4655	4711	0.99	unknown function
>gma-miR172l	Glyma.12G073300.Wm82.a2.v1	3821-3841	TACGTCGTAGTAGTTCTAAGG	CTGCAGCATCATCAGGATTCT	2	0C13G5T0	21M	3832	1108	1121	0.988403211	0	0.000831	0.00084075	12	c	5426341-5426361	5426350	4655	4711	0.99	unknown function
>gma-miR397a	Glyma.18G197400.Wm82.a2.v1	2176-2196	GTAGTTGCGACGTGAGTTACT	CATCAATGCTGCACTCAATGA	0.5	0	21M	2185	2	2	1	1	0.000851	0.000851	18	w	47372373-47372393	47372382	5	24	0.21	unknown function
>gma-miR397b-5p	Glyma.18G197400.Wm82.a2.v1	2176-2196	GTAGTTGCGACGTGAGTTACT	CATCAATGCTGCACTCAATGA	0.5	0	21M	2185	2	2	1	1	0.000851	0.000851	18	w	47372373-47372393	47372382	5	24	0.21	unknown function
>gma-miR156k	Glyma.03G143100.Wm82.a2.v1	3765-3785	CACGAGTGAGAGAAGACAGTT	GTGCTCTCTCTCTTCTGTCAA	1	6T14	21M	3776	185	185	1	0	0.000851	0.000851	3	c	35884292-35884312	35884301	734	744	0.99	unknown function
>gma-miR156n	Glyma.03G143100.Wm82.a2.v1	3765-3785	CACGAGTGAGAGAAGACAGTT	GTGCTCTCTCTCTTCTGTCAA	1	6T14	21M	3776	185	185	1	0	0.000851	0.000851	3	c	35884292-35884312	35884301	734	744	0.99	unknown function
>gma-miR156o	Glyma.03G143100.Wm82.a2.v1	3765-3785	CACGAGTGAGAGAAGACAGTT	GTGCTCTCTCTCTTCTGTCAA	1	6T14	21M	3776	185	185	1	0	0.000851	0.000851	3	c	35884292-35884312	35884301	734	744	0.99	unknown function
>gma-miR172c	Glyma.17G087000.Wm82.a2.v1	2120-2140	GACGTCGTAGTAGTTCTAAGG	TGGCAGCATCGGCAACATTCC	6	0T0G8G0G3C5	21M	2131	18	18	1	0	0.000851	0.000851	17	w	6734043-6734063	6734054	29	57	0.51	unknown function
>gma-miR156k	Glyma.19G146000.Wm82.a2.v1	4207-4227	CACGAGTGAGAGAAGACAGTT	GTGCTCTCTCTCTTCTGTCAA	1	6T14	21M	4218	185	185	1	0	0.000851	0.000851	19	c	40695941-40695961	40695950	734	744	0.99	unknown function
>gma-miR156n	Glyma.19G146000.Wm82.a2.v1	4207-4227	CACGAGTGAGAGAAGACAGTT	GTGCTCTCTCTCTTCTGTCAA	1	6T14	21M	4218	185	185	1	0	0.000851	0.000851	19	c	40695941-40695961	40695950	734	744	0.99	unknown function
>gma-miR156o	Glyma.19G146000.Wm82.a2.v1	4207-4227	CACGAGTGAGAGAAGACAGTT	GTGCTCTCTCTCTTCTGTCAA	1	6T14	21M	4218	185	185	1	0	0.000851	0.000851	19	c	40695941-40695961	40695950	734	744	0.99	unknown function
>gma-miR167k	Glyma.11G204200.Wm82.a2.v1	6949-6970	ATTCTAGTCCGACCGTCGAAGT	TTAGATCAGGCTGGCAGCTTGT	3	1T18G0T0	22M	6961	136	140	0.971428571	0	0.000831	0.000855441	11	c	28422892-28422913	28422901	1625	1639	0.99	unknown function
>gma-miR156k	Glyma.18G005600.Wm82.a2.v1	3721-3741	CACGAGTGAGAGAAGACAGTT	GTGCTCTCTCTCTTCTGTCAA	1	6T14	21M	3732	335	338	0.99112426	0	0.000851	0.000858621	18	w	431194-431214	431205	716	723	0.99	unknown function
>gma-miR156n	Glyma.18G005600.Wm82.a2.v1	3721-3741	CACGAGTGAGAGAAGACAGTT	GTGCTCTCTCTCTTCTGTCAA	1	6T14	21M	3732	335	338	0.99112426	0	0.000851	0.000858621	18	w	431194-431214	431205	716	723	0.99	unknown function
>gma-miR156o	Glyma.18G005600.Wm82.a2.v1	3721-3741	CACGAGTGAGAGAAGACAGTT	GTGCTCTCTCTCTTCTGTCAA	1	6T14	21M	3732	335	338	0.99112426	0	0.000851	0.000858621	18	w	431194-431214	431205	716	723	0.99	unknown function
>gma-miR172i-3p	Glyma.17G170300.Wm82.a2.v1	3590-3610	TACGTCGTAGTAGTTCTAAGG	CTGCAGCATCATCAAGTTTCC	2	0C15T4	21M	3601	57	59	0.966101695	0	0.000831	0.000860158	17	w	15978773-15978793	15978784	297	300	0.99	unknown function
>gma-miR172l	Glyma.17G170300.Wm82.a2.v1	3590-3610	TACGTCGTAGTAGTTCTAAGG	CTGCAGCATCATCAAGTTTCC	2	0C15T4	21M	3601	57	59	0.966101695	0	0.000831	0.000860158	17	w	15978773-15978793	15978784	297	300	0.99	unknown function
>gma-miR167g	Glyma.14G208500.Wm82.a2.v1	7640-7661	AGTCTAGTACGACCGTCGAAGT	TTAGATCAGGCTGGCAGCTTGT	3.5	1T6G11G0T0	22M	7652	430	430	1	0	0.000867	0.000867	14	c	47413488-47413509	47413497	2394	2408	0.99	unknown function
>gma-miR167g	Glyma.02G239600.Wm82.a2.v1	10280-10301	AGTCTAGTACGACCGTCGAAGT	TTAGATCAGGCTGGCAGCTTGT	3.5	1T6G11G0T0	22M	10292	194	194	1	0	0.000867	0.000867	2	c	42814192-42814213	42814201	4429	4467	0.99	unknown function
>gma-miR156c	Glyma.11G251500.Wm82.a2.v1	5547-5567	CACGAGAGATAGAAGACAGTT	GTGCTCTCTCTCTTCTGTCAA	1	9C11	21M	5558	121	121	1	0	0.000867	0.000867	11	c	34283767-34283787	34283776	1757	1762	1	unknown function
>gma-miR156d	Glyma.11G251500.Wm82.a2.v1	5547-5567	CACGAGAGATAGAAGACAGTT	GTGCTCTCTCTCTTCTGTCAA	1	9C11	21M	5558	121	121	1	0	0.000867	0.000867	11	c	34283767-34283787	34283776	1757	1762	1	unknown function
>gma-miR156e	Glyma.11G251500.Wm82.a2.v1	5547-5567	CACGAGAGATAGAAGACAGTT	GTGCTCTCTCTCTTCTGTCAA	1	9C11	21M	5558	121	121	1	0	0.000867	0.000867	11	c	34283767-34283787	34283776	1757	1762	1	unknown function
>gma-miR156i	Glyma.11G251500.Wm82.a2.v1	5547-5567	CACGAGAGATAGAAGACAGTT	GTGCTCTCTCTCTTCTGTCAA	1	9C11	21M	5558	121	121	1	0	0.000867	0.000867	11	c	34283767-34283787	34283776	1757	1762	1	unknown function
>gma-miR156j	Glyma.11G251500.Wm82.a2.v1	5547-5567	CACGAGAGATAGAAGACAGTT	GTGCTCTCTCTCTTCTGTCAA	1	9C11	21M	5558	121	121	1	0	0.000867	0.000867	11	c	34283767-34283787	34283776	1757	1762	1	unknown function
>gma-miR156l	Glyma.11G251500.Wm82.a2.v1	5547-5567	CACGAGAGATAGAAGACAGTT	GTGCTCTCTCTCTTCTGTCAA	1	9C11	21M	5558	121	121	1	0	0.000867	0.000867	11	c	34283767-34283787	34283776	1757	1762	1	unknown function
>gma-miR156m	Glyma.11G251500.Wm82.a2.v1	5547-5567	CACGAGAGATAGAAGACAGTT	GTGCTCTCTCTCTTCTGTCAA	1	9C11	21M	5558	121	121	1	0	0.000867	0.000867	11	c	34283767-34283787	34283776	1757	1762	1	unknown function
>gma-miR167k	Glyma.18G046800.Wm82.a2.v1	6643-6664	ATTCTAGTCCGACCGTCGAAGT	TTAGATCAGGCTGGCAGCTTGT	3	1T18G0T0	22M	6655	100	105	0.952380952	0	0.000831	0.00087255	18	w	4095993-4096014	4096005	938	949	0.99	unknown function
>gma-miR171k-3p	Glyma.13G081700.Wm82.a2.v1	471-491	TCACTATAACCGCGCCGAGTT	AGCGATATTGGTTCGGCTCAA	3.5	2C8T0T8	21M	482	2	2	1	0	0.000873	0.000873	13	c	19080966-19080986	19080975	48	48	1	unknown function
>gma-miR5674a	Glyma.07G101300.Wm82.a2.v1	760-780	ACTATTACATGTTGTGTTAAT	TGGTAATGTATAACACAATTA	1	0	21M	771	8	8	1	0	0.000873	0.000873	7	w	9613909-9613929	9613920	41	43	0.95	unknown function
>gma-miR5674b	Glyma.07G101300.Wm82.a2.v1	760-780	ACTATTACATGTTGTGTTAAT	TGGTAATGTATAACACAATTA	1	0	21M	771	8	8	1	0	0.000873	0.000873	7	w	9613909-9613929	9613920	41	43	0.95	unknown function
>gma-miR169a	Glyma.13G107900.Wm82.a2.v1	4470-4490	GGCCGTTCAGTAGGAACCGAC	CTGGCAAATCATCCTTGGCTT	2.5	1T5A12T0	21M	4481	108	117	0.923076923	0	0.000823	0.000891583	13	c	22225567-22225587	22225576	322	358	0.9	unknown function
>gma-miR169f	Glyma.13G107900.Wm82.a2.v1	4470-4490	GGCCGTTCAGTAGGAACCGAC	CTGGCAAATCATCCTTGGCTT	2.5	1T5A12T0	21M	4481	108	117	0.923076923	0	0.000823	0.000891583	13	c	22225567-22225587	22225576	322	358	0.9	unknown function
>gma-miR169g	Glyma.13G107900.Wm82.a2.v1	4470-4490	GGCCGTTCAGTAGGAACCGAC	CTGGCAAATCATCCTTGGCTT	2.5	1T5A12T0	21M	4481	108	117	0.923076923	0	0.000823	0.000891583	13	c	22225567-22225587	22225576	322	358	0.9	unknown function
>gma-miR169m	Glyma.13G107900.Wm82.a2.v1	4470-4490	GGCCGTTCAGTAGGAACCGAC	CTGGCAAATCATCCTTGGCTT	2.5	1T5A12T0	21M	4481	108	117	0.923076923	0	0.000823	0.000891583	13	c	22225567-22225587	22225576	322	358	0.9	unknown function
>gma-miR397a	Glyma.02G231600.Wm82.a2.v1	1367-1387	GTAGTTGCGACGTGAGTTACT	CATCAACAGTGCACTCAATCA	3	7A0G10C1	21M	1376	3	3	1	1	0.000897	0.000897	2	c	41884440-41884460	41884451	3	3	1	unknown function
>gma-miR397b-5p	Glyma.02G231600.Wm82.a2.v1	1367-1387	GTAGTTGCGACGTGAGTTACT	CATCAACAGTGCACTCAATCA	3	7A0G10C1	21M	1376	3	3	1	1	0.000897	0.000897	2	c	41884440-41884460	41884451	3	3	1	unknown function
>gma-miR395i	Glyma.18G168900.Wm82.a2.v1	26-46	CTCAAGGGGGTTTGTGAAGTA	AAGTTCTCCCAAACACTTCAA	2.5	0A5T13A0	21M	37	15	17	0.882352941	0	0.000805	0.000912333	18	w	39456675-39456695	39456686	34	36	0.94	unknown function
>gma-miR395j	Glyma.18G168900.Wm82.a2.v1	26-46	CTCAAGGGGGTTTGTGAAGTA	AAGTTCTCCCAAACACTTCAA	2.5	0A5T13A0	21M	37	15	17	0.882352941	0	0.000805	0.000912333	18	w	39456675-39456695	39456686	34	36	0.94	unknown function
>gma-miR395k	Glyma.18G168900.Wm82.a2.v1	26-46	CTCAAGGGGGTTTGTGAAGTA	AAGTTCTCCCAAACACTTCAA	2.5	0A5T13A0	21M	37	15	17	0.882352941	0	0.000805	0.000912333	18	w	39456675-39456695	39456686	34	36	0.94	unknown function
>gma-miR395l	Glyma.18G168900.Wm82.a2.v1	26-46	CTCAAGGGGGTTTGTGAAGTA	AAGTTCTCCCAAACACTTCAA	2.5	0A5T13A0	21M	37	15	17	0.882352941	0	0.000805	0.000912333	18	w	39456675-39456695	39456686	34	36	0.94	unknown function
>gma-miR395m	Glyma.18G168900.Wm82.a2.v1	26-46	CTCAAGGGGGTTTGTGAAGTA	AAGTTCTCCCAAACACTTCAA	2.5	0A5T13A0	21M	37	15	17	0.882352941	0	0.000805	0.000912333	18	w	39456675-39456695	39456686	34	36	0.94	unknown function
>gma-miR395i	Glyma.11G238400.Wm82.a2.v1	131-151	CTCAAGGGGGTTTGTGAAGTA	AAGTTCTCCCAAACACTTCAA	2.5	0A5T13A0	21M	142	15	17	0.882352941	0	0.000805	0.000912333	11	c	33283872-33283892	33283881	34	36	0.94	unknown function
>gma-miR395j	Glyma.11G238400.Wm82.a2.v1	131-151	CTCAAGGGGGTTTGTGAAGTA	AAGTTCTCCCAAACACTTCAA	2.5	0A5T13A0	21M	142	15	17	0.882352941	0	0.000805	0.000912333	11	c	33283872-33283892	33283881	34	36	0.94	unknown function
>gma-miR395k	Glyma.11G238400.Wm82.a2.v1	131-151	CTCAAGGGGGTTTGTGAAGTA	AAGTTCTCCCAAACACTTCAA	2.5	0A5T13A0	21M	142	15	17	0.882352941	0	0.000805	0.000912333	11	c	33283872-33283892	33283881	34	36	0.94	unknown function
>gma-miR395l	Glyma.11G238400.Wm82.a2.v1	131-151	CTCAAGGGGGTTTGTGAAGTA	AAGTTCTCCCAAACACTTCAA	2.5	0A5T13A0	21M	142	15	17	0.882352941	0	0.000805	0.000912333	11	c	33283872-33283892	33283881	34	36	0.94	unknown function
>gma-miR395m	Glyma.11G238400.Wm82.a2.v1	131-151	CTCAAGGGGGTTTGTGAAGTA	AAGTTCTCCCAAACACTTCAA	2.5	0A5T13A0	21M	142	15	17	0.882352941	0	0.000805	0.000912333	11	c	33283872-33283892	33283881	34	36	0.94	unknown function
>gma-miR395i	Glyma.18G019000.Wm82.a2.v1	104-124	CTCAAGGGGGTTTGTGAAGTA	AAGTTCTCCCAAACACTTCAA	2.5	0A5T13A0	21M	115	15	17	0.882352941	0	0.000805	0.000912333	18	w	1404001-1404021	1404012	34	36	0.94	unknown function
>gma-miR395j	Glyma.18G019000.Wm82.a2.v1	104-124	CTCAAGGGGGTTTGTGAAGTA	AAGTTCTCCCAAACACTTCAA	2.5	0A5T13A0	21M	115	15	17	0.882352941	0	0.000805	0.000912333	18	w	1404001-1404021	1404012	34	36	0.94	unknown function
>gma-miR395k	Glyma.18G019000.Wm82.a2.v1	104-124	CTCAAGGGGGTTTGTGAAGTA	AAGTTCTCCCAAACACTTCAA	2.5	0A5T13A0	21M	115	15	17	0.882352941	0	0.000805	0.000912333	18	w	1404001-1404021	1404012	34	36	0.94	unknown function
>gma-miR395l	Glyma.18G019000.Wm82.a2.v1	104-124	CTCAAGGGGGTTTGTGAAGTA	AAGTTCTCCCAAACACTTCAA	2.5	0A5T13A0	21M	115	15	17	0.882352941	0	0.000805	0.000912333	18	w	1404001-1404021	1404012	34	36	0.94	unknown function
>gma-miR395m	Glyma.18G019000.Wm82.a2.v1	104-124	CTCAAGGGGGTTTGTGAAGTA	AAGTTCTCCCAAACACTTCAA	2.5	0A5T13A0	21M	115	15	17	0.882352941	0	0.000805	0.000912333	18	w	1404001-1404021	1404012	34	36	0.94	unknown function
>gma-miR171i-3p	Glyma.06G110800.Wm82.a2.v1	369-389	GCACTATAACCGTGCCGAGTT	AGTGATATTGGTTCGGCTCAA	3.5	0A10T0T8	21M	380	7	9	0.777777778	0	0.000712	0.000915429	6	c	8956908-8956928	8956917	38	38	1	unknown function
>gma-miR399a	Glyma.10G036800.Wm82.a2.v1	1573-1593	GTCCCGTTGAGAGGAAACCGT	CAGGGCAACTCTTCTTTGGCT	1.5	12T7T0	21M	1584	1	1	1	4	0.000931	0.000931	10	c	3234694-3234714	3234703	1	1	1	unknown function
>gma-miR399b	Glyma.10G036800.Wm82.a2.v1	1573-1593	GTCCCGTTGAGAGGAAACCGT	CAGGGCAACTCTTCTTTGGCT	1.5	12T7T0	21M	1584	1	1	1	4	0.000931	0.000931	10	c	3234694-3234714	3234703	1	1	1	unknown function
>gma-miR399c	Glyma.10G036800.Wm82.a2.v1	1573-1593	GTCCCGTTGAGAGGAAACCGT	CAGGGCAACTCTTCTTTGGCT	1.5	12T7T0	21M	1584	1	1	1	4	0.000931	0.000931	10	c	3234694-3234714	3234703	1	1	1	unknown function
>gma-miR399h	Glyma.10G036800.Wm82.a2.v1	1573-1593	GTCCCGTTGAGAGGAAACCGT	CAGGGCAACTCTTCTTTGGCT	1.5	12T7T0	21M	1584	1	1	1	4	0.000931	0.000931	10	c	3234694-3234714	3234703	1	1	1	unknown function
>gma-miR5674a	Glyma.09G175100.Wm82.a2.v1	5290-5310	ACTATTACATGTTGTGTTAAT	TGGTAATGTACAGCACAATTA	1	0	21M	5301	7	7	1	0	0.000939	0.000939	9	w	39950850-39950870	39950861	27	27	1	unknown function
>gma-miR5674b	Glyma.09G175100.Wm82.a2.v1	5290-5310	ACTATTACATGTTGTGTTAAT	TGGTAATGTACAGCACAATTA	1	0	21M	5301	7	7	1	0	0.000939	0.000939	9	w	39950850-39950870	39950861	27	27	1	unknown function
>gma-miR5674a	Glyma.09G176400.Wm82.a2.v1	692-712	ACTATTACATGTTGTGTTAAT	TGGTAATGTACAGCACAATTA	1	0	21M	703	7	7	1	0	0.000939	0.000939	9	c	40098951-40098971	40098960	27	27	1	unknown function
>gma-miR5674b	Glyma.09G176400.Wm82.a2.v1	692-712	ACTATTACATGTTGTGTTAAT	TGGTAATGTACAGCACAATTA	1	0	21M	703	7	7	1	0	0.000939	0.000939	9	c	40098951-40098971	40098960	27	27	1	unknown function
>gma-miR5674a	Glyma.07G100300.Wm82.a2.v1	588-608	ACTATTACATGTTGTGTTAAT	TGGTAATGTATAACACAATTA	1	0	21M	599	2	2	1	0	0.000939	0.000939	7	w	9518989-9519009	9519000	32	32	1	unknown function
>gma-miR5674b	Glyma.07G100300.Wm82.a2.v1	588-608	ACTATTACATGTTGTGTTAAT	TGGTAATGTATAACACAATTA	1	0	21M	599	2	2	1	0	0.000939	0.000939	7	w	9518989-9519009	9519000	32	32	1	unknown function
>gma-miR169b	Glyma.15G027400.Wm82.a2.v1	3304-3324	AGCCGTTCAGTAGGAACCGAC	TTGGGAAGTCATCCTTGGCTC	2.5	1T2G15C0	21M	3315	21	24	0.875	0	0.000823	0.000940571	15	c	2197120-2197140	2197129	30	30	1	unknown function
>gma-miR169c	Glyma.15G027400.Wm82.a2.v1	3304-3324	AGCCGTTCAGTAGGAACCGAA	TTGGGAAGTCATCCTTGGCTC	2.5	1T2G15C0	21M	3315	21	24	0.875	0	0.000823	0.000940571	15	c	2197120-2197140	2197129	30	30	1	unknown function
>gma-miR172i-3p	Glyma.03G177500.Wm82.a2.v1	2559-2579	TACGTCGTAGTAGTTCTAAGG	CTGCAGCATCATCAGGATTCC	1.5	0C13G6	21M	2570	16	16	1	0	0.000949	0.000949	3	w	39018227-39018247	39018238	296	296	1	unknown function
>gma-miR172l	Glyma.03G177500.Wm82.a2.v1	2559-2579	TACGTCGTAGTAGTTCTAAGG	CTGCAGCATCATCAGGATTCC	1.5	0C13G6	21M	2570	16	16	1	0	0.000949	0.000949	3	w	39018227-39018247	39018238	296	296	1	unknown function
>gma-miR1507b	Glyma.19G009600.Wm82.a2.v1	724-744	GTCTGCTACATACCTTACTCT	TAGATGATGTTTGGAATGAAA	3	0T3T5T8A1	21M	735	5	5	1	0	0.000949	0.000949	19	c	903224-903244	903233	53	53	1	unknown function
>gma-miR172a	Glyma.02G087400.Wm82.a2.v1	5014-5034	TACGTCGTAGTAGTTCTAAGA	ATGCAGCATCATCAGGATTCG	1.5	14G5G0	21M	5025	87	87	1	0	0.000949	0.000949	2	c	7619381-7619401	7619390	454	454	1	unknown function
>gma-miR172b-3p	Glyma.02G087400.Wm82.a2.v1	5014-5034	TACGTCGTAGTAGTTCTAAGA	ATGCAGCATCATCAGGATTCG	1.5	14G5G0	21M	5025	87	87	1	0	0.000949	0.000949	2	c	7619381-7619401	7619390	454	454	1	unknown function
>gma-miR172h-3p	Glyma.02G087400.Wm82.a2.v1	5014-5034	TACGTCGTAGTAGTTCTAAGA	ATGCAGCATCATCAGGATTCG	1.5	14G5G0	21M	5025	87	87	1	0	0.000949	0.000949	2	c	7619381-7619401	7619390	454	454	1	unknown function
>gma-miR172i-3p	Glyma.02G087400.Wm82.a2.v1	5014-5034	TACGTCGTAGTAGTTCTAAGG	ATGCAGCATCATCAGGATTCG	1.5	14G5G0	21M	5025	87	87	1	0	0.000949	0.000949	2	c	7619381-7619401	7619390	454	454	1	unknown function
>gma-miR172l	Glyma.02G087400.Wm82.a2.v1	5014-5034	TACGTCGTAGTAGTTCTAAGG	ATGCAGCATCATCAGGATTCG	1.5	14G5G0	21M	5025	87	87	1	0	0.000949	0.000949	2	c	7619381-7619401	7619390	454	454	1	unknown function
>gma-miR172i-3p	Glyma.19G178200.Wm82.a2.v1	4066-4086	TACGTCGTAGTAGTTCTAAGG	CTGCAGCATCATCAGGATTCC	1.5	0C13G6	21M	4077	16	16	1	0	0.000949	0.000949	19	w	43737732-43737752	43737743	296	297	1	unknown function
>gma-miR172l	Glyma.19G178200.Wm82.a2.v1	4066-4086	TACGTCGTAGTAGTTCTAAGG	CTGCAGCATCATCAGGATTCC	1.5	0C13G6	21M	4077	16	16	1	0	0.000949	0.000949	19	w	43737732-43737752	43737743	296	297	1	unknown function
>gma-miR172a	Glyma.10G116600.Wm82.a2.v1	5261-5281	TACGTCGTAGTAGTTCTAAGA	ATGCAGCATCATCAGGATTCG	1.5	14G5G0	21M	5272	87	87	1	0	0.000949	0.000949	10	c	29254007-29254027	29254016	454	454	1	unknown function
>gma-miR172b-3p	Glyma.10G116600.Wm82.a2.v1	5261-5281	TACGTCGTAGTAGTTCTAAGA	ATGCAGCATCATCAGGATTCG	1.5	14G5G0	21M	5272	87	87	1	0	0.000949	0.000949	10	c	29254007-29254027	29254016	454	454	1	unknown function
>gma-miR172h-3p	Glyma.10G116600.Wm82.a2.v1	5261-5281	TACGTCGTAGTAGTTCTAAGA	ATGCAGCATCATCAGGATTCG	1.5	14G5G0	21M	5272	87	87	1	0	0.000949	0.000949	10	c	29254007-29254027	29254016	454	454	1	unknown function
>gma-miR172i-3p	Glyma.10G116600.Wm82.a2.v1	5261-5281	TACGTCGTAGTAGTTCTAAGG	ATGCAGCATCATCAGGATTCG	1.5	14G5G0	21M	5272	87	87	1	0	0.000949	0.000949	10	c	29254007-29254027	29254016	454	454	1	unknown function
>gma-miR172l	Glyma.10G116600.Wm82.a2.v1	5261-5281	TACGTCGTAGTAGTTCTAAGG	ATGCAGCATCATCAGGATTCG	1.5	14G5G0	21M	5272	87	87	1	0	0.000949	0.000949	10	c	29254007-29254027	29254016	454	454	1	unknown function
>gma-miR172a	Glyma.13G329700.Wm82.a2.v1	3978-3998	TACGTCGTAGTAGTTCTAAGA	CTGCAGCATCATCAGGATTCT	1.5	0C13G6	21M	3989	1108	1112	0.996402878	0	0.000949	0.000952426	13	c	42422798-42422818	42422807	4649	4662	1	unknown function
>gma-miR172b-3p	Glyma.13G329700.Wm82.a2.v1	3978-3998	TACGTCGTAGTAGTTCTAAGA	CTGCAGCATCATCAGGATTCT	1.5	0C13G6	21M	3989	1108	1112	0.996402878	0	0.000949	0.000952426	13	c	42422798-42422818	42422807	4649	4662	1	unknown function
>gma-miR172h-3p	Glyma.13G329700.Wm82.a2.v1	3978-3998	TACGTCGTAGTAGTTCTAAGA	CTGCAGCATCATCAGGATTCT	1.5	0C13G6	21M	3989	1108	1112	0.996402878	0	0.000949	0.000952426	13	c	42422798-42422818	42422807	4649	4662	1	unknown function
>gma-miR172a	Glyma.15G044400.Wm82.a2.v1	4450-4470	TACGTCGTAGTAGTTCTAAGA	CTGCAGCATCATCAGGATTCT	1.5	0C13G6	21M	4461	1108	1119	0.990169794	0	0.000949	0.000958421	15	w	3532268-3532288	3532279	4655	4707	0.99	unknown function
>gma-miR172b-3p	Glyma.15G044400.Wm82.a2.v1	4450-4470	TACGTCGTAGTAGTTCTAAGA	CTGCAGCATCATCAGGATTCT	1.5	0C13G6	21M	4461	1108	1119	0.990169794	0	0.000949	0.000958421	15	w	3532268-3532288	3532279	4655	4707	0.99	unknown function
>gma-miR172h-3p	Glyma.15G044400.Wm82.a2.v1	4450-4470	TACGTCGTAGTAGTTCTAAGA	CTGCAGCATCATCAGGATTCT	1.5	0C13G6	21M	4461	1108	1119	0.990169794	0	0.000949	0.000958421	15	w	3532268-3532288	3532279	4655	4707	0.99	unknown function
>gma-miR172a	Glyma.U022100.Wm82.a2.v1	3786-3806	TACGTCGTAGTAGTTCTAAGA	CTGCAGCATCATCAGGATTCT	1.5	0C13G6	21M	3797	1108	1121	0.988403211	0	0.000949	0.000960134	21	c	3551344-3551364	3551353	4655	4711	0.99	unknown function
>gma-miR172b-3p	Glyma.U022100.Wm82.a2.v1	3786-3806	TACGTCGTAGTAGTTCTAAGA	CTGCAGCATCATCAGGATTCT	1.5	0C13G6	21M	3797	1108	1121	0.988403211	0	0.000949	0.000960134	21	c	3551344-3551364	3551353	4655	4711	0.99	unknown function
>gma-miR172h-3p	Glyma.U022100.Wm82.a2.v1	3786-3806	TACGTCGTAGTAGTTCTAAGA	CTGCAGCATCATCAGGATTCT	1.5	0C13G6	21M	3797	1108	1121	0.988403211	0	0.000949	0.000960134	21	c	3551344-3551364	3551353	4655	4711	0.99	unknown function
>gma-miR172a	Glyma.12G073300.Wm82.a2.v1	3821-3841	TACGTCGTAGTAGTTCTAAGA	CTGCAGCATCATCAGGATTCT	1.5	0C13G6	21M	3832	1108	1121	0.988403211	0	0.000949	0.000960134	12	c	5426341-5426361	5426350	4655	4711	0.99	unknown function
>gma-miR172b-3p	Glyma.12G073300.Wm82.a2.v1	3821-3841	TACGTCGTAGTAGTTCTAAGA	CTGCAGCATCATCAGGATTCT	1.5	0C13G6	21M	3832	1108	1121	0.988403211	0	0.000949	0.000960134	12	c	5426341-5426361	5426350	4655	4711	0.99	unknown function
>gma-miR172h-3p	Glyma.12G073300.Wm82.a2.v1	3821-3841	TACGTCGTAGTAGTTCTAAGA	CTGCAGCATCATCAGGATTCT	1.5	0C13G6	21M	3832	1108	1121	0.988403211	0	0.000949	0.000960134	12	c	5426341-5426361	5426350	4655	4711	0.99	unknown function
>gma-miR169a	Glyma.15G173300.Wm82.a2.v1	8753-8773	GGCCGTTCAGTAGGAACCGAC	CAGGCAAATCATCCTTGGCTT	3	1A5A12T0	21M	8764	156	172	0.906976744	0	0.000873	0.000962538	15	c	15894188-15894208	15894197	726	773	0.94	unknown function
>gma-miR169f	Glyma.15G173300.Wm82.a2.v1	8753-8773	GGCCGTTCAGTAGGAACCGAC	CAGGCAAATCATCCTTGGCTT	3	1A5A12T0	21M	8764	156	172	0.906976744	0	0.000873	0.000962538	15	c	15894188-15894208	15894197	726	773	0.94	unknown function
>gma-miR169g	Glyma.15G173300.Wm82.a2.v1	8753-8773	GGCCGTTCAGTAGGAACCGAC	CAGGCAAATCATCCTTGGCTT	3	1A5A12T0	21M	8764	156	172	0.906976744	0	0.000873	0.000962538	15	c	15894188-15894208	15894197	726	773	0.94	unknown function
>gma-miR169m	Glyma.15G173300.Wm82.a2.v1	8753-8773	GGCCGTTCAGTAGGAACCGAC	CAGGCAAATCATCCTTGGCTT	3	1A5A12T0	21M	8764	156	172	0.906976744	0	0.000873	0.000962538	15	c	15894188-15894208	15894197	726	773	0.94	unknown function
>gma-miR169a	Glyma.09G068400.Wm82.a2.v1	3732-3752	GGCCGTTCAGTAGGAACCGAC	CAGGCAAATCATCCTTGGCTT	3	1A5A12T0	21M	3743	156	172	0.906976744	0	0.000873	0.000962538	9	w	6922261-6922281	6922272	726	773	0.94	unknown function
>gma-miR169f	Glyma.09G068400.Wm82.a2.v1	3732-3752	GGCCGTTCAGTAGGAACCGAC	CAGGCAAATCATCCTTGGCTT	3	1A5A12T0	21M	3743	156	172	0.906976744	0	0.000873	0.000962538	9	w	6922261-6922281	6922272	726	773	0.94	unknown function
>gma-miR169g	Glyma.09G068400.Wm82.a2.v1	3732-3752	GGCCGTTCAGTAGGAACCGAC	CAGGCAAATCATCCTTGGCTT	3	1A5A12T0	21M	3743	156	172	0.906976744	0	0.000873	0.000962538	9	w	6922261-6922281	6922272	726	773	0.94	unknown function
>gma-miR169m	Glyma.09G068400.Wm82.a2.v1	3732-3752	GGCCGTTCAGTAGGAACCGAC	CAGGCAAATCATCCTTGGCTT	3	1A5A12T0	21M	3743	156	172	0.906976744	0	0.000873	0.000962538	9	w	6922261-6922281	6922272	726	773	0.94	unknown function
>gma-miR172i-3p	Glyma.01G188400.Wm82.a2.v1	3249-3269	TACGTCGTAGTAGTTCTAAGG	CTGCAGCATCATCAGGATTCC	1.5	0C13G6	21M	3260	261	266	0.981203008	0	0.000949	0.00096718	1	c	52344250-52344270	52344259	1041	1058	0.98	unknown function
>gma-miR172l	Glyma.01G188400.Wm82.a2.v1	3249-3269	TACGTCGTAGTAGTTCTAAGG	CTGCAGCATCATCAGGATTCC	1.5	0C13G6	21M	3260	261	266	0.981203008	0	0.000949	0.00096718	1	c	52344250-52344270	52344259	1041	1058	0.98	unknown function
>gma-miR172i-3p	Glyma.11G053800.Wm82.a2.v1	3220-3240	TACGTCGTAGTAGTTCTAAGG	CTGCAGCATCATCAGGATTCC	1.5	0C13G6	21M	3231	261	266	0.981203008	0	0.000949	0.00096718	11	w	4051674-4051694	4051685	1041	1058	0.98	unknown function
>gma-miR172l	Glyma.11G053800.Wm82.a2.v1	3220-3240	TACGTCGTAGTAGTTCTAAGG	CTGCAGCATCATCAGGATTCC	1.5	0C13G6	21M	3231	261	266	0.981203008	0	0.000949	0.00096718	11	w	4051674-4051694	4051685	1041	1058	0.98	unknown function
>gma-miR1510b-5p	Glyma.02G076700.Wm82.a2.v1	291-312	TCATCAACAAAATGGATAGGGA	AGTTGTTGTTTTACCTATTCCA	2.5	3T14T2A0	22M	303	16	22	0.727272727	0	0.000709	0.000974875	2	w	6675782-6675803	6675794	146	148	0.99	unknown function
>gma-miR167a	Glyma.14G208500.Wm82.a2.v1	7641-7661	ATCTAGTACGACCGTCGAAGT	TAGATCAGGCTGGCAGCTTGT	3	7G11G0T0	21M	7652	430	430	1	0	0.000976	0.000976	14	c	47413488-47413508	47413497	2394	2408	0.99	unknown function
>gma-miR167b	Glyma.14G208500.Wm82.a2.v1	7641-7661	ATCTAGTACGACCGTCGAAGT	TAGATCAGGCTGGCAGCTTGT	3	7G11G0T0	21M	7652	430	430	1	0	0.000976	0.000976	14	c	47413488-47413508	47413497	2394	2408	0.99	unknown function
>gma-miR167d	Glyma.14G208500.Wm82.a2.v1	7641-7661	ATCTAGTACGACCGTCGAAGT	TAGATCAGGCTGGCAGCTTGT	3	7G11G0T0	21M	7652	430	430	1	0	0.000976	0.000976	14	c	47413488-47413508	47413497	2394	2408	0.99	unknown function
>gma-miR159a-3p	Glyma.04G125700.Wm82.a2.v1	3822-3842	ATCTCGAGGGAAGTTAGGTTT	CAGAGCTCCCTTCACTCCAAA	2	0C13C6	21M	3833	13	13	1	0	0.000976	0.000976	4	w	16713333-16713353	16713344	295	306	0.96	unknown function
>gma-miR159b-3p	Glyma.04G125700.Wm82.a2.v1	3822-3842	ACCTCGAGGGAAGTGAGGTTA	CAGAGCTCCCTTCACTCCAAA	3	0C0A18A0	21M	3833	13	13	1	0	0.000976	0.000976	4	w	16713333-16713353	16713344	295	306	0.96	unknown function
>gma-miR159e-3p	Glyma.04G125700.Wm82.a2.v1	3822-3842	ATCTCGAGGGAAGTTAGGTTT	CAGAGCTCCCTTCACTCCAAA	2	0C13C6	21M	3833	13	13	1	0	0.000976	0.000976	4	w	16713333-16713353	16713344	295	306	0.96	unknown function
>gma-miR159f-3p	Glyma.04G125700.Wm82.a2.v1	3822-3842	ACCTCGAGGGAAGTGAGGTTA	CAGAGCTCCCTTCACTCCAAA	3	0C0A18A0	21M	3833	13	13	1	0	0.000976	0.000976	4	w	16713333-16713353	16713344	295	306	0.96	unknown function
>gma-miR167a	Glyma.02G239600.Wm82.a2.v1	10281-10301	ATCTAGTACGACCGTCGAAGT	TAGATCAGGCTGGCAGCTTGT	3	7G11G0T0	21M	10292	194	194	1	0	0.000976	0.000976	2	c	42814192-42814212	42814201	4429	4467	0.99	unknown function
>gma-miR167b	Glyma.02G239600.Wm82.a2.v1	10281-10301	ATCTAGTACGACCGTCGAAGT	TAGATCAGGCTGGCAGCTTGT	3	7G11G0T0	21M	10292	194	194	1	0	0.000976	0.000976	2	c	42814192-42814212	42814201	4429	4467	0.99	unknown function
>gma-miR167d	Glyma.02G239600.Wm82.a2.v1	10281-10301	ATCTAGTACGACCGTCGAAGT	TAGATCAGGCTGGCAGCTTGT	3	7G11G0T0	21M	10292	194	194	1	0	0.000976	0.000976	2	c	42814192-42814212	42814201	4429	4467	0.99	unknown function
>gma-miR159a-3p	Glyma.12G228100.Wm82.a2.v1	1513-1533	ATCTCGAGGGAAGTTAGGTTT	TAGAGCCCCCTTCAAACCAAA	2	6C8A5	21M	1524	54	54	1	0	0.000976	0.000976	12	c	38801456-38801476	38801465	514	525	0.98	unknown function
>gma-miR159e-3p	Glyma.12G228100.Wm82.a2.v1	1513-1533	ATCTCGAGGGAAGTTAGGTTT	TAGAGCCCCCTTCAAACCAAA	2	6C8A5	21M	1524	54	54	1	0	0.000976	0.000976	12	c	38801456-38801476	38801465	514	525	0.98	unknown function
>gma-miR156p	Glyma.11G251500.Wm82.a2.v1	5547-5567	CACGAGGGAAAGAAGACAGTT	GTGCTCTCTCTCTTCTGTCAA	1.5	6T2C11	21M	5558	121	121	1	0	0.000976	0.000976	11	c	34283767-34283787	34283776	1757	1762	1	unknown function
>gma-miR156t	Glyma.11G251500.Wm82.a2.v1	5547-5567	CACGAGGGAAAGAAGACAGTT	GTGCTCTCTCTCTTCTGTCAA	1.5	6T2C11	21M	5558	121	121	1	0	0.000976	0.000976	11	c	34283767-34283787	34283776	1757	1762	1	unknown function
>gma-miR167g	Glyma.11G204200.Wm82.a2.v1	6949-6970	AGTCTAGTACGACCGTCGAAGT	TTAGATCAGGCTGGCAGCTTGT	3.5	1T6G11G0T0	22M	6961	136	140	0.971428571	0	0.000949	0.000976912	11	c	28422892-28422913	28422901	1625	1639	0.99	unknown function
>gma-miR169p	Glyma.03G203000.Wm82.a2.v1	4604-4624	GCCGTTCAGTAGGAACCGAGT	AGGCAACTCATCCTTGGCTTG	3	0A5C12T0G0	21M	4614	20	23	0.869565217	1	0.000851	0.00097865	3	c	41147464-41147484	41147474	59	64	0.92	unknown function
>gma-miR169u	Glyma.03G203000.Wm82.a2.v1	4603-4623	TGCCGTTCAGTAGGAACCGAC	AAGGCAACTCATCCTTGGCTT	3	1A5C12T0	21M	4614	20	23	0.869565217	1	0.000851	0.00097865	3	c	41147465-41147485	41147474	59	64	0.92	unknown function
>gma-miR156c	Glyma.02G177500.Wm82.a2.v1	4728-4748	CACGAGAGATAGAAGACAGTT	GTGCTCTCTCTCTTCTGTCAA	1	9C11	21M	4739	183	207	0.884057971	0	0.000867	0.000980705	2	c	29535822-29535842	29535831	1604	1622	0.99	unknown function
>gma-miR156d	Glyma.02G177500.Wm82.a2.v1	4728-4748	CACGAGAGATAGAAGACAGTT	GTGCTCTCTCTCTTCTGTCAA	1	9C11	21M	4739	183	207	0.884057971	0	0.000867	0.000980705	2	c	29535822-29535842	29535831	1604	1622	0.99	unknown function
>gma-miR156e	Glyma.02G177500.Wm82.a2.v1	4728-4748	CACGAGAGATAGAAGACAGTT	GTGCTCTCTCTCTTCTGTCAA	1	9C11	21M	4739	183	207	0.884057971	0	0.000867	0.000980705	2	c	29535822-29535842	29535831	1604	1622	0.99	unknown function
>gma-miR156i	Glyma.02G177500.Wm82.a2.v1	4728-4748	CACGAGAGATAGAAGACAGTT	GTGCTCTCTCTCTTCTGTCAA	1	9C11	21M	4739	183	207	0.884057971	0	0.000867	0.000980705	2	c	29535822-29535842	29535831	1604	1622	0.99	unknown function
>gma-miR156j	Glyma.02G177500.Wm82.a2.v1	4728-4748	CACGAGAGATAGAAGACAGTT	GTGCTCTCTCTCTTCTGTCAA	1	9C11	21M	4739	183	207	0.884057971	0	0.000867	0.000980705	2	c	29535822-29535842	29535831	1604	1622	0.99	unknown function
>gma-miR156l	Glyma.02G177500.Wm82.a2.v1	4728-4748	CACGAGAGATAGAAGACAGTT	GTGCTCTCTCTCTTCTGTCAA	1	9C11	21M	4739	183	207	0.884057971	0	0.000867	0.000980705	2	c	29535822-29535842	29535831	1604	1622	0.99	unknown function
>gma-miR156m	Glyma.02G177500.Wm82.a2.v1	4728-4748	CACGAGAGATAGAAGACAGTT	GTGCTCTCTCTCTTCTGTCAA	1	9C11	21M	4739	183	207	0.884057971	0	0.000867	0.000980705	2	c	29535822-29535842	29535831	1604	1622	0.99	unknown function
>gma-miR172a	Glyma.17G170300.Wm82.a2.v1	3590-3610	TACGTCGTAGTAGTTCTAAGA	CTGCAGCATCATCAAGTTTCC	3	0C15T3C0	21M	3601	57	59	0.966101695	0	0.000949	0.000982298	17	w	15978773-15978793	15978784	297	300	0.99	unknown function
>gma-miR172b-3p	Glyma.17G170300.Wm82.a2.v1	3590-3610	TACGTCGTAGTAGTTCTAAGA	CTGCAGCATCATCAAGTTTCC	3	0C15T3C0	21M	3601	57	59	0.966101695	0	0.000949	0.000982298	17	w	15978773-15978793	15978784	297	300	0.99	unknown function
>gma-miR172h-3p	Glyma.17G170300.Wm82.a2.v1	3590-3610	TACGTCGTAGTAGTTCTAAGA	CTGCAGCATCATCAAGTTTCC	3	0C15T3C0	21M	3601	57	59	0.966101695	0	0.000949	0.000982298	17	w	15978773-15978793	15978784	297	300	0.99	unknown function
>gma-miR397a	Glyma.12G121700.Wm82.a2.v1	2390-2410	GTAGTTGCGACGTGAGTTACT	CATCAATGCTGCACTCAATGA	0.5	0	21M	2399	13	18	0.722222222	0	0.000712	0.000985846	12	c	13093250-13093270	13093261	64	89	0.72	unknown function
>gma-miR397b-5p	Glyma.12G121700.Wm82.a2.v1	2390-2410	GTAGTTGCGACGTGAGTTACT	CATCAATGCTGCACTCAATGA	0.5	0	21M	2399	13	18	0.722222222	0	0.000712	0.000985846	12	c	13093250-13093270	13093261	64	89	0.72	unknown function
>gma-miR172c	Glyma.05G091200.Wm82.a2.v1	3449-3469	GACGTCGTAGTAGTTCTAAGG	CTGCAGCATCATCAAGTTTCC	1	16T4	21M	3460	85	85	1	0	0.000987	0.000987	5	w	21950477-21950497	21950488	112	114	0.98	unknown function
>gma-miR164a	Glyma.12G161700.Wm82.a2.v1	2127-2147	ACGTGCACGGGACGAAGAGGT	AGCACGTGTCCTGTTTCTCCA	2	0A7T4T7	21M	2138	147	147	1	0	0.000987	0.000987	12	w	30309288-30309308	30309299	214	215	1	unknown function
>gma-miR164e	Glyma.12G161700.Wm82.a2.v1	2127-2147	ACGTGCACGGGACGAAGAGGT	AGCACGTGTCCTGTTTCTCCA	2	0A7T4T7	21M	2138	147	147	1	0	0.000987	0.000987	12	w	30309288-30309308	30309299	214	215	1	unknown function
>gma-miR164f	Glyma.12G161700.Wm82.a2.v1	2127-2147	ACGTGCACGGGACGAAGAGGT	AGCACGTGTCCTGTTTCTCCA	2	0A7T4T7	21M	2138	147	147	1	0	0.000987	0.000987	12	w	30309288-30309308	30309299	214	215	1	unknown function
>gma-miR164g	Glyma.12G161700.Wm82.a2.v1	2127-2147	ACGTGCACGGGACGAAGAGGT	AGCACGTGTCCTGTTTCTCCA	2	0A7T4T7	21M	2138	147	147	1	0	0.000987	0.000987	12	w	30309288-30309308	30309299	214	215	1	unknown function
>gma-miR164h	Glyma.12G161700.Wm82.a2.v1	2127-2147	ACGTGCACGGGACGAAGAGGT	AGCACGTGTCCTGTTTCTCCA	2	0A7T4T7	21M	2138	147	147	1	0	0.000987	0.000987	12	w	30309288-30309308	30309299	214	215	1	unknown function
>gma-miR164i	Glyma.12G161700.Wm82.a2.v1	2127-2147	ACGTGCACGGGACGAAGAGGT	AGCACGTGTCCTGTTTCTCCA	2	0A7T4T7	21M	2138	147	147	1	0	0.000987	0.000987	12	w	30309288-30309308	30309299	214	215	1	unknown function
>gma-miR164j	Glyma.12G161700.Wm82.a2.v1	2127-2147	ACGTGCACGGGACGAAGAGGT	AGCACGTGTCCTGTTTCTCCA	2	0A7T4T7	21M	2138	147	147	1	0	0.000987	0.000987	12	w	30309288-30309308	30309299	214	215	1	unknown function
>gma-miR164k	Glyma.12G161700.Wm82.a2.v1	2127-2147	ACGTGCACGGGACGAAGAGGT	AGCACGTGTCCTGTTTCTCCA	2	0A7T4T7	21M	2138	147	147	1	0	0.000987	0.000987	12	w	30309288-30309308	30309299	214	215	1	unknown function
>gma-miR1514b-5p	Glyma.16G016600.Wm82.a2.v1	2010-2030	TTACAGATAAAATTTTTACTT	AATGCCTATTTTAGAAATGAA	1.5	4C8G7	21M	2021	2	2	1	1	0.000992	0.000992	16	w	1452718-1452738	1452729	85	85	1	unknown function
>gma-miR167g	Glyma.18G046800.Wm82.a2.v1	6643-6664	AGTCTAGTACGACCGTCGAAGT	TTAGATCAGGCTGGCAGCTTGT	3.5	1T6G11G0T0	22M	6655	100	105	0.952380952	0	0.000949	0.00099645	18	w	4095993-4096014	4096005	938	949	0.99	unknown function
>gma-miR396a-5p	Glyma.02G178700.Wm82.a2.v1	270-290	GTCAAGTTCTTTCGACACCTT	CAGACCAAGAAAGCTGTGGAG	2.5	3A0C15G0	21M	281	23	23	1	0	0.000997	0.000997	2	c	30231782-30231802	30231791	135	135	1	unknown function
>gma-miR396i-5p	Glyma.02G178700.Wm82.a2.v1	270-290	GTCAAGTTCTTTCGACACCTT	CAGACCAAGAAAGCTGTGGAG	2.5	3A0C15G0	21M	281	23	23	1	0	0.000997	0.000997	2	c	30231782-30231802	30231791	135	135	1	unknown function
>gma-miR396a-5p	Glyma.09G112600.Wm82.a2.v1	273-293	GTCAAGTTCTTTCGACACCTT	CAGACCAAGAAAGCTGTGGAG	2.5	3A0C15G0	21M	284	23	23	1	0	0.000997	0.000997	9	w	22377246-22377266	22377257	135	135	1	unknown function
>gma-miR396i-5p	Glyma.09G112600.Wm82.a2.v1	273-293	GTCAAGTTCTTTCGACACCTT	CAGACCAAGAAAGCTGTGGAG	2.5	3A0C15G0	21M	284	23	23	1	0	0.000997	0.000997	9	w	22377246-22377266	22377257	135	135	1	unknown function
>gma-miR171i-3p	Glyma.04G251900.Wm82.a2.v1	576-596	GCACTATAACCGTGCCGAGTT	AGTGATATTGGTTCGGCTCAA	3.5	0A10T0T8	21M	587	3	4	0.75	0	0.000748	0.000997333	4	w	51873328-51873348	51873339	29	30	0.97	unknown function
>gma-miR156k	Glyma.02G177500.Wm82.a2.v1	4728-4748	CACGAGTGAGAGAAGACAGTT	GTGCTCTCTCTCTTCTGTCAA	1	6T14	21M	4738	79	114	0.692982456	0	0.000712	0.001027443	2	c	29535822-29535842	29535832	1602	1622	0.99	unknown function
>gma-miR156n	Glyma.02G177500.Wm82.a2.v1	4728-4748	CACGAGTGAGAGAAGACAGTT	GTGCTCTCTCTCTTCTGTCAA	1	6T14	21M	4738	79	114	0.692982456	0	0.000712	0.001027443	2	c	29535822-29535842	29535832	1602	1622	0.99	unknown function
>gma-miR156o	Glyma.02G177500.Wm82.a2.v1	4728-4748	CACGAGTGAGAGAAGACAGTT	GTGCTCTCTCTCTTCTGTCAA	1	6T14	21M	4738	79	114	0.692982456	0	0.000712	0.001027443	2	c	29535822-29535842	29535832	1602	1622	0.99	unknown function
>gma-miR5042-5p	Glyma.08G303500.Wm82.a2.v1	1297-1318	TTACCCCGACACTAGGTTCTAT	AGTGGGGCTGTGATCCAAGAAG	3	1G18A0G0	22M	1309	2	2	1	1	0.00103	0.00103	8	c	42150406-42150427	42150415	5	5	1	unknown function
>gma-miR5042-5p	Glyma.08G305600.Wm82.a2.v1	1563-1584	TTACCCCGACACTAGGTTCTAT	AGTGGGGCTGTGATCCAAGAAG	3	1G18A0G0	22M	1575	2	2	1	1	0.00103	0.00103	8	w	42375828-42375849	42375840	5	5	1	unknown function
>gma-miR397a	Glyma.18G065100.Wm82.a2.v1	2970-2990	GTAGTTGCGACGTGAGTTACT	CATCAATGCTGCACTCAATGA	0.5	0	21M	2979	4	5	0.8	0	0.000827	0.00103375	18	w	5928600-5928620	5928609	10	22	0.45	unknown function
>gma-miR397b-5p	Glyma.18G065100.Wm82.a2.v1	2970-2990	GTAGTTGCGACGTGAGTTACT	CATCAATGCTGCACTCAATGA	0.5	0	21M	2979	4	5	0.8	0	0.000827	0.00103375	18	w	5928600-5928620	5928609	10	22	0.45	unknown function
>gma-miR156r	Glyma.07G199000.Wm82.a2.v1	1962-1982	TACGAGAGATAGAAGACAGTC	ATGCTCTCTATCTTCTGTCAA	1	20A0	21M	1973	4	5	0.8	0	0.000827	0.00103375	7	w	36761744-36761764	36761755	21	24	0.88	unknown function
>gma-miR156k	Glyma.03G143100.Wm82.a2.v1	3765-3785	CACGAGTGAGAGAAGACAGTT	GTGCTCTCTCTCTTCTGTCAA	1	6T14	21M	3775	30	42	0.714285714	0	0.000748	0.0010472	3	c	35884292-35884312	35884302	730	744	0.98	unknown function
>gma-miR156n	Glyma.03G143100.Wm82.a2.v1	3765-3785	CACGAGTGAGAGAAGACAGTT	GTGCTCTCTCTCTTCTGTCAA	1	6T14	21M	3775	30	42	0.714285714	0	0.000748	0.0010472	3	c	35884292-35884312	35884302	730	744	0.98	unknown function
>gma-miR156o	Glyma.03G143100.Wm82.a2.v1	3765-3785	CACGAGTGAGAGAAGACAGTT	GTGCTCTCTCTCTTCTGTCAA	1	6T14	21M	3775	30	42	0.714285714	0	0.000748	0.0010472	3	c	35884292-35884312	35884302	730	744	0.98	unknown function
>gma-miR156k	Glyma.19G146000.Wm82.a2.v1	4207-4227	CACGAGTGAGAGAAGACAGTT	GTGCTCTCTCTCTTCTGTCAA	1	6T14	21M	4217	30	42	0.714285714	0	0.000748	0.0010472	19	c	40695941-40695961	40695951	730	744	0.98	unknown function
>gma-miR156n	Glyma.19G146000.Wm82.a2.v1	4207-4227	CACGAGTGAGAGAAGACAGTT	GTGCTCTCTCTCTTCTGTCAA	1	6T14	21M	4217	30	42	0.714285714	0	0.000748	0.0010472	19	c	40695941-40695961	40695951	730	744	0.98	unknown function
>gma-miR156o	Glyma.19G146000.Wm82.a2.v1	4207-4227	CACGAGTGAGAGAAGACAGTT	GTGCTCTCTCTCTTCTGTCAA	1	6T14	21M	4217	30	42	0.714285714	0	0.000748	0.0010472	19	c	40695941-40695961	40695951	730	744	0.98	unknown function
>gma-miR156b	Glyma.11G251500.Wm82.a2.v1	5546-5566	ACACGAGAGAGAGAAGACAGT	CGTGCTCTCTCTCTTCTGTCA	1	0C20	21M	5557	89	95	0.936842105	0	0.000987	0.001053539	11	c	34283768-34283788	34283777	1755	1762	1	unknown function
>gma-miR156k	Glyma.11G251500.Wm82.a2.v1	5547-5567	CACGAGTGAGAGAAGACAGTT	GTGCTCTCTCTCTTCTGTCAA	1	6T14	21M	5557	89	95	0.936842105	0	0.000987	0.001053539	11	c	34283767-34283787	34283777	1755	1762	1	unknown function
>gma-miR156n	Glyma.11G251500.Wm82.a2.v1	5547-5567	CACGAGTGAGAGAAGACAGTT	GTGCTCTCTCTCTTCTGTCAA	1	6T14	21M	5557	89	95	0.936842105	0	0.000987	0.001053539	11	c	34283767-34283787	34283777	1755	1762	1	unknown function
>gma-miR156o	Glyma.11G251500.Wm82.a2.v1	5547-5567	CACGAGTGAGAGAAGACAGTT	GTGCTCTCTCTCTTCTGTCAA	1	6T14	21M	5557	89	95	0.936842105	0	0.000987	0.001053539	11	c	34283767-34283787	34283777	1755	1762	1	unknown function
>gma-miR159a-3p	Glyma.06G312900.Wm82.a2.v1	3924-3944	ATCTCGAGGGAAGTTAGGTTT	CAGAGCTCCCTTCACTCCAAA	2	0C13C6	21M	3935	13	13	1	0	0.001068	0.001068	6	c	50146001-50146021	50146010	295	306	0.96	unknown function
>gma-miR159b-3p	Glyma.06G312900.Wm82.a2.v1	3924-3944	ACCTCGAGGGAAGTGAGGTTA	CAGAGCTCCCTTCACTCCAAA	3	0C0A18A0	21M	3935	13	13	1	0	0.001068	0.001068	6	c	50146001-50146021	50146010	295	306	0.96	unknown function
>gma-miR159e-3p	Glyma.06G312900.Wm82.a2.v1	3924-3944	ATCTCGAGGGAAGTTAGGTTT	CAGAGCTCCCTTCACTCCAAA	2	0C13C6	21M	3935	13	13	1	0	0.001068	0.001068	6	c	50146001-50146021	50146010	295	306	0.96	unknown function
>gma-miR159f-3p	Glyma.06G312900.Wm82.a2.v1	3924-3944	ACCTCGAGGGAAGTGAGGTTA	CAGAGCTCCCTTCACTCCAAA	3	0C0A18A0	21M	3935	13	13	1	0	0.001068	0.001068	6	c	50146001-50146021	50146010	295	306	0.96	unknown function
>gma-miR1510b-3p	Glyma.15G232600.Wm82.a2.v1	1581-1601	CCACCTTATCCATTTTGTTGT	GCTAGAATAGGTAAAACAACA	2	1C1A17	21M	1592	15	15	1	0	0.001068	0.001068	15	w	43720584-43720604	43720595	83	84	0.99	unknown function
>gma-miR172c	Glyma.02G087400.Wm82.a2.v1	5014-5034	GACGTCGTAGTAGTTCTAAGG	ATGCAGCATCATCAGGATTCG	2.5	0A13G5G0	21M	5025	87	87	1	0	0.001068	0.001068	2	c	7619381-7619401	7619390	454	454	1	unknown function
>gma-miR1510b-3p	Glyma.15G232400.Wm82.a2.v1	1068-1088	CCACCTTATCCATTTTGTTGT	GATGGAACAGGTAAAACAACA	2	1A5C13	21M	1079	7	7	1	0	0.001068	0.001068	15	c	43700498-43700518	43700507	325	325	1	unknown function
>gma-miR1510b-3p	Glyma.12G163000.Wm82.a2.v1	743-763	CCACCTTATCCATTTTGTTGT	GGTGGAATAGGAAAAACAACT	2	11A8T0	21M	754	43	43	1	0	0.001068	0.001068	12	c	31232294-31232314	31232303	229	299	0.77	unknown function
>gma-miR172c	Glyma.10G116600.Wm82.a2.v1	5261-5281	GACGTCGTAGTAGTTCTAAGG	ATGCAGCATCATCAGGATTCG	2.5	0A13G5G0	21M	5272	87	87	1	0	0.001068	0.001068	10	c	29254007-29254027	29254016	454	454	1	unknown function
>gma-miR169p	Glyma.13G107900.Wm82.a2.v1	4471-4491	GCCGTTCAGTAGGAACCGAGT	TGGCAAATCATCCTTGGCTTA	2	0T5A12T1	21M	4481	108	117	0.923076923	0	0.000987	0.00106925	13	c	22225566-22225586	22225576	322	358	0.9	unknown function
>gma-miR171k-3p	Glyma.06G110800.Wm82.a2.v1	369-389	TCACTATAACCGCGCCGAGTT	AGTGATATTGGTTCGGCTCAA	2.5	11T0T8	21M	379	3	3	1	0	0.001073	0.001073	6	c	8956908-8956928	8956918	38	38	1	unknown function
>gma-miR171k-3p	Glyma.04G251900.Wm82.a2.v1	576-596	TCACTATAACCGCGCCGAGTT	AGTGATATTGGTTCGGCTCAA	2.5	11T0T8	21M	586	3	3	1	0	0.001073	0.001073	4	w	51873328-51873348	51873338	29	30	0.97	unknown function
>gma-miR156c	Glyma.18G005600.Wm82.a2.v1	3721-3741	CACGAGAGATAGAAGACAGTT	GTGCTCTCTCTCTTCTGTCAA	1	9C11	21M	3731	25	27	0.925925926	0	0.000997	0.00107676	18	w	431194-431214	431204	713	723	0.99	unknown function
>gma-miR156d	Glyma.18G005600.Wm82.a2.v1	3721-3741	CACGAGAGATAGAAGACAGTT	GTGCTCTCTCTCTTCTGTCAA	1	9C11	21M	3731	25	27	0.925925926	0	0.000997	0.00107676	18	w	431194-431214	431204	713	723	0.99	unknown function
>gma-miR156e	Glyma.18G005600.Wm82.a2.v1	3721-3741	CACGAGAGATAGAAGACAGTT	GTGCTCTCTCTCTTCTGTCAA	1	9C11	21M	3731	25	27	0.925925926	0	0.000997	0.00107676	18	w	431194-431214	431204	713	723	0.99	unknown function
>gma-miR156i	Glyma.18G005600.Wm82.a2.v1	3721-3741	CACGAGAGATAGAAGACAGTT	GTGCTCTCTCTCTTCTGTCAA	1	9C11	21M	3731	25	27	0.925925926	0	0.000997	0.00107676	18	w	431194-431214	431204	713	723	0.99	unknown function
>gma-miR156j	Glyma.18G005600.Wm82.a2.v1	3721-3741	CACGAGAGATAGAAGACAGTT	GTGCTCTCTCTCTTCTGTCAA	1	9C11	21M	3731	25	27	0.925925926	0	0.000997	0.00107676	18	w	431194-431214	431204	713	723	0.99	unknown function
>gma-miR156l	Glyma.18G005600.Wm82.a2.v1	3721-3741	CACGAGAGATAGAAGACAGTT	GTGCTCTCTCTCTTCTGTCAA	1	9C11	21M	3731	25	27	0.925925926	0	0.000997	0.00107676	18	w	431194-431214	431204	713	723	0.99	unknown function
>gma-miR156m	Glyma.18G005600.Wm82.a2.v1	3721-3741	CACGAGAGATAGAAGACAGTT	GTGCTCTCTCTCTTCTGTCAA	1	9C11	21M	3731	25	27	0.925925926	0	0.000997	0.00107676	18	w	431194-431214	431204	713	723	0.99	unknown function
>gma-miR167c	Glyma.03G259000.Wm82.a2.v1	6596-6616	GTCTAGTACGACCGTCGAAGT	GAGATCATGCTGGAGGCTTGG	6	0G12A0G4G0G0	21M	6607	59	59	1	0	0.001091	0.001091	3	c	45329441-45329461	45329450	92	135	0.68	unknown function
>gma-miR167j	Glyma.03G259000.Wm82.a2.v1	6596-6616	GTCTAGTACGACCGTCGAAGT	GAGATCATGCTGGAGGCTTGG	6	0G12A0G4G0G0	21M	6607	59	59	1	0	0.001091	0.001091	3	c	45329441-45329461	45329450	92	135	0.68	unknown function
>gma-miR167a	Glyma.11G204200.Wm82.a2.v1	6950-6970	ATCTAGTACGACCGTCGAAGT	TAGATCAGGCTGGCAGCTTGT	3	7G11G0T0	21M	6961	136	140	0.971428571	0	0.001068	0.001099412	11	c	28422892-28422912	28422901	1625	1639	0.99	unknown function
>gma-miR167b	Glyma.11G204200.Wm82.a2.v1	6950-6970	ATCTAGTACGACCGTCGAAGT	TAGATCAGGCTGGCAGCTTGT	3	7G11G0T0	21M	6961	136	140	0.971428571	0	0.001068	0.001099412	11	c	28422892-28422912	28422901	1625	1639	0.99	unknown function
>gma-miR167d	Glyma.11G204200.Wm82.a2.v1	6950-6970	ATCTAGTACGACCGTCGAAGT	TAGATCAGGCTGGCAGCTTGT	3	7G11G0T0	21M	6961	136	140	0.971428571	0	0.001068	0.001099412	11	c	28422892-28422912	28422901	1625	1639	0.99	unknown function
>gma-miR156k	Glyma.02G121300.Wm82.a2.v1	5573-5593	CACGAGTGAGAGAAGACAGTT	GTGCTCTCTCTCTTCTGTCAG	1.5	6T13G0	21M	5584	148	167	0.886227545	0	0.000976	0.001101297	2	c	12007695-12007715	12007704	2011	2038	0.99	unknown function
>gma-miR156n	Glyma.02G121300.Wm82.a2.v1	5573-5593	CACGAGTGAGAGAAGACAGTT	GTGCTCTCTCTCTTCTGTCAG	1.5	6T13G0	21M	5584	148	167	0.886227545	0	0.000976	0.001101297	2	c	12007695-12007715	12007704	2011	2038	0.99	unknown function
>gma-miR156o	Glyma.02G121300.Wm82.a2.v1	5573-5593	CACGAGTGAGAGAAGACAGTT	GTGCTCTCTCTCTTCTGTCAG	1.5	6T13G0	21M	5584	148	167	0.886227545	0	0.000976	0.001101297	2	c	12007695-12007715	12007704	2011	2038	0.99	unknown function
>gma-miR156k	Glyma.01G063700.Wm82.a2.v1	5017-5037	CACGAGTGAGAGAAGACAGTT	GTGCTCTCTCTCTTCTGTCAG	1.5	6T13G0	21M	5028	148	167	0.886227545	0	0.000976	0.001101297	1	c	9100309-9100329	9100318	2011	2038	0.99	unknown function
>gma-miR156n	Glyma.01G063700.Wm82.a2.v1	5017-5037	CACGAGTGAGAGAAGACAGTT	GTGCTCTCTCTCTTCTGTCAG	1.5	6T13G0	21M	5028	148	167	0.886227545	0	0.000976	0.001101297	1	c	9100309-9100329	9100318	2011	2038	0.99	unknown function
>gma-miR156o	Glyma.01G063700.Wm82.a2.v1	5017-5037	CACGAGTGAGAGAAGACAGTT	GTGCTCTCTCTCTTCTGTCAG	1.5	6T13G0	21M	5028	148	167	0.886227545	0	0.000976	0.001101297	1	c	9100309-9100329	9100318	2011	2038	0.99	unknown function
>gma-miR156p	Glyma.02G177500.Wm82.a2.v1	4728-4748	CACGAGGGAAAGAAGACAGTT	GTGCTCTCTCTCTTCTGTCAA	1.5	6T2C11	21M	4739	183	207	0.884057971	0	0.000976	0.001104	2	c	29535822-29535842	29535831	1604	1622	0.99	unknown function
>gma-miR156t	Glyma.02G177500.Wm82.a2.v1	4728-4748	CACGAGGGAAAGAAGACAGTT	GTGCTCTCTCTCTTCTGTCAA	1.5	6T2C11	21M	4739	183	207	0.884057971	0	0.000976	0.001104	2	c	29535822-29535842	29535831	1604	1622	0.99	unknown function
>gma-miR159a-3p	Glyma.13G271900.Wm82.a2.v1	1416-1436	ATCTCGAGGGAAGTTAGGTTT	TAGAGCCCCCTTCAAACCAAA	2	6C8A5	21M	1427	125	131	0.954198473	0	0.001068	0.001119264	13	w	37391967-37391987	37391978	514	525	0.98	unknown function
>gma-miR159e-3p	Glyma.13G271900.Wm82.a2.v1	1416-1436	ATCTCGAGGGAAGTTAGGTTT	TAGAGCCCCCTTCAAACCAAA	2	6C8A5	21M	1427	125	131	0.954198473	0	0.001068	0.001119264	13	w	37391967-37391987	37391978	514	525	0.98	unknown function
>gma-miR167a	Glyma.18G046800.Wm82.a2.v1	6644-6664	ATCTAGTACGACCGTCGAAGT	TAGATCAGGCTGGCAGCTTGT	3	7G11G0T0	21M	6655	100	105	0.952380952	0	0.001068	0.0011214	18	w	4095994-4096014	4096005	938	949	0.99	unknown function
>gma-miR167b	Glyma.18G046800.Wm82.a2.v1	6644-6664	ATCTAGTACGACCGTCGAAGT	TAGATCAGGCTGGCAGCTTGT	3	7G11G0T0	21M	6655	100	105	0.952380952	0	0.001068	0.0011214	18	w	4095994-4096014	4096005	938	949	0.99	unknown function
>gma-miR167d	Glyma.18G046800.Wm82.a2.v1	6644-6664	ATCTAGTACGACCGTCGAAGT	TAGATCAGGCTGGCAGCTTGT	3	7G11G0T0	21M	6655	100	105	0.952380952	0	0.001068	0.0011214	18	w	4095994-4096014	4096005	938	949	0.99	unknown function
>gma-miR1509b	Glyma.17G123000.Wm82.a2.v1	450-470	TTGGCACTAAAGGAACTAATT	AGCCGTG-TTTCCTTGGTTAA	2.5	0G14G4	7M1I13M	460	3	3	1	0	0.001122	0.001122	17	w	9813137-9813157	9813147	17	17	1	unknown function
>gma-miR156c	Glyma.03G143100.Wm82.a2.v1	3765-3785	CACGAGAGATAGAAGACAGTT	GTGCTCTCTCTCTTCTGTCAA	1	9C11	21M	3776	185	185	1	0	0.001134	0.001134	3	c	35884292-35884312	35884301	734	744	0.99	unknown function
>gma-miR156d	Glyma.03G143100.Wm82.a2.v1	3765-3785	CACGAGAGATAGAAGACAGTT	GTGCTCTCTCTCTTCTGTCAA	1	9C11	21M	3776	185	185	1	0	0.001134	0.001134	3	c	35884292-35884312	35884301	734	744	0.99	unknown function
>gma-miR156e	Glyma.03G143100.Wm82.a2.v1	3765-3785	CACGAGAGATAGAAGACAGTT	GTGCTCTCTCTCTTCTGTCAA	1	9C11	21M	3776	185	185	1	0	0.001134	0.001134	3	c	35884292-35884312	35884301	734	744	0.99	unknown function
>gma-miR156i	Glyma.03G143100.Wm82.a2.v1	3765-3785	CACGAGAGATAGAAGACAGTT	GTGCTCTCTCTCTTCTGTCAA	1	9C11	21M	3776	185	185	1	0	0.001134	0.001134	3	c	35884292-35884312	35884301	734	744	0.99	unknown function
>gma-miR156j	Glyma.03G143100.Wm82.a2.v1	3765-3785	CACGAGAGATAGAAGACAGTT	GTGCTCTCTCTCTTCTGTCAA	1	9C11	21M	3776	185	185	1	0	0.001134	0.001134	3	c	35884292-35884312	35884301	734	744	0.99	unknown function
>gma-miR156l	Glyma.03G143100.Wm82.a2.v1	3765-3785	CACGAGAGATAGAAGACAGTT	GTGCTCTCTCTCTTCTGTCAA	1	9C11	21M	3776	185	185	1	0	0.001134	0.001134	3	c	35884292-35884312	35884301	734	744	0.99	unknown function
>gma-miR156m	Glyma.03G143100.Wm82.a2.v1	3765-3785	CACGAGAGATAGAAGACAGTT	GTGCTCTCTCTCTTCTGTCAA	1	9C11	21M	3776	185	185	1	0	0.001134	0.001134	3	c	35884292-35884312	35884301	734	744	0.99	unknown function
>gma-miR156c	Glyma.19G146000.Wm82.a2.v1	4207-4227	CACGAGAGATAGAAGACAGTT	GTGCTCTCTCTCTTCTGTCAA	1	9C11	21M	4218	185	185	1	0	0.001134	0.001134	19	c	40695941-40695961	40695950	734	744	0.99	unknown function
>gma-miR156d	Glyma.19G146000.Wm82.a2.v1	4207-4227	CACGAGAGATAGAAGACAGTT	GTGCTCTCTCTCTTCTGTCAA	1	9C11	21M	4218	185	185	1	0	0.001134	0.001134	19	c	40695941-40695961	40695950	734	744	0.99	unknown function
>gma-miR156e	Glyma.19G146000.Wm82.a2.v1	4207-4227	CACGAGAGATAGAAGACAGTT	GTGCTCTCTCTCTTCTGTCAA	1	9C11	21M	4218	185	185	1	0	0.001134	0.001134	19	c	40695941-40695961	40695950	734	744	0.99	unknown function
>gma-miR156i	Glyma.19G146000.Wm82.a2.v1	4207-4227	CACGAGAGATAGAAGACAGTT	GTGCTCTCTCTCTTCTGTCAA	1	9C11	21M	4218	185	185	1	0	0.001134	0.001134	19	c	40695941-40695961	40695950	734	744	0.99	unknown function
>gma-miR156j	Glyma.19G146000.Wm82.a2.v1	4207-4227	CACGAGAGATAGAAGACAGTT	GTGCTCTCTCTCTTCTGTCAA	1	9C11	21M	4218	185	185	1	0	0.001134	0.001134	19	c	40695941-40695961	40695950	734	744	0.99	unknown function
>gma-miR156l	Glyma.19G146000.Wm82.a2.v1	4207-4227	CACGAGAGATAGAAGACAGTT	GTGCTCTCTCTCTTCTGTCAA	1	9C11	21M	4218	185	185	1	0	0.001134	0.001134	19	c	40695941-40695961	40695950	734	744	0.99	unknown function
>gma-miR156m	Glyma.19G146000.Wm82.a2.v1	4207-4227	CACGAGAGATAGAAGACAGTT	GTGCTCTCTCTCTTCTGTCAA	1	9C11	21M	4218	185	185	1	0	0.001134	0.001134	19	c	40695941-40695961	40695950	734	744	0.99	unknown function
>gma-miR169s	Glyma.03G203000.Wm82.a2.v1	4603-4623	GGCCGTTCAGTAGGAACCGAA	AAGGCAACTCATCCTTGGCTT	3	0A0A5C13	21M	4614	20	23	0.869565217	1	0.000992	0.0011408	3	c	41147465-41147485	41147474	59	64	0.92	unknown function
>gma-miR156c	Glyma.18G005600.Wm82.a2.v1	3721-3741	CACGAGAGATAGAAGACAGTT	GTGCTCTCTCTCTTCTGTCAA	1	9C11	21M	3732	335	338	0.99112426	0	0.001134	0.001144155	18	w	431194-431214	431205	716	723	0.99	unknown function
>gma-miR156d	Glyma.18G005600.Wm82.a2.v1	3721-3741	CACGAGAGATAGAAGACAGTT	GTGCTCTCTCTCTTCTGTCAA	1	9C11	21M	3732	335	338	0.99112426	0	0.001134	0.001144155	18	w	431194-431214	431205	716	723	0.99	unknown function
>gma-miR156e	Glyma.18G005600.Wm82.a2.v1	3721-3741	CACGAGAGATAGAAGACAGTT	GTGCTCTCTCTCTTCTGTCAA	1	9C11	21M	3732	335	338	0.99112426	0	0.001134	0.001144155	18	w	431194-431214	431205	716	723	0.99	unknown function
>gma-miR156i	Glyma.18G005600.Wm82.a2.v1	3721-3741	CACGAGAGATAGAAGACAGTT	GTGCTCTCTCTCTTCTGTCAA	1	9C11	21M	3732	335	338	0.99112426	0	0.001134	0.001144155	18	w	431194-431214	431205	716	723	0.99	unknown function
>gma-miR156j	Glyma.18G005600.Wm82.a2.v1	3721-3741	CACGAGAGATAGAAGACAGTT	GTGCTCTCTCTCTTCTGTCAA	1	9C11	21M	3732	335	338	0.99112426	0	0.001134	0.001144155	18	w	431194-431214	431205	716	723	0.99	unknown function
>gma-miR156l	Glyma.18G005600.Wm82.a2.v1	3721-3741	CACGAGAGATAGAAGACAGTT	GTGCTCTCTCTCTTCTGTCAA	1	9C11	21M	3732	335	338	0.99112426	0	0.001134	0.001144155	18	w	431194-431214	431205	716	723	0.99	unknown function
>gma-miR156m	Glyma.18G005600.Wm82.a2.v1	3721-3741	CACGAGAGATAGAAGACAGTT	GTGCTCTCTCTCTTCTGTCAA	1	9C11	21M	3732	335	338	0.99112426	0	0.001134	0.001144155	18	w	431194-431214	431205	716	723	0.99	unknown function
>gma-miR1514b-5p	Glyma.07G048100.Wm82.a2.v1	1773-1793	TTACAGATAAAATTTTTACTT	AATGCCTATTTTAGAAATGAA	1.5	4C8G7	21M	1784	33	33	1	0	0.001152	0.001152	7	w	4043865-4043885	4043876	35	35	1	unknown function
>gma-miR172i-3p	Glyma.05G091200.Wm82.a2.v1	3449-3469	TACGTCGTAGTAGTTCTAAGG	CTGCAGCATCATCAAGTTTCC	2	0C15T4	21M	3460	85	85	1	0	0.001152	0.001152	5	w	21950477-21950497	21950488	112	114	0.98	unknown function
>gma-miR172l	Glyma.05G091200.Wm82.a2.v1	3449-3469	TACGTCGTAGTAGTTCTAAGG	CTGCAGCATCATCAAGTTTCC	2	0C15T4	21M	3460	85	85	1	0	0.001152	0.001152	5	w	21950477-21950497	21950488	112	114	0.98	unknown function
>gma-miR395a	Glyma.06G106200.Wm82.a2.v1	240-260	CTCAAGGGGGTTTGTGAAGTC	GAGTTCAACCAAACACTTCAA	3	6A0A12A0	21M	250	18	18	1	0	0.001152	0.001152	6	w	8514291-8514311	8514301	20	20	1	unknown function
>gma-miR395b	Glyma.06G106200.Wm82.a2.v1	240-260	CTCAAGGGGGTTTGTGAAGTC	GAGTTCAACCAAACACTTCAA	3	6A0A12A0	21M	250	18	18	1	0	0.001152	0.001152	6	w	8514291-8514311	8514301	20	20	1	unknown function
>gma-miR395c	Glyma.06G106200.Wm82.a2.v1	240-260	CTCAAGGGGGTTTGTGAAGTC	GAGTTCAACCAAACACTTCAA	3	6A0A12A0	21M	250	18	18	1	0	0.001152	0.001152	6	w	8514291-8514311	8514301	20	20	1	unknown function
>gma-miR156ab	Glyma.13G187500.Wm82.a2.v1	3834-3854	GCCTCGAGGGTAGTGAATTTA	TGGAGCTCCCTTCACTCCAAT	3.5	0T9T5C0C3	21M	3845	30	31	0.967741935	0	0.001122	0.0011594	13	w	30132496-30132516	30132507	206	213	0.97	unknown function
>gma-miR156ab	Glyma.15G225300.Wm82.a2.v1	3644-3664	GCCTCGAGGGTAGTGAATTTA	TGGAGCTCCCTTCACTCCAAT	3.5	0T9T5C0C3	21M	3655	30	31	0.967741935	0	0.001122	0.0011594	15	w	41408406-41408426	41408417	206	213	0.97	unknown function
>gma-miR159a-5p	Glyma.09G217500.Wm82.a2.v1	2698-2718	GTTAACCTGAAGTTCCTCGAG	CAATTGGAATAAAAGGGACTC	6	8A1A0A4G0A3	21M	2709	2	4	0.5	1	0.000586	0.001172	9	c	44052565-44052585	44052574	5	6	0.83	unknown function
>gma-miR397a	Glyma.07G146000.Wm82.a2.v1	181-201	GTAGTTGCGACGTGAGTTACT	CATCAATGCTGCACTCAATGA	0.5	0	21M	190	3	5	0.6	0	0.000712	0.001186667	7	w	17486136-17486156	17486145	5	24	0.21	unknown function
>gma-miR397b-5p	Glyma.07G146000.Wm82.a2.v1	181-201	GTAGTTGCGACGTGAGTTACT	CATCAATGCTGCACTCAATGA	0.5	0	21M	190	3	5	0.6	0	0.000712	0.001186667	7	w	17486136-17486156	17486145	5	24	0.21	unknown function
>gma-miR171c-3p	Glyma.01G136300.Wm82.a2.v1	1197-1217	ACACTATAACCGTGCCGAGTT	AGGGATATTGGCGCGGCTCAA	2.5	0A1G9G8	21M	1208	1072	1075	0.997209302	0	0.001193	0.001196339	1	c	46037467-46037487	46037476	35029	35756	0.98	unknown function
>gma-miR171o-3p	Glyma.01G136300.Wm82.a2.v1	1197-1217	ACACTATAACCGTGCCGAGTT	AGGGATATTGGCGCGGCTCAA	2.5	0A1G9G8	21M	1208	1072	1075	0.997209302	0	0.001193	0.001196339	1	c	46037467-46037487	46037476	35029	35756	0.98	unknown function
>gma-miR171q	Glyma.01G136300.Wm82.a2.v1	1197-1217	ACACTATAACCGTGCCGAGTT	AGGGATATTGGCGCGGCTCAA	2.5	0A1G9G8	21M	1208	1072	1075	0.997209302	0	0.001193	0.001196339	1	c	46037467-46037487	46037476	35029	35756	0.98	unknown function
>gma-miR171c-3p	Glyma.03G031800.Wm82.a2.v1	1717-1737	ACACTATAACCGTGCCGAGTT	AGGGATATTGGCGCGGCTCAA	2.5	0A1G9G8	21M	1728	1072	1075	0.997209302	0	0.001193	0.001196339	3	c	3603918-3603938	3603927	35029	35756	0.98	unknown function
>gma-miR171o-3p	Glyma.03G031800.Wm82.a2.v1	1717-1737	ACACTATAACCGTGCCGAGTT	AGGGATATTGGCGCGGCTCAA	2.5	0A1G9G8	21M	1728	1072	1075	0.997209302	0	0.001193	0.001196339	3	c	3603918-3603938	3603927	35029	35756	0.98	unknown function
>gma-miR171q	Glyma.03G031800.Wm82.a2.v1	1717-1737	ACACTATAACCGTGCCGAGTT	AGGGATATTGGCGCGGCTCAA	2.5	0A1G9G8	21M	1728	1072	1075	0.997209302	0	0.001193	0.001196339	3	c	3603918-3603938	3603927	35029	35756	0.98	unknown function
>gma-miR397a	Glyma.01G173600.Wm82.a2.v1	1489-1509	GTAGTTGCGACGTGAGTTACT	CATCAATGCTGCCCTCGATGA	2	6T5C3G4	21M	1498	2	2	1	1	0.001201	0.001201	1	c	51053218-51053238	51053229	10	16	0.62	unknown function
>gma-miR397b-5p	Glyma.01G173600.Wm82.a2.v1	1489-1509	GTAGTTGCGACGTGAGTTACT	CATCAATGCTGCCCTCGATGA	2	6T5C3G4	21M	1498	2	2	1	1	0.001201	0.001201	1	c	51053218-51053238	51053229	10	16	0.62	unknown function
>gma-miR156p	Glyma.19G094000.Wm82.a2.v1	3039-3059	CACGAGGGAAAGAAGACAGTT	GTGCTCTCTATCTTCTGTCAA	1.5	6T2A11	21M	3050	6	6	1	0	0.001208	0.001208	19	c	33201824-33201844	33201833	142	169	0.84	unknown function
>gma-miR156t	Glyma.19G094000.Wm82.a2.v1	3039-3059	CACGAGGGAAAGAAGACAGTT	GTGCTCTCTATCTTCTGTCAA	1.5	6T2A11	21M	3050	6	6	1	0	0.001208	0.001208	19	c	33201824-33201844	33201833	142	169	0.84	unknown function
>gma-miR156p	Glyma.18G005600.Wm82.a2.v1	3721-3741	CACGAGGGAAAGAAGACAGTT	GTGCTCTCTCTCTTCTGTCAA	1.5	6T2C11	21M	3731	25	27	0.925925926	0	0.001122	0.00121176	18	w	431194-431214	431204	713	723	0.99	unknown function
>gma-miR156t	Glyma.18G005600.Wm82.a2.v1	3721-3741	CACGAGGGAAAGAAGACAGTT	GTGCTCTCTCTCTTCTGTCAA	1.5	6T2C11	21M	3731	25	27	0.925925926	0	0.001122	0.00121176	18	w	431194-431214	431204	713	723	0.99	unknown function
>gma-miR169c	Glyma.19G200800.Wm82.a2.v1	4534-4554	AGCCGTTCAGTAGGAACCGAA	TAGGCAACTCATCCTTGGCTC	3	1A5C12C0	21M	4545	48	52	0.923076923	0	0.001122	0.0012155	19	c	45766540-45766560	45766549	326	339	0.96	unknown function
>gma-miR171k-3p	Glyma.06G110800.Wm82.a2.v1	369-389	TCACTATAACCGCGCCGAGTT	AGTGATATTGGTTCGGCTCAA	2.5	11T0T8	21M	380	7	9	0.777777778	0	0.000949	0.001220143	6	c	8956908-8956928	8956917	38	38	1	unknown function
>gma-miR167k	Glyma.10G207600.Wm82.a2.v1	3488-3509	ATTCTAGTCCGACCGTCGAAGT	AAAGAGAAGGCTGGCAGCTTCA	3	0A4G0A15	22M	3500	15	21	0.714285714	0	0.000873	0.0012222	10	w	43933696-43933717	43933708	52	78	0.67	unknown function
>gma-miR156k	Glyma.02G121300.Wm82.a2.v1	5573-5593	CACGAGTGAGAGAAGACAGTT	GTGCTCTCTCTCTTCTGTCAG	1.5	6T13G0	21M	5583	626	723	0.865836791	0	0.001068	0.001233489	2	c	12007695-12007715	12007705	1996	2039	0.98	unknown function
>gma-miR156n	Glyma.02G121300.Wm82.a2.v1	5573-5593	CACGAGTGAGAGAAGACAGTT	GTGCTCTCTCTCTTCTGTCAG	1.5	6T13G0	21M	5583	626	723	0.865836791	0	0.001068	0.001233489	2	c	12007695-12007715	12007705	1996	2039	0.98	unknown function
>gma-miR156o	Glyma.02G121300.Wm82.a2.v1	5573-5593	CACGAGTGAGAGAAGACAGTT	GTGCTCTCTCTCTTCTGTCAG	1.5	6T13G0	21M	5583	626	723	0.865836791	0	0.001068	0.001233489	2	c	12007695-12007715	12007705	1996	2039	0.98	unknown function
>gma-miR156k	Glyma.01G063700.Wm82.a2.v1	5017-5037	CACGAGTGAGAGAAGACAGTT	GTGCTCTCTCTCTTCTGTCAG	1.5	6T13G0	21M	5027	626	723	0.865836791	0	0.001068	0.001233489	1	c	9100309-9100329	9100319	1996	2039	0.98	unknown function
>gma-miR156n	Glyma.01G063700.Wm82.a2.v1	5017-5037	CACGAGTGAGAGAAGACAGTT	GTGCTCTCTCTCTTCTGTCAG	1.5	6T13G0	21M	5027	626	723	0.865836791	0	0.001068	0.001233489	1	c	9100309-9100329	9100319	1996	2039	0.98	unknown function
>gma-miR156o	Glyma.01G063700.Wm82.a2.v1	5017-5037	CACGAGTGAGAGAAGACAGTT	GTGCTCTCTCTCTTCTGTCAG	1.5	6T13G0	21M	5027	626	723	0.865836791	0	0.001068	0.001233489	1	c	9100309-9100329	9100319	1996	2039	0.98	unknown function
>gma-miR396a-5p	Glyma.03G205300.Wm82.a2.v1	1035-1055	GTCAAGTTCTTTCGACACCTT	CAGTTCAAGAGATTTGTGGAA	3	10G1T0T7	21M	1046	48	50	0.96	0	0.001187	0.001236458	3	c	41331439-41331459	41331448	149	157	0.95	unknown function
>gma-miR396i-5p	Glyma.03G205300.Wm82.a2.v1	1035-1055	GTCAAGTTCTTTCGACACCTT	CAGTTCAAGAGATTTGTGGAA	3	10G1T0T7	21M	1046	48	50	0.96	0	0.001187	0.001236458	3	c	41331439-41331459	41331448	149	157	0.95	unknown function
>gma-miR169c	Glyma.15G173300.Wm82.a2.v1	8753-8773	AGCCGTTCAGTAGGAACCGAA	CAGGCAAATCATCCTTGGCTT	3	0C0A5A13	21M	8764	156	172	0.906976744	0	0.001122	0.001237077	15	c	15894188-15894208	15894197	726	773	0.94	unknown function
>gma-miR169n-5p	Glyma.15G173300.Wm82.a2.v1	8753-8773	GGCCGTTTAGTGGGAACCGAC	CAGGCAAATCATCCTTGGCTT	2.5	1A9T8T0	21M	8764	156	172	0.906976744	0	0.001122	0.001237077	15	c	15894188-15894208	15894197	726	773	0.94	unknown function
>gma-miR169c	Glyma.09G068400.Wm82.a2.v1	3732-3752	AGCCGTTCAGTAGGAACCGAA	CAGGCAAATCATCCTTGGCTT	3	0C0A5A13	21M	3743	156	172	0.906976744	0	0.001122	0.001237077	9	w	6922261-6922281	6922272	726	773	0.94	unknown function
>gma-miR169n-5p	Glyma.09G068400.Wm82.a2.v1	3732-3752	GGCCGTTTAGTGGGAACCGAC	CAGGCAAATCATCCTTGGCTT	2.5	1A9T8T0	21M	3743	156	172	0.906976744	0	0.001122	0.001237077	9	w	6922261-6922281	6922272	726	773	0.94	unknown function
>gma-miR393c-5p	Glyma.02G065300.Wm82.a2.v1	2817-2838	CCTAGTTACGCTAGGGAAACCT	GAAACGATGCGATCCCTTTGGA	2.5	1A1A1G16	22M	2829	38	57	0.666666667	0	0.000831	0.0012465	2	c	5812248-5812269	5812257	170	215	0.79	unknown function
>gma-miR393d	Glyma.02G065300.Wm82.a2.v1	2817-2838	CCTAGTTACGCTAGGGAAACCT	GAAACGATGCGATCCCTTTGGA	2.5	1A1A1G16	22M	2829	38	57	0.666666667	0	0.000831	0.0012465	2	c	5812248-5812269	5812257	170	215	0.79	unknown function
>gma-miR393e	Glyma.02G065300.Wm82.a2.v1	2817-2838	CCTAGTTACGCTAGGGAAACCT	GAAACGATGCGATCCCTTTGGA	2.5	1A1A1G16	22M	2829	38	57	0.666666667	0	0.000831	0.0012465	2	c	5812248-5812269	5812257	170	215	0.79	unknown function
>gma-miR393f	Glyma.02G065300.Wm82.a2.v1	2817-2838	CCTAGTTACGCTAGGGAAACCT	GAAACGATGCGATCCCTTTGGA	2.5	1A1A1G16	22M	2829	38	57	0.666666667	0	0.000831	0.0012465	2	c	5812248-5812269	5812257	170	215	0.79	unknown function
>gma-miR393g	Glyma.02G065300.Wm82.a2.v1	2817-2838	CCTAGTTACGCTAGGGAAACCT	GAAACGATGCGATCCCTTTGGA	2.5	1A1A1G16	22M	2829	38	57	0.666666667	0	0.000831	0.0012465	2	c	5812248-5812269	5812257	170	215	0.79	unknown function
>gma-miR156p	Glyma.16G054500.Wm82.a2.v1	3514-3534	CACGAGGGAAAGAAGACAGTT	GTGCTCTCTATCTTCTGTCAA	1.5	6T2A11	21M	3525	22	23	0.956521739	0	0.001208	0.001262909	16	w	5360008-5360028	5360019	399	424	0.94	unknown function
>gma-miR156t	Glyma.16G054500.Wm82.a2.v1	3514-3534	CACGAGGGAAAGAAGACAGTT	GTGCTCTCTATCTTCTGTCAA	1.5	6T2A11	21M	3525	22	23	0.956521739	0	0.001208	0.001262909	16	w	5360008-5360028	5360019	399	424	0.94	unknown function
>gma-miR156ab	Glyma.13G073400.Wm82.a2.v1	11170-11190	GCCTCGAGGGTAGTGAATTTA	TGGAGCTCCCTTCACTCCAAT	3.5	0T9T5C0C3	21M	11181	4	4	1	1	0.001276	0.001276	13	c	17554321-17554341	17554330	10	12	0.83	unknown function
>gma-miR156p	Glyma.03G143100.Wm82.a2.v1	3765-3785	CACGAGGGAAAGAAGACAGTT	GTGCTCTCTCTCTTCTGTCAA	1.5	6T2C11	21M	3776	185	185	1	0	0.001276	0.001276	3	c	35884292-35884312	35884301	734	744	0.99	unknown function
>gma-miR156t	Glyma.03G143100.Wm82.a2.v1	3765-3785	CACGAGGGAAAGAAGACAGTT	GTGCTCTCTCTCTTCTGTCAA	1.5	6T2C11	21M	3776	185	185	1	0	0.001276	0.001276	3	c	35884292-35884312	35884301	734	744	0.99	unknown function
>gma-miR156p	Glyma.19G146000.Wm82.a2.v1	4207-4227	CACGAGGGAAAGAAGACAGTT	GTGCTCTCTCTCTTCTGTCAA	1.5	6T2C11	21M	4218	185	185	1	0	0.001276	0.001276	19	c	40695941-40695961	40695950	734	744	0.99	unknown function
>gma-miR156t	Glyma.19G146000.Wm82.a2.v1	4207-4227	CACGAGGGAAAGAAGACAGTT	GTGCTCTCTCTCTTCTGTCAA	1.5	6T2C11	21M	4218	185	185	1	0	0.001276	0.001276	19	c	40695941-40695961	40695950	734	744	0.99	unknown function
>gma-miR156p	Glyma.18G005600.Wm82.a2.v1	3721-3741	CACGAGGGAAAGAAGACAGTT	GTGCTCTCTCTCTTCTGTCAA	1.5	6T2C11	21M	3732	335	338	0.99112426	0	0.001276	0.001287427	18	w	431194-431214	431205	716	723	0.99	unknown function
>gma-miR156t	Glyma.18G005600.Wm82.a2.v1	3721-3741	CACGAGGGAAAGAAGACAGTT	GTGCTCTCTCTCTTCTGTCAA	1.5	6T2C11	21M	3732	335	338	0.99112426	0	0.001276	0.001287427	18	w	431194-431214	431205	716	723	0.99	unknown function
>gma-miR168a	Glyma.16G217300.Wm82.a2.v1	1974-1994	AAGGGCTGGACGTGGTTCGCT	CACCCGAGCTGCACCAAGCAA	4	0C0A5G11A1	21M	1985	79	86	0.918604651	0	0.001187	0.001292177	16	c	37425971-37425991	37425980	1201	1215	0.99	unknown function
>gma-miR1507a	Glyma.11G151900.Wm82.a2.v1	824-845	AGTCTGCTACATACCTTACTCT	TTGGATGATGTTTGGAATGAAA	3.5	1T0G2T5T8A1	22M	836	20	20	1	0	0.001305	0.001305	11	c	12043273-12043294	12043282	106	106	1	unknown function
>gma-miR1508c	Glyma.09G174600.Wm82.a2.v1	230-250	GTTGACGATAAAGGGAAAGAT	CAACTGCTATATCACTTTCTA	2	10A2A7	21M	241	3	3	1	0	0.001305	0.001305	9	w	39910266-39910286	39910277	101	102	0.99	unknown function
>gma-miR399d	Glyma.15G074200.Wm82.a2.v1	1406-1426	GACCCGTTTAGAGGAAACCGT	TTGGGCAACTCTCCTTTGGCA	1.5	0T7C12	21M	1417	33	33	1	0	0.001316	0.001316	15	c	5676887-5676907	5676896	36	38	0.95	unknown function
>gma-miR399e	Glyma.15G074200.Wm82.a2.v1	1406-1426	GACCCGTTTAGAGGAAACCGT	TTGGGCAACTCTCCTTTGGCA	1.5	0T7C12	21M	1417	33	33	1	0	0.001316	0.001316	15	c	5676887-5676907	5676896	36	38	0.95	unknown function
>gma-miR399f	Glyma.15G074200.Wm82.a2.v1	1406-1426	GACCCGTTTAGAGGAAACCGT	TTGGGCAACTCTCCTTTGGCA	1.5	0T7C12	21M	1417	33	33	1	0	0.001316	0.001316	15	c	5676887-5676907	5676896	36	38	0.95	unknown function
>gma-miR399g	Glyma.15G074200.Wm82.a2.v1	1406-1426	GACCCGTTTAGAGGAAACCGT	TTGGGCAACTCTCCTTTGGCA	1.5	0T7C12	21M	1417	33	33	1	0	0.001316	0.001316	15	c	5676887-5676907	5676896	36	38	0.95	unknown function
>gma-miR172a	Glyma.05G091200.Wm82.a2.v1	3449-3469	TACGTCGTAGTAGTTCTAAGA	CTGCAGCATCATCAAGTTTCC	3	0C15T3C0	21M	3460	85	85	1	0	0.001316	0.001316	5	w	21950477-21950497	21950488	112	114	0.98	unknown function
>gma-miR172b-3p	Glyma.05G091200.Wm82.a2.v1	3449-3469	TACGTCGTAGTAGTTCTAAGA	CTGCAGCATCATCAAGTTTCC	3	0C15T3C0	21M	3460	85	85	1	0	0.001316	0.001316	5	w	21950477-21950497	21950488	112	114	0.98	unknown function
>gma-miR172h-3p	Glyma.05G091200.Wm82.a2.v1	3449-3469	TACGTCGTAGTAGTTCTAAGA	CTGCAGCATCATCAAGTTTCC	3	0C15T3C0	21M	3460	85	85	1	0	0.001316	0.001316	5	w	21950477-21950497	21950488	112	114	0.98	unknown function
>gma-miR169a	Glyma.15G027400.Wm82.a2.v1	3304-3324	GGCCGTTCAGTAGGAACCGAC	TTGGGAAGTCATCCTTGGCTC	3	0T0T2G15C0	21M	3315	21	24	0.875	0	0.001152	0.001316571	15	c	2197120-2197140	2197129	30	30	1	unknown function
>gma-miR169f	Glyma.15G027400.Wm82.a2.v1	3304-3324	GGCCGTTCAGTAGGAACCGAC	TTGGGAAGTCATCCTTGGCTC	3	0T0T2G15C0	21M	3315	21	24	0.875	0	0.001152	0.001316571	15	c	2197120-2197140	2197129	30	30	1	unknown function
>gma-miR169g	Glyma.15G027400.Wm82.a2.v1	3304-3324	GGCCGTTCAGTAGGAACCGAC	TTGGGAAGTCATCCTTGGCTC	3	0T0T2G15C0	21M	3315	21	24	0.875	0	0.001152	0.001316571	15	c	2197120-2197140	2197129	30	30	1	unknown function
>gma-miR169m	Glyma.15G027400.Wm82.a2.v1	3304-3324	GGCCGTTCAGTAGGAACCGAC	TTGGGAAGTCATCCTTGGCTC	3	0T0T2G15C0	21M	3315	21	24	0.875	0	0.001152	0.001316571	15	c	2197120-2197140	2197129	30	30	1	unknown function
>gma-miR169s	Glyma.15G027400.Wm82.a2.v1	3304-3324	GGCCGTTCAGTAGGAACCGAA	TTGGGAAGTCATCCTTGGCTC	3	0T0T2G15C0	21M	3315	21	24	0.875	0	0.001152	0.001316571	15	c	2197120-2197140	2197129	30	30	1	unknown function
>gma-miR168a	Glyma.09G167100.Wm82.a2.v1	1727-1747	AAGGGCTGGACGTGGTTCGCT	CACCCGAGCTGCACCAAGCAA	4	0C0A5G11A1	21M	1738	48	51	0.941176471	0	0.001246	0.001323875	9	c	39119644-39119664	39119653	1202	1221	0.98	unknown function
>gma-miR171k-3p	Glyma.04G251900.Wm82.a2.v1	576-596	TCACTATAACCGCGCCGAGTT	AGTGATATTGGTTCGGCTCAA	2.5	11T0T8	21M	587	3	4	0.75	0	0.000997	0.001329333	4	w	51873328-51873348	51873339	29	30	0.97	unknown function
>gma-miR156ab	Glyma.20G047600.Wm82.a2.v1	4578-4598	GCCTCGAGGGTAGTGAATTTA	TGGAGCTCCCTTCACTCCAAT	3.5	0T9T5C0C3	21M	4589	3	3	1	1	0.001346	0.001346	20	c	8977971-8977991	8977980	46	46	1	unknown function
>gma-miR156c	Glyma.02G121300.Wm82.a2.v1	5573-5593	CACGAGAGATAGAAGACAGTT	GTGCTCTCTCTCTTCTGTCAG	1.5	9C10G0	21M	5584	148	167	0.886227545	0	0.001193	0.001346155	2	c	12007695-12007715	12007704	2011	2038	0.99	unknown function
>gma-miR156d	Glyma.02G121300.Wm82.a2.v1	5573-5593	CACGAGAGATAGAAGACAGTT	GTGCTCTCTCTCTTCTGTCAG	1.5	9C10G0	21M	5584	148	167	0.886227545	0	0.001193	0.001346155	2	c	12007695-12007715	12007704	2011	2038	0.99	unknown function
>gma-miR156e	Glyma.02G121300.Wm82.a2.v1	5573-5593	CACGAGAGATAGAAGACAGTT	GTGCTCTCTCTCTTCTGTCAG	1.5	9C10G0	21M	5584	148	167	0.886227545	0	0.001193	0.001346155	2	c	12007695-12007715	12007704	2011	2038	0.99	unknown function
>gma-miR156i	Glyma.02G121300.Wm82.a2.v1	5573-5593	CACGAGAGATAGAAGACAGTT	GTGCTCTCTCTCTTCTGTCAG	1.5	9C10G0	21M	5584	148	167	0.886227545	0	0.001193	0.001346155	2	c	12007695-12007715	12007704	2011	2038	0.99	unknown function
>gma-miR156j	Glyma.02G121300.Wm82.a2.v1	5573-5593	CACGAGAGATAGAAGACAGTT	GTGCTCTCTCTCTTCTGTCAG	1.5	9C10G0	21M	5584	148	167	0.886227545	0	0.001193	0.001346155	2	c	12007695-12007715	12007704	2011	2038	0.99	unknown function
>gma-miR156l	Glyma.02G121300.Wm82.a2.v1	5573-5593	CACGAGAGATAGAAGACAGTT	GTGCTCTCTCTCTTCTGTCAG	1.5	9C10G0	21M	5584	148	167	0.886227545	0	0.001193	0.001346155	2	c	12007695-12007715	12007704	2011	2038	0.99	unknown function
>gma-miR156m	Glyma.02G121300.Wm82.a2.v1	5573-5593	CACGAGAGATAGAAGACAGTT	GTGCTCTCTCTCTTCTGTCAG	1.5	9C10G0	21M	5584	148	167	0.886227545	0	0.001193	0.001346155	2	c	12007695-12007715	12007704	2011	2038	0.99	unknown function
>gma-miR156r	Glyma.02G121300.Wm82.a2.v1	5573-5593	TACGAGAGATAGAAGACAGTC	GTGCTCTCTCTCTTCTGTCAG	1.5	0G8C11	21M	5584	148	167	0.886227545	0	0.001193	0.001346155	2	c	12007695-12007715	12007704	2011	2038	0.99	unknown function
>gma-miR156c	Glyma.01G063700.Wm82.a2.v1	5017-5037	CACGAGAGATAGAAGACAGTT	GTGCTCTCTCTCTTCTGTCAG	1.5	9C10G0	21M	5028	148	167	0.886227545	0	0.001193	0.001346155	1	c	9100309-9100329	9100318	2011	2038	0.99	unknown function
>gma-miR156d	Glyma.01G063700.Wm82.a2.v1	5017-5037	CACGAGAGATAGAAGACAGTT	GTGCTCTCTCTCTTCTGTCAG	1.5	9C10G0	21M	5028	148	167	0.886227545	0	0.001193	0.001346155	1	c	9100309-9100329	9100318	2011	2038	0.99	unknown function
>gma-miR156e	Glyma.01G063700.Wm82.a2.v1	5017-5037	CACGAGAGATAGAAGACAGTT	GTGCTCTCTCTCTTCTGTCAG	1.5	9C10G0	21M	5028	148	167	0.886227545	0	0.001193	0.001346155	1	c	9100309-9100329	9100318	2011	2038	0.99	unknown function
>gma-miR156i	Glyma.01G063700.Wm82.a2.v1	5017-5037	CACGAGAGATAGAAGACAGTT	GTGCTCTCTCTCTTCTGTCAG	1.5	9C10G0	21M	5028	148	167	0.886227545	0	0.001193	0.001346155	1	c	9100309-9100329	9100318	2011	2038	0.99	unknown function
>gma-miR156j	Glyma.01G063700.Wm82.a2.v1	5017-5037	CACGAGAGATAGAAGACAGTT	GTGCTCTCTCTCTTCTGTCAG	1.5	9C10G0	21M	5028	148	167	0.886227545	0	0.001193	0.001346155	1	c	9100309-9100329	9100318	2011	2038	0.99	unknown function
>gma-miR156l	Glyma.01G063700.Wm82.a2.v1	5017-5037	CACGAGAGATAGAAGACAGTT	GTGCTCTCTCTCTTCTGTCAG	1.5	9C10G0	21M	5028	148	167	0.886227545	0	0.001193	0.001346155	1	c	9100309-9100329	9100318	2011	2038	0.99	unknown function
>gma-miR156m	Glyma.01G063700.Wm82.a2.v1	5017-5037	CACGAGAGATAGAAGACAGTT	GTGCTCTCTCTCTTCTGTCAG	1.5	9C10G0	21M	5028	148	167	0.886227545	0	0.001193	0.001346155	1	c	9100309-9100329	9100318	2011	2038	0.99	unknown function
>gma-miR156r	Glyma.01G063700.Wm82.a2.v1	5017-5037	TACGAGAGATAGAAGACAGTC	GTGCTCTCTCTCTTCTGTCAG	1.5	0G8C11	21M	5028	148	167	0.886227545	0	0.001193	0.001346155	1	c	9100309-9100329	9100318	2011	2038	0.99	unknown function
>gma-miR1507b	Glyma.04G137800.Wm82.a2.v1	1487-1507	GTCTGCTACATACCTTACTCT	TGGATGATGTGTGGAATGAGG	2.5	0	21M	1498	5	6	0.833333333	0	0.001122	0.0013464	4	w	21177359-21177379	21177370	116	122	0.95	unknown function
>gma-miR169a	Glyma.18G071000.Wm82.a2.v1	3540-3560	GGCCGTTCAGTAGGAACCGAC	GCGGCAAATCATTCTTGGCTT	3.5	0G6A4T7T0	21M	3551	102	107	0.953271028	0	0.001305	0.001368971	18	w	6664973-6664993	6664984	361	367	0.98	unknown function
>gma-miR169f	Glyma.18G071000.Wm82.a2.v1	3540-3560	GGCCGTTCAGTAGGAACCGAC	GCGGCAAATCATTCTTGGCTT	3.5	0G6A4T7T0	21M	3551	102	107	0.953271028	0	0.001305	0.001368971	18	w	6664973-6664993	6664984	361	367	0.98	unknown function
>gma-miR169g	Glyma.18G071000.Wm82.a2.v1	3540-3560	GGCCGTTCAGTAGGAACCGAC	GCGGCAAATCATTCTTGGCTT	3.5	0G6A4T7T0	21M	3551	102	107	0.953271028	0	0.001305	0.001368971	18	w	6664973-6664993	6664984	361	367	0.98	unknown function
>gma-miR169m	Glyma.18G071000.Wm82.a2.v1	3540-3560	GGCCGTTCAGTAGGAACCGAC	GCGGCAAATCATTCTTGGCTT	3.5	0G6A4T7T0	21M	3551	102	107	0.953271028	0	0.001305	0.001368971	18	w	6664973-6664993	6664984	361	367	0.98	unknown function
>gma-miR169a	Glyma.08G335900.Wm82.a2.v1	3462-3482	GGCCGTTCAGTAGGAACCGAC	GCGGCAAATCATTCTTGGCTT	3.5	0G6A4T7T0	21M	3473	102	107	0.953271028	0	0.001305	0.001368971	8	w	45300780-45300800	45300791	361	367	0.98	unknown function
>gma-miR169f	Glyma.08G335900.Wm82.a2.v1	3462-3482	GGCCGTTCAGTAGGAACCGAC	GCGGCAAATCATTCTTGGCTT	3.5	0G6A4T7T0	21M	3473	102	107	0.953271028	0	0.001305	0.001368971	8	w	45300780-45300800	45300791	361	367	0.98	unknown function
>gma-miR169g	Glyma.08G335900.Wm82.a2.v1	3462-3482	GGCCGTTCAGTAGGAACCGAC	GCGGCAAATCATTCTTGGCTT	3.5	0G6A4T7T0	21M	3473	102	107	0.953271028	0	0.001305	0.001368971	8	w	45300780-45300800	45300791	361	367	0.98	unknown function
>gma-miR169m	Glyma.08G335900.Wm82.a2.v1	3462-3482	GGCCGTTCAGTAGGAACCGAC	GCGGCAAATCATTCTTGGCTT	3.5	0G6A4T7T0	21M	3473	102	107	0.953271028	0	0.001305	0.001368971	8	w	45300780-45300800	45300791	361	367	0.98	unknown function
>gma-miR156c	Glyma.02G177500.Wm82.a2.v1	4728-4748	CACGAGAGATAGAAGACAGTT	GTGCTCTCTCTCTTCTGTCAA	1	9C11	21M	4738	79	114	0.692982456	0	0.000949	0.001369443	2	c	29535822-29535842	29535832	1602	1622	0.99	unknown function
>gma-miR156d	Glyma.02G177500.Wm82.a2.v1	4728-4748	CACGAGAGATAGAAGACAGTT	GTGCTCTCTCTCTTCTGTCAA	1	9C11	21M	4738	79	114	0.692982456	0	0.000949	0.001369443	2	c	29535822-29535842	29535832	1602	1622	0.99	unknown function
>gma-miR156e	Glyma.02G177500.Wm82.a2.v1	4728-4748	CACGAGAGATAGAAGACAGTT	GTGCTCTCTCTCTTCTGTCAA	1	9C11	21M	4738	79	114	0.692982456	0	0.000949	0.001369443	2	c	29535822-29535842	29535832	1602	1622	0.99	unknown function
>gma-miR156i	Glyma.02G177500.Wm82.a2.v1	4728-4748	CACGAGAGATAGAAGACAGTT	GTGCTCTCTCTCTTCTGTCAA	1	9C11	21M	4738	79	114	0.692982456	0	0.000949	0.001369443	2	c	29535822-29535842	29535832	1602	1622	0.99	unknown function
>gma-miR156j	Glyma.02G177500.Wm82.a2.v1	4728-4748	CACGAGAGATAGAAGACAGTT	GTGCTCTCTCTCTTCTGTCAA	1	9C11	21M	4738	79	114	0.692982456	0	0.000949	0.001369443	2	c	29535822-29535842	29535832	1602	1622	0.99	unknown function
>gma-miR156l	Glyma.02G177500.Wm82.a2.v1	4728-4748	CACGAGAGATAGAAGACAGTT	GTGCTCTCTCTCTTCTGTCAA	1	9C11	21M	4738	79	114	0.692982456	0	0.000949	0.001369443	2	c	29535822-29535842	29535832	1602	1622	0.99	unknown function
>gma-miR156m	Glyma.02G177500.Wm82.a2.v1	4728-4748	CACGAGAGATAGAAGACAGTT	GTGCTCTCTCTCTTCTGTCAA	1	9C11	21M	4738	79	114	0.692982456	0	0.000949	0.001369443	2	c	29535822-29535842	29535832	1602	1622	0.99	unknown function
>gma-miR172h-5p	Glyma.16G166600.Wm82.a2.v1	196-216	ACACTTAGAACTACGACGACG	TGGGGAACTTGGTGCTGCGGC	4	2G1G1A4G6G2	21M	207	64	76	0.842105263	1	0.001154	0.001370375	16	w	32589588-32589608	32589599	359	993	0.36	unknown function
>gma-miR172i-5p	Glyma.16G166600.Wm82.a2.v1	196-216	ACACTTAGAACTACGACGACG	TGGGGAACTTGGTGCTGCGGC	4	2G1G1A4G6G2	21M	207	64	76	0.842105263	1	0.001154	0.001370375	16	w	32589588-32589608	32589599	359	993	0.36	unknown function
>gma-miR172j	Glyma.16G166600.Wm82.a2.v1	196-216	ACACTTAGAACTACGACGACG	TGGGGAACTTGGTGCTGCGGC	4	2G1G1A4G6G2	21M	207	64	76	0.842105263	1	0.001154	0.001370375	16	w	32589588-32589608	32589599	359	993	0.36	unknown function
>gma-miR156c	Glyma.07G199000.Wm82.a2.v1	1962-1982	CACGAGAGATAGAAGACAGTT	ATGCTCTCTATCTTCTGTCAA	1	0A20	21M	1973	4	5	0.8	0	0.001102	0.0013775	7	w	36761744-36761764	36761755	21	24	0.88	unknown function
>gma-miR156d	Glyma.07G199000.Wm82.a2.v1	1962-1982	CACGAGAGATAGAAGACAGTT	ATGCTCTCTATCTTCTGTCAA	1	0A20	21M	1973	4	5	0.8	0	0.001102	0.0013775	7	w	36761744-36761764	36761755	21	24	0.88	unknown function
>gma-miR156e	Glyma.07G199000.Wm82.a2.v1	1962-1982	CACGAGAGATAGAAGACAGTT	ATGCTCTCTATCTTCTGTCAA	1	0A20	21M	1973	4	5	0.8	0	0.001102	0.0013775	7	w	36761744-36761764	36761755	21	24	0.88	unknown function
>gma-miR156i	Glyma.07G199000.Wm82.a2.v1	1962-1982	CACGAGAGATAGAAGACAGTT	ATGCTCTCTATCTTCTGTCAA	1	0A20	21M	1973	4	5	0.8	0	0.001102	0.0013775	7	w	36761744-36761764	36761755	21	24	0.88	unknown function
>gma-miR156j	Glyma.07G199000.Wm82.a2.v1	1962-1982	CACGAGAGATAGAAGACAGTT	ATGCTCTCTATCTTCTGTCAA	1	0A20	21M	1973	4	5	0.8	0	0.001102	0.0013775	7	w	36761744-36761764	36761755	21	24	0.88	unknown function
>gma-miR156l	Glyma.07G199000.Wm82.a2.v1	1962-1982	CACGAGAGATAGAAGACAGTT	ATGCTCTCTATCTTCTGTCAA	1	0A20	21M	1973	4	5	0.8	0	0.001102	0.0013775	7	w	36761744-36761764	36761755	21	24	0.88	unknown function
>gma-miR156m	Glyma.07G199000.Wm82.a2.v1	1962-1982	CACGAGAGATAGAAGACAGTT	ATGCTCTCTATCTTCTGTCAA	1	0A20	21M	1973	4	5	0.8	0	0.001102	0.0013775	7	w	36761744-36761764	36761755	21	24	0.88	unknown function
>gma-miR156c	Glyma.03G143100.Wm82.a2.v1	3765-3785	CACGAGAGATAGAAGACAGTT	GTGCTCTCTCTCTTCTGTCAA	1	9C11	21M	3775	30	42	0.714285714	0	0.000997	0.0013958	3	c	35884292-35884312	35884302	730	744	0.98	unknown function
>gma-miR156d	Glyma.03G143100.Wm82.a2.v1	3765-3785	CACGAGAGATAGAAGACAGTT	GTGCTCTCTCTCTTCTGTCAA	1	9C11	21M	3775	30	42	0.714285714	0	0.000997	0.0013958	3	c	35884292-35884312	35884302	730	744	0.98	unknown function
>gma-miR156e	Glyma.03G143100.Wm82.a2.v1	3765-3785	CACGAGAGATAGAAGACAGTT	GTGCTCTCTCTCTTCTGTCAA	1	9C11	21M	3775	30	42	0.714285714	0	0.000997	0.0013958	3	c	35884292-35884312	35884302	730	744	0.98	unknown function
>gma-miR156i	Glyma.03G143100.Wm82.a2.v1	3765-3785	CACGAGAGATAGAAGACAGTT	GTGCTCTCTCTCTTCTGTCAA	1	9C11	21M	3775	30	42	0.714285714	0	0.000997	0.0013958	3	c	35884292-35884312	35884302	730	744	0.98	unknown function
>gma-miR156j	Glyma.03G143100.Wm82.a2.v1	3765-3785	CACGAGAGATAGAAGACAGTT	GTGCTCTCTCTCTTCTGTCAA	1	9C11	21M	3775	30	42	0.714285714	0	0.000997	0.0013958	3	c	35884292-35884312	35884302	730	744	0.98	unknown function
>gma-miR156l	Glyma.03G143100.Wm82.a2.v1	3765-3785	CACGAGAGATAGAAGACAGTT	GTGCTCTCTCTCTTCTGTCAA	1	9C11	21M	3775	30	42	0.714285714	0	0.000997	0.0013958	3	c	35884292-35884312	35884302	730	744	0.98	unknown function
>gma-miR156m	Glyma.03G143100.Wm82.a2.v1	3765-3785	CACGAGAGATAGAAGACAGTT	GTGCTCTCTCTCTTCTGTCAA	1	9C11	21M	3775	30	42	0.714285714	0	0.000997	0.0013958	3	c	35884292-35884312	35884302	730	744	0.98	unknown function
>gma-miR156c	Glyma.19G146000.Wm82.a2.v1	4207-4227	CACGAGAGATAGAAGACAGTT	GTGCTCTCTCTCTTCTGTCAA	1	9C11	21M	4217	30	42	0.714285714	0	0.000997	0.0013958	19	c	40695941-40695961	40695951	730	744	0.98	unknown function
>gma-miR156d	Glyma.19G146000.Wm82.a2.v1	4207-4227	CACGAGAGATAGAAGACAGTT	GTGCTCTCTCTCTTCTGTCAA	1	9C11	21M	4217	30	42	0.714285714	0	0.000997	0.0013958	19	c	40695941-40695961	40695951	730	744	0.98	unknown function
>gma-miR156e	Glyma.19G146000.Wm82.a2.v1	4207-4227	CACGAGAGATAGAAGACAGTT	GTGCTCTCTCTCTTCTGTCAA	1	9C11	21M	4217	30	42	0.714285714	0	0.000997	0.0013958	19	c	40695941-40695961	40695951	730	744	0.98	unknown function
>gma-miR156i	Glyma.19G146000.Wm82.a2.v1	4207-4227	CACGAGAGATAGAAGACAGTT	GTGCTCTCTCTCTTCTGTCAA	1	9C11	21M	4217	30	42	0.714285714	0	0.000997	0.0013958	19	c	40695941-40695961	40695951	730	744	0.98	unknown function
>gma-miR156j	Glyma.19G146000.Wm82.a2.v1	4207-4227	CACGAGAGATAGAAGACAGTT	GTGCTCTCTCTCTTCTGTCAA	1	9C11	21M	4217	30	42	0.714285714	0	0.000997	0.0013958	19	c	40695941-40695961	40695951	730	744	0.98	unknown function
>gma-miR156l	Glyma.19G146000.Wm82.a2.v1	4207-4227	CACGAGAGATAGAAGACAGTT	GTGCTCTCTCTCTTCTGTCAA	1	9C11	21M	4217	30	42	0.714285714	0	0.000997	0.0013958	19	c	40695941-40695961	40695951	730	744	0.98	unknown function
>gma-miR156m	Glyma.19G146000.Wm82.a2.v1	4207-4227	CACGAGAGATAGAAGACAGTT	GTGCTCTCTCTCTTCTGTCAA	1	9C11	21M	4217	30	42	0.714285714	0	0.000997	0.0013958	19	c	40695941-40695961	40695951	730	744	0.98	unknown function
>gma-miR167e	Glyma.10G207600.Wm82.a2.v1	3489-3509	TTCTAGTACGACCGTCGAAGT	AAGAGAAGGCTGGCAGCTTCA	3	4G0A1G13	21M	3500	15	21	0.714285714	0	0.000997	0.0013958	10	w	43933697-43933717	43933708	52	78	0.67	unknown function
>gma-miR167f	Glyma.10G207600.Wm82.a2.v1	3489-3509	TTCTAGTACGACCGTCGAAGT	AAGAGAAGGCTGGCAGCTTCA	3	4G0A1G13	21M	3500	15	21	0.714285714	0	0.000997	0.0013958	10	w	43933697-43933717	43933708	52	78	0.67	unknown function
>gma-miR156c	Glyma.11G251500.Wm82.a2.v1	5547-5567	CACGAGAGATAGAAGACAGTT	GTGCTCTCTCTCTTCTGTCAA	1	9C11	21M	5557	89	95	0.936842105	0	0.001316	0.001404719	11	c	34283767-34283787	34283777	1755	1762	1	unknown function
>gma-miR156d	Glyma.11G251500.Wm82.a2.v1	5547-5567	CACGAGAGATAGAAGACAGTT	GTGCTCTCTCTCTTCTGTCAA	1	9C11	21M	5557	89	95	0.936842105	0	0.001316	0.001404719	11	c	34283767-34283787	34283777	1755	1762	1	unknown function
>gma-miR156e	Glyma.11G251500.Wm82.a2.v1	5547-5567	CACGAGAGATAGAAGACAGTT	GTGCTCTCTCTCTTCTGTCAA	1	9C11	21M	5557	89	95	0.936842105	0	0.001316	0.001404719	11	c	34283767-34283787	34283777	1755	1762	1	unknown function
>gma-miR156i	Glyma.11G251500.Wm82.a2.v1	5547-5567	CACGAGAGATAGAAGACAGTT	GTGCTCTCTCTCTTCTGTCAA	1	9C11	21M	5557	89	95	0.936842105	0	0.001316	0.001404719	11	c	34283767-34283787	34283777	1755	1762	1	unknown function
>gma-miR156j	Glyma.11G251500.Wm82.a2.v1	5547-5567	CACGAGAGATAGAAGACAGTT	GTGCTCTCTCTCTTCTGTCAA	1	9C11	21M	5557	89	95	0.936842105	0	0.001316	0.001404719	11	c	34283767-34283787	34283777	1755	1762	1	unknown function
>gma-miR156l	Glyma.11G251500.Wm82.a2.v1	5547-5567	CACGAGAGATAGAAGACAGTT	GTGCTCTCTCTCTTCTGTCAA	1	9C11	21M	5557	89	95	0.936842105	0	0.001316	0.001404719	11	c	34283767-34283787	34283777	1755	1762	1	unknown function
>gma-miR156m	Glyma.11G251500.Wm82.a2.v1	5547-5567	CACGAGAGATAGAAGACAGTT	GTGCTCTCTCTCTTCTGTCAA	1	9C11	21M	5557	89	95	0.936842105	0	0.001316	0.001404719	11	c	34283767-34283787	34283777	1755	1762	1	unknown function
>gma-miR4415a-3p	Glyma.14G041300.Wm82.a2.v1	233-253	GGTACAACACTACTCTTAGTT	GCACGTTGTGATGGGAATCAA	2.5	0G2C9G7	21M	244	13	13	1	0	0.001424	0.001424	14	w	3116480-3116500	3116491	54	55	0.98	unknown function
>gma-miR4415b-3p	Glyma.14G041300.Wm82.a2.v1	233-253	GGTACAACACTACTCTTAGTT	GCACGTTGTGATGGGAATCAA	2.5	0G2C9G7	21M	244	13	13	1	0	0.001424	0.001424	14	w	3116480-3116500	3116491	54	55	0.98	unknown function
>gma-miR171c-3p	Glyma.11G065200.Wm82.a2.v1	534-554	ACACTATAACCGTGCCGAGTT	GGTGATATTGGAGCGGCTCAA	3.5	0G10A0G8	21M	545	16	16	1	0	0.001424	0.001424	11	c	4930714-4930734	4930723	137	140	0.98	unknown function
>gma-miR171o-3p	Glyma.11G065200.Wm82.a2.v1	534-554	ACACTATAACCGTGCCGAGTT	GGTGATATTGGAGCGGCTCAA	3.5	0G10A0G8	21M	545	16	16	1	0	0.001424	0.001424	11	c	4930714-4930734	4930723	137	140	0.98	unknown function
>gma-miR171q	Glyma.11G065200.Wm82.a2.v1	534-554	ACACTATAACCGTGCCGAGTT	GGTGATATTGGAGCGGCTCAA	3.5	0G10A0G8	21M	545	16	16	1	0	0.001424	0.001424	11	c	4930714-4930734	4930723	137	140	0.98	unknown function
>gma-miR1513a-5p	Glyma.08G252300.Wm82.a2.v1	183-203	CATTCAGTACCGAAAGAGAGT	GTAAGTCATGGCTTTCTCTGA	1	19G1	21M	194	15	15	1	0	0.001424	0.001424	8	c	22167216-22167236	22167225	85	86	0.99	unknown function
>gma-miR1513b	Glyma.08G252300.Wm82.a2.v1	183-203	CATTCAGTACCGAAAGAGAGT	GTAAGTCATGGCTTTCTCTGA	1	19G1	21M	194	15	15	1	0	0.001424	0.001424	8	c	22167216-22167236	22167225	85	86	0.99	unknown function
>gma-miR167k	Glyma.02G281700.Wm82.a2.v1	8407-8428	ATTCTAGTCCGACCGTCGAAGT	AGAGATCAGGCTGGCAGCTTGT	4.5	0A0G18G0T0	22M	8419	11	11	1	0	0.001424	0.001424	2	w	46409990-46410011	46410002	128	129	0.99	unknown function
>gma-miR4415a-3p	Glyma.20G051600.Wm82.a2.v1	27-47	GGTACAACACTACTCTTAGTT	ACACGTTGTGATGGGAATCAA	2.5	0A2C9G7	21M	38	195	197	0.989847716	0	0.001424	0.001438605	20	c	11626912-11626932	11626921	1075	1101	0.98	unknown function
>gma-miR4415b-3p	Glyma.20G051600.Wm82.a2.v1	27-47	GGTACAACACTACTCTTAGTT	ACACGTTGTGATGGGAATCAA	2.5	0A2C9G7	21M	38	195	197	0.989847716	0	0.001424	0.001438605	20	c	11626912-11626932	11626921	1075	1101	0.98	unknown function
>gma-miR4415a-3p	Glyma.20G051900.Wm82.a2.v1	423-443	GGTACAACACTACTCTTAGTT	ACACGTTGTGATGGGAATCAA	2.5	0A2C9G7	21M	434	195	197	0.989847716	0	0.001424	0.001438605	20	c	11776703-11776723	11776712	1075	1102	0.98	unknown function
>gma-miR4415b-3p	Glyma.20G051900.Wm82.a2.v1	423-443	GGTACAACACTACTCTTAGTT	ACACGTTGTGATGGGAATCAA	2.5	0A2C9G7	21M	434	195	197	0.989847716	0	0.001424	0.001438605	20	c	11776703-11776723	11776712	1075	1102	0.98	unknown function
>gma-miR4415a-3p	Glyma.13G076900.Wm82.a2.v1	305-325	GGTACAACACTACTCTTAGTT	ACACGTTGTGATGGGAATCAA	2.5	0A2C9G7	21M	316	195	197	0.989847716	0	0.001424	0.001438605	13	c	18205043-18205063	18205052	1075	1102	0.98	unknown function
>gma-miR4415b-3p	Glyma.13G076900.Wm82.a2.v1	305-325	GGTACAACACTACTCTTAGTT	ACACGTTGTGATGGGAATCAA	2.5	0A2C9G7	21M	316	195	197	0.989847716	0	0.001424	0.001438605	13	c	18205043-18205063	18205052	1075	1102	0.98	unknown function
>gma-miR169c	Glyma.03G203000.Wm82.a2.v1	4603-4623	AGCCGTTCAGTAGGAACCGAA	AAGGCAACTCATCCTTGGCTT	3	0A0A5C13	21M	4614	20	23	0.869565217	1	0.001276	0.0014674	3	c	41147465-41147485	41147474	59	64	0.92	unknown function
>gma-miR156r	Glyma.19G094000.Wm82.a2.v1	3039-3059	TACGAGAGATAGAAGACAGTC	GTGCTCTCTATCTTCTGTCAA	1.5	0G19A0	21M	3050	6	6	1	0	0.001476	0.001476	19	c	33201824-33201844	33201833	142	169	0.84	unknown function
>gma-miR399a	Glyma.15G074200.Wm82.a2.v1	1406-1426	GTCCCGTTGAGAGGAAACCGT	TTGGGCAACTCTCCTTTGGCA	2.5	0T0T19	21M	1417	33	33	1	0	0.00148	0.00148	15	c	5676887-5676907	5676896	36	38	0.95	unknown function
>gma-miR399b	Glyma.15G074200.Wm82.a2.v1	1406-1426	GTCCCGTTGAGAGGAAACCGT	TTGGGCAACTCTCCTTTGGCA	2.5	0T0T19	21M	1417	33	33	1	0	0.00148	0.00148	15	c	5676887-5676907	5676896	36	38	0.95	unknown function
>gma-miR399c	Glyma.15G074200.Wm82.a2.v1	1406-1426	GTCCCGTTGAGAGGAAACCGT	TTGGGCAACTCTCCTTTGGCA	2.5	0T0T19	21M	1417	33	33	1	0	0.00148	0.00148	15	c	5676887-5676907	5676896	36	38	0.95	unknown function
>gma-miR399h	Glyma.15G074200.Wm82.a2.v1	1406-1426	GTCCCGTTGAGAGGAAACCGT	TTGGGCAACTCTCCTTTGGCA	2.5	0T0T19	21M	1417	33	33	1	0	0.00148	0.00148	15	c	5676887-5676907	5676896	36	38	0.95	unknown function
>gma-miR395d	Glyma.06G106200.Wm82.a2.v1	239-259	TTTCAAGGGGGTTTGTGAAGT	AGAGTTCAACCAAACACTTCA	2.5	1G5A0A12	21M	250	18	18	1	0	0.00148	0.00148	6	w	8514290-8514310	8514301	20	20	1	unknown function
>gma-miR395e	Glyma.06G106200.Wm82.a2.v1	239-259	TTTCAAGGGGGTTTGTGAAGT	AGAGTTCAACCAAACACTTCA	2.5	1G5A0A12	21M	250	18	18	1	0	0.00148	0.00148	6	w	8514290-8514310	8514301	20	20	1	unknown function
>gma-miR395f	Glyma.06G106200.Wm82.a2.v1	239-259	TTTCAAGGGGGTTTGTGAAGT	AGAGTTCAACCAAACACTTCA	2.5	1G5A0A12	21M	250	18	18	1	0	0.00148	0.00148	6	w	8514290-8514310	8514301	20	20	1	unknown function
>gma-miR395g	Glyma.06G106200.Wm82.a2.v1	239-259	TTTCAAGGGGGTTTGTGAAGT	AGAGTTCAACCAAACACTTCA	2.5	1G5A0A12	21M	250	18	18	1	0	0.00148	0.00148	6	w	8514290-8514310	8514301	20	20	1	unknown function
>gma-miR1510b-3p	Glyma.12G163000.Wm82.a2.v1	743-763	CCACCTTATCCATTTTGTTGT	GGTGGAATAGGAAAAACAACT	2	11A8T0	21M	752	34	34	1	0	0.00148	0.00148	12	c	31232294-31232314	31232305	51	277	0.18	unknown function
>gma-miR169p	Glyma.19G200800.Wm82.a2.v1	4535-4555	GCCGTTCAGTAGGAACCGAGT	AGGCAACTCATCCTTGGCTCG	2.5	0A5C13G0	21M	4545	48	52	0.923076923	0	0.001371	0.00148525	19	c	45766539-45766559	45766549	326	339	0.96	unknown function
>gma-miR169t	Glyma.19G200800.Wm82.a2.v1	4534-4555	ATCCGTTCAGGTAGGAACCGAT	TAGGCAACT-CATCCTTGGCTC	3.5	7C12C0	9M1I12M	4545	48	52	0.923076923	0	0.001371	0.00148525	19	c	45766539-45766560	45766549	326	339	0.96	unknown function
>gma-miR169u	Glyma.11G116700.Wm82.a2.v1	3115-3135	TGCCGTTCAGTAGGAACCGAC	ATGGCAAGTCCTCTTTGACTG	3	1T8C2T3A3	21M	3126	3	5	0.6	1	0.000897	0.001495	11	c	8876557-8876577	8876566	10	16	0.62	unknown function
>gma-miR530b	Glyma.19G256700.Wm82.a2.v1	1426-1446	ATTTCACGTCCACGTTTACGT	TCAAAGGCAGGTGCAAATGCA	3	1C2A0G15	21M	1437	42	46	0.913043478	0	0.001371	0.001501571	19	c	50069123-50069143	50069132	260	280	0.93	unknown function
>gma-miR530c	Glyma.19G256700.Wm82.a2.v1	1426-1446	ATTTCACGTCCACGTTTACGT	TCAAAGGCAGGTGCAAATGCA	3	1C2A0G15	21M	1437	42	46	0.913043478	0	0.001371	0.001501571	19	c	50069123-50069143	50069132	260	280	0.93	unknown function
>gma-miR530d	Glyma.19G256700.Wm82.a2.v1	1426-1446	ATTTCACGTCCACGTTTACGT	TCAAAGGCAGGTGCAAATGCA	3	1C2A0G15	21M	1437	42	46	0.913043478	0	0.001371	0.001501571	19	c	50069123-50069143	50069132	260	280	0.93	unknown function
>gma-miR530e	Glyma.19G256700.Wm82.a2.v1	1426-1446	ATTTCACGTCCACGTTTACGT	TCAAAGGCAGGTGCAAATGCA	3	1C2A0G15	21M	1437	42	46	0.913043478	0	0.001371	0.001501571	19	c	50069123-50069143	50069132	260	280	0.93	unknown function
>gma-miR156c	Glyma.02G121300.Wm82.a2.v1	5573-5593	CACGAGAGATAGAAGACAGTT	GTGCTCTCTCTCTTCTGTCAG	1.5	9C10G0	21M	5583	626	723	0.865836791	0	0.001305	0.001507212	2	c	12007695-12007715	12007705	1996	2039	0.98	unknown function
>gma-miR156d	Glyma.02G121300.Wm82.a2.v1	5573-5593	CACGAGAGATAGAAGACAGTT	GTGCTCTCTCTCTTCTGTCAG	1.5	9C10G0	21M	5583	626	723	0.865836791	0	0.001305	0.001507212	2	c	12007695-12007715	12007705	1996	2039	0.98	unknown function
>gma-miR156e	Glyma.02G121300.Wm82.a2.v1	5573-5593	CACGAGAGATAGAAGACAGTT	GTGCTCTCTCTCTTCTGTCAG	1.5	9C10G0	21M	5583	626	723	0.865836791	0	0.001305	0.001507212	2	c	12007695-12007715	12007705	1996	2039	0.98	unknown function
>gma-miR156i	Glyma.02G121300.Wm82.a2.v1	5573-5593	CACGAGAGATAGAAGACAGTT	GTGCTCTCTCTCTTCTGTCAG	1.5	9C10G0	21M	5583	626	723	0.865836791	0	0.001305	0.001507212	2	c	12007695-12007715	12007705	1996	2039	0.98	unknown function
>gma-miR156j	Glyma.02G121300.Wm82.a2.v1	5573-5593	CACGAGAGATAGAAGACAGTT	GTGCTCTCTCTCTTCTGTCAG	1.5	9C10G0	21M	5583	626	723	0.865836791	0	0.001305	0.001507212	2	c	12007695-12007715	12007705	1996	2039	0.98	unknown function
>gma-miR156l	Glyma.02G121300.Wm82.a2.v1	5573-5593	CACGAGAGATAGAAGACAGTT	GTGCTCTCTCTCTTCTGTCAG	1.5	9C10G0	21M	5583	626	723	0.865836791	0	0.001305	0.001507212	2	c	12007695-12007715	12007705	1996	2039	0.98	unknown function
>gma-miR156m	Glyma.02G121300.Wm82.a2.v1	5573-5593	CACGAGAGATAGAAGACAGTT	GTGCTCTCTCTCTTCTGTCAG	1.5	9C10G0	21M	5583	626	723	0.865836791	0	0.001305	0.001507212	2	c	12007695-12007715	12007705	1996	2039	0.98	unknown function
>gma-miR156r	Glyma.02G121300.Wm82.a2.v1	5573-5593	TACGAGAGATAGAAGACAGTC	GTGCTCTCTCTCTTCTGTCAG	1.5	0G8C11	21M	5583	626	723	0.865836791	0	0.001305	0.001507212	2	c	12007695-12007715	12007705	1996	2039	0.98	unknown function
>gma-miR156c	Glyma.01G063700.Wm82.a2.v1	5017-5037	CACGAGAGATAGAAGACAGTT	GTGCTCTCTCTCTTCTGTCAG	1.5	9C10G0	21M	5027	626	723	0.865836791	0	0.001305	0.001507212	1	c	9100309-9100329	9100319	1996	2039	0.98	unknown function
>gma-miR156d	Glyma.01G063700.Wm82.a2.v1	5017-5037	CACGAGAGATAGAAGACAGTT	GTGCTCTCTCTCTTCTGTCAG	1.5	9C10G0	21M	5027	626	723	0.865836791	0	0.001305	0.001507212	1	c	9100309-9100329	9100319	1996	2039	0.98	unknown function
>gma-miR156e	Glyma.01G063700.Wm82.a2.v1	5017-5037	CACGAGAGATAGAAGACAGTT	GTGCTCTCTCTCTTCTGTCAG	1.5	9C10G0	21M	5027	626	723	0.865836791	0	0.001305	0.001507212	1	c	9100309-9100329	9100319	1996	2039	0.98	unknown function
>gma-miR156i	Glyma.01G063700.Wm82.a2.v1	5017-5037	CACGAGAGATAGAAGACAGTT	GTGCTCTCTCTCTTCTGTCAG	1.5	9C10G0	21M	5027	626	723	0.865836791	0	0.001305	0.001507212	1	c	9100309-9100329	9100319	1996	2039	0.98	unknown function
>gma-miR156j	Glyma.01G063700.Wm82.a2.v1	5017-5037	CACGAGAGATAGAAGACAGTT	GTGCTCTCTCTCTTCTGTCAG	1.5	9C10G0	21M	5027	626	723	0.865836791	0	0.001305	0.001507212	1	c	9100309-9100329	9100319	1996	2039	0.98	unknown function
>gma-miR156l	Glyma.01G063700.Wm82.a2.v1	5017-5037	CACGAGAGATAGAAGACAGTT	GTGCTCTCTCTCTTCTGTCAG	1.5	9C10G0	21M	5027	626	723	0.865836791	0	0.001305	0.001507212	1	c	9100309-9100329	9100319	1996	2039	0.98	unknown function
>gma-miR156m	Glyma.01G063700.Wm82.a2.v1	5017-5037	CACGAGAGATAGAAGACAGTT	GTGCTCTCTCTCTTCTGTCAG	1.5	9C10G0	21M	5027	626	723	0.865836791	0	0.001305	0.001507212	1	c	9100309-9100329	9100319	1996	2039	0.98	unknown function
>gma-miR156r	Glyma.01G063700.Wm82.a2.v1	5017-5037	TACGAGAGATAGAAGACAGTC	GTGCTCTCTCTCTTCTGTCAG	1.5	0G8C11	21M	5027	626	723	0.865836791	0	0.001305	0.001507212	1	c	9100309-9100329	9100319	1996	2039	0.98	unknown function
>gma-miR169p	Glyma.15G173300.Wm82.a2.v1	8754-8774	GCCGTTCAGTAGGAACCGAGT	AGGCAAATCATCCTTGGCTTA	2.5	0A5A12T1	21M	8764	156	172	0.906976744	0	0.001371	0.001511615	15	c	15894187-15894207	15894197	726	773	0.94	unknown function
>gma-miR169p	Glyma.09G068400.Wm82.a2.v1	3733-3753	GCCGTTCAGTAGGAACCGAGT	AGGCAAATCATCCTTGGCTTA	2.5	0A5A12T1	21M	3743	156	172	0.906976744	0	0.001371	0.001511615	9	w	6922262-6922282	6922272	726	773	0.94	unknown function
>gma-miR482b-3p	Glyma.03G242400.Wm82.a2.v1	5479-5500	CCATACCCTCCACATCCCTTCT	GGTGCGGGAGGTGCAGGGAAAG	6	3G0C8C6A0G0	22M	5491	50	50	1	3	0.001518	0.001518	3	c	44045977-44045998	44045986	60	60	1	unknown function
>gma-miR482d-3p	Glyma.03G242400.Wm82.a2.v1	5479-5500	CCATACCCTCCACATCCCTTCT	GGTGCGGGAGGTGCAGGGAAAG	6	3G0C8C6A0G0	22M	5491	50	50	1	3	0.001518	0.001518	3	c	44045977-44045998	44045986	60	60	1	unknown function
>gma-miR156f	Glyma.11G251500.Wm82.a2.v1	5546-5567	ACACGAGAGAGAGAAGACAGTT	CGTGCTCTCTCTCTTCTGTCAA	1	0C21	22M	5558	121	121	1	0	0.001518	0.001518	11	c	34283767-34283788	34283776	1757	1762	1	unknown function
>gma-miR395a	Glyma.18G168900.Wm82.a2.v1	26-46	CTCAAGGGGGTTTGTGAAGTC	AAGTTCTCCCAAACACTTCAA	2.5	0A5T13A0	21M	37	15	17	0.882352941	0	0.001341	0.0015198	18	w	39456675-39456695	39456686	34	36	0.94	unknown function
>gma-miR395b	Glyma.18G168900.Wm82.a2.v1	26-46	CTCAAGGGGGTTTGTGAAGTC	AAGTTCTCCCAAACACTTCAA	2.5	0A5T13A0	21M	37	15	17	0.882352941	0	0.001341	0.0015198	18	w	39456675-39456695	39456686	34	36	0.94	unknown function
>gma-miR395c	Glyma.18G168900.Wm82.a2.v1	26-46	CTCAAGGGGGTTTGTGAAGTC	AAGTTCTCCCAAACACTTCAA	2.5	0A5T13A0	21M	37	15	17	0.882352941	0	0.001341	0.0015198	18	w	39456675-39456695	39456686	34	36	0.94	unknown function
>gma-miR395a	Glyma.11G238400.Wm82.a2.v1	131-151	CTCAAGGGGGTTTGTGAAGTC	AAGTTCTCCCAAACACTTCAA	2.5	0A5T13A0	21M	142	15	17	0.882352941	0	0.001341	0.0015198	11	c	33283872-33283892	33283881	34	36	0.94	unknown function
>gma-miR395b	Glyma.11G238400.Wm82.a2.v1	131-151	CTCAAGGGGGTTTGTGAAGTC	AAGTTCTCCCAAACACTTCAA	2.5	0A5T13A0	21M	142	15	17	0.882352941	0	0.001341	0.0015198	11	c	33283872-33283892	33283881	34	36	0.94	unknown function
>gma-miR395c	Glyma.11G238400.Wm82.a2.v1	131-151	CTCAAGGGGGTTTGTGAAGTC	AAGTTCTCCCAAACACTTCAA	2.5	0A5T13A0	21M	142	15	17	0.882352941	0	0.001341	0.0015198	11	c	33283872-33283892	33283881	34	36	0.94	unknown function
>gma-miR395a	Glyma.18G019000.Wm82.a2.v1	104-124	CTCAAGGGGGTTTGTGAAGTC	AAGTTCTCCCAAACACTTCAA	2.5	0A5T13A0	21M	115	15	17	0.882352941	0	0.001341	0.0015198	18	w	1404001-1404021	1404012	34	36	0.94	unknown function
>gma-miR395b	Glyma.18G019000.Wm82.a2.v1	104-124	CTCAAGGGGGTTTGTGAAGTC	AAGTTCTCCCAAACACTTCAA	2.5	0A5T13A0	21M	115	15	17	0.882352941	0	0.001341	0.0015198	18	w	1404001-1404021	1404012	34	36	0.94	unknown function
>gma-miR395c	Glyma.18G019000.Wm82.a2.v1	104-124	CTCAAGGGGGTTTGTGAAGTC	AAGTTCTCCCAAACACTTCAA	2.5	0A5T13A0	21M	115	15	17	0.882352941	0	0.001341	0.0015198	18	w	1404001-1404021	1404012	34	36	0.94	unknown function
>gma-miR156p	Glyma.02G177500.Wm82.a2.v1	4728-4748	CACGAGGGAAAGAAGACAGTT	GTGCTCTCTCTCTTCTGTCAA	1.5	6T2C11	21M	4738	79	114	0.692982456	0	0.001068	0.001541165	2	c	29535822-29535842	29535832	1602	1622	0.99	unknown function
>gma-miR156t	Glyma.02G177500.Wm82.a2.v1	4728-4748	CACGAGGGAAAGAAGACAGTT	GTGCTCTCTCTCTTCTGTCAA	1.5	6T2C11	21M	4738	79	114	0.692982456	0	0.001068	0.001541165	2	c	29535822-29535842	29535832	1602	1622	0.99	unknown function
>gma-miR156r	Glyma.16G054500.Wm82.a2.v1	3514-3534	TACGAGAGATAGAAGACAGTC	GTGCTCTCTATCTTCTGTCAA	1.5	0G19A0	21M	3525	22	23	0.956521739	0	0.001476	0.001543091	16	w	5360008-5360028	5360019	399	424	0.94	unknown function
>gma-miR399i	Glyma.10G036800.Wm82.a2.v1	1573-1593	GTCCCGTTAAGAGGAAACCGT	CAGGGCAACTCTTCTTTGGCT	2.5	8C3T7T0	21M	1584	1	1	1	4	0.001551	0.001551	10	c	3234694-3234714	3234703	1	1	1	unknown function
>gma-miR5761a	Glyma.20G063100.Wm82.a2.v1	287-307	GTTTTCGAAGTGCTGTGTTTT	CAAAAGCTTTAAGGTACAAAA	2.5	9T1A1G0T6	21M	298	4	4	1	1	0.001559	0.001559	20	c	20460010-20460030	20460019	6	7	0.86	unknown function
>gma-miR5761b	Glyma.20G063100.Wm82.a2.v1	287-307	GTTTTCGAAGTGCTGTGTTTT	CAAAAGCTTTAAGGTACAAAA	2.5	9T1A1G0T6	21M	298	4	4	1	1	0.001559	0.001559	20	c	20460010-20460030	20460019	6	7	0.86	unknown function
>gma-miR156p	Glyma.03G143100.Wm82.a2.v1	3765-3785	CACGAGGGAAAGAAGACAGTT	GTGCTCTCTCTCTTCTGTCAA	1.5	6T2C11	21M	3775	30	42	0.714285714	0	0.001122	0.0015708	3	c	35884292-35884312	35884302	730	744	0.98	unknown function
>gma-miR156t	Glyma.03G143100.Wm82.a2.v1	3765-3785	CACGAGGGAAAGAAGACAGTT	GTGCTCTCTCTCTTCTGTCAA	1.5	6T2C11	21M	3775	30	42	0.714285714	0	0.001122	0.0015708	3	c	35884292-35884312	35884302	730	744	0.98	unknown function
>gma-miR156p	Glyma.19G146000.Wm82.a2.v1	4207-4227	CACGAGGGAAAGAAGACAGTT	GTGCTCTCTCTCTTCTGTCAA	1.5	6T2C11	21M	4217	30	42	0.714285714	0	0.001122	0.0015708	19	c	40695941-40695961	40695951	730	744	0.98	unknown function
>gma-miR156t	Glyma.19G146000.Wm82.a2.v1	4207-4227	CACGAGGGAAAGAAGACAGTT	GTGCTCTCTCTCTTCTGTCAA	1.5	6T2C11	21M	4217	30	42	0.714285714	0	0.001122	0.0015708	19	c	40695941-40695961	40695951	730	744	0.98	unknown function
>gma-miR156p	Glyma.11G251500.Wm82.a2.v1	5547-5567	CACGAGGGAAAGAAGACAGTT	GTGCTCTCTCTCTTCTGTCAA	1.5	6T2C11	21M	5557	89	95	0.936842105	0	0.00148	0.001579775	11	c	34283767-34283787	34283777	1755	1762	1	unknown function
>gma-miR156t	Glyma.11G251500.Wm82.a2.v1	5547-5567	CACGAGGGAAAGAAGACAGTT	GTGCTCTCTCTCTTCTGTCAA	1.5	6T2C11	21M	5557	89	95	0.936842105	0	0.00148	0.001579775	11	c	34283767-34283787	34283777	1755	1762	1	unknown function
>gma-miR172k	Glyma.17G170300.Wm82.a2.v1	3590-3610	TACGTCGTAGTAGTTCTAAGT	CTGCAGCATCATCAAGTTTCC	3	0C15T3C0	21M	3601	57	59	0.966101695	0	0.001542	0.001596105	17	w	15978773-15978793	15978784	297	300	0.99	unknown function
>gma-miR393a	Glyma.02G065300.Wm82.a2.v1	2818-2838	CTAGTTACGCTAGGGAAACCT	AAACGATGCGATCCCTTTGGA	2.5	0A1A1G16	21M	2829	38	57	0.666666667	0	0.001068	0.001602	2	c	5812248-5812268	5812257	170	215	0.79	unknown function
>gma-miR171c-3p	Glyma.06G110800.Wm82.a2.v1	369-389	ACACTATAACCGTGCCGAGTT	AGTGATATTGGTTCGGCTCAA	3.5	0A10T0T8	21M	379	3	3	1	0	0.001608	0.001608	6	c	8956908-8956928	8956918	38	38	1	unknown function
>gma-miR171o-3p	Glyma.06G110800.Wm82.a2.v1	369-389	ACACTATAACCGTGCCGAGTT	AGTGATATTGGTTCGGCTCAA	3.5	0A10T0T8	21M	379	3	3	1	0	0.001608	0.001608	6	c	8956908-8956928	8956918	38	38	1	unknown function
>gma-miR171q	Glyma.06G110800.Wm82.a2.v1	369-389	ACACTATAACCGTGCCGAGTT	AGTGATATTGGTTCGGCTCAA	3.5	0A10T0T8	21M	379	3	3	1	0	0.001608	0.001608	6	c	8956908-8956928	8956918	38	38	1	unknown function
>gma-miR171c-3p	Glyma.04G251900.Wm82.a2.v1	576-596	ACACTATAACCGTGCCGAGTT	AGTGATATTGGTTCGGCTCAA	3.5	0A10T0T8	21M	586	3	3	1	0	0.001608	0.001608	4	w	51873328-51873348	51873338	29	30	0.97	unknown function
>gma-miR171o-3p	Glyma.04G251900.Wm82.a2.v1	576-596	ACACTATAACCGTGCCGAGTT	AGTGATATTGGTTCGGCTCAA	3.5	0A10T0T8	21M	586	3	3	1	0	0.001608	0.001608	4	w	51873328-51873348	51873338	29	30	0.97	unknown function
>gma-miR171q	Glyma.04G251900.Wm82.a2.v1	576-596	ACACTATAACCGTGCCGAGTT	AGTGATATTGGTTCGGCTCAA	3.5	0A10T0T8	21M	586	3	3	1	0	0.001608	0.001608	4	w	51873328-51873348	51873338	29	30	0.97	unknown function
>gma-miR169k	Glyma.17G051400.Wm82.a2.v1	4872-4892	GGCCGTTCAGTAAGAACCGAC	CTGGCAAATCATCCTTGGCTT	3.5	1T5A4C7T0	21M	4883	6	6	1	0	0.001611	0.001611	17	w	3909176-3909196	3909187	322	358	0.9	unknown function
>gma-miR169l-5p	Glyma.17G051400.Wm82.a2.v1	4872-4892	GGCCGTTCAGTAAGAACCGAC	CTGGCAAATCATCCTTGGCTT	3.5	1T5A4C7T0	21M	4883	6	6	1	0	0.001611	0.001611	17	w	3909176-3909196	3909187	322	358	0.9	unknown function
>gma-miR167k	Glyma.14G032700.Wm82.a2.v1	7638-7659	ATTCTAGTCCGACCGTCGAAGT	AGAGATCAGGCTGGCAGCTTGT	4.5	0A0G18G0T0	22M	7650	27	27	1	0	0.001611	0.001611	14	c	2373834-2373855	2373843	128	129	0.99	unknown function
>gma-miR156c	Glyma.03G117600.Wm82.a2.v1	3339-3359	CACGAGAGATAGAAGACAGTT	GTGCTCTCTCTCTTCTGTCAT	2	9C10T0	21M	3349	3	3	1	0	0.00162	0.00162	3	c	32734801-32734821	32734811	114	114	1	unknown function
>gma-miR156d	Glyma.03G117600.Wm82.a2.v1	3339-3359	CACGAGAGATAGAAGACAGTT	GTGCTCTCTCTCTTCTGTCAT	2	9C10T0	21M	3349	3	3	1	0	0.00162	0.00162	3	c	32734801-32734821	32734811	114	114	1	unknown function
>gma-miR156e	Glyma.03G117600.Wm82.a2.v1	3339-3359	CACGAGAGATAGAAGACAGTT	GTGCTCTCTCTCTTCTGTCAT	2	9C10T0	21M	3349	3	3	1	0	0.00162	0.00162	3	c	32734801-32734821	32734811	114	114	1	unknown function
>gma-miR156i	Glyma.03G117600.Wm82.a2.v1	3339-3359	CACGAGAGATAGAAGACAGTT	GTGCTCTCTCTCTTCTGTCAT	2	9C10T0	21M	3349	3	3	1	0	0.00162	0.00162	3	c	32734801-32734821	32734811	114	114	1	unknown function
>gma-miR156j	Glyma.03G117600.Wm82.a2.v1	3339-3359	CACGAGAGATAGAAGACAGTT	GTGCTCTCTCTCTTCTGTCAT	2	9C10T0	21M	3349	3	3	1	0	0.00162	0.00162	3	c	32734801-32734821	32734811	114	114	1	unknown function
>gma-miR156l	Glyma.03G117600.Wm82.a2.v1	3339-3359	CACGAGAGATAGAAGACAGTT	GTGCTCTCTCTCTTCTGTCAT	2	9C10T0	21M	3349	3	3	1	0	0.00162	0.00162	3	c	32734801-32734821	32734811	114	114	1	unknown function
>gma-miR156m	Glyma.03G117600.Wm82.a2.v1	3339-3359	CACGAGAGATAGAAGACAGTT	GTGCTCTCTCTCTTCTGTCAT	2	9C10T0	21M	3349	3	3	1	0	0.00162	0.00162	3	c	32734801-32734821	32734811	114	114	1	unknown function
>gma-miR169p	Glyma.14G010000.Wm82.a2.v1	3552-3572	GCCGTTCAGTAGGAACCGAGT	CGGCAAATCATTCTTGGCTGT	3.5	6A4T7G0T0	21M	3562	3	3	1	0	0.00162	0.00162	14	w	776564-776584	776574	60	69	0.87	unknown function
>gma-miR5370	Glyma.06G113500.Wm82.a2.v1	3078-3098	AAGGAAAACCTGTTAGAAATC	TTACTTTTGGACAACCTTTTG	3	2A11C4T1	21M	3088	2	2	1	0	0.00162	0.00162	6	w	9217013-9217033	9217023	9	17	0.53	unknown function
>gma-miR156c	Glyma.04G159600.Wm82.a2.v1	3381-3401	CACGAGAGATAGAAGACAGTT	GTGCTCTCTCTCTTCTGTCAT	2	9C10T0	21M	3391	129	136	0.948529412	0	0.001542	0.001625674	4	w	39582233-39582253	39582243	1095	1123	0.98	unknown function
>gma-miR156d	Glyma.04G159600.Wm82.a2.v1	3381-3401	CACGAGAGATAGAAGACAGTT	GTGCTCTCTCTCTTCTGTCAT	2	9C10T0	21M	3391	129	136	0.948529412	0	0.001542	0.001625674	4	w	39582233-39582253	39582243	1095	1123	0.98	unknown function
>gma-miR156e	Glyma.04G159600.Wm82.a2.v1	3381-3401	CACGAGAGATAGAAGACAGTT	GTGCTCTCTCTCTTCTGTCAT	2	9C10T0	21M	3391	129	136	0.948529412	0	0.001542	0.001625674	4	w	39582233-39582253	39582243	1095	1123	0.98	unknown function
>gma-miR156i	Glyma.04G159600.Wm82.a2.v1	3381-3401	CACGAGAGATAGAAGACAGTT	GTGCTCTCTCTCTTCTGTCAT	2	9C10T0	21M	3391	129	136	0.948529412	0	0.001542	0.001625674	4	w	39582233-39582253	39582243	1095	1123	0.98	unknown function
>gma-miR156j	Glyma.04G159600.Wm82.a2.v1	3381-3401	CACGAGAGATAGAAGACAGTT	GTGCTCTCTCTCTTCTGTCAT	2	9C10T0	21M	3391	129	136	0.948529412	0	0.001542	0.001625674	4	w	39582233-39582253	39582243	1095	1123	0.98	unknown function
>gma-miR156l	Glyma.04G159600.Wm82.a2.v1	3381-3401	CACGAGAGATAGAAGACAGTT	GTGCTCTCTCTCTTCTGTCAT	2	9C10T0	21M	3391	129	136	0.948529412	0	0.001542	0.001625674	4	w	39582233-39582253	39582243	1095	1123	0.98	unknown function
>gma-miR156m	Glyma.04G159600.Wm82.a2.v1	3381-3401	CACGAGAGATAGAAGACAGTT	GTGCTCTCTCTCTTCTGTCAT	2	9C10T0	21M	3391	129	136	0.948529412	0	0.001542	0.001625674	4	w	39582233-39582253	39582243	1095	1123	0.98	unknown function
>gma-miR156c	Glyma.17G080700.Wm82.a2.v1	3780-3800	CACGAGAGATAGAAGACAGTT	GTGCTCTCTCTCTTCTGTCAT	2	9C10T0	21M	3790	129	136	0.948529412	0	0.001542	0.001625674	17	c	6263745-6263765	6263755	1095	1123	0.98	unknown function
>gma-miR156d	Glyma.17G080700.Wm82.a2.v1	3780-3800	CACGAGAGATAGAAGACAGTT	GTGCTCTCTCTCTTCTGTCAT	2	9C10T0	21M	3790	129	136	0.948529412	0	0.001542	0.001625674	17	c	6263745-6263765	6263755	1095	1123	0.98	unknown function
>gma-miR156e	Glyma.17G080700.Wm82.a2.v1	3780-3800	CACGAGAGATAGAAGACAGTT	GTGCTCTCTCTCTTCTGTCAT	2	9C10T0	21M	3790	129	136	0.948529412	0	0.001542	0.001625674	17	c	6263745-6263765	6263755	1095	1123	0.98	unknown function
>gma-miR156i	Glyma.17G080700.Wm82.a2.v1	3780-3800	CACGAGAGATAGAAGACAGTT	GTGCTCTCTCTCTTCTGTCAT	2	9C10T0	21M	3790	129	136	0.948529412	0	0.001542	0.001625674	17	c	6263745-6263765	6263755	1095	1123	0.98	unknown function
>gma-miR156j	Glyma.17G080700.Wm82.a2.v1	3780-3800	CACGAGAGATAGAAGACAGTT	GTGCTCTCTCTCTTCTGTCAT	2	9C10T0	21M	3790	129	136	0.948529412	0	0.001542	0.001625674	17	c	6263745-6263765	6263755	1095	1123	0.98	unknown function
>gma-miR156l	Glyma.17G080700.Wm82.a2.v1	3780-3800	CACGAGAGATAGAAGACAGTT	GTGCTCTCTCTCTTCTGTCAT	2	9C10T0	21M	3790	129	136	0.948529412	0	0.001542	0.001625674	17	c	6263745-6263765	6263755	1095	1123	0.98	unknown function
>gma-miR156m	Glyma.17G080700.Wm82.a2.v1	3780-3800	CACGAGAGATAGAAGACAGTT	GTGCTCTCTCTCTTCTGTCAT	2	9C10T0	21M	3790	129	136	0.948529412	0	0.001542	0.001625674	17	c	6263745-6263765	6263755	1095	1123	0.98	unknown function
>gma-miR156c	Glyma.05G019000.Wm82.a2.v1	3817-3837	CACGAGAGATAGAAGACAGTT	GTGCTCTCTCTCTTCTGTCAT	2	9C10T0	21M	3827	129	136	0.948529412	0	0.001542	0.001625674	5	w	1695209-1695229	1695219	1095	1123	0.98	unknown function
>gma-miR156d	Glyma.05G019000.Wm82.a2.v1	3817-3837	CACGAGAGATAGAAGACAGTT	GTGCTCTCTCTCTTCTGTCAT	2	9C10T0	21M	3827	129	136	0.948529412	0	0.001542	0.001625674	5	w	1695209-1695229	1695219	1095	1123	0.98	unknown function
>gma-miR156e	Glyma.05G019000.Wm82.a2.v1	3817-3837	CACGAGAGATAGAAGACAGTT	GTGCTCTCTCTCTTCTGTCAT	2	9C10T0	21M	3827	129	136	0.948529412	0	0.001542	0.001625674	5	w	1695209-1695229	1695219	1095	1123	0.98	unknown function
>gma-miR156i	Glyma.05G019000.Wm82.a2.v1	3817-3837	CACGAGAGATAGAAGACAGTT	GTGCTCTCTCTCTTCTGTCAT	2	9C10T0	21M	3827	129	136	0.948529412	0	0.001542	0.001625674	5	w	1695209-1695229	1695219	1095	1123	0.98	unknown function
>gma-miR156j	Glyma.05G019000.Wm82.a2.v1	3817-3837	CACGAGAGATAGAAGACAGTT	GTGCTCTCTCTCTTCTGTCAT	2	9C10T0	21M	3827	129	136	0.948529412	0	0.001542	0.001625674	5	w	1695209-1695229	1695219	1095	1123	0.98	unknown function
>gma-miR156l	Glyma.05G019000.Wm82.a2.v1	3817-3837	CACGAGAGATAGAAGACAGTT	GTGCTCTCTCTCTTCTGTCAT	2	9C10T0	21M	3827	129	136	0.948529412	0	0.001542	0.001625674	5	w	1695209-1695229	1695219	1095	1123	0.98	unknown function
>gma-miR156m	Glyma.05G019000.Wm82.a2.v1	3817-3837	CACGAGAGATAGAAGACAGTT	GTGCTCTCTCTCTTCTGTCAT	2	9C10T0	21M	3827	129	136	0.948529412	0	0.001542	0.001625674	5	w	1695209-1695229	1695219	1095	1123	0.98	unknown function
>gma-miR156c	Glyma.06G205700.Wm82.a2.v1	2379-2399	CACGAGAGATAGAAGACAGTT	GTGCTCTCTCTCTTCTGTCAT	2	9C10T0	21M	2389	129	136	0.948529412	0	0.001542	0.001625674	6	c	19468258-19468278	19468268	1095	1123	0.98	unknown function
>gma-miR156d	Glyma.06G205700.Wm82.a2.v1	2379-2399	CACGAGAGATAGAAGACAGTT	GTGCTCTCTCTCTTCTGTCAT	2	9C10T0	21M	2389	129	136	0.948529412	0	0.001542	0.001625674	6	c	19468258-19468278	19468268	1095	1123	0.98	unknown function
>gma-miR156e	Glyma.06G205700.Wm82.a2.v1	2379-2399	CACGAGAGATAGAAGACAGTT	GTGCTCTCTCTCTTCTGTCAT	2	9C10T0	21M	2389	129	136	0.948529412	0	0.001542	0.001625674	6	c	19468258-19468278	19468268	1095	1123	0.98	unknown function
>gma-miR156i	Glyma.06G205700.Wm82.a2.v1	2379-2399	CACGAGAGATAGAAGACAGTT	GTGCTCTCTCTCTTCTGTCAT	2	9C10T0	21M	2389	129	136	0.948529412	0	0.001542	0.001625674	6	c	19468258-19468278	19468268	1095	1123	0.98	unknown function
>gma-miR156j	Glyma.06G205700.Wm82.a2.v1	2379-2399	CACGAGAGATAGAAGACAGTT	GTGCTCTCTCTCTTCTGTCAT	2	9C10T0	21M	2389	129	136	0.948529412	0	0.001542	0.001625674	6	c	19468258-19468278	19468268	1095	1123	0.98	unknown function
>gma-miR156l	Glyma.06G205700.Wm82.a2.v1	2379-2399	CACGAGAGATAGAAGACAGTT	GTGCTCTCTCTCTTCTGTCAT	2	9C10T0	21M	2389	129	136	0.948529412	0	0.001542	0.001625674	6	c	19468258-19468278	19468268	1095	1123	0.98	unknown function
>gma-miR156m	Glyma.06G205700.Wm82.a2.v1	2379-2399	CACGAGAGATAGAAGACAGTT	GTGCTCTCTCTCTTCTGTCAT	2	9C10T0	21M	2389	129	136	0.948529412	0	0.001542	0.001625674	6	c	19468258-19468278	19468268	1095	1123	0.98	unknown function
>gma-miR395h	Glyma.06G106200.Wm82.a2.v1	240-260	CTCAAGAGGGTTTGTGAAGTA	GAGTTCAACCAAACACTTCAA	3	6A0A12A0	21M	250	18	18	1	0	0.001645	0.001645	6	w	8514291-8514311	8514301	20	20	1	unknown function
>gma-miR156q	Glyma.06G238100.Wm82.a2.v1	1245-1265	TCACGAGTGAGAGAAGACAGT	AAAGCTCTCTCTCTTCTGTCA	3	1A0A4T13	21M	1256	9	9	1	0	0.001652	0.001652	6	w	38904213-38904233	38904224	170	177	0.96	unknown function
>gma-miR156s	Glyma.06G238100.Wm82.a2.v1	1245-1265	TCACGAGTGAGAGAAGACAGT	AAAGCTCTCTCTCTTCTGTCA	3	1A0A4T13	21M	1256	9	9	1	0	0.001652	0.001652	6	w	38904213-38904233	38904224	170	177	0.96	unknown function
>gma-miR172a	Glyma.03G177500.Wm82.a2.v1	2559-2579	TACGTCGTAGTAGTTCTAAGA	CTGCAGCATCATCAGGATTCC	2.5	0C13G5C0	21M	2570	16	16	1	0	0.001661	0.001661	3	w	39018227-39018247	39018238	296	296	1	unknown function
>gma-miR172b-3p	Glyma.03G177500.Wm82.a2.v1	2559-2579	TACGTCGTAGTAGTTCTAAGA	CTGCAGCATCATCAGGATTCC	2.5	0C13G5C0	21M	2570	16	16	1	0	0.001661	0.001661	3	w	39018227-39018247	39018238	296	296	1	unknown function
>gma-miR172h-3p	Glyma.03G177500.Wm82.a2.v1	2559-2579	TACGTCGTAGTAGTTCTAAGA	CTGCAGCATCATCAGGATTCC	2.5	0C13G5C0	21M	2570	16	16	1	0	0.001661	0.001661	3	w	39018227-39018247	39018238	296	296	1	unknown function
>gma-miR172a	Glyma.19G178200.Wm82.a2.v1	4066-4086	TACGTCGTAGTAGTTCTAAGA	CTGCAGCATCATCAGGATTCC	2.5	0C13G5C0	21M	4077	16	16	1	0	0.001661	0.001661	19	w	43737732-43737752	43737743	296	297	1	unknown function
>gma-miR172b-3p	Glyma.19G178200.Wm82.a2.v1	4066-4086	TACGTCGTAGTAGTTCTAAGA	CTGCAGCATCATCAGGATTCC	2.5	0C13G5C0	21M	4077	16	16	1	0	0.001661	0.001661	19	w	43737732-43737752	43737743	296	297	1	unknown function
>gma-miR172h-3p	Glyma.19G178200.Wm82.a2.v1	4066-4086	TACGTCGTAGTAGTTCTAAGA	CTGCAGCATCATCAGGATTCC	2.5	0C13G5C0	21M	4077	16	16	1	0	0.001661	0.001661	19	w	43737732-43737752	43737743	296	297	1	unknown function
>gma-miR156c	Glyma.08G011500.Wm82.a2.v1	3291-3311	CACGAGAGATAGAAGACAGTT	GTGCTCTCTCTCTTCTGTCAT	2	9C10T0	21M	3301	34	37	0.918918919	0	0.001542	0.001678059	8	w	922678-922698	922688	194	195	0.99	unknown function
>gma-miR156d	Glyma.08G011500.Wm82.a2.v1	3291-3311	CACGAGAGATAGAAGACAGTT	GTGCTCTCTCTCTTCTGTCAT	2	9C10T0	21M	3301	34	37	0.918918919	0	0.001542	0.001678059	8	w	922678-922698	922688	194	195	0.99	unknown function
>gma-miR156e	Glyma.08G011500.Wm82.a2.v1	3291-3311	CACGAGAGATAGAAGACAGTT	GTGCTCTCTCTCTTCTGTCAT	2	9C10T0	21M	3301	34	37	0.918918919	0	0.001542	0.001678059	8	w	922678-922698	922688	194	195	0.99	unknown function
>gma-miR156i	Glyma.08G011500.Wm82.a2.v1	3291-3311	CACGAGAGATAGAAGACAGTT	GTGCTCTCTCTCTTCTGTCAT	2	9C10T0	21M	3301	34	37	0.918918919	0	0.001542	0.001678059	8	w	922678-922698	922688	194	195	0.99	unknown function
>gma-miR156j	Glyma.08G011500.Wm82.a2.v1	3291-3311	CACGAGAGATAGAAGACAGTT	GTGCTCTCTCTCTTCTGTCAT	2	9C10T0	21M	3301	34	37	0.918918919	0	0.001542	0.001678059	8	w	922678-922698	922688	194	195	0.99	unknown function
>gma-miR156l	Glyma.08G011500.Wm82.a2.v1	3291-3311	CACGAGAGATAGAAGACAGTT	GTGCTCTCTCTCTTCTGTCAT	2	9C10T0	21M	3301	34	37	0.918918919	0	0.001542	0.001678059	8	w	922678-922698	922688	194	195	0.99	unknown function
>gma-miR156m	Glyma.08G011500.Wm82.a2.v1	3291-3311	CACGAGAGATAGAAGACAGTT	GTGCTCTCTCTCTTCTGTCAT	2	9C10T0	21M	3301	34	37	0.918918919	0	0.001542	0.001678059	8	w	922678-922698	922688	194	195	0.99	unknown function
>gma-miR156c	Glyma.05G204100.Wm82.a2.v1	3662-3682	CACGAGAGATAGAAGACAGTT	GTGCTCTCTCTCTTCTGTCAT	2	9C10T0	21M	3672	34	37	0.918918919	0	0.001542	0.001678059	5	w	38771496-38771516	38771506	194	196	0.99	unknown function
>gma-miR156d	Glyma.05G204100.Wm82.a2.v1	3662-3682	CACGAGAGATAGAAGACAGTT	GTGCTCTCTCTCTTCTGTCAT	2	9C10T0	21M	3672	34	37	0.918918919	0	0.001542	0.001678059	5	w	38771496-38771516	38771506	194	196	0.99	unknown function
>gma-miR156e	Glyma.05G204100.Wm82.a2.v1	3662-3682	CACGAGAGATAGAAGACAGTT	GTGCTCTCTCTCTTCTGTCAT	2	9C10T0	21M	3672	34	37	0.918918919	0	0.001542	0.001678059	5	w	38771496-38771516	38771506	194	196	0.99	unknown function
>gma-miR156i	Glyma.05G204100.Wm82.a2.v1	3662-3682	CACGAGAGATAGAAGACAGTT	GTGCTCTCTCTCTTCTGTCAT	2	9C10T0	21M	3672	34	37	0.918918919	0	0.001542	0.001678059	5	w	38771496-38771516	38771506	194	196	0.99	unknown function
>gma-miR156j	Glyma.05G204100.Wm82.a2.v1	3662-3682	CACGAGAGATAGAAGACAGTT	GTGCTCTCTCTCTTCTGTCAT	2	9C10T0	21M	3672	34	37	0.918918919	0	0.001542	0.001678059	5	w	38771496-38771516	38771506	194	196	0.99	unknown function
>gma-miR156l	Glyma.05G204100.Wm82.a2.v1	3662-3682	CACGAGAGATAGAAGACAGTT	GTGCTCTCTCTCTTCTGTCAT	2	9C10T0	21M	3672	34	37	0.918918919	0	0.001542	0.001678059	5	w	38771496-38771516	38771506	194	196	0.99	unknown function
>gma-miR156m	Glyma.05G204100.Wm82.a2.v1	3662-3682	CACGAGAGATAGAAGACAGTT	GTGCTCTCTCTCTTCTGTCAT	2	9C10T0	21M	3672	34	37	0.918918919	0	0.001542	0.001678059	5	w	38771496-38771516	38771506	194	196	0.99	unknown function
>gma-miR172a	Glyma.01G188400.Wm82.a2.v1	3249-3269	TACGTCGTAGTAGTTCTAAGA	CTGCAGCATCATCAGGATTCC	2.5	0C13G5C0	21M	3260	261	266	0.981203008	0	0.001661	0.00169282	1	c	52344250-52344270	52344259	1041	1058	0.98	unknown function
>gma-miR172b-3p	Glyma.01G188400.Wm82.a2.v1	3249-3269	TACGTCGTAGTAGTTCTAAGA	CTGCAGCATCATCAGGATTCC	2.5	0C13G5C0	21M	3260	261	266	0.981203008	0	0.001661	0.00169282	1	c	52344250-52344270	52344259	1041	1058	0.98	unknown function
>gma-miR172h-3p	Glyma.01G188400.Wm82.a2.v1	3249-3269	TACGTCGTAGTAGTTCTAAGA	CTGCAGCATCATCAGGATTCC	2.5	0C13G5C0	21M	3260	261	266	0.981203008	0	0.001661	0.00169282	1	c	52344250-52344270	52344259	1041	1058	0.98	unknown function
>gma-miR172a	Glyma.11G053800.Wm82.a2.v1	3220-3240	TACGTCGTAGTAGTTCTAAGA	CTGCAGCATCATCAGGATTCC	2.5	0C13G5C0	21M	3231	261	266	0.981203008	0	0.001661	0.00169282	11	w	4051674-4051694	4051685	1041	1058	0.98	unknown function
>gma-miR172b-3p	Glyma.11G053800.Wm82.a2.v1	3220-3240	TACGTCGTAGTAGTTCTAAGA	CTGCAGCATCATCAGGATTCC	2.5	0C13G5C0	21M	3231	261	266	0.981203008	0	0.001661	0.00169282	11	w	4051674-4051694	4051685	1041	1058	0.98	unknown function
>gma-miR172h-3p	Glyma.11G053800.Wm82.a2.v1	3220-3240	TACGTCGTAGTAGTTCTAAGA	CTGCAGCATCATCAGGATTCC	2.5	0C13G5C0	21M	3231	261	266	0.981203008	0	0.001661	0.00169282	11	w	4051674-4051694	4051685	1041	1058	0.98	unknown function
>gma-miR4363	Glyma.18G062600.Wm82.a2.v1	1708-1729	GATTATTCGGAAGACCATTAGC	TGGATAAGCCTTCTGTTAATAG	6	0T0G0G12T4A1	22M	1719	19	19	1	3	0.001716	0.001716	18	c	5733507-5733528	5733517	19	19	1	unknown function
>gma-miR156f	Glyma.03G117600.Wm82.a2.v1	3338-3359	ACACGAGAGAGAGAAGACAGTT	TGTGCTCTCTCTCTTCTGTCAT	1	21T0	22M	3349	3	3	1	0	0.001745	0.001745	3	c	32734801-32734822	32734811	114	114	1	unknown function
>gma-miR169s	Glyma.14G010000.Wm82.a2.v1	3551-3571	GGCCGTTCAGTAGGAACCGAA	GCGGCAAATCATTCTTGGCTG	3.5	0G6A4T7G0	21M	3562	3	3	1	0	0.001745	0.001745	14	w	776563-776583	776574	60	69	0.87	unknown function
>gma-miR156f	Glyma.04G159600.Wm82.a2.v1	3380-3401	ACACGAGAGAGAGAAGACAGTT	TGTGCTCTCTCTCTTCTGTCAT	1	21T0	22M	3391	129	136	0.948529412	0	0.001661	0.001751132	4	w	39582232-39582253	39582243	1095	1123	0.98	unknown function
>gma-miR156f	Glyma.17G080700.Wm82.a2.v1	3779-3800	ACACGAGAGAGAGAAGACAGTT	TGTGCTCTCTCTCTTCTGTCAT	1	21T0	22M	3790	129	136	0.948529412	0	0.001661	0.001751132	17	c	6263745-6263766	6263755	1095	1123	0.98	unknown function
>gma-miR156f	Glyma.05G019000.Wm82.a2.v1	3816-3837	ACACGAGAGAGAGAAGACAGTT	TGTGCTCTCTCTCTTCTGTCAT	1	21T0	22M	3827	129	136	0.948529412	0	0.001661	0.001751132	5	w	1695208-1695229	1695219	1095	1123	0.98	unknown function
>gma-miR156f	Glyma.06G205700.Wm82.a2.v1	2378-2399	ACACGAGAGAGAGAAGACAGTT	TGTGCTCTCTCTCTTCTGTCAT	1	21T0	22M	2389	129	136	0.948529412	0	0.001661	0.001751132	6	c	19468258-19468279	19468268	1095	1123	0.98	unknown function
>gma-miR169n-5p	Glyma.19G248600.Wm82.a2.v1	6149-6169	GGCCGTTTAGTGGGAACCGAC	TTGGCAAATCATCCAGGGCTG	3.5	0T0T9T2A0G5	21M	6158	10	12	0.833333333	0	0.001476	0.0017712	19	w	49488153-49488173	49488162	122	208	0.59	unknown function
>gma-miR172k	Glyma.03G177500.Wm82.a2.v1	2559-2579	TACGTCGTAGTAGTTCTAAGT	CTGCAGCATCATCAGGATTCC	2.5	0C13G5C0	21M	2570	16	16	1	0	0.001779	0.001779	3	w	39018227-39018247	39018238	296	296	1	unknown function
>gma-miR172k	Glyma.19G178200.Wm82.a2.v1	4066-4086	TACGTCGTAGTAGTTCTAAGT	CTGCAGCATCATCAGGATTCC	2.5	0C13G5C0	21M	4077	16	16	1	0	0.001779	0.001779	19	w	43737732-43737752	43737743	296	297	1	unknown function
>gma-miR393h	Glyma.02G065300.Wm82.a2.v1	2818-2839	CTAGTTACGCTAGGGAAACCTT	AAACGATGCGATCCCTTTGGAT	3.5	0A1A1G16T0	22M	2829	38	57	0.666666667	0	0.001187	0.0017805	2	c	5812247-5812268	5812257	170	215	0.79	unknown function
>gma-miR393i	Glyma.02G065300.Wm82.a2.v1	2818-2839	CTAGTTACGCTAGGGAAACCTT	AAACGATGCGATCCCTTTGGAT	3.5	0A1A1G16T0	22M	2829	38	57	0.666666667	0	0.001187	0.0017805	2	c	5812247-5812268	5812257	170	215	0.79	unknown function
>gma-miR393j	Glyma.02G065300.Wm82.a2.v1	2818-2839	CTAGTTACGCTAGGGAAACCTT	AAACGATGCGATCCCTTTGGAT	3.5	0A1A1G16T0	22M	2829	38	57	0.666666667	0	0.001187	0.0017805	2	c	5812247-5812268	5812257	170	215	0.79	unknown function
>gma-miR393k	Glyma.02G065300.Wm82.a2.v1	2818-2839	CTAGTTACGCTAGGGAAACCTT	AAACGATGCGATCCCTTTGGAT	3.5	0A1A1G16T0	22M	2829	38	57	0.666666667	0	0.001187	0.0017805	2	c	5812247-5812268	5812257	170	215	0.79	unknown function
>gma-miR172k	Glyma.13G329700.Wm82.a2.v1	3978-3998	TACGTCGTAGTAGTTCTAAGT	CTGCAGCATCATCAGGATTCT	2.5	0C13G5T0	21M	3989	1108	1112	0.996402878	0	0.001779	0.001785422	13	c	42422798-42422818	42422807	4649	4662	1	unknown function
>gma-miR156c	Glyma.13G067300.Wm82.a2.v1	3628-3648	CACGAGAGATAGAAGACAGTT	GTGCTCTCTACCTTCTATCAA	2	10C5A4	21M	3639	4	4	1	0	0.00179	0.00179	13	w	16699260-16699280	16699271	11	12	0.92	unknown function
>gma-miR156d	Glyma.13G067300.Wm82.a2.v1	3628-3648	CACGAGAGATAGAAGACAGTT	GTGCTCTCTACCTTCTATCAA	2	10C5A4	21M	3639	4	4	1	0	0.00179	0.00179	13	w	16699260-16699280	16699271	11	12	0.92	unknown function
>gma-miR156e	Glyma.13G067300.Wm82.a2.v1	3628-3648	CACGAGAGATAGAAGACAGTT	GTGCTCTCTACCTTCTATCAA	2	10C5A4	21M	3639	4	4	1	0	0.00179	0.00179	13	w	16699260-16699280	16699271	11	12	0.92	unknown function
>gma-miR156f	Glyma.13G067300.Wm82.a2.v1	3627-3648	ACACGAGAGAGAGAAGACAGTT	TGTGCTCTCTACCTTCTATCAA	3	10A0C5A4	22M	3639	4	4	1	0	0.00179	0.00179	13	w	16699259-16699280	16699271	11	12	0.92	unknown function
>gma-miR156i	Glyma.13G067300.Wm82.a2.v1	3628-3648	CACGAGAGATAGAAGACAGTT	GTGCTCTCTACCTTCTATCAA	2	10C5A4	21M	3639	4	4	1	0	0.00179	0.00179	13	w	16699260-16699280	16699271	11	12	0.92	unknown function
>gma-miR156j	Glyma.13G067300.Wm82.a2.v1	3628-3648	CACGAGAGATAGAAGACAGTT	GTGCTCTCTACCTTCTATCAA	2	10C5A4	21M	3639	4	4	1	0	0.00179	0.00179	13	w	16699260-16699280	16699271	11	12	0.92	unknown function
>gma-miR156l	Glyma.13G067300.Wm82.a2.v1	3628-3648	CACGAGAGATAGAAGACAGTT	GTGCTCTCTACCTTCTATCAA	2	10C5A4	21M	3639	4	4	1	0	0.00179	0.00179	13	w	16699260-16699280	16699271	11	12	0.92	unknown function
>gma-miR156m	Glyma.13G067300.Wm82.a2.v1	3628-3648	CACGAGAGATAGAAGACAGTT	GTGCTCTCTACCTTCTATCAA	2	10C5A4	21M	3639	4	4	1	0	0.00179	0.00179	13	w	16699260-16699280	16699271	11	12	0.92	unknown function
>gma-miR156c	Glyma.04G159600.Wm82.a2.v1	3381-3401	CACGAGAGATAGAAGACAGTT	GTGCTCTCTCTCTTCTGTCAT	2	9C10T0	21M	3392	74	76	0.973684211	0	0.001745	0.001792162	4	w	39582233-39582253	39582244	1095	1123	0.98	unknown function
>gma-miR156d	Glyma.04G159600.Wm82.a2.v1	3381-3401	CACGAGAGATAGAAGACAGTT	GTGCTCTCTCTCTTCTGTCAT	2	9C10T0	21M	3392	74	76	0.973684211	0	0.001745	0.001792162	4	w	39582233-39582253	39582244	1095	1123	0.98	unknown function
>gma-miR156e	Glyma.04G159600.Wm82.a2.v1	3381-3401	CACGAGAGATAGAAGACAGTT	GTGCTCTCTCTCTTCTGTCAT	2	9C10T0	21M	3392	74	76	0.973684211	0	0.001745	0.001792162	4	w	39582233-39582253	39582244	1095	1123	0.98	unknown function
>gma-miR156i	Glyma.04G159600.Wm82.a2.v1	3381-3401	CACGAGAGATAGAAGACAGTT	GTGCTCTCTCTCTTCTGTCAT	2	9C10T0	21M	3392	74	76	0.973684211	0	0.001745	0.001792162	4	w	39582233-39582253	39582244	1095	1123	0.98	unknown function
>gma-miR156j	Glyma.04G159600.Wm82.a2.v1	3381-3401	CACGAGAGATAGAAGACAGTT	GTGCTCTCTCTCTTCTGTCAT	2	9C10T0	21M	3392	74	76	0.973684211	0	0.001745	0.001792162	4	w	39582233-39582253	39582244	1095	1123	0.98	unknown function
>gma-miR156l	Glyma.04G159600.Wm82.a2.v1	3381-3401	CACGAGAGATAGAAGACAGTT	GTGCTCTCTCTCTTCTGTCAT	2	9C10T0	21M	3392	74	76	0.973684211	0	0.001745	0.001792162	4	w	39582233-39582253	39582244	1095	1123	0.98	unknown function
>gma-miR156m	Glyma.04G159600.Wm82.a2.v1	3381-3401	CACGAGAGATAGAAGACAGTT	GTGCTCTCTCTCTTCTGTCAT	2	9C10T0	21M	3392	74	76	0.973684211	0	0.001745	0.001792162	4	w	39582233-39582253	39582244	1095	1123	0.98	unknown function
>gma-miR156c	Glyma.17G080700.Wm82.a2.v1	3780-3800	CACGAGAGATAGAAGACAGTT	GTGCTCTCTCTCTTCTGTCAT	2	9C10T0	21M	3791	74	76	0.973684211	0	0.001745	0.001792162	17	c	6263745-6263765	6263754	1095	1123	0.98	unknown function
>gma-miR156d	Glyma.17G080700.Wm82.a2.v1	3780-3800	CACGAGAGATAGAAGACAGTT	GTGCTCTCTCTCTTCTGTCAT	2	9C10T0	21M	3791	74	76	0.973684211	0	0.001745	0.001792162	17	c	6263745-6263765	6263754	1095	1123	0.98	unknown function
>gma-miR156e	Glyma.17G080700.Wm82.a2.v1	3780-3800	CACGAGAGATAGAAGACAGTT	GTGCTCTCTCTCTTCTGTCAT	2	9C10T0	21M	3791	74	76	0.973684211	0	0.001745	0.001792162	17	c	6263745-6263765	6263754	1095	1123	0.98	unknown function
>gma-miR156i	Glyma.17G080700.Wm82.a2.v1	3780-3800	CACGAGAGATAGAAGACAGTT	GTGCTCTCTCTCTTCTGTCAT	2	9C10T0	21M	3791	74	76	0.973684211	0	0.001745	0.001792162	17	c	6263745-6263765	6263754	1095	1123	0.98	unknown function
>gma-miR156j	Glyma.17G080700.Wm82.a2.v1	3780-3800	CACGAGAGATAGAAGACAGTT	GTGCTCTCTCTCTTCTGTCAT	2	9C10T0	21M	3791	74	76	0.973684211	0	0.001745	0.001792162	17	c	6263745-6263765	6263754	1095	1123	0.98	unknown function
>gma-miR156l	Glyma.17G080700.Wm82.a2.v1	3780-3800	CACGAGAGATAGAAGACAGTT	GTGCTCTCTCTCTTCTGTCAT	2	9C10T0	21M	3791	74	76	0.973684211	0	0.001745	0.001792162	17	c	6263745-6263765	6263754	1095	1123	0.98	unknown function
>gma-miR156m	Glyma.17G080700.Wm82.a2.v1	3780-3800	CACGAGAGATAGAAGACAGTT	GTGCTCTCTCTCTTCTGTCAT	2	9C10T0	21M	3791	74	76	0.973684211	0	0.001745	0.001792162	17	c	6263745-6263765	6263754	1095	1123	0.98	unknown function
>gma-miR156c	Glyma.05G019000.Wm82.a2.v1	3817-3837	CACGAGAGATAGAAGACAGTT	GTGCTCTCTCTCTTCTGTCAT	2	9C10T0	21M	3828	74	76	0.973684211	0	0.001745	0.001792162	5	w	1695209-1695229	1695220	1095	1123	0.98	unknown function
>gma-miR156d	Glyma.05G019000.Wm82.a2.v1	3817-3837	CACGAGAGATAGAAGACAGTT	GTGCTCTCTCTCTTCTGTCAT	2	9C10T0	21M	3828	74	76	0.973684211	0	0.001745	0.001792162	5	w	1695209-1695229	1695220	1095	1123	0.98	unknown function
>gma-miR156e	Glyma.05G019000.Wm82.a2.v1	3817-3837	CACGAGAGATAGAAGACAGTT	GTGCTCTCTCTCTTCTGTCAT	2	9C10T0	21M	3828	74	76	0.973684211	0	0.001745	0.001792162	5	w	1695209-1695229	1695220	1095	1123	0.98	unknown function
>gma-miR156i	Glyma.05G019000.Wm82.a2.v1	3817-3837	CACGAGAGATAGAAGACAGTT	GTGCTCTCTCTCTTCTGTCAT	2	9C10T0	21M	3828	74	76	0.973684211	0	0.001745	0.001792162	5	w	1695209-1695229	1695220	1095	1123	0.98	unknown function
>gma-miR156j	Glyma.05G019000.Wm82.a2.v1	3817-3837	CACGAGAGATAGAAGACAGTT	GTGCTCTCTCTCTTCTGTCAT	2	9C10T0	21M	3828	74	76	0.973684211	0	0.001745	0.001792162	5	w	1695209-1695229	1695220	1095	1123	0.98	unknown function
>gma-miR156l	Glyma.05G019000.Wm82.a2.v1	3817-3837	CACGAGAGATAGAAGACAGTT	GTGCTCTCTCTCTTCTGTCAT	2	9C10T0	21M	3828	74	76	0.973684211	0	0.001745	0.001792162	5	w	1695209-1695229	1695220	1095	1123	0.98	unknown function
>gma-miR156m	Glyma.05G019000.Wm82.a2.v1	3817-3837	CACGAGAGATAGAAGACAGTT	GTGCTCTCTCTCTTCTGTCAT	2	9C10T0	21M	3828	74	76	0.973684211	0	0.001745	0.001792162	5	w	1695209-1695229	1695220	1095	1123	0.98	unknown function
>gma-miR156c	Glyma.06G205700.Wm82.a2.v1	2379-2399	CACGAGAGATAGAAGACAGTT	GTGCTCTCTCTCTTCTGTCAT	2	9C10T0	21M	2390	74	76	0.973684211	0	0.001745	0.001792162	6	c	19468258-19468278	19468267	1095	1123	0.98	unknown function
>gma-miR156d	Glyma.06G205700.Wm82.a2.v1	2379-2399	CACGAGAGATAGAAGACAGTT	GTGCTCTCTCTCTTCTGTCAT	2	9C10T0	21M	2390	74	76	0.973684211	0	0.001745	0.001792162	6	c	19468258-19468278	19468267	1095	1123	0.98	unknown function
>gma-miR156e	Glyma.06G205700.Wm82.a2.v1	2379-2399	CACGAGAGATAGAAGACAGTT	GTGCTCTCTCTCTTCTGTCAT	2	9C10T0	21M	2390	74	76	0.973684211	0	0.001745	0.001792162	6	c	19468258-19468278	19468267	1095	1123	0.98	unknown function
>gma-miR156i	Glyma.06G205700.Wm82.a2.v1	2379-2399	CACGAGAGATAGAAGACAGTT	GTGCTCTCTCTCTTCTGTCAT	2	9C10T0	21M	2390	74	76	0.973684211	0	0.001745	0.001792162	6	c	19468258-19468278	19468267	1095	1123	0.98	unknown function
>gma-miR156j	Glyma.06G205700.Wm82.a2.v1	2379-2399	CACGAGAGATAGAAGACAGTT	GTGCTCTCTCTCTTCTGTCAT	2	9C10T0	21M	2390	74	76	0.973684211	0	0.001745	0.001792162	6	c	19468258-19468278	19468267	1095	1123	0.98	unknown function
>gma-miR156l	Glyma.06G205700.Wm82.a2.v1	2379-2399	CACGAGAGATAGAAGACAGTT	GTGCTCTCTCTCTTCTGTCAT	2	9C10T0	21M	2390	74	76	0.973684211	0	0.001745	0.001792162	6	c	19468258-19468278	19468267	1095	1123	0.98	unknown function
>gma-miR156m	Glyma.06G205700.Wm82.a2.v1	2379-2399	CACGAGAGATAGAAGACAGTT	GTGCTCTCTCTCTTCTGTCAT	2	9C10T0	21M	2390	74	76	0.973684211	0	0.001745	0.001792162	6	c	19468258-19468278	19468267	1095	1123	0.98	unknown function
>gma-miR172k	Glyma.15G044400.Wm82.a2.v1	4450-4470	TACGTCGTAGTAGTTCTAAGT	CTGCAGCATCATCAGGATTCT	2.5	0C13G5T0	21M	4461	1108	1119	0.990169794	0	0.001779	0.001796662	15	w	3532268-3532288	3532279	4655	4707	0.99	unknown function
>gma-miR172k	Glyma.U022100.Wm82.a2.v1	3786-3806	TACGTCGTAGTAGTTCTAAGT	CTGCAGCATCATCAGGATTCT	2.5	0C13G5T0	21M	3797	1108	1121	0.988403211	0	0.001779	0.001799873	21	c	3551344-3551364	3551353	4655	4711	0.99	unknown function
>gma-miR172k	Glyma.12G073300.Wm82.a2.v1	3821-3841	TACGTCGTAGTAGTTCTAAGT	CTGCAGCATCATCAGGATTCT	2.5	0C13G5T0	21M	3832	1108	1121	0.988403211	0	0.001779	0.001799873	12	c	5426341-5426361	5426350	4655	4711	0.99	unknown function
>gma-miR172k	Glyma.01G188400.Wm82.a2.v1	3249-3269	TACGTCGTAGTAGTTCTAAGT	CTGCAGCATCATCAGGATTCC	2.5	0C13G5C0	21M	3260	261	266	0.981203008	0	0.001779	0.00181308	1	c	52344250-52344270	52344259	1041	1058	0.98	unknown function
>gma-miR172k	Glyma.11G053800.Wm82.a2.v1	3220-3240	TACGTCGTAGTAGTTCTAAGT	CTGCAGCATCATCAGGATTCC	2.5	0C13G5C0	21M	3231	261	266	0.981203008	0	0.001779	0.00181308	11	w	4051674-4051694	4051685	1041	1058	0.98	unknown function
>gma-miR171c-3p	Glyma.06G110800.Wm82.a2.v1	369-389	ACACTATAACCGTGCCGAGTT	AGTGATATTGGTTCGGCTCAA	3.5	0A10T0T8	21M	380	7	9	0.777777778	0	0.001424	0.001830857	6	c	8956908-8956928	8956917	38	38	1	unknown function
>gma-miR171o-3p	Glyma.06G110800.Wm82.a2.v1	369-389	ACACTATAACCGTGCCGAGTT	AGTGATATTGGTTCGGCTCAA	3.5	0A10T0T8	21M	380	7	9	0.777777778	0	0.001424	0.001830857	6	c	8956908-8956928	8956917	38	38	1	unknown function
>gma-miR171q	Glyma.06G110800.Wm82.a2.v1	369-389	ACACTATAACCGTGCCGAGTT	AGTGATATTGGTTCGGCTCAA	3.5	0A10T0T8	21M	380	7	9	0.777777778	0	0.001424	0.001830857	6	c	8956908-8956928	8956917	38	38	1	unknown function
>gma-miR171n	Glyma.01G136300.Wm82.a2.v1	1197-1217	ATTCTATAACTGCGCCGAGTT	AGGGATATTGGCGCGGCTCAA	3.5	0A0G0G7G10	21M	1208	1072	1075	0.997209302	0	0.001842	0.001847155	1	c	46037467-46037487	46037476	35029	35756	0.98	unknown function
>gma-miR171p	Glyma.01G136300.Wm82.a2.v1	1197-1217	ATTCTATAACTGCGCCGAGTT	AGGGATATTGGCGCGGCTCAA	3.5	0A0G0G7G10	21M	1208	1072	1075	0.997209302	0	0.001842	0.001847155	1	c	46037467-46037487	46037476	35029	35756	0.98	unknown function
>gma-miR171n	Glyma.03G031800.Wm82.a2.v1	1717-1737	ATTCTATAACTGCGCCGAGTT	AGGGATATTGGCGCGGCTCAA	3.5	0A0G0G7G10	21M	1728	1072	1075	0.997209302	0	0.001842	0.001847155	3	c	3603918-3603938	3603927	35029	35756	0.98	unknown function
>gma-miR171p	Glyma.03G031800.Wm82.a2.v1	1717-1737	ATTCTATAACTGCGCCGAGTT	AGGGATATTGGCGCGGCTCAA	3.5	0A0G0G7G10	21M	1728	1072	1075	0.997209302	0	0.001842	0.001847155	3	c	3603918-3603938	3603927	35029	35756	0.98	unknown function
>gma-miR1510b-3p	Glyma.19G055000.Wm82.a2.v1	1455-1475	CCACCTTATCCATTTTGTTGT	GGTGGAATAGGCAAAACGACA	1.5	11C5G3	21M	1466	34	38	0.894736842	0	0.001661	0.001856412	19	c	9206274-9206294	9206283	125	128	0.98	unknown function
>gma-miR169i-3p	Glyma.13G347800.Wm82.a2.v1	2393-2413	ATACTCTGCCCTACCGTGGCC	TGTAAGAGGGGATGGAACTGG	4	1G1A3G7A2T2	21M	2404	1	1	1	4	0.00186	0.00186	13	w	43800084-43800104	43800095	119	505	0.24	unknown function
>gma-miR169i-3p	Glyma.13G347700.Wm82.a2.v1	3269-3289	ATACTCTGCCCTACCGTGGCC	TGTAAGAGGGGATGGAACTGG	4	1G1A3G7A2T2	21M	3280	1	1	1	4	0.00186	0.00186	13	c	43777032-43777052	43777041	119	505	0.24	unknown function
>gma-miR397a	Glyma.07G134100.Wm82.a2.v1	1379-1399	GTAGTTGCGACGTGAGTTACT	GATCAACGCTGCACTTAATGA	1.5	0G14T5	21M	1390	4	4	1	0	0.001876	0.001876	7	c	15881981-15882001	15881990	9	15	0.6	unknown function
>gma-miR397b-5p	Glyma.07G134100.Wm82.a2.v1	1379-1399	GTAGTTGCGACGTGAGTTACT	GATCAACGCTGCACTTAATGA	1.5	0G14T5	21M	1390	4	4	1	0	0.001876	0.001876	7	c	15881981-15882001	15881990	9	15	0.6	unknown function
>gma-miR397a	Glyma.01G112600.Wm82.a2.v1	2251-2271	GTAGTTGCGACGTGAGTTACT	TGTCAATGCTGCACTCAATGA	1.5	0	21M	2262	3	3	1	0	0.001876	0.001876	1	w	38355844-38355864	38355855	6	9	0.67	unknown function
>gma-miR397b-5p	Glyma.01G112600.Wm82.a2.v1	2251-2271	GTAGTTGCGACGTGAGTTACT	TGTCAATGCTGCACTCAATGA	1.5	0	21M	2262	3	3	1	0	0.001876	0.001876	1	w	38355844-38355864	38355855	6	9	0.67	unknown function
>gma-miR156f	Glyma.19G094000.Wm82.a2.v1	3038-3059	ACACGAGAGAGAGAAGACAGTT	TGTGCTCTCTATCTTCTGTCAA	1	10A11	22M	3050	6	6	1	0	0.001879	0.001879	19	c	33201824-33201845	33201833	142	169	0.84	unknown function
>gma-miR156f	Glyma.18G005600.Wm82.a2.v1	3720-3741	ACACGAGAGAGAGAAGACAGTT	CGTGCTCTCTCTCTTCTGTCAA	1	0C21	22M	3731	25	27	0.925925926	0	0.001745	0.0018846	18	w	431193-431214	431204	713	723	0.99	unknown function
>gma-miR398a	Glyma.05G031000.Wm82.a2.v1	3233-3253	TTCCCCACTGGACTCTTGTGT	AAGGGGGGAAGTGAGAGCACA	3.5	6G2A0G5G4	21M	3244	31	31	1	0	0.001898	0.001898	5	w	2692846-2692866	2692857	63	73	0.86	unknown function
>gma-miR398b	Glyma.05G031000.Wm82.a2.v1	3233-3253	TTCCCCACTGGACTCTTGTGT	AAGGGGGGAAGTGAGAGCACA	3.5	6G2A0G5G4	21M	3244	31	31	1	0	0.001898	0.001898	5	w	2692846-2692866	2692857	63	73	0.86	unknown function
>gma-miR398a	Glyma.07G032800.Wm82.a2.v1	172-192	TTCCCCACTGGACTCTTGTGT	AGGGTGTGACCTGAGATCAAA	3.5	1G2T11T2A1	21M	183	192	194	0.989690722	0	0.001898	0.001917771	7	c	2571296-2571316	2571305	860	889	0.97	unknown function
>gma-miR398b	Glyma.07G032800.Wm82.a2.v1	172-192	TTCCCCACTGGACTCTTGTGT	AGGGTGTGACCTGAGATCAAA	3.5	1G2T11T2A1	21M	183	192	194	0.989690722	0	0.001898	0.001917771	7	c	2571296-2571316	2571305	860	889	0.97	unknown function
>gma-miR169s	Glyma.12G236800.Wm82.a2.v1	6099-6119	GGCCGTTCAGTAGGAACCGAA	AAGGCAATTCATTCTTGGCTT	3.5	0A0A5T4T8	21M	6110	38	44	0.863636364	0	0.001661	0.001923263	12	c	39555504-39555524	39555513	167	184	0.91	unknown function
>gma-miR397a	Glyma.02G224800.Wm82.a2.v1	2637-2657	GTAGTTGCGACGTGAGTTACT	AATCAACGCTGCACTGAATGA	2	0A14G5	21M	2648	2	4	0.5	0	0.000964	0.001928	2	w	41225383-41225403	41225394	4	5	0.8	unknown function
>gma-miR397b-5p	Glyma.02G224800.Wm82.a2.v1	2637-2657	GTAGTTGCGACGTGAGTTACT	AATCAACGCTGCACTGAATGA	2	0A14G5	21M	2648	2	4	0.5	0	0.000964	0.001928	2	w	41225383-41225403	41225394	4	5	0.8	unknown function
>gma-miR156f	Glyma.04G159600.Wm82.a2.v1	3380-3401	ACACGAGAGAGAGAAGACAGTT	TGTGCTCTCTCTCTTCTGTCAT	1	21T0	22M	3392	74	76	0.973684211	0	0.001879	0.001929784	4	w	39582232-39582253	39582244	1095	1123	0.98	unknown function
>gma-miR156f	Glyma.17G080700.Wm82.a2.v1	3779-3800	ACACGAGAGAGAGAAGACAGTT	TGTGCTCTCTCTCTTCTGTCAT	1	21T0	22M	3791	74	76	0.973684211	0	0.001879	0.001929784	17	c	6263745-6263766	6263754	1095	1123	0.98	unknown function
>gma-miR156f	Glyma.05G019000.Wm82.a2.v1	3816-3837	ACACGAGAGAGAGAAGACAGTT	TGTGCTCTCTCTCTTCTGTCAT	1	21T0	22M	3828	74	76	0.973684211	0	0.001879	0.001929784	5	w	1695208-1695229	1695220	1095	1123	0.98	unknown function
>gma-miR156f	Glyma.06G205700.Wm82.a2.v1	2378-2399	ACACGAGAGAGAGAAGACAGTT	TGTGCTCTCTCTCTTCTGTCAT	1	21T0	22M	2390	74	76	0.973684211	0	0.001879	0.001929784	6	c	19468258-19468279	19468267	1095	1123	0.98	unknown function
>gma-miR397a	Glyma.18G177400.Wm82.a2.v1	1257-1277	GTAGTTGCGACGTGAGTTACT	GATCAATGCTGCACTCAATGA	1.5	0G5T14	21M	1268	18	20	0.9	0	0.001745	0.001938889	18	c	42325919-42325939	42325928	130	151	0.86	unknown function
>gma-miR397b-5p	Glyma.18G177400.Wm82.a2.v1	1257-1277	GTAGTTGCGACGTGAGTTACT	GATCAATGCTGCACTCAATGA	1.5	0G5T14	21M	1268	18	20	0.9	0	0.001745	0.001938889	18	c	42325919-42325939	42325928	130	151	0.86	unknown function
>gma-miR167c	Glyma.15G005300.Wm82.a2.v1	3021-3041	GTCTAGTACGACCGTCGAAGT	CTGAACA-GCTGGCAGCTTCA	3.5	0T3A15	7M1I13M	3031	333	333	1	0	0.001951	0.001951	15	c	463679-463699	463689	1428	1502	0.95	unknown function
>gma-miR167j	Glyma.15G005300.Wm82.a2.v1	3021-3041	GTCTAGTACGACCGTCGAAGT	CTGAACA-GCTGGCAGCTTCA	3.5	0T3A15	7M1I13M	3031	333	333	1	0	0.001951	0.001951	15	c	463679-463699	463689	1428	1502	0.95	unknown function
>gma-miR167c	Glyma.14G208500.Wm82.a2.v1	7641-7661	GTCTAGTACGACCGTCGAAGT	TAGATCAGGCTGGCAGCTTGT	3.5	0T6G11G0T0	21M	7652	430	430	1	0	0.001951	0.001951	14	c	47413488-47413508	47413497	2394	2408	0.99	unknown function
>gma-miR167j	Glyma.14G208500.Wm82.a2.v1	7641-7661	GTCTAGTACGACCGTCGAAGT	TAGATCAGGCTGGCAGCTTGT	3.5	0T6G11G0T0	21M	7652	430	430	1	0	0.001951	0.001951	14	c	47413488-47413508	47413497	2394	2408	0.99	unknown function
>gma-miR167c	Glyma.02G239600.Wm82.a2.v1	10281-10301	GTCTAGTACGACCGTCGAAGT	TAGATCAGGCTGGCAGCTTGT	3.5	0T6G11G0T0	21M	10292	194	194	1	0	0.001951	0.001951	2	c	42814192-42814212	42814201	4429	4467	0.99	unknown function
>gma-miR167j	Glyma.02G239600.Wm82.a2.v1	10281-10301	GTCTAGTACGACCGTCGAAGT	TAGATCAGGCTGGCAGCTTGT	3.5	0T6G11G0T0	21M	10292	194	194	1	0	0.001951	0.001951	2	c	42814192-42814212	42814201	4429	4467	0.99	unknown function
>gma-miR1510b-3p	Glyma.04G219600.Wm82.a2.v1	1001-1021	CCACCTTATCCATTTTGTTGT	GGTGGAATAGGGAAAACAACA	1	11G9	21M	1012	16	28	0.571428571	0	0.001122	0.0019635	4	c	49036724-49036744	49036733	96	173	0.55	unknown function
>gma-miR156f	Glyma.16G054500.Wm82.a2.v1	3513-3534	ACACGAGAGAGAGAAGACAGTT	TGTGCTCTCTATCTTCTGTCAA	1	10A11	22M	3525	22	23	0.956521739	0	0.001879	0.001964409	16	w	5360007-5360028	5360019	399	424	0.94	unknown function
>gma-miR393c-5p	Glyma.19G206800.Wm82.a2.v1	3164-3185	CCTAGTTACGCTAGGGAAACCT	GAGACAATGCGATCCCTTTGGA	3.5	1A0G0A18	22M	3176	183	244	0.75	0	0.001474	0.001965333	19	w	46223590-46223611	46223602	1451	1661	0.87	unknown function
>gma-miR393d	Glyma.19G206800.Wm82.a2.v1	3164-3185	CCTAGTTACGCTAGGGAAACCT	GAGACAATGCGATCCCTTTGGA	3.5	1A0G0A18	22M	3176	183	244	0.75	0	0.001474	0.001965333	19	w	46223590-46223611	46223602	1451	1661	0.87	unknown function
>gma-miR393e	Glyma.19G206800.Wm82.a2.v1	3164-3185	CCTAGTTACGCTAGGGAAACCT	GAGACAATGCGATCCCTTTGGA	3.5	1A0G0A18	22M	3176	183	244	0.75	0	0.001474	0.001965333	19	w	46223590-46223611	46223602	1451	1661	0.87	unknown function
>gma-miR393f	Glyma.19G206800.Wm82.a2.v1	3164-3185	CCTAGTTACGCTAGGGAAACCT	GAGACAATGCGATCCCTTTGGA	3.5	1A0G0A18	22M	3176	183	244	0.75	0	0.001474	0.001965333	19	w	46223590-46223611	46223602	1451	1661	0.87	unknown function
>gma-miR393g	Glyma.19G206800.Wm82.a2.v1	3164-3185	CCTAGTTACGCTAGGGAAACCT	GAGACAATGCGATCCCTTTGGA	3.5	1A0G0A18	22M	3176	183	244	0.75	0	0.001474	0.001965333	19	w	46223590-46223611	46223602	1451	1661	0.87	unknown function
>gma-miR393c-5p	Glyma.03G209400.Wm82.a2.v1	3123-3144	CCTAGTTACGCTAGGGAAACCT	GAGACAATGCGATCCCTTTGGA	3.5	1A0G0A18	22M	3135	183	244	0.75	0	0.001474	0.001965333	3	w	41627525-41627546	41627537	1451	1655	0.88	unknown function
>gma-miR393d	Glyma.03G209400.Wm82.a2.v1	3123-3144	CCTAGTTACGCTAGGGAAACCT	GAGACAATGCGATCCCTTTGGA	3.5	1A0G0A18	22M	3135	183	244	0.75	0	0.001474	0.001965333	3	w	41627525-41627546	41627537	1451	1655	0.88	unknown function
>gma-miR393e	Glyma.03G209400.Wm82.a2.v1	3123-3144	CCTAGTTACGCTAGGGAAACCT	GAGACAATGCGATCCCTTTGGA	3.5	1A0G0A18	22M	3135	183	244	0.75	0	0.001474	0.001965333	3	w	41627525-41627546	41627537	1451	1655	0.88	unknown function
>gma-miR393f	Glyma.03G209400.Wm82.a2.v1	3123-3144	CCTAGTTACGCTAGGGAAACCT	GAGACAATGCGATCCCTTTGGA	3.5	1A0G0A18	22M	3135	183	244	0.75	0	0.001474	0.001965333	3	w	41627525-41627546	41627537	1451	1655	0.88	unknown function
>gma-miR393g	Glyma.03G209400.Wm82.a2.v1	3123-3144	CCTAGTTACGCTAGGGAAACCT	GAGACAATGCGATCCCTTTGGA	3.5	1A0G0A18	22M	3135	183	244	0.75	0	0.001474	0.001965333	3	w	41627525-41627546	41627537	1451	1655	0.88	unknown function
>gma-miR397a	Glyma.14G191500.Wm82.a2.v1	2472-2492	GTAGTTGCGACGTGAGTTACT	AATCAACGCTGCACTGAATGA	2	0A14G5	21M	2483	2	4	0.5	1	0.000992	0.001984	14	w	45618937-45618957	45618948	4	5	0.8	unknown function
>gma-miR397b-5p	Glyma.14G191500.Wm82.a2.v1	2472-2492	GTAGTTGCGACGTGAGTTACT	AATCAACGCTGCACTGAATGA	2	0A14G5	21M	2483	2	4	0.5	1	0.000992	0.001984	14	w	45618937-45618957	45618948	4	5	0.8	unknown function
>gma-miR408a-3p	Glyma.13G261800.Wm82.a2.v1	1145-1165	CGGTCCCTTCTCCGTCACGTA	GCTAGGGAGGAAGTATTGCAT	3.5	2T5G2A1T1T5	21M	1154	3	3	1	1	0.001989	0.001989	13	w	36570015-36570035	36570024	3	3	1	unknown function
>gma-miR408b-3p	Glyma.13G261800.Wm82.a2.v1	1145-1165	CGGTCCCTTCTCCGTCACGTA	GCTAGGGAGGAAGTATTGCAT	3.5	2T5G2A1T1T5	21M	1154	3	3	1	1	0.001989	0.001989	13	w	36570015-36570035	36570024	3	3	1	unknown function
>gma-miR408c-3p	Glyma.13G261800.Wm82.a2.v1	1145-1165	CGGTCCCTTCTCCGTCACGTA	GCTAGGGAGGAAGTATTGCAT	3.5	2T5G2A1T1T5	21M	1154	3	3	1	1	0.001989	0.001989	13	w	36570015-36570035	36570024	3	3	1	unknown function
>gma-miR169b	Glyma.18G071000.Wm82.a2.v1	3540-3560	AGCCGTTCAGTAGGAACCGAC	GCGGCAAATCATTCTTGGCTT	3.5	0G6A4T7T0	21M	3551	102	107	0.953271028	0	0.001898	0.001991039	18	w	6664973-6664993	6664984	361	367	0.98	unknown function
>gma-miR169b	Glyma.08G335900.Wm82.a2.v1	3462-3482	AGCCGTTCAGTAGGAACCGAC	GCGGCAAATCATTCTTGGCTT	3.5	0G6A4T7T0	21M	3473	102	107	0.953271028	0	0.001898	0.001991039	8	w	45300780-45300800	45300791	361	367	0.98	unknown function
>gma-miR156b	Glyma.03G117600.Wm82.a2.v1	3338-3358	ACACGAGAGAGAGAAGACAGT	TGTGCTCTCTCTCTTCTGTCA	0	0	21M	3349	3	3	1	0	0.001994	0.001994	3	c	32734802-32734822	32734811	114	114	1	unknown function
>gma-miR171c-3p	Glyma.04G251900.Wm82.a2.v1	576-596	ACACTATAACCGTGCCGAGTT	AGTGATATTGGTTCGGCTCAA	3.5	0A10T0T8	21M	587	3	4	0.75	0	0.001496	0.001994667	4	w	51873328-51873348	51873339	29	30	0.97	unknown function
>gma-miR171o-3p	Glyma.04G251900.Wm82.a2.v1	576-596	ACACTATAACCGTGCCGAGTT	AGTGATATTGGTTCGGCTCAA	3.5	0A10T0T8	21M	587	3	4	0.75	0	0.001496	0.001994667	4	w	51873328-51873348	51873339	29	30	0.97	unknown function
>gma-miR171q	Glyma.04G251900.Wm82.a2.v1	576-596	ACACTATAACCGTGCCGAGTT	AGTGATATTGGTTCGGCTCAA	3.5	0A10T0T8	21M	587	3	4	0.75	0	0.001496	0.001994667	4	w	51873328-51873348	51873339	29	30	0.97	unknown function
>gma-miR156b	Glyma.04G159600.Wm82.a2.v1	3380-3400	ACACGAGAGAGAGAAGACAGT	TGTGCTCTCTCTCTTCTGTCA	0	0	21M	3391	129	136	0.948529412	0	0.001898	0.002000992	4	w	39582232-39582252	39582243	1095	1123	0.98	unknown function
>gma-miR156b	Glyma.17G080700.Wm82.a2.v1	3779-3799	ACACGAGAGAGAGAAGACAGT	TGTGCTCTCTCTCTTCTGTCA	0	0	21M	3790	129	136	0.948529412	0	0.001898	0.002000992	17	c	6263746-6263766	6263755	1095	1123	0.98	unknown function
>gma-miR156b	Glyma.05G019000.Wm82.a2.v1	3816-3836	ACACGAGAGAGAGAAGACAGT	TGTGCTCTCTCTCTTCTGTCA	0	0	21M	3827	129	136	0.948529412	0	0.001898	0.002000992	5	w	1695208-1695228	1695219	1095	1123	0.98	unknown function
>gma-miR156b	Glyma.06G205700.Wm82.a2.v1	2378-2398	ACACGAGAGAGAGAAGACAGT	TGTGCTCTCTCTCTTCTGTCA	0	0	21M	2389	129	136	0.948529412	0	0.001898	0.002000992	6	c	19468259-19468279	19468268	1095	1123	0.98	unknown function
>gma-miR156f	Glyma.18G005600.Wm82.a2.v1	3720-3741	ACACGAGAGAGAGAAGACAGTT	CGTGCTCTCTCTCTTCTGTCAA	1	0C21	22M	3732	335	338	0.99112426	0	0.001984	0.002001767	18	w	431193-431214	431205	716	723	0.99	unknown function
>gma-miR159b-5p	Glyma.18G010200.Wm82.a2.v1	5713-5733	CTGAACCTCACGTCCCTTGAG	GACTTGGGTTCTAGTGAACTC	6	7G0T1C0T2T6	21M	5722	2	2	1	3	0.002009	0.002009	18	w	727837-727857	727846	2	2	1	unknown function
>gma-miR159f-5p	Glyma.18G010200.Wm82.a2.v1	5713-5733	CTGAACCTCACGTCCCTTGAG	GACTTGGGTTCTAGTGAACTC	6	7G0T1C0T2T6	21M	5722	2	2	1	3	0.002009	0.002009	18	w	727837-727857	727846	2	2	1	unknown function
>gma-miR169j-5p	Glyma.17G051400.Wm82.a2.v1	4872-4892	GGCCGTTCAGTAAGAACCGAT	CTGGCAAATCATCCTTGGCTT	3.5	1T5A4C7T0	21M	4883	6	6	1	0	0.002013	0.002013	17	w	3909176-3909196	3909187	322	358	0.9	unknown function
>gma-miR1508c	Glyma.09G256600.Wm82.a2.v1	383-403	GTTGACGATAAAGGGAAAGAT	CCACTGCCATTTCCCTTTCTA	2	1C5C13	21M	394	12	16	0.75	0	0.001515	0.00202	9	w	47565041-47565061	47565052	173	174	0.99	unknown function
>gma-miR1508c	Glyma.16G165400.Wm82.a2.v1	206-226	GTTGACGATAAAGGGAAAGAT	CCACTGCCATTTCCCTTTCTA	2	1C5C13	21M	217	12	16	0.75	0	0.001515	0.00202	16	w	32453376-32453396	32453387	173	174	0.99	unknown function
>gma-miR1508c	Glyma.09G256500.Wm82.a2.v1	14-34	GTTGACGATAAAGGGAAAGAT	CCACTGCCATTTCCCTTTCTA	2	1C5C13	21M	25	12	16	0.75	0	0.001515	0.00202	9	w	47562540-47562560	47562551	173	174	0.99	unknown function
>gma-miR169s	Glyma.02G303800.Wm82.a2.v1	3400-3420	GGCCGTTCAGTAGGAACCGAA	GCGGCAAATCATTCTTGGCTG	3.5	0G6A4T7G0	21M	3411	6	7	0.857142857	0	0.001745	0.002035833	2	c	47896643-47896663	47896652	44	46	0.96	unknown function
>gma-miR167g	Glyma.08G100100.Wm82.a2.v1	6227-6248	AGTCTAGTACGACCGTCGAAGT	TGAGATCAGGCTGGCAGCTTGT	4	1G6G11G0T0	22M	6239	430	430	1	0	0.002059	0.002059	8	c	7674327-7674348	7674336	2413	2434	0.99	unknown function
>gma-miR167g	Glyma.05G143800.Wm82.a2.v1	6503-6524	AGTCTAGTACGACCGTCGAAGT	TGAGATCAGGCTGGCAGCTTGT	4	1G6G11G0T0	22M	6515	430	430	1	0	0.002059	0.002059	5	c	33757090-33757111	33757099	2413	2434	0.99	unknown function
>gma-miR169k	Glyma.12G236800.Wm82.a2.v1	6099-6119	GGCCGTTCAGTAAGAACCGAC	AAGGCAATTCATTCTTGGCTT	4	0A0A5T12T0	21M	6110	38	44	0.863636364	0	0.001779	0.002059895	12	c	39555504-39555524	39555513	167	184	0.91	unknown function
>gma-miR169l-5p	Glyma.12G236800.Wm82.a2.v1	6099-6119	GGCCGTTCAGTAAGAACCGAC	AAGGCAATTCATTCTTGGCTT	4	0A0A5T12T0	21M	6110	38	44	0.863636364	0	0.001779	0.002059895	12	c	39555504-39555524	39555513	167	184	0.91	unknown function
>gma-miR169k	Glyma.15G173300.Wm82.a2.v1	8753-8773	GGCCGTTCAGTAAGAACCGAC	CAGGCAAATCATCCTTGGCTT	4	1A5A4C7T0	21M	8764	156	172	0.906976744	0	0.001869	0.002060692	15	c	15894188-15894208	15894197	726	773	0.94	unknown function
>gma-miR169l-5p	Glyma.15G173300.Wm82.a2.v1	8753-8773	GGCCGTTCAGTAAGAACCGAC	CAGGCAAATCATCCTTGGCTT	4	1A5A4C7T0	21M	8764	156	172	0.906976744	0	0.001869	0.002060692	15	c	15894188-15894208	15894197	726	773	0.94	unknown function
>gma-miR169k	Glyma.09G068400.Wm82.a2.v1	3732-3752	GGCCGTTCAGTAAGAACCGAC	CAGGCAAATCATCCTTGGCTT	4	1A5A4C7T0	21M	3743	156	172	0.906976744	0	0.001869	0.002060692	9	w	6922261-6922281	6922272	726	773	0.94	unknown function
>gma-miR169l-5p	Glyma.09G068400.Wm82.a2.v1	3732-3752	GGCCGTTCAGTAAGAACCGAC	CAGGCAAATCATCCTTGGCTT	4	1A5A4C7T0	21M	3743	156	172	0.906976744	0	0.001869	0.002060692	9	w	6922261-6922281	6922272	726	773	0.94	unknown function
>gma-miR169p	Glyma.17G051400.Wm82.a2.v1	4873-4893	GCCGTTCAGTAGGAACCGAGT	TGGCAAATCATCCTTGGCTTA	2	0T5A12T1	21M	4884	26	60	0.433333333	1	0.000897	0.00207	17	w	3909177-3909197	3909188	320	354	0.9	unknown function
>gma-miR156c	Glyma.06G168600.Wm82.a2.v1	4568-4588	CACGAGAGATAGAAGACAGTT	GTGCTCTCTCTCTTCTGTCAT	2	9C10T0	21M	4578	65	65	1	0	0.002137	0.002137	6	w	14101965-14101985	14101975	78	79	0.99	unknown function
>gma-miR156d	Glyma.06G168600.Wm82.a2.v1	4568-4588	CACGAGAGATAGAAGACAGTT	GTGCTCTCTCTCTTCTGTCAT	2	9C10T0	21M	4578	65	65	1	0	0.002137	0.002137	6	w	14101965-14101985	14101975	78	79	0.99	unknown function
>gma-miR156e	Glyma.06G168600.Wm82.a2.v1	4568-4588	CACGAGAGATAGAAGACAGTT	GTGCTCTCTCTCTTCTGTCAT	2	9C10T0	21M	4578	65	65	1	0	0.002137	0.002137	6	w	14101965-14101985	14101975	78	79	0.99	unknown function
>gma-miR156i	Glyma.06G168600.Wm82.a2.v1	4568-4588	CACGAGAGATAGAAGACAGTT	GTGCTCTCTCTCTTCTGTCAT	2	9C10T0	21M	4578	65	65	1	0	0.002137	0.002137	6	w	14101965-14101985	14101975	78	79	0.99	unknown function
>gma-miR156j	Glyma.06G168600.Wm82.a2.v1	4568-4588	CACGAGAGATAGAAGACAGTT	GTGCTCTCTCTCTTCTGTCAT	2	9C10T0	21M	4578	65	65	1	0	0.002137	0.002137	6	w	14101965-14101985	14101975	78	79	0.99	unknown function
>gma-miR156l	Glyma.06G168600.Wm82.a2.v1	4568-4588	CACGAGAGATAGAAGACAGTT	GTGCTCTCTCTCTTCTGTCAT	2	9C10T0	21M	4578	65	65	1	0	0.002137	0.002137	6	w	14101965-14101985	14101975	78	79	0.99	unknown function
>gma-miR156m	Glyma.06G168600.Wm82.a2.v1	4568-4588	CACGAGAGATAGAAGACAGTT	GTGCTCTCTCTCTTCTGTCAT	2	9C10T0	21M	4578	65	65	1	0	0.002137	0.002137	6	w	14101965-14101985	14101975	78	79	0.99	unknown function
>gma-miR172k	Glyma.05G091200.Wm82.a2.v1	3449-3469	TACGTCGTAGTAGTTCTAAGT	CTGCAGCATCATCAAGTTTCC	3	0C15T3C0	21M	3460	85	85	1	0	0.002137	0.002137	5	w	21950477-21950497	21950488	112	114	0.98	unknown function
>gma-miR156c	Glyma.04G197100.Wm82.a2.v1	4382-4402	CACGAGAGATAGAAGACAGTT	GTGCTCTCTCTCTTCTGTCAT	2	9C10T0	21M	4392	65	65	1	0	0.002137	0.002137	4	c	46878083-46878103	46878093	78	79	0.99	unknown function
>gma-miR156d	Glyma.04G197100.Wm82.a2.v1	4382-4402	CACGAGAGATAGAAGACAGTT	GTGCTCTCTCTCTTCTGTCAT	2	9C10T0	21M	4392	65	65	1	0	0.002137	0.002137	4	c	46878083-46878103	46878093	78	79	0.99	unknown function
>gma-miR156e	Glyma.04G197100.Wm82.a2.v1	4382-4402	CACGAGAGATAGAAGACAGTT	GTGCTCTCTCTCTTCTGTCAT	2	9C10T0	21M	4392	65	65	1	0	0.002137	0.002137	4	c	46878083-46878103	46878093	78	79	0.99	unknown function
>gma-miR156i	Glyma.04G197100.Wm82.a2.v1	4382-4402	CACGAGAGATAGAAGACAGTT	GTGCTCTCTCTCTTCTGTCAT	2	9C10T0	21M	4392	65	65	1	0	0.002137	0.002137	4	c	46878083-46878103	46878093	78	79	0.99	unknown function
>gma-miR156j	Glyma.04G197100.Wm82.a2.v1	4382-4402	CACGAGAGATAGAAGACAGTT	GTGCTCTCTCTCTTCTGTCAT	2	9C10T0	21M	4392	65	65	1	0	0.002137	0.002137	4	c	46878083-46878103	46878093	78	79	0.99	unknown function
>gma-miR156l	Glyma.04G197100.Wm82.a2.v1	4382-4402	CACGAGAGATAGAAGACAGTT	GTGCTCTCTCTCTTCTGTCAT	2	9C10T0	21M	4392	65	65	1	0	0.002137	0.002137	4	c	46878083-46878103	46878093	78	79	0.99	unknown function
>gma-miR156m	Glyma.04G197100.Wm82.a2.v1	4382-4402	CACGAGAGATAGAAGACAGTT	GTGCTCTCTCTCTTCTGTCAT	2	9C10T0	21M	4392	65	65	1	0	0.002137	0.002137	4	c	46878083-46878103	46878093	78	79	0.99	unknown function
>gma-miR156f	Glyma.12G226000.Wm82.a2.v1	1660-1681	ACACGAGAGAGAGAAGACAGTT	CATGCTCCCTCTCTTCTGTCAA	3	0C0A5C14	22M	1672	15	15	1	0	0.002137	0.002137	12	w	38561774-38561795	38561786	15	15	1	unknown function
>gma-miR169k	Glyma.13G107900.Wm82.a2.v1	4470-4490	GGCCGTTCAGTAAGAACCGAC	CTGGCAAATCATCCTTGGCTT	3.5	1T5A4C7T0	21M	4481	108	117	0.923076923	0	0.001973	0.002137417	13	c	22225567-22225587	22225576	322	358	0.9	unknown function
>gma-miR169l-5p	Glyma.13G107900.Wm82.a2.v1	4470-4490	GGCCGTTCAGTAAGAACCGAC	CTGGCAAATCATCCTTGGCTT	3.5	1T5A4C7T0	21M	4481	108	117	0.923076923	0	0.001973	0.002137417	13	c	22225567-22225587	22225576	322	358	0.9	unknown function
>gma-miR4409	Glyma.05G167800.Wm82.a2.v1	4218-4239	GTCAGTTGTTTGGGTGAACAAT	CAGTCAACGAACCCACTTTGGA	3.5	8G9T0G0G1	22M	4228	125	232	0.538793103	0	0.001152	0.002138112	5	c	35842595-35842616	35842606	1739	2441	0.71	unknown function
>gma-miR398c	Glyma.15G055400.Wm82.a2.v1	72-92	GTCCCCGCTGGACTCTTGTGT	CAGGATCGTCCTGAGACCAAA	5	4A0T2T7C2A1	21M	83	3	3	1	1	0.002142	0.002142	15	w	4337687-4337707	4337698	4236	6798	0.62	unknown function
>gma-miR398d	Glyma.15G055400.Wm82.a2.v1	72-92	GTCCCCGCTGGACTCTTGTGT	CAGGATCGTCCTGAGACCAAA	5	4A0T2T7C2A1	21M	83	3	3	1	1	0.002142	0.002142	15	w	4337687-4337707	4337698	4236	6798	0.62	unknown function
>gma-miR399a	Glyma.13G123200.Wm82.a2.v1	248-268	GTCCCGTTGAGAGGAAACCGT	CCGGGCAACTTTTCTTTGGCT	3	1C8T1T7T0	21M	259	1	1	1	4	0.00217	0.00217	13	c	23643622-23643642	23643631	1	1	1	unknown function
>gma-miR399b	Glyma.13G123200.Wm82.a2.v1	248-268	GTCCCGTTGAGAGGAAACCGT	CCGGGCAACTTTTCTTTGGCT	3	1C8T1T7T0	21M	259	1	1	1	4	0.00217	0.00217	13	c	23643622-23643642	23643631	1	1	1	unknown function
>gma-miR399c	Glyma.13G123200.Wm82.a2.v1	248-268	GTCCCGTTGAGAGGAAACCGT	CCGGGCAACTTTTCTTTGGCT	3	1C8T1T7T0	21M	259	1	1	1	4	0.00217	0.00217	13	c	23643622-23643642	23643631	1	1	1	unknown function
>gma-miR399h	Glyma.13G123200.Wm82.a2.v1	248-268	GTCCCGTTGAGAGGAAACCGT	CCGGGCAACTTTTCTTTGGCT	3	1C8T1T7T0	21M	259	1	1	1	4	0.00217	0.00217	13	c	23643622-23643642	23643631	1	1	1	unknown function
>gma-miR159a-3p	Glyma.13G187500.Wm82.a2.v1	3834-3854	ATCTCGAGGGAAGTTAGGTTT	TGGAGCTCCCTTCACTCCAAT	2.5	1G12C5T0	21M	3845	30	31	0.967741935	0	0.002118	0.0021886	13	w	30132496-30132516	30132507	206	213	0.97	unknown function
>gma-miR159e-3p	Glyma.13G187500.Wm82.a2.v1	3834-3854	ATCTCGAGGGAAGTTAGGTTT	TGGAGCTCCCTTCACTCCAAT	2.5	1G12C5T0	21M	3845	30	31	0.967741935	0	0.002118	0.0021886	13	w	30132496-30132516	30132507	206	213	0.97	unknown function
>gma-miR159a-3p	Glyma.15G225300.Wm82.a2.v1	3644-3664	ATCTCGAGGGAAGTTAGGTTT	TGGAGCTCCCTTCACTCCAAT	2.5	1G12C5T0	21M	3655	30	31	0.967741935	0	0.002118	0.0021886	15	w	41408406-41408426	41408417	206	213	0.97	unknown function
>gma-miR159e-3p	Glyma.15G225300.Wm82.a2.v1	3644-3664	ATCTCGAGGGAAGTTAGGTTT	TGGAGCTCCCTTCACTCCAAT	2.5	1G12C5T0	21M	3655	30	31	0.967741935	0	0.002118	0.0021886	15	w	41408406-41408426	41408417	206	213	0.97	unknown function
>gma-miR156b	Glyma.02G121300.Wm82.a2.v1	5572-5592	ACACGAGAGAGAGAAGACAGT	TGTGCTCTCTCTCTTCTGTCA	0	0	21M	5583	626	723	0.865836791	0	0.001898	0.002192099	2	c	12007696-12007716	12007705	1996	2039	0.98	unknown function
>gma-miR156b	Glyma.01G063700.Wm82.a2.v1	5016-5036	ACACGAGAGAGAGAAGACAGT	TGTGCTCTCTCTCTTCTGTCA	0	0	21M	5027	626	723	0.865836791	0	0.001898	0.002192099	1	c	9100310-9100330	9100319	1996	2039	0.98	unknown function
>gma-miR167c	Glyma.11G204200.Wm82.a2.v1	6950-6970	GTCTAGTACGACCGTCGAAGT	TAGATCAGGCTGGCAGCTTGT	3.5	0T6G11G0T0	21M	6961	136	140	0.971428571	0	0.002135	0.002197794	11	c	28422892-28422912	28422901	1625	1639	0.99	unknown function
>gma-miR167j	Glyma.11G204200.Wm82.a2.v1	6950-6970	GTCTAGTACGACCGTCGAAGT	TAGATCAGGCTGGCAGCTTGT	3.5	0T6G11G0T0	21M	6961	136	140	0.971428571	0	0.002135	0.002197794	11	c	28422892-28422912	28422901	1625	1639	0.99	unknown function
>gma-miR156f	Glyma.07G199000.Wm82.a2.v1	1961-1982	ACACGAGAGAGAGAAGACAGTT	GATGCTCTCTATCTTCTGTCAA	3	0G0A8A11	22M	1973	4	5	0.8	0	0.00179	0.0022375	7	w	36761743-36761764	36761755	21	24	0.88	unknown function
>gma-miR167c	Glyma.18G046800.Wm82.a2.v1	6644-6664	GTCTAGTACGACCGTCGAAGT	TAGATCAGGCTGGCAGCTTGT	3.5	0T6G11G0T0	21M	6655	100	105	0.952380952	0	0.002135	0.00224175	18	w	4095994-4096014	4096005	938	949	0.99	unknown function
>gma-miR167j	Glyma.18G046800.Wm82.a2.v1	6644-6664	GTCTAGTACGACCGTCGAAGT	TAGATCAGGCTGGCAGCTTGT	3.5	0T6G11G0T0	21M	6655	100	105	0.952380952	0	0.002135	0.00224175	18	w	4095994-4096014	4096005	938	949	0.99	unknown function
>gma-miR156k	Glyma.03G117600.Wm82.a2.v1	3339-3359	CACGAGTGAGAGAAGACAGTT	GTGCTCTCTCTCTTCTGTCAT	2	6T13T0	21M	3349	3	3	1	0	0.002243	0.002243	3	c	32734801-32734821	32734811	114	114	1	unknown function
>gma-miR156n	Glyma.03G117600.Wm82.a2.v1	3339-3359	CACGAGTGAGAGAAGACAGTT	GTGCTCTCTCTCTTCTGTCAT	2	6T13T0	21M	3349	3	3	1	0	0.002243	0.002243	3	c	32734801-32734821	32734811	114	114	1	unknown function
>gma-miR156o	Glyma.03G117600.Wm82.a2.v1	3339-3359	CACGAGTGAGAGAAGACAGTT	GTGCTCTCTCTCTTCTGTCAT	2	6T13T0	21M	3349	3	3	1	0	0.002243	0.002243	3	c	32734801-32734821	32734811	114	114	1	unknown function
>gma-miR2118a-3p	Glyma.07G039700.Wm82.a2.v1	1521-1541	TCCTTACCCACCTTAGCCGTT	AGGATTTGGTGGAATGGGCAA	3	4T1T8G5	21M	1532	6	6	1	0	0.002243	0.002243	7	w	3266232-3266252	3266243	43	55	0.78	unknown function
>gma-miR2118b-3p	Glyma.07G039700.Wm82.a2.v1	1521-1541	TCCTTACCCACCTTAGCCGTT	AGGATTTGGTGGAATGGGCAA	3	4T1T8G5	21M	1532	6	6	1	0	0.002243	0.002243	7	w	3266232-3266252	3266243	43	55	0.78	unknown function
>gma-miR156k	Glyma.04G159600.Wm82.a2.v1	3381-3401	CACGAGTGAGAGAAGACAGTT	GTGCTCTCTCTCTTCTGTCAT	2	6T13T0	21M	3391	129	136	0.948529412	0	0.002135	0.002250853	4	w	39582233-39582253	39582243	1095	1123	0.98	unknown function
>gma-miR156n	Glyma.04G159600.Wm82.a2.v1	3381-3401	CACGAGTGAGAGAAGACAGTT	GTGCTCTCTCTCTTCTGTCAT	2	6T13T0	21M	3391	129	136	0.948529412	0	0.002135	0.002250853	4	w	39582233-39582253	39582243	1095	1123	0.98	unknown function
>gma-miR156o	Glyma.04G159600.Wm82.a2.v1	3381-3401	CACGAGTGAGAGAAGACAGTT	GTGCTCTCTCTCTTCTGTCAT	2	6T13T0	21M	3391	129	136	0.948529412	0	0.002135	0.002250853	4	w	39582233-39582253	39582243	1095	1123	0.98	unknown function
>gma-miR156k	Glyma.17G080700.Wm82.a2.v1	3780-3800	CACGAGTGAGAGAAGACAGTT	GTGCTCTCTCTCTTCTGTCAT	2	6T13T0	21M	3790	129	136	0.948529412	0	0.002135	0.002250853	17	c	6263745-6263765	6263755	1095	1123	0.98	unknown function
>gma-miR156n	Glyma.17G080700.Wm82.a2.v1	3780-3800	CACGAGTGAGAGAAGACAGTT	GTGCTCTCTCTCTTCTGTCAT	2	6T13T0	21M	3790	129	136	0.948529412	0	0.002135	0.002250853	17	c	6263745-6263765	6263755	1095	1123	0.98	unknown function
>gma-miR156o	Glyma.17G080700.Wm82.a2.v1	3780-3800	CACGAGTGAGAGAAGACAGTT	GTGCTCTCTCTCTTCTGTCAT	2	6T13T0	21M	3790	129	136	0.948529412	0	0.002135	0.002250853	17	c	6263745-6263765	6263755	1095	1123	0.98	unknown function
>gma-miR156k	Glyma.05G019000.Wm82.a2.v1	3817-3837	CACGAGTGAGAGAAGACAGTT	GTGCTCTCTCTCTTCTGTCAT	2	6T13T0	21M	3827	129	136	0.948529412	0	0.002135	0.002250853	5	w	1695209-1695229	1695219	1095	1123	0.98	unknown function
>gma-miR156n	Glyma.05G019000.Wm82.a2.v1	3817-3837	CACGAGTGAGAGAAGACAGTT	GTGCTCTCTCTCTTCTGTCAT	2	6T13T0	21M	3827	129	136	0.948529412	0	0.002135	0.002250853	5	w	1695209-1695229	1695219	1095	1123	0.98	unknown function
>gma-miR156o	Glyma.05G019000.Wm82.a2.v1	3817-3837	CACGAGTGAGAGAAGACAGTT	GTGCTCTCTCTCTTCTGTCAT	2	6T13T0	21M	3827	129	136	0.948529412	0	0.002135	0.002250853	5	w	1695209-1695229	1695219	1095	1123	0.98	unknown function
>gma-miR156k	Glyma.06G205700.Wm82.a2.v1	2379-2399	CACGAGTGAGAGAAGACAGTT	GTGCTCTCTCTCTTCTGTCAT	2	6T13T0	21M	2389	129	136	0.948529412	0	0.002135	0.002250853	6	c	19468258-19468278	19468268	1095	1123	0.98	unknown function
>gma-miR156n	Glyma.06G205700.Wm82.a2.v1	2379-2399	CACGAGTGAGAGAAGACAGTT	GTGCTCTCTCTCTTCTGTCAT	2	6T13T0	21M	2389	129	136	0.948529412	0	0.002135	0.002250853	6	c	19468258-19468278	19468268	1095	1123	0.98	unknown function
>gma-miR156o	Glyma.06G205700.Wm82.a2.v1	2379-2399	CACGAGTGAGAGAAGACAGTT	GTGCTCTCTCTCTTCTGTCAT	2	6T13T0	21M	2389	129	136	0.948529412	0	0.002135	0.002250853	6	c	19468258-19468278	19468268	1095	1123	0.98	unknown function
>gma-miR397a	Glyma.08G359100.Wm82.a2.v1	1427-1447	GTAGTTGCGACGTGAGTTACT	GATCAACGCTGCACTTAATGA	1.5	0G14T5	21M	1436	63	76	0.828947368	0	0.001876	0.002263111	8	w	47106814-47106834	47106823	243	344	0.71	unknown function
>gma-miR397b-5p	Glyma.08G359100.Wm82.a2.v1	1427-1447	GTAGTTGCGACGTGAGTTACT	GATCAACGCTGCACTTAATGA	1.5	0G14T5	21M	1436	63	76	0.828947368	0	0.001876	0.002263111	8	w	47106814-47106834	47106823	243	344	0.71	unknown function
>gma-miR393c-5p	Glyma.14G012900.Wm82.a2.v1	103-124	CCTAGTTACGCTAGGGAAACCT	GGATCTATGCAATCTCTTTGTT	4.5	5T4A3T5T0T0	22M	115	3	3	1	1	0.002266	0.002266	14	w	972086-972107	972098	7	7	1	unknown function
>gma-miR393d	Glyma.14G012900.Wm82.a2.v1	103-124	CCTAGTTACGCTAGGGAAACCT	GGATCTATGCAATCTCTTTGTT	4.5	5T4A3T5T0T0	22M	115	3	3	1	1	0.002266	0.002266	14	w	972086-972107	972098	7	7	1	unknown function
>gma-miR393e	Glyma.14G012900.Wm82.a2.v1	103-124	CCTAGTTACGCTAGGGAAACCT	GGATCTATGCAATCTCTTTGTT	4.5	5T4A3T5T0T0	22M	115	3	3	1	1	0.002266	0.002266	14	w	972086-972107	972098	7	7	1	unknown function
>gma-miR393f	Glyma.14G012900.Wm82.a2.v1	103-124	CCTAGTTACGCTAGGGAAACCT	GGATCTATGCAATCTCTTTGTT	4.5	5T4A3T5T0T0	22M	115	3	3	1	1	0.002266	0.002266	14	w	972086-972107	972098	7	7	1	unknown function
>gma-miR393g	Glyma.14G012900.Wm82.a2.v1	103-124	CCTAGTTACGCTAGGGAAACCT	GGATCTATGCAATCTCTTTGTT	4.5	5T4A3T5T0T0	22M	115	3	3	1	1	0.002266	0.002266	14	w	972086-972107	972098	7	7	1	unknown function
>gma-miR164a	Glyma.06G195500.Wm82.a2.v1	1392-1412	ACGTGCACGGGACGAAGAGGT	CTTACGTGCCCTGCTTCTCCA	3.5	0C0T0T18	21M	1403	27	27	1	0	0.002275	0.002275	6	w	17487847-17487867	17487858	1519	1536	0.99	unknown function
>gma-miR164e	Glyma.06G195500.Wm82.a2.v1	1392-1412	ACGTGCACGGGACGAAGAGGT	CTTACGTGCCCTGCTTCTCCA	3.5	0C0T0T18	21M	1403	27	27	1	0	0.002275	0.002275	6	w	17487847-17487867	17487858	1519	1536	0.99	unknown function
>gma-miR164f	Glyma.06G195500.Wm82.a2.v1	1392-1412	ACGTGCACGGGACGAAGAGGT	CTTACGTGCCCTGCTTCTCCA	3.5	0C0T0T18	21M	1403	27	27	1	0	0.002275	0.002275	6	w	17487847-17487867	17487858	1519	1536	0.99	unknown function
>gma-miR164g	Glyma.06G195500.Wm82.a2.v1	1392-1412	ACGTGCACGGGACGAAGAGGT	CTTACGTGCCCTGCTTCTCCA	3.5	0C0T0T18	21M	1403	27	27	1	0	0.002275	0.002275	6	w	17487847-17487867	17487858	1519	1536	0.99	unknown function
>gma-miR164h	Glyma.06G195500.Wm82.a2.v1	1392-1412	ACGTGCACGGGACGAAGAGGT	CTTACGTGCCCTGCTTCTCCA	3.5	0C0T0T18	21M	1403	27	27	1	0	0.002275	0.002275	6	w	17487847-17487867	17487858	1519	1536	0.99	unknown function
>gma-miR164i	Glyma.06G195500.Wm82.a2.v1	1392-1412	ACGTGCACGGGACGAAGAGGT	CTTACGTGCCCTGCTTCTCCA	3.5	0C0T0T18	21M	1403	27	27	1	0	0.002275	0.002275	6	w	17487847-17487867	17487858	1519	1536	0.99	unknown function
>gma-miR164j	Glyma.06G195500.Wm82.a2.v1	1392-1412	ACGTGCACGGGACGAAGAGGT	CTTACGTGCCCTGCTTCTCCA	3.5	0C0T0T18	21M	1403	27	27	1	0	0.002275	0.002275	6	w	17487847-17487867	17487858	1519	1536	0.99	unknown function
>gma-miR164k	Glyma.06G195500.Wm82.a2.v1	1392-1412	ACGTGCACGGGACGAAGAGGT	CTTACGTGCCCTGCTTCTCCA	3.5	0C0T0T18	21M	1403	27	27	1	0	0.002275	0.002275	6	w	17487847-17487867	17487858	1519	1536	0.99	unknown function
>gma-miR156f	Glyma.06G168600.Wm82.a2.v1	4567-4588	ACACGAGAGAGAGAAGACAGTT	TGTGCTCTCTCTCTTCTGTCAT	1	21T0	22M	4578	65	65	1	0	0.002302	0.002302	6	w	14101964-14101985	14101975	78	79	0.99	unknown function
>gma-miR156f	Glyma.04G197100.Wm82.a2.v1	4381-4402	ACACGAGAGAGAGAAGACAGTT	TGTGCTCTCTCTCTTCTGTCAT	1	21T0	22M	4392	65	65	1	0	0.002302	0.002302	4	c	46878083-46878104	46878093	78	79	0.99	unknown function
>gma-miR167g	Glyma.13G221400.Wm82.a2.v1	6068-6089	AGTCTAGTACGACCGTCGAAGT	TGAGATCAGGCTGGCAGCTTGT	4	1G6G11G0T0	22M	6080	580	595	0.974789916	0	0.002253	0.002311267	13	w	33463869-33463890	33463881	3044	3083	0.99	unknown function
>gma-miR167g	Glyma.15G091000.Wm82.a2.v1	5959-5980	AGTCTAGTACGACCGTCGAAGT	TGAGATCAGGCTGGCAGCTTGT	4	1G6G11G0T0	22M	5971	580	595	0.974789916	0	0.002253	0.002311267	15	c	6984270-6984291	6984279	3044	3083	0.99	unknown function
>gma-miR156k	Glyma.08G011500.Wm82.a2.v1	3291-3311	CACGAGTGAGAGAAGACAGTT	GTGCTCTCTCTCTTCTGTCAT	2	6T13T0	21M	3301	34	37	0.918918919	0	0.002135	0.002323382	8	w	922678-922698	922688	194	195	0.99	unknown function
>gma-miR156n	Glyma.08G011500.Wm82.a2.v1	3291-3311	CACGAGTGAGAGAAGACAGTT	GTGCTCTCTCTCTTCTGTCAT	2	6T13T0	21M	3301	34	37	0.918918919	0	0.002135	0.002323382	8	w	922678-922698	922688	194	195	0.99	unknown function
>gma-miR156o	Glyma.08G011500.Wm82.a2.v1	3291-3311	CACGAGTGAGAGAAGACAGTT	GTGCTCTCTCTCTTCTGTCAT	2	6T13T0	21M	3301	34	37	0.918918919	0	0.002135	0.002323382	8	w	922678-922698	922688	194	195	0.99	unknown function
>gma-miR156k	Glyma.05G204100.Wm82.a2.v1	3662-3682	CACGAGTGAGAGAAGACAGTT	GTGCTCTCTCTCTTCTGTCAT	2	6T13T0	21M	3672	34	37	0.918918919	0	0.002135	0.002323382	5	w	38771496-38771516	38771506	194	196	0.99	unknown function
>gma-miR156n	Glyma.05G204100.Wm82.a2.v1	3662-3682	CACGAGTGAGAGAAGACAGTT	GTGCTCTCTCTCTTCTGTCAT	2	6T13T0	21M	3672	34	37	0.918918919	0	0.002135	0.002323382	5	w	38771496-38771516	38771506	194	196	0.99	unknown function
>gma-miR156o	Glyma.05G204100.Wm82.a2.v1	3662-3682	CACGAGTGAGAGAAGACAGTT	GTGCTCTCTCTCTTCTGTCAT	2	6T13T0	21M	3672	34	37	0.918918919	0	0.002135	0.002323382	5	w	38771496-38771516	38771506	194	196	0.99	unknown function
>gma-miR4412-5p	Glyma.11G247700.Wm82.a2.v1	2726-2746	CTCCGTTTCTATGGGCGTTGT	GCGGCAAAGATACTCACAACC	3.5	1C11T1A4C0	21M	2737	4	5	0.8	0	0.001876	0.002345	11	w	34043042-34043062	34043053	5	5	1	unknown function
>gma-miR156c	Glyma.U015800.Wm82.a2.v1	7066-7086	CACGAGAGATAGAAGACAGTT	GTGCTCTCTCTCTTCTGTCAT	2	9C10T0	21M	7076	3	4	0.75	0	0.00179	0.002386667	21	c	2398886-2398906	2398896	5	5	1	unknown function
>gma-miR156d	Glyma.U015800.Wm82.a2.v1	7066-7086	CACGAGAGATAGAAGACAGTT	GTGCTCTCTCTCTTCTGTCAT	2	9C10T0	21M	7076	3	4	0.75	0	0.00179	0.002386667	21	c	2398886-2398906	2398896	5	5	1	unknown function
>gma-miR156e	Glyma.U015800.Wm82.a2.v1	7066-7086	CACGAGAGATAGAAGACAGTT	GTGCTCTCTCTCTTCTGTCAT	2	9C10T0	21M	7076	3	4	0.75	0	0.00179	0.002386667	21	c	2398886-2398906	2398896	5	5	1	unknown function
>gma-miR156i	Glyma.U015800.Wm82.a2.v1	7066-7086	CACGAGAGATAGAAGACAGTT	GTGCTCTCTCTCTTCTGTCAT	2	9C10T0	21M	7076	3	4	0.75	0	0.00179	0.002386667	21	c	2398886-2398906	2398896	5	5	1	unknown function
>gma-miR156j	Glyma.U015800.Wm82.a2.v1	7066-7086	CACGAGAGATAGAAGACAGTT	GTGCTCTCTCTCTTCTGTCAT	2	9C10T0	21M	7076	3	4	0.75	0	0.00179	0.002386667	21	c	2398886-2398906	2398896	5	5	1	unknown function
>gma-miR156l	Glyma.U015800.Wm82.a2.v1	7066-7086	CACGAGAGATAGAAGACAGTT	GTGCTCTCTCTCTTCTGTCAT	2	9C10T0	21M	7076	3	4	0.75	0	0.00179	0.002386667	21	c	2398886-2398906	2398896	5	5	1	unknown function
>gma-miR156m	Glyma.U015800.Wm82.a2.v1	7066-7086	CACGAGAGATAGAAGACAGTT	GTGCTCTCTCTCTTCTGTCAT	2	9C10T0	21M	7076	3	4	0.75	0	0.00179	0.002386667	21	c	2398886-2398906	2398896	5	5	1	unknown function
>gma-miR397a	Glyma.11G069500.Wm82.a2.v1	1404-1424	GTAGTTGCGACGTGAGTTACT	CATCAACGCTGCCCTCGATGA	1.5	12C3G4	21M	1413	2	2	1	1	0.002401	0.002401	11	w	5233373-5233393	5233382	10	15	0.67	unknown function
>gma-miR397b-5p	Glyma.11G069500.Wm82.a2.v1	1404-1424	GTAGTTGCGACGTGAGTTACT	CATCAACGCTGCCCTCGATGA	1.5	12C3G4	21M	1413	2	2	1	1	0.002401	0.002401	11	w	5233373-5233393	5233382	10	15	0.67	unknown function
>gma-miR159a-3p	Glyma.13G073400.Wm82.a2.v1	11170-11190	ATCTCGAGGGAAGTTAGGTTT	TGGAGCTCCCTTCACTCCAAT	2.5	1G12C5T0	21M	11181	4	4	1	1	0.002408	0.002408	13	c	17554321-17554341	17554330	10	12	0.83	unknown function
>gma-miR159e-3p	Glyma.13G073400.Wm82.a2.v1	11170-11190	ATCTCGAGGGAAGTTAGGTTT	TGGAGCTCCCTTCACTCCAAT	2.5	1G12C5T0	21M	11181	4	4	1	1	0.002408	0.002408	13	c	17554321-17554341	17554330	10	12	0.83	unknown function
>gma-miR156k	Glyma.19G094000.Wm82.a2.v1	3039-3059	CACGAGTGAGAGAAGACAGTT	GTGCTCTCTATCTTCTGTCAA	2	6T2A11	21M	3050	6	6	1	0	0.002415	0.002415	19	c	33201824-33201844	33201833	142	169	0.84	unknown function
>gma-miR156n	Glyma.19G094000.Wm82.a2.v1	3039-3059	CACGAGTGAGAGAAGACAGTT	GTGCTCTCTATCTTCTGTCAA	2	6T2A11	21M	3050	6	6	1	0	0.002415	0.002415	19	c	33201824-33201844	33201833	142	169	0.84	unknown function
>gma-miR156o	Glyma.19G094000.Wm82.a2.v1	3039-3059	CACGAGTGAGAGAAGACAGTT	GTGCTCTCTATCTTCTGTCAA	2	6T2A11	21M	3050	6	6	1	0	0.002415	0.002415	19	c	33201824-33201844	33201833	142	169	0.84	unknown function
>gma-miR319p	Glyma.03G222300.Wm82.a2.v1	4321-4341	CCTCGAGGGAAGTCAGGTTTT	AGAGGTCCCCTCAGTCCAAAG	3.5	0A3G4C10G0	21M	4331	20	21	0.952380952	0	0.002302	0.0024171	3	w	42522977-42522997	42522987	32	49	0.65	unknown function
>gma-miR319p	Glyma.19G219500.Wm82.a2.v1	4342-4362	CCTCGAGGGAAGTCAGGTTTT	AGAGGTCCCCTCAGTCCAAAG	3.5	0A3G4C10G0	21M	4352	20	21	0.952380952	0	0.002302	0.0024171	19	w	47181782-47181802	47181792	32	49	0.65	unknown function
>gma-miR5037d	Glyma.08G168200.Wm82.a2.v1	3966-3986	CAATTGGAAGTATCCGAGGGC	GTTAACCTTCAAACGCTTCTG	3	11A1C3T1T1	21M	3975	3	3	1	3	0.002442	0.002442	8	c	13266205-13266225	13266216	15	26	0.58	unknown function
>gma-miR156c	Glyma.01G075800.Wm82.a2.v1	6448-6468	CACGAGAGATAGAAGACAGTT	GTGCTCTCTCTCTTCTGTCAT	2	9C10T0	21M	6458	3	4	0.75	1	0.001842	0.002456	1	w	17049237-17049257	17049247	5	5	1	unknown function
>gma-miR156d	Glyma.01G075800.Wm82.a2.v1	6448-6468	CACGAGAGATAGAAGACAGTT	GTGCTCTCTCTCTTCTGTCAT	2	9C10T0	21M	6458	3	4	0.75	1	0.001842	0.002456	1	w	17049237-17049257	17049247	5	5	1	unknown function
>gma-miR156e	Glyma.01G075800.Wm82.a2.v1	6448-6468	CACGAGAGATAGAAGACAGTT	GTGCTCTCTCTCTTCTGTCAT	2	9C10T0	21M	6458	3	4	0.75	1	0.001842	0.002456	1	w	17049237-17049257	17049247	5	5	1	unknown function
>gma-miR156i	Glyma.01G075800.Wm82.a2.v1	6448-6468	CACGAGAGATAGAAGACAGTT	GTGCTCTCTCTCTTCTGTCAT	2	9C10T0	21M	6458	3	4	0.75	1	0.001842	0.002456	1	w	17049237-17049257	17049247	5	5	1	unknown function
>gma-miR156j	Glyma.01G075800.Wm82.a2.v1	6448-6468	CACGAGAGATAGAAGACAGTT	GTGCTCTCTCTCTTCTGTCAT	2	9C10T0	21M	6458	3	4	0.75	1	0.001842	0.002456	1	w	17049237-17049257	17049247	5	5	1	unknown function
>gma-miR156l	Glyma.01G075800.Wm82.a2.v1	6448-6468	CACGAGAGATAGAAGACAGTT	GTGCTCTCTCTCTTCTGTCAT	2	9C10T0	21M	6458	3	4	0.75	1	0.001842	0.002456	1	w	17049237-17049257	17049247	5	5	1	unknown function
>gma-miR156m	Glyma.01G075800.Wm82.a2.v1	6448-6468	CACGAGAGATAGAAGACAGTT	GTGCTCTCTCTCTTCTGTCAT	2	9C10T0	21M	6458	3	4	0.75	1	0.001842	0.002456	1	w	17049237-17049257	17049247	5	5	1	unknown function
>gma-miR156f	Glyma.11G251500.Wm82.a2.v1	5546-5567	ACACGAGAGAGAGAAGACAGTT	CGTGCTCTCTCTCTTCTGTCAA	1	0C21	22M	5557	89	95	0.936842105	0	0.002302	0.002457191	11	c	34283767-34283788	34283777	1755	1762	1	unknown function
>gma-miR1508c	Glyma.06G254000.Wm82.a2.v1	104-124	GTTGACGATAAAGGGAAAGAT	CAACTGCGATATCTCTTTCTT	3.5	7G2A2T6T0	21M	114	26	26	1	1	0.002475	0.002475	6	w	43241958-43241978	43241968	26	28	0.93	unknown function
>gma-miR156k	Glyma.04G159600.Wm82.a2.v1	3381-3401	CACGAGTGAGAGAAGACAGTT	GTGCTCTCTCTCTTCTGTCAT	2	6T13T0	21M	3392	74	76	0.973684211	0	0.002415	0.00248027	4	w	39582233-39582253	39582244	1095	1123	0.98	unknown function
>gma-miR156n	Glyma.04G159600.Wm82.a2.v1	3381-3401	CACGAGTGAGAGAAGACAGTT	GTGCTCTCTCTCTTCTGTCAT	2	6T13T0	21M	3392	74	76	0.973684211	0	0.002415	0.00248027	4	w	39582233-39582253	39582244	1095	1123	0.98	unknown function
>gma-miR156o	Glyma.04G159600.Wm82.a2.v1	3381-3401	CACGAGTGAGAGAAGACAGTT	GTGCTCTCTCTCTTCTGTCAT	2	6T13T0	21M	3392	74	76	0.973684211	0	0.002415	0.00248027	4	w	39582233-39582253	39582244	1095	1123	0.98	unknown function
>gma-miR156k	Glyma.17G080700.Wm82.a2.v1	3780-3800	CACGAGTGAGAGAAGACAGTT	GTGCTCTCTCTCTTCTGTCAT	2	6T13T0	21M	3791	74	76	0.973684211	0	0.002415	0.00248027	17	c	6263745-6263765	6263754	1095	1123	0.98	unknown function
>gma-miR156n	Glyma.17G080700.Wm82.a2.v1	3780-3800	CACGAGTGAGAGAAGACAGTT	GTGCTCTCTCTCTTCTGTCAT	2	6T13T0	21M	3791	74	76	0.973684211	0	0.002415	0.00248027	17	c	6263745-6263765	6263754	1095	1123	0.98	unknown function
>gma-miR156o	Glyma.17G080700.Wm82.a2.v1	3780-3800	CACGAGTGAGAGAAGACAGTT	GTGCTCTCTCTCTTCTGTCAT	2	6T13T0	21M	3791	74	76	0.973684211	0	0.002415	0.00248027	17	c	6263745-6263765	6263754	1095	1123	0.98	unknown function
>gma-miR156k	Glyma.05G019000.Wm82.a2.v1	3817-3837	CACGAGTGAGAGAAGACAGTT	GTGCTCTCTCTCTTCTGTCAT	2	6T13T0	21M	3828	74	76	0.973684211	0	0.002415	0.00248027	5	w	1695209-1695229	1695220	1095	1123	0.98	unknown function
>gma-miR156n	Glyma.05G019000.Wm82.a2.v1	3817-3837	CACGAGTGAGAGAAGACAGTT	GTGCTCTCTCTCTTCTGTCAT	2	6T13T0	21M	3828	74	76	0.973684211	0	0.002415	0.00248027	5	w	1695209-1695229	1695220	1095	1123	0.98	unknown function
>gma-miR156o	Glyma.05G019000.Wm82.a2.v1	3817-3837	CACGAGTGAGAGAAGACAGTT	GTGCTCTCTCTCTTCTGTCAT	2	6T13T0	21M	3828	74	76	0.973684211	0	0.002415	0.00248027	5	w	1695209-1695229	1695220	1095	1123	0.98	unknown function
>gma-miR156k	Glyma.06G205700.Wm82.a2.v1	2379-2399	CACGAGTGAGAGAAGACAGTT	GTGCTCTCTCTCTTCTGTCAT	2	6T13T0	21M	2390	74	76	0.973684211	0	0.002415	0.00248027	6	c	19468258-19468278	19468267	1095	1123	0.98	unknown function
>gma-miR156n	Glyma.06G205700.Wm82.a2.v1	2379-2399	CACGAGTGAGAGAAGACAGTT	GTGCTCTCTCTCTTCTGTCAT	2	6T13T0	21M	2390	74	76	0.973684211	0	0.002415	0.00248027	6	c	19468258-19468278	19468267	1095	1123	0.98	unknown function
>gma-miR156o	Glyma.06G205700.Wm82.a2.v1	2379-2399	CACGAGTGAGAGAAGACAGTT	GTGCTCTCTCTCTTCTGTCAT	2	6T13T0	21M	2390	74	76	0.973684211	0	0.002415	0.00248027	6	c	19468258-19468278	19468267	1095	1123	0.98	unknown function
>gma-miR1507b	Glyma.11G151900.Wm82.a2.v1	825-845	GTCTGCTACATACCTTACTCT	TGGATGATGTTTGGAATGAAA	3.5	0T0G2T5T8A1	21M	836	20	20	1	0	0.00249	0.00249	11	c	12043273-12043293	12043282	106	106	1	unknown function
>gma-miR164a	Glyma.05G025500.Wm82.a2.v1	1145-1165	ACGTGCACGGGACGAAGAGGT	CTTACGTGCCCTGCTTCTCCA	3.5	0C0T0T18	21M	1156	41	41	1	0	0.00249	0.00249	5	c	2218792-2218812	2218801	1519	1536	0.99	unknown function
>gma-miR164e	Glyma.05G025500.Wm82.a2.v1	1145-1165	ACGTGCACGGGACGAAGAGGT	CTTACGTGCCCTGCTTCTCCA	3.5	0C0T0T18	21M	1156	41	41	1	0	0.00249	0.00249	5	c	2218792-2218812	2218801	1519	1536	0.99	unknown function
>gma-miR164f	Glyma.05G025500.Wm82.a2.v1	1145-1165	ACGTGCACGGGACGAAGAGGT	CTTACGTGCCCTGCTTCTCCA	3.5	0C0T0T18	21M	1156	41	41	1	0	0.00249	0.00249	5	c	2218792-2218812	2218801	1519	1536	0.99	unknown function
>gma-miR164g	Glyma.05G025500.Wm82.a2.v1	1145-1165	ACGTGCACGGGACGAAGAGGT	CTTACGTGCCCTGCTTCTCCA	3.5	0C0T0T18	21M	1156	41	41	1	0	0.00249	0.00249	5	c	2218792-2218812	2218801	1519	1536	0.99	unknown function
>gma-miR164h	Glyma.05G025500.Wm82.a2.v1	1145-1165	ACGTGCACGGGACGAAGAGGT	CTTACGTGCCCTGCTTCTCCA	3.5	0C0T0T18	21M	1156	41	41	1	0	0.00249	0.00249	5	c	2218792-2218812	2218801	1519	1536	0.99	unknown function
>gma-miR164i	Glyma.05G025500.Wm82.a2.v1	1145-1165	ACGTGCACGGGACGAAGAGGT	CTTACGTGCCCTGCTTCTCCA	3.5	0C0T0T18	21M	1156	41	41	1	0	0.00249	0.00249	5	c	2218792-2218812	2218801	1519	1536	0.99	unknown function
>gma-miR164j	Glyma.05G025500.Wm82.a2.v1	1145-1165	ACGTGCACGGGACGAAGAGGT	CTTACGTGCCCTGCTTCTCCA	3.5	0C0T0T18	21M	1156	41	41	1	0	0.00249	0.00249	5	c	2218792-2218812	2218801	1519	1536	0.99	unknown function
>gma-miR164k	Glyma.05G025500.Wm82.a2.v1	1145-1165	ACGTGCACGGGACGAAGAGGT	CTTACGTGCCCTGCTTCTCCA	3.5	0C0T0T18	21M	1156	41	41	1	0	0.00249	0.00249	5	c	2218792-2218812	2218801	1519	1536	0.99	unknown function
>gma-miR164a	Glyma.17G101500.Wm82.a2.v1	1060-1080	ACGTGCACGGGACGAAGAGGT	CTTACGTGCCCTGCTTCTCCA	3.5	0C0T0T18	21M	1071	41	41	1	0	0.00249	0.00249	17	w	7979416-7979436	7979427	1519	1536	0.99	unknown function
>gma-miR164e	Glyma.17G101500.Wm82.a2.v1	1060-1080	ACGTGCACGGGACGAAGAGGT	CTTACGTGCCCTGCTTCTCCA	3.5	0C0T0T18	21M	1071	41	41	1	0	0.00249	0.00249	17	w	7979416-7979436	7979427	1519	1536	0.99	unknown function
>gma-miR164f	Glyma.17G101500.Wm82.a2.v1	1060-1080	ACGTGCACGGGACGAAGAGGT	CTTACGTGCCCTGCTTCTCCA	3.5	0C0T0T18	21M	1071	41	41	1	0	0.00249	0.00249	17	w	7979416-7979436	7979427	1519	1536	0.99	unknown function
>gma-miR164g	Glyma.17G101500.Wm82.a2.v1	1060-1080	ACGTGCACGGGACGAAGAGGT	CTTACGTGCCCTGCTTCTCCA	3.5	0C0T0T18	21M	1071	41	41	1	0	0.00249	0.00249	17	w	7979416-7979436	7979427	1519	1536	0.99	unknown function
>gma-miR164h	Glyma.17G101500.Wm82.a2.v1	1060-1080	ACGTGCACGGGACGAAGAGGT	CTTACGTGCCCTGCTTCTCCA	3.5	0C0T0T18	21M	1071	41	41	1	0	0.00249	0.00249	17	w	7979416-7979436	7979427	1519	1536	0.99	unknown function
>gma-miR164i	Glyma.17G101500.Wm82.a2.v1	1060-1080	ACGTGCACGGGACGAAGAGGT	CTTACGTGCCCTGCTTCTCCA	3.5	0C0T0T18	21M	1071	41	41	1	0	0.00249	0.00249	17	w	7979416-7979436	7979427	1519	1536	0.99	unknown function
>gma-miR164j	Glyma.17G101500.Wm82.a2.v1	1060-1080	ACGTGCACGGGACGAAGAGGT	CTTACGTGCCCTGCTTCTCCA	3.5	0C0T0T18	21M	1071	41	41	1	0	0.00249	0.00249	17	w	7979416-7979436	7979427	1519	1536	0.99	unknown function
>gma-miR164k	Glyma.17G101500.Wm82.a2.v1	1060-1080	ACGTGCACGGGACGAAGAGGT	CTTACGTGCCCTGCTTCTCCA	3.5	0C0T0T18	21M	1071	41	41	1	0	0.00249	0.00249	17	w	7979416-7979436	7979427	1519	1536	0.99	unknown function
>gma-miR156q	Glyma.03G117600.Wm82.a2.v1	3338-3358	TCACGAGTGAGAGAAGACAGT	TGTGCTCTCTCTCTTCTGTCA	2	0T6T13	21M	3349	3	3	1	0	0.002491	0.002491	3	c	32734802-32734822	32734811	114	114	1	unknown function
>gma-miR156s	Glyma.03G117600.Wm82.a2.v1	3338-3358	TCACGAGTGAGAGAAGACAGT	TGTGCTCTCTCTCTTCTGTCA	2	0T6T13	21M	3349	3	3	1	0	0.002491	0.002491	3	c	32734802-32734822	32734811	114	114	1	unknown function
>gma-miR156q	Glyma.04G159600.Wm82.a2.v1	3380-3400	TCACGAGTGAGAGAAGACAGT	TGTGCTCTCTCTCTTCTGTCA	2	0T6T13	21M	3391	129	136	0.948529412	0	0.002372	0.002500713	4	w	39582232-39582252	39582243	1095	1123	0.98	unknown function
>gma-miR156s	Glyma.04G159600.Wm82.a2.v1	3380-3400	TCACGAGTGAGAGAAGACAGT	TGTGCTCTCTCTCTTCTGTCA	2	0T6T13	21M	3391	129	136	0.948529412	0	0.002372	0.002500713	4	w	39582232-39582252	39582243	1095	1123	0.98	unknown function
>gma-miR156q	Glyma.17G080700.Wm82.a2.v1	3779-3799	TCACGAGTGAGAGAAGACAGT	TGTGCTCTCTCTCTTCTGTCA	2	0T6T13	21M	3790	129	136	0.948529412	0	0.002372	0.002500713	17	c	6263746-6263766	6263755	1095	1123	0.98	unknown function
>gma-miR156s	Glyma.17G080700.Wm82.a2.v1	3779-3799	TCACGAGTGAGAGAAGACAGT	TGTGCTCTCTCTCTTCTGTCA	2	0T6T13	21M	3790	129	136	0.948529412	0	0.002372	0.002500713	17	c	6263746-6263766	6263755	1095	1123	0.98	unknown function
>gma-miR156q	Glyma.05G019000.Wm82.a2.v1	3816-3836	TCACGAGTGAGAGAAGACAGT	TGTGCTCTCTCTCTTCTGTCA	2	0T6T13	21M	3827	129	136	0.948529412	0	0.002372	0.002500713	5	w	1695208-1695228	1695219	1095	1123	0.98	unknown function
>gma-miR156s	Glyma.05G019000.Wm82.a2.v1	3816-3836	TCACGAGTGAGAGAAGACAGT	TGTGCTCTCTCTCTTCTGTCA	2	0T6T13	21M	3827	129	136	0.948529412	0	0.002372	0.002500713	5	w	1695208-1695228	1695219	1095	1123	0.98	unknown function
>gma-miR156q	Glyma.06G205700.Wm82.a2.v1	2378-2398	TCACGAGTGAGAGAAGACAGT	TGTGCTCTCTCTCTTCTGTCA	2	0T6T13	21M	2389	129	136	0.948529412	0	0.002372	0.002500713	6	c	19468259-19468279	19468268	1095	1123	0.98	unknown function
>gma-miR156s	Glyma.06G205700.Wm82.a2.v1	2378-2398	TCACGAGTGAGAGAAGACAGT	TGTGCTCTCTCTCTTCTGTCA	2	0T6T13	21M	2389	129	136	0.948529412	0	0.002372	0.002500713	6	c	19468259-19468279	19468268	1095	1123	0.98	unknown function
>gma-miR4348a	Glyma.17G250800.Wm82.a2.v1	2283-2304	TTACAGTGGTAGAATGTTCAAA	AATGTCACAATCGTAGAAGCTT	4	8A3G2G3C2	22M	2294	3	3	1	1	0.002524	0.002524	17	c	40561697-40561718	40561707	19	44	0.43	unknown function
>gma-miR156k	Glyma.16G054500.Wm82.a2.v1	3514-3534	CACGAGTGAGAGAAGACAGTT	GTGCTCTCTATCTTCTGTCAA	2	6T2A11	21M	3525	22	23	0.956521739	0	0.002415	0.002524773	16	w	5360008-5360028	5360019	399	424	0.94	unknown function
>gma-miR156n	Glyma.16G054500.Wm82.a2.v1	3514-3534	CACGAGTGAGAGAAGACAGTT	GTGCTCTCTATCTTCTGTCAA	2	6T2A11	21M	3525	22	23	0.956521739	0	0.002415	0.002524773	16	w	5360008-5360028	5360019	399	424	0.94	unknown function
>gma-miR156o	Glyma.16G054500.Wm82.a2.v1	3514-3534	CACGAGTGAGAGAAGACAGTT	GTGCTCTCTATCTTCTGTCAA	2	6T2A11	21M	3525	22	23	0.956521739	0	0.002415	0.002524773	16	w	5360008-5360028	5360019	399	424	0.94	unknown function
>gma-miR5370	Glyma.04G249400.Wm82.a2.v1	2482-2502	AAGGAAAACCTGTTAGAAATC	TTACTTTTGGACAACCTTTTG	3	2A11C4T1	21M	2492	2	2	1	1	0.002537	0.002537	4	c	51611791-51611811	51611801	9	17	0.53	unknown function
>gma-miR159a-3p	Glyma.20G047600.Wm82.a2.v1	4578-4598	ATCTCGAGGGAAGTTAGGTTT	TGGAGCTCCCTTCACTCCAAT	2.5	1G12C5T0	21M	4589	3	3	1	1	0.002541	0.002541	20	c	8977971-8977991	8977980	46	46	1	unknown function
>gma-miR159e-3p	Glyma.20G047600.Wm82.a2.v1	4578-4598	ATCTCGAGGGAAGTTAGGTTT	TGGAGCTCCCTTCACTCCAAT	2.5	1G12C5T0	21M	4589	3	3	1	1	0.002541	0.002541	20	c	8977971-8977991	8977980	46	46	1	unknown function
>gma-miR171r	Glyma.13G234100.Wm82.a2.v1	163-183	CTCACCATAACTAAGCCGAGC	CAGTGATATTGATTCGGCTGT	4	0C4A13G0T0	21M	173	14	14	1	0	0.002551	0.002551	13	w	34475002-34475022	34475012	14	16	0.88	unknown function
>gma-miR171s	Glyma.13G234100.Wm82.a2.v1	163-183	CTCACCATAACTAAGCCGAGC	CAGTGATATTGATTCGGCTGT	4	0C4A13G0T0	21M	173	14	14	1	0	0.002551	0.002551	13	w	34475002-34475022	34475012	14	16	0.88	unknown function
>gma-miR2118a-3p	Glyma.17G228500.Wm82.a2.v1	3699-3719	TCCTTACCCACCTTAGCCGTT	AGGAAAGGGAGGAGTTGGCAA	3	5A3A3G1T5	21M	3710	19	19	1	0	0.002551	0.002551	17	w	38347262-38347282	38347273	94	142	0.66	unknown function
>gma-miR2118b-3p	Glyma.17G228500.Wm82.a2.v1	3699-3719	TCCTTACCCACCTTAGCCGTT	AGGAAAGGGAGGAGTTGGCAA	3	5A3A3G1T5	21M	3710	19	19	1	0	0.002551	0.002551	17	w	38347262-38347282	38347273	94	142	0.66	unknown function
>gma-miR2118a-3p	Glyma.08G122000.Wm82.a2.v1	9225-9245	TCCTTACCCACCTTAGCCGTT	AGGAAGGCGTGGAATCGGCAC	3	5G1C12C0	21M	9236	71	75	0.946666667	0	0.002415	0.002551056	8	w	9406941-9406961	9406952	145	148	0.98	unknown function
>gma-miR2118b-3p	Glyma.08G122000.Wm82.a2.v1	9225-9245	TCCTTACCCACCTTAGCCGTT	AGGAAGGCGTGGAATCGGCAC	3	5G1C12C0	21M	9236	71	75	0.946666667	0	0.002415	0.002551056	8	w	9406941-9406961	9406952	145	148	0.98	unknown function
>gma-miR156f	Glyma.U015800.Wm82.a2.v1	7065-7086	ACACGAGAGAGAGAAGACAGTT	TGTGCTCTCTCTCTTCTGTCAT	1	21T0	22M	7076	3	4	0.75	0	0.001928	0.002570667	21	c	2398886-2398907	2398896	5	5	1	unknown function
>gma-miR169b	Glyma.19G248600.Wm82.a2.v1	6149-6169	AGCCGTTCAGTAGGAACCGAC	TTGGCAAATCATCCAGGGCTG	3.5	1T5A6A0G5	21M	6158	10	12	0.833333333	0	0.002147	0.0025764	19	w	49488153-49488173	49488162	122	208	0.59	unknown function
>gma-miR169b	Glyma.03G251300.Wm82.a2.v1	4886-4906	AGCCGTTCAGTAGGAACCGAC	TTGGCAACTCATCCAGGGCTG	3.5	1T5C6A0G5	21M	4895	10	12	0.833333333	0	0.002147	0.0025764	3	w	44713528-44713548	44713537	122	185	0.66	unknown function
>gma-miR156q	Glyma.08G011500.Wm82.a2.v1	3290-3310	TCACGAGTGAGAGAAGACAGT	CGTGCTCTCTCTCTTCTGTCA	2	0C6T13	21M	3301	34	37	0.918918919	0	0.002372	0.002581294	8	w	922677-922697	922688	194	195	0.99	unknown function
>gma-miR156s	Glyma.08G011500.Wm82.a2.v1	3290-3310	TCACGAGTGAGAGAAGACAGT	CGTGCTCTCTCTCTTCTGTCA	2	0C6T13	21M	3301	34	37	0.918918919	0	0.002372	0.002581294	8	w	922677-922697	922688	194	195	0.99	unknown function
>gma-miR156q	Glyma.05G204100.Wm82.a2.v1	3661-3681	TCACGAGTGAGAGAAGACAGT	CGTGCTCTCTCTCTTCTGTCA	2	0C6T13	21M	3672	34	37	0.918918919	0	0.002372	0.002581294	5	w	38771495-38771515	38771506	194	196	0.99	unknown function
>gma-miR156s	Glyma.05G204100.Wm82.a2.v1	3661-3681	TCACGAGTGAGAGAAGACAGT	CGTGCTCTCTCTCTTCTGTCA	2	0C6T13	21M	3672	34	37	0.918918919	0	0.002372	0.002581294	5	w	38771495-38771515	38771506	194	196	0.99	unknown function
>gma-miR156r	Glyma.11G251500.Wm82.a2.v1	5547-5567	TACGAGAGATAGAAGACAGTC	GTGCTCTCTCTCTTCTGTCAA	2.5	0G8C10A0	21M	5558	121	121	1	0	0.0026	0.0026	11	c	34283767-34283787	34283776	1757	1762	1	unknown function
>gma-miR169j-5p	Glyma.12G236800.Wm82.a2.v1	6099-6119	GGCCGTTCAGTAAGAACCGAT	AAGGCAATTCATTCTTGGCTT	4	0A0A5T12T0	21M	6110	38	44	0.863636364	0	0.002253	0.002608737	12	c	39555504-39555524	39555513	167	184	0.91	unknown function
>gma-miR169u	Glyma.12G236800.Wm82.a2.v1	6099-6119	TGCCGTTCAGTAGGAACCGAC	AAGGCAATTCATTCTTGGCTT	3.5	1A5T4T7T0	21M	6110	38	44	0.863636364	0	0.002253	0.002608737	12	c	39555504-39555524	39555513	167	184	0.91	unknown function
>gma-miR482b-3p	Glyma.06G256300.Wm82.a2.v1	793-814	CCATACCCTCCACATCCCTTCT	GGGATGGCTGGTGTGGGGAAGA	3.5	2G4C0T5G7	22M	805	3	3	1	0	0.002609	0.002609	6	c	43805412-43805433	43805421	43	44	0.98	unknown function
>gma-miR482d-3p	Glyma.06G256300.Wm82.a2.v1	793-814	CCATACCCTCCACATCCCTTCT	GGGATGGCTGGTGTGGGGAAGA	3.5	2G4C0T5G7	22M	805	3	3	1	0	0.002609	0.002609	6	c	43805412-43805433	43805421	43	44	0.98	unknown function
>gma-miR482b-3p	Glyma.11G072100.Wm82.a2.v1	723-744	CCATACCCTCCACATCCCTTCT	GGTATGGGTGGTTTGGGGAAAA	3.5	8T3T1G5A1	22M	735	8	8	1	0	0.002609	0.002609	11	c	5380827-5380848	5380836	18	18	1	unknown function
>gma-miR482d-3p	Glyma.11G072100.Wm82.a2.v1	723-744	CCATACCCTCCACATCCCTTCT	GGTATGGGTGGTTTGGGGAAAA	3.5	8T3T1G5A1	22M	735	8	8	1	0	0.002609	0.002609	11	c	5380827-5380848	5380836	18	18	1	unknown function
>gma-miR482b-3p	Glyma.01G171000.Wm82.a2.v1	689-710	CCATACCCTCCACATCCCTTCT	GGTATGGGTGGTTTGGGGAAAA	3.5	8T3T1G5A1	22M	701	8	8	1	0	0.002609	0.002609	1	w	50834035-50834056	50834047	18	18	1	unknown function
>gma-miR482d-3p	Glyma.01G171000.Wm82.a2.v1	689-710	CCATACCCTCCACATCCCTTCT	GGTATGGGTGGTTTGGGGAAAA	3.5	8T3T1G5A1	22M	701	8	8	1	0	0.002609	0.002609	1	w	50834035-50834056	50834047	18	18	1	unknown function
>gma-miR482b-3p	Glyma.19G138300.Wm82.a2.v1	831-852	CCATACCCTCCACATCCCTTCT	GGTATTGGAGGCTTAGGGAAGA	3.5	5T5C0T9	22M	843	18	18	1	0	0.002609	0.002609	19	c	39977882-39977903	39977891	47	47	1	unknown function
>gma-miR482d-3p	Glyma.19G138300.Wm82.a2.v1	831-852	CCATACCCTCCACATCCCTTCT	GGTATTGGAGGCTTAGGGAAGA	3.5	5T5C0T9	22M	843	18	18	1	0	0.002609	0.002609	19	c	39977882-39977903	39977891	47	47	1	unknown function
>gma-miR169b	Glyma.15G173300.Wm82.a2.v1	8753-8773	AGCCGTTCAGTAGGAACCGAC	CAGGCAAATCATCCTTGGCTT	4	0C0A5A12T0	21M	8764	156	172	0.906976744	0	0.002367	0.002609769	15	c	15894188-15894208	15894197	726	773	0.94	unknown function
>gma-miR169j-5p	Glyma.15G173300.Wm82.a2.v1	8753-8773	GGCCGTTCAGTAAGAACCGAT	CAGGCAAATCATCCTTGGCTT	4	1A5A4C7T0	21M	8764	156	172	0.906976744	0	0.002367	0.002609769	15	c	15894188-15894208	15894197	726	773	0.94	unknown function
>gma-miR169b	Glyma.09G068400.Wm82.a2.v1	3732-3752	AGCCGTTCAGTAGGAACCGAC	CAGGCAAATCATCCTTGGCTT	4	0C0A5A12T0	21M	3743	156	172	0.906976744	0	0.002367	0.002609769	9	w	6922261-6922281	6922272	726	773	0.94	unknown function
>gma-miR169j-5p	Glyma.09G068400.Wm82.a2.v1	3732-3752	GGCCGTTCAGTAAGAACCGAT	CAGGCAAATCATCCTTGGCTT	4	1A5A4C7T0	21M	3743	156	172	0.906976744	0	0.002367	0.002609769	9	w	6922261-6922281	6922272	726	773	0.94	unknown function
>gma-miR169p	Glyma.18G071000.Wm82.a2.v1	3541-3561	GCCGTTCAGTAGGAACCGAGT	CGGCAAATCATTCTTGGCTTT	4	6A4T7T0T0	21M	3551	102	107	0.953271028	0	0.00249	0.002612059	18	w	6664974-6664994	6664984	361	367	0.98	unknown function
>gma-miR169p	Glyma.08G335900.Wm82.a2.v1	3463-3483	GCCGTTCAGTAGGAACCGAGT	CGGCAAATCATTCTTGGCTTT	4	6A4T7T0T0	21M	3473	102	107	0.953271028	0	0.00249	0.002612059	8	w	45300781-45300801	45300791	361	367	0.98	unknown function
>gma-miR156p	Glyma.03G117600.Wm82.a2.v1	3339-3359	CACGAGGGAAAGAAGACAGTT	GTGCTCTCTCTCTTCTGTCAT	2.5	6T2C10T0	21M	3349	3	3	1	0	0.002616	0.002616	3	c	32734801-32734821	32734811	114	114	1	unknown function
>gma-miR156t	Glyma.03G117600.Wm82.a2.v1	3339-3359	CACGAGGGAAAGAAGACAGTT	GTGCTCTCTCTCTTCTGTCAT	2.5	6T2C10T0	21M	3349	3	3	1	0	0.002616	0.002616	3	c	32734801-32734821	32734811	114	114	1	unknown function
>gma-miR156p	Glyma.04G159600.Wm82.a2.v1	3381-3401	CACGAGGGAAAGAAGACAGTT	GTGCTCTCTCTCTTCTGTCAT	2.5	6T2C10T0	21M	3391	129	136	0.948529412	0	0.00249	0.002625116	4	w	39582233-39582253	39582243	1095	1123	0.98	unknown function
>gma-miR156t	Glyma.04G159600.Wm82.a2.v1	3381-3401	CACGAGGGAAAGAAGACAGTT	GTGCTCTCTCTCTTCTGTCAT	2.5	6T2C10T0	21M	3391	129	136	0.948529412	0	0.00249	0.002625116	4	w	39582233-39582253	39582243	1095	1123	0.98	unknown function
>gma-miR156p	Glyma.17G080700.Wm82.a2.v1	3780-3800	CACGAGGGAAAGAAGACAGTT	GTGCTCTCTCTCTTCTGTCAT	2.5	6T2C10T0	21M	3790	129	136	0.948529412	0	0.00249	0.002625116	17	c	6263745-6263765	6263755	1095	1123	0.98	unknown function
>gma-miR156t	Glyma.17G080700.Wm82.a2.v1	3780-3800	CACGAGGGAAAGAAGACAGTT	GTGCTCTCTCTCTTCTGTCAT	2.5	6T2C10T0	21M	3790	129	136	0.948529412	0	0.00249	0.002625116	17	c	6263745-6263765	6263755	1095	1123	0.98	unknown function
>gma-miR156p	Glyma.05G019000.Wm82.a2.v1	3817-3837	CACGAGGGAAAGAAGACAGTT	GTGCTCTCTCTCTTCTGTCAT	2.5	6T2C10T0	21M	3827	129	136	0.948529412	0	0.00249	0.002625116	5	w	1695209-1695229	1695219	1095	1123	0.98	unknown function
>gma-miR156t	Glyma.05G019000.Wm82.a2.v1	3817-3837	CACGAGGGAAAGAAGACAGTT	GTGCTCTCTCTCTTCTGTCAT	2.5	6T2C10T0	21M	3827	129	136	0.948529412	0	0.00249	0.002625116	5	w	1695209-1695229	1695219	1095	1123	0.98	unknown function
>gma-miR156p	Glyma.06G205700.Wm82.a2.v1	2379-2399	CACGAGGGAAAGAAGACAGTT	GTGCTCTCTCTCTTCTGTCAT	2.5	6T2C10T0	21M	2389	129	136	0.948529412	0	0.00249	0.002625116	6	c	19468258-19468278	19468268	1095	1123	0.98	unknown function
>gma-miR156t	Glyma.06G205700.Wm82.a2.v1	2379-2399	CACGAGGGAAAGAAGACAGTT	GTGCTCTCTCTCTTCTGTCAT	2.5	6T2C10T0	21M	2389	129	136	0.948529412	0	0.00249	0.002625116	6	c	19468258-19468278	19468268	1095	1123	0.98	unknown function
>gma-miR156b	Glyma.06G168600.Wm82.a2.v1	4567-4587	ACACGAGAGAGAGAAGACAGT	TGTGCTCTCTCTCTTCTGTCA	0	0	21M	4578	65	65	1	0	0.00263	0.00263	6	w	14101964-14101984	14101975	78	79	0.99	unknown function
>gma-miR156b	Glyma.04G197100.Wm82.a2.v1	4381-4401	ACACGAGAGAGAGAAGACAGT	TGTGCTCTCTCTCTTCTGTCA	0	0	21M	4392	65	65	1	0	0.00263	0.00263	4	c	46878084-46878104	46878093	78	79	0.99	unknown function
>gma-miR156f	Glyma.01G075800.Wm82.a2.v1	6447-6468	ACACGAGAGAGAGAAGACAGTT	TGTGCTCTCTCTCTTCTGTCAT	1	21T0	22M	6458	3	4	0.75	1	0.001983	0.002644	1	w	17049236-17049257	17049247	5	5	1	unknown function
>gma-miR169a	Glyma.02G109500.Wm82.a2.v1	1872-1892	GGCCGTTCAGTAGGAACCGAC	TCGGCAAGTCATCTTTGGCTA	2	0T12T6A0	21M	1883	3	3	1	2	0.002654	0.002654	2	w	10504841-10504861	10504852	3	3	1	unknown function
>gma-miR169b	Glyma.02G109500.Wm82.a2.v1	1872-1892	AGCCGTTCAGTAGGAACCGAC	TCGGCAAGTCATCTTTGGCTA	1.5	13T6A0	21M	1883	3	3	1	2	0.002654	0.002654	2	w	10504841-10504861	10504852	3	3	1	unknown function
>gma-miR169c	Glyma.02G109500.Wm82.a2.v1	1872-1892	AGCCGTTCAGTAGGAACCGAA	TCGGCAAGTCATCTTTGGCTA	1.5	13T6A0	21M	1883	3	3	1	2	0.002654	0.002654	2	w	10504841-10504861	10504852	3	3	1	unknown function
>gma-miR169f	Glyma.02G109500.Wm82.a2.v1	1872-1892	GGCCGTTCAGTAGGAACCGAC	TCGGCAAGTCATCTTTGGCTA	2	0T12T6A0	21M	1883	3	3	1	2	0.002654	0.002654	2	w	10504841-10504861	10504852	3	3	1	unknown function
>gma-miR169g	Glyma.02G109500.Wm82.a2.v1	1872-1892	GGCCGTTCAGTAGGAACCGAC	TCGGCAAGTCATCTTTGGCTA	2	0T12T6A0	21M	1883	3	3	1	2	0.002654	0.002654	2	w	10504841-10504861	10504852	3	3	1	unknown function
>gma-miR169m	Glyma.02G109500.Wm82.a2.v1	1872-1892	GGCCGTTCAGTAGGAACCGAC	TCGGCAAGTCATCTTTGGCTA	2	0T12T6A0	21M	1883	3	3	1	2	0.002654	0.002654	2	w	10504841-10504861	10504852	3	3	1	unknown function
>gma-miR169t	Glyma.02G109500.Wm82.a2.v1	1872-1893	ATCCGTTCAGGTAGGAACCGAT	TCGGCAAGT-CATCTTTGGCTA	3	1C11T7	9M1I12M	1883	3	3	1	2	0.002654	0.002654	2	w	10504841-10504862	10504852	3	3	1	unknown function
>gma-miR167e	Glyma.13G152900.Wm82.a2.v1	2085-2105	TTCTAGTACGACCGTCGAAGT	AAGATCATGATGGCAGCTTCA	1	9A4A5	9M1I11M	2096	11	11	1	2	0.002654	0.002654	13	w	26769773-26769793	26769784	20	20	1	unknown function
>gma-miR167f	Glyma.13G152900.Wm82.a2.v1	2085-2105	TTCTAGTACGACCGTCGAAGT	AAGATCATGATGGCAGCTTCA	1	9A4A5	9M1I11M	2096	11	11	1	2	0.002654	0.002654	13	w	26769773-26769793	26769784	20	20	1	unknown function
>gma-miR169j-5p	Glyma.13G107900.Wm82.a2.v1	4470-4490	GGCCGTTCAGTAAGAACCGAT	CTGGCAAATCATCCTTGGCTT	3.5	1T5A4C7T0	21M	4481	108	117	0.923076923	0	0.002466	0.0026715	13	c	22225567-22225587	22225576	322	358	0.9	unknown function
>gma-miR5372	Glyma.15G128700.Wm82.a2.v1	1553-1573	GTGTTGTCAAAATAGCTTGTT	TGCATCAGTTTTGTTGAACAA	3	0T0G2T7G1T6	21M	1564	9	15	0.6	0	0.001608	0.00268	15	w	10265029-10265049	10265040	66	152	0.43	unknown function
>gma-miR156q	Glyma.18G005600.Wm82.a2.v1	3720-3740	TCACGAGTGAGAGAAGACAGT	CGTGCTCTCTCTCTTCTGTCA	2	0C6T13	21M	3731	25	27	0.925925926	0	0.002491	0.00269028	18	w	431193-431213	431204	713	723	0.99	unknown function
>gma-miR156s	Glyma.18G005600.Wm82.a2.v1	3720-3740	TCACGAGTGAGAGAAGACAGT	CGTGCTCTCTCTCTTCTGTCA	2	0C6T13	21M	3731	25	27	0.925925926	0	0.002491	0.00269028	18	w	431193-431213	431204	713	723	0.99	unknown function
>gma-miR156p	Glyma.08G011500.Wm82.a2.v1	3291-3311	CACGAGGGAAAGAAGACAGTT	GTGCTCTCTCTCTTCTGTCAT	2.5	6T2C10T0	21M	3301	34	37	0.918918919	0	0.00249	0.002709706	8	w	922678-922698	922688	194	195	0.99	unknown function
>gma-miR156t	Glyma.08G011500.Wm82.a2.v1	3291-3311	CACGAGGGAAAGAAGACAGTT	GTGCTCTCTCTCTTCTGTCAT	2.5	6T2C10T0	21M	3301	34	37	0.918918919	0	0.00249	0.002709706	8	w	922678-922698	922688	194	195	0.99	unknown function
>gma-miR156p	Glyma.05G204100.Wm82.a2.v1	3662-3682	CACGAGGGAAAGAAGACAGTT	GTGCTCTCTCTCTTCTGTCAT	2.5	6T2C10T0	21M	3672	34	37	0.918918919	0	0.00249	0.002709706	5	w	38771496-38771516	38771506	194	196	0.99	unknown function
>gma-miR156t	Glyma.05G204100.Wm82.a2.v1	3662-3682	CACGAGGGAAAGAAGACAGTT	GTGCTCTCTCTCTTCTGTCAT	2.5	6T2C10T0	21M	3672	34	37	0.918918919	0	0.00249	0.002709706	5	w	38771496-38771516	38771506	194	196	0.99	unknown function
>gma-miR396b-5p	Glyma.17G111800.Wm82.a2.v1	296-316	TTCAAGTTCTTTCGACACCTT	AAGCTCAAGAAAGCTGTGGGA	1.5	3C15G1	21M	307	20	20	1	2	0.002726	0.002726	17	c	8782251-8782271	8782260	51	52	0.98	unknown function
>gma-miR396c	Glyma.17G111800.Wm82.a2.v1	296-316	TTCAAGTTCTTTCGACACCTT	AAGCTCAAGAAAGCTGTGGGA	1.5	3C15G1	21M	307	20	20	1	2	0.002726	0.002726	17	c	8782251-8782271	8782260	51	52	0.98	unknown function
>gma-miR396k-5p	Glyma.17G111800.Wm82.a2.v1	296-316	TTCAAGTTCTTTCGACACCTT	AAGCTCAAGAAAGCTGTGGGA	1.5	3C15G1	21M	307	20	20	1	2	0.002726	0.002726	17	c	8782251-8782271	8782260	51	52	0.98	unknown function
>gma-miR156b	Glyma.02G177500.Wm82.a2.v1	4727-4747	ACACGAGAGAGAGAAGACAGT	TGTGCTCTCTCTCTTCTGTCA	0	0	21M	4738	79	114	0.692982456	0	0.001898	0.002738886	2	c	29535823-29535843	29535832	1602	1622	0.99	unknown function
>gma-miR156q	Glyma.02G121300.Wm82.a2.v1	5572-5592	TCACGAGTGAGAGAAGACAGT	TGTGCTCTCTCTCTTCTGTCA	2	0T6T13	21M	5583	626	723	0.865836791	0	0.002372	0.002739546	2	c	12007696-12007716	12007705	1996	2039	0.98	unknown function
>gma-miR156s	Glyma.02G121300.Wm82.a2.v1	5572-5592	TCACGAGTGAGAGAAGACAGT	TGTGCTCTCTCTCTTCTGTCA	2	0T6T13	21M	5583	626	723	0.865836791	0	0.002372	0.002739546	2	c	12007696-12007716	12007705	1996	2039	0.98	unknown function
>gma-miR156q	Glyma.01G063700.Wm82.a2.v1	5016-5036	TCACGAGTGAGAGAAGACAGT	TGTGCTCTCTCTCTTCTGTCA	2	0T6T13	21M	5027	626	723	0.865836791	0	0.002372	0.002739546	1	c	9100310-9100330	9100319	1996	2039	0.98	unknown function
>gma-miR156s	Glyma.01G063700.Wm82.a2.v1	5016-5036	TCACGAGTGAGAGAAGACAGT	TGTGCTCTCTCTCTTCTGTCA	2	0T6T13	21M	5027	626	723	0.865836791	0	0.002372	0.002739546	1	c	9100310-9100330	9100319	1996	2039	0.98	unknown function
>gma-miR397a	Glyma.11G069500.Wm82.a2.v1	1404-1424	GTAGTTGCGACGTGAGTTACT	CATCAACGCTGCCCTCGATGA	1.5	12C3G4	21M	1415	3	5	0.6	0	0.001661	0.002768333	11	w	5233373-5233393	5233384	5	15	0.33	unknown function
>gma-miR397b-5p	Glyma.11G069500.Wm82.a2.v1	1404-1424	GTAGTTGCGACGTGAGTTACT	CATCAACGCTGCCCTCGATGA	1.5	12C3G4	21M	1415	3	5	0.6	0	0.001661	0.002768333	11	w	5233373-5233393	5233384	5	15	0.33	unknown function
>gma-miR156b	Glyma.03G143100.Wm82.a2.v1	3764-3784	ACACGAGAGAGAGAAGACAGT	TGTGCTCTCTCTCTTCTGTCA	0	0	21M	3775	30	42	0.714285714	0	0.001994	0.0027916	3	c	35884293-35884313	35884302	730	744	0.98	unknown function
>gma-miR156b	Glyma.19G146000.Wm82.a2.v1	4206-4226	ACACGAGAGAGAGAAGACAGT	TGTGCTCTCTCTCTTCTGTCA	0	0	21M	4217	30	42	0.714285714	0	0.001994	0.0027916	19	c	40695942-40695962	40695951	730	744	0.98	unknown function
>gma-miR169k	Glyma.15G027400.Wm82.a2.v1	3304-3324	GGCCGTTCAGTAAGAACCGAC	TTGGGAAGTCATCCTTGGCTC	4	0T0T2G7C7C0	21M	3315	21	24	0.875	0	0.002466	0.002818286	15	c	2197120-2197140	2197129	30	30	1	unknown function
>gma-miR169l-5p	Glyma.15G027400.Wm82.a2.v1	3304-3324	GGCCGTTCAGTAAGAACCGAC	TTGGGAAGTCATCCTTGGCTC	4	0T0T2G7C7C0	21M	3315	21	24	0.875	0	0.002466	0.002818286	15	c	2197120-2197140	2197129	30	30	1	unknown function
>gma-miR393c-5p	Glyma.10G021500.Wm82.a2.v1	2272-2293	CCTAGTTACGCTAGGGAAACCT	GAGACAATGCGATCCCTTTGGA	3.5	1A0G0A18	22M	2284	130	269	0.483271375	0	0.001371	0.002836915	10	c	1869269-1869290	1869278	1008	1180	0.85	unknown function
>gma-miR393d	Glyma.10G021500.Wm82.a2.v1	2272-2293	CCTAGTTACGCTAGGGAAACCT	GAGACAATGCGATCCCTTTGGA	3.5	1A0G0A18	22M	2284	130	269	0.483271375	0	0.001371	0.002836915	10	c	1869269-1869290	1869278	1008	1180	0.85	unknown function
>gma-miR393e	Glyma.10G021500.Wm82.a2.v1	2272-2293	CCTAGTTACGCTAGGGAAACCT	GAGACAATGCGATCCCTTTGGA	3.5	1A0G0A18	22M	2284	130	269	0.483271375	0	0.001371	0.002836915	10	c	1869269-1869290	1869278	1008	1180	0.85	unknown function
>gma-miR393f	Glyma.10G021500.Wm82.a2.v1	2272-2293	CCTAGTTACGCTAGGGAAACCT	GAGACAATGCGATCCCTTTGGA	3.5	1A0G0A18	22M	2284	130	269	0.483271375	0	0.001371	0.002836915	10	c	1869269-1869290	1869278	1008	1180	0.85	unknown function
>gma-miR393g	Glyma.10G021500.Wm82.a2.v1	2272-2293	CCTAGTTACGCTAGGGAAACCT	GAGACAATGCGATCCCTTTGGA	3.5	1A0G0A18	22M	2284	130	269	0.483271375	0	0.001371	0.002836915	10	c	1869269-1869290	1869278	1008	1180	0.85	unknown function
>gma-miR393c-5p	Glyma.02G152800.Wm82.a2.v1	2279-2300	CCTAGTTACGCTAGGGAAACCT	GAGACAATGCGATCCCTTTGGA	3.5	1A0G0A18	22M	2291	130	269	0.483271375	0	0.001371	0.002836915	2	w	15693947-15693968	15693959	1008	1180	0.85	unknown function
>gma-miR393d	Glyma.02G152800.Wm82.a2.v1	2279-2300	CCTAGTTACGCTAGGGAAACCT	GAGACAATGCGATCCCTTTGGA	3.5	1A0G0A18	22M	2291	130	269	0.483271375	0	0.001371	0.002836915	2	w	15693947-15693968	15693959	1008	1180	0.85	unknown function
>gma-miR393e	Glyma.02G152800.Wm82.a2.v1	2279-2300	CCTAGTTACGCTAGGGAAACCT	GAGACAATGCGATCCCTTTGGA	3.5	1A0G0A18	22M	2291	130	269	0.483271375	0	0.001371	0.002836915	2	w	15693947-15693968	15693959	1008	1180	0.85	unknown function
>gma-miR393f	Glyma.02G152800.Wm82.a2.v1	2279-2300	CCTAGTTACGCTAGGGAAACCT	GAGACAATGCGATCCCTTTGGA	3.5	1A0G0A18	22M	2291	130	269	0.483271375	0	0.001371	0.002836915	2	w	15693947-15693968	15693959	1008	1180	0.85	unknown function
>gma-miR393g	Glyma.02G152800.Wm82.a2.v1	2279-2300	CCTAGTTACGCTAGGGAAACCT	GAGACAATGCGATCCCTTTGGA	3.5	1A0G0A18	22M	2291	130	269	0.483271375	0	0.001371	0.002836915	2	w	15693947-15693968	15693959	1008	1180	0.85	unknown function
>gma-miR393a	Glyma.19G206800.Wm82.a2.v1	3165-3185	CTAGTTACGCTAGGGAAACCT	AGACAATGCGATCCCTTTGGA	3.5	0A0G0A18	21M	3176	183	244	0.75	0	0.002144	0.002858667	19	w	46223591-46223611	46223602	1451	1661	0.87	unknown function
>gma-miR393a	Glyma.03G209400.Wm82.a2.v1	3124-3144	CTAGTTACGCTAGGGAAACCT	AGACAATGCGATCCCTTTGGA	3.5	0A0G0A18	21M	3135	183	244	0.75	0	0.002144	0.002858667	3	w	41627526-41627546	41627537	1451	1655	0.88	unknown function
>gma-miR398a	Glyma.03G047800.Wm82.a2.v1	311-331	TTCCCCACTGGACTCTTGTGT	AAGGGGGGAACTGAGAACAGT	4	6G2A9G0T0	21M	322	5	5	1	0	0.002865	0.002865	3	w	6127089-6127109	6127100	35	58	0.6	unknown function
>gma-miR398b	Glyma.03G047800.Wm82.a2.v1	311-331	TTCCCCACTGGACTCTTGTGT	AAGGGGGGAACTGAGAACAGT	4	6G2A9G0T0	21M	322	5	5	1	0	0.002865	0.002865	3	w	6127089-6127109	6127100	35	58	0.6	unknown function
>gma-miR156p	Glyma.04G159600.Wm82.a2.v1	3381-3401	CACGAGGGAAAGAAGACAGTT	GTGCTCTCTCTCTTCTGTCAT	2.5	6T2C10T0	21M	3392	74	76	0.973684211	0	0.002817	0.002893135	4	w	39582233-39582253	39582244	1095	1123	0.98	unknown function
>gma-miR156t	Glyma.04G159600.Wm82.a2.v1	3381-3401	CACGAGGGAAAGAAGACAGTT	GTGCTCTCTCTCTTCTGTCAT	2.5	6T2C10T0	21M	3392	74	76	0.973684211	0	0.002817	0.002893135	4	w	39582233-39582253	39582244	1095	1123	0.98	unknown function
>gma-miR156p	Glyma.17G080700.Wm82.a2.v1	3780-3800	CACGAGGGAAAGAAGACAGTT	GTGCTCTCTCTCTTCTGTCAT	2.5	6T2C10T0	21M	3791	74	76	0.973684211	0	0.002817	0.002893135	17	c	6263745-6263765	6263754	1095	1123	0.98	unknown function
>gma-miR156t	Glyma.17G080700.Wm82.a2.v1	3780-3800	CACGAGGGAAAGAAGACAGTT	GTGCTCTCTCTCTTCTGTCAT	2.5	6T2C10T0	21M	3791	74	76	0.973684211	0	0.002817	0.002893135	17	c	6263745-6263765	6263754	1095	1123	0.98	unknown function
>gma-miR156p	Glyma.05G019000.Wm82.a2.v1	3817-3837	CACGAGGGAAAGAAGACAGTT	GTGCTCTCTCTCTTCTGTCAT	2.5	6T2C10T0	21M	3828	74	76	0.973684211	0	0.002817	0.002893135	5	w	1695209-1695229	1695220	1095	1123	0.98	unknown function
>gma-miR156t	Glyma.05G019000.Wm82.a2.v1	3817-3837	CACGAGGGAAAGAAGACAGTT	GTGCTCTCTCTCTTCTGTCAT	2.5	6T2C10T0	21M	3828	74	76	0.973684211	0	0.002817	0.002893135	5	w	1695209-1695229	1695220	1095	1123	0.98	unknown function
>gma-miR156p	Glyma.06G205700.Wm82.a2.v1	2379-2399	CACGAGGGAAAGAAGACAGTT	GTGCTCTCTCTCTTCTGTCAT	2.5	6T2C10T0	21M	2390	74	76	0.973684211	0	0.002817	0.002893135	6	c	19468258-19468278	19468267	1095	1123	0.98	unknown function
>gma-miR156t	Glyma.06G205700.Wm82.a2.v1	2379-2399	CACGAGGGAAAGAAGACAGTT	GTGCTCTCTCTCTTCTGTCAT	2.5	6T2C10T0	21M	2390	74	76	0.973684211	0	0.002817	0.002893135	6	c	19468258-19468278	19468267	1095	1123	0.98	unknown function
>gma-miR172c	Glyma.10G215900.Wm82.a2.v1	17-37	GACGTCGTAGTAGTTC-TAAGG	CTGCTGCATCATCAAGTATTCC	2.5	4T11T5	16M1D5M	28	3	5	0.6	1	0.001757	0.002928333	10	w	44776840-44776860	44776851	4	8	0.5	unknown function
>gma-miR156b	Glyma.U015800.Wm82.a2.v1	7065-7085	ACACGAGAGAGAGAAGACAGT	TGTGCTCTCTCTCTTCTGTCA	0	0	21M	7076	3	4	0.75	0	0.002203	0.002937333	21	c	2398887-2398907	2398896	5	5	1	unknown function
>gma-miR156r	Glyma.02G177500.Wm82.a2.v1	4728-4748	TACGAGAGATAGAAGACAGTC	GTGCTCTCTCTCTTCTGTCAA	2.5	0G8C10A0	21M	4739	183	207	0.884057971	0	0.0026	0.002940984	2	c	29535822-29535842	29535831	1604	1622	0.99	unknown function
>gma-miR482b-3p	Glyma.12G218500.Wm82.a2.v1	1504-1525	CCATACCCTCCACATCCCTTCT	GGAATGGGAGGAGTGGGGAAAA	3.5	2A8A2G5A1	22M	1516	3	3	1	0	0.002951	0.002951	12	c	37822618-37822639	37822627	33	33	1	unknown function
>gma-miR482d-3p	Glyma.12G218500.Wm82.a2.v1	1504-1525	CCATACCCTCCACATCCCTTCT	GGAATGGGAGGAGTGGGGAAAA	3.5	2A8A2G5A1	22M	1516	3	3	1	0	0.002951	0.002951	12	c	37822618-37822639	37822627	33	33	1	unknown function
>gma-miR169b	Glyma.20G236700.Wm82.a2.v1	6141-6161	AGCCGTTCAGTAGGAACCGAC	TCTGCCAGTCATCCTTGCCCG	4	2T2C11C1C1	21M	6150	49	49	1	0	0.002957	0.002957	20	w	46892466-46892486	46892475	63	71	0.89	unknown function
>gma-miR5780b	Glyma.05G041100.Wm82.a2.v1	2372-2393	AAATTATATAGTACCTGAGTCT	TTTAATATATCATGAACTTAAA	2.5	14A3T1A1	22M	2383	12	12	1	0	0.002958	0.002958	5	c	3700756-3700777	3700766	14	14	1	unknown function
>gma-miR156k	Glyma.06G168600.Wm82.a2.v1	4568-4588	CACGAGTGAGAGAAGACAGTT	GTGCTCTCTCTCTTCTGTCAT	2	6T13T0	21M	4578	65	65	1	0	0.002958	0.002958	6	w	14101965-14101985	14101975	78	79	0.99	unknown function
>gma-miR156n	Glyma.06G168600.Wm82.a2.v1	4568-4588	CACGAGTGAGAGAAGACAGTT	GTGCTCTCTCTCTTCTGTCAT	2	6T13T0	21M	4578	65	65	1	0	0.002958	0.002958	6	w	14101965-14101985	14101975	78	79	0.99	unknown function
>gma-miR156o	Glyma.06G168600.Wm82.a2.v1	4568-4588	CACGAGTGAGAGAAGACAGTT	GTGCTCTCTCTCTTCTGTCAT	2	6T13T0	21M	4578	65	65	1	0	0.002958	0.002958	6	w	14101965-14101985	14101975	78	79	0.99	unknown function
>gma-miR156k	Glyma.04G197100.Wm82.a2.v1	4382-4402	CACGAGTGAGAGAAGACAGTT	GTGCTCTCTCTCTTCTGTCAT	2	6T13T0	21M	4392	65	65	1	0	0.002958	0.002958	4	c	46878083-46878103	46878093	78	79	0.99	unknown function
>gma-miR156n	Glyma.04G197100.Wm82.a2.v1	4382-4402	CACGAGTGAGAGAAGACAGTT	GTGCTCTCTCTCTTCTGTCAT	2	6T13T0	21M	4392	65	65	1	0	0.002958	0.002958	4	c	46878083-46878103	46878093	78	79	0.99	unknown function
>gma-miR156o	Glyma.04G197100.Wm82.a2.v1	4382-4402	CACGAGTGAGAGAAGACAGTT	GTGCTCTCTCTCTTCTGTCAT	2	6T13T0	21M	4392	65	65	1	0	0.002958	0.002958	4	c	46878083-46878103	46878093	78	79	0.99	unknown function
>gma-miR156c	Glyma.12G226000.Wm82.a2.v1	1661-1681	CACGAGAGATAGAAGACAGTT	ATGCTCCCTCTCTTCTGTCAA	3	0A5C2C11	21M	1672	15	15	1	0	0.002958	0.002958	12	w	38561775-38561795	38561786	15	15	1	unknown function
>gma-miR156d	Glyma.12G226000.Wm82.a2.v1	1661-1681	CACGAGAGATAGAAGACAGTT	ATGCTCCCTCTCTTCTGTCAA	3	0A5C2C11	21M	1672	15	15	1	0	0.002958	0.002958	12	w	38561775-38561795	38561786	15	15	1	unknown function
>gma-miR156e	Glyma.12G226000.Wm82.a2.v1	1661-1681	CACGAGAGATAGAAGACAGTT	ATGCTCCCTCTCTTCTGTCAA	3	0A5C2C11	21M	1672	15	15	1	0	0.002958	0.002958	12	w	38561775-38561795	38561786	15	15	1	unknown function
>gma-miR156i	Glyma.12G226000.Wm82.a2.v1	1661-1681	CACGAGAGATAGAAGACAGTT	ATGCTCCCTCTCTTCTGTCAA	3	0A5C2C11	21M	1672	15	15	1	0	0.002958	0.002958	12	w	38561775-38561795	38561786	15	15	1	unknown function
>gma-miR156j	Glyma.12G226000.Wm82.a2.v1	1661-1681	CACGAGAGATAGAAGACAGTT	ATGCTCCCTCTCTTCTGTCAA	3	0A5C2C11	21M	1672	15	15	1	0	0.002958	0.002958	12	w	38561775-38561795	38561786	15	15	1	unknown function
>gma-miR156k	Glyma.12G226000.Wm82.a2.v1	1661-1681	CACGAGTGAGAGAAGACAGTT	ATGCTCCCTCTCTTCTGTCAA	2	0A5C14	21M	1672	15	15	1	0	0.002958	0.002958	12	w	38561775-38561795	38561786	15	15	1	unknown function
>gma-miR156l	Glyma.12G226000.Wm82.a2.v1	1661-1681	CACGAGAGATAGAAGACAGTT	ATGCTCCCTCTCTTCTGTCAA	3	0A5C2C11	21M	1672	15	15	1	0	0.002958	0.002958	12	w	38561775-38561795	38561786	15	15	1	unknown function
>gma-miR156m	Glyma.12G226000.Wm82.a2.v1	1661-1681	CACGAGAGATAGAAGACAGTT	ATGCTCCCTCTCTTCTGTCAA	3	0A5C2C11	21M	1672	15	15	1	0	0.002958	0.002958	12	w	38561775-38561795	38561786	15	15	1	unknown function
>gma-miR156n	Glyma.12G226000.Wm82.a2.v1	1661-1681	CACGAGTGAGAGAAGACAGTT	ATGCTCCCTCTCTTCTGTCAA	2	0A5C14	21M	1672	15	15	1	0	0.002958	0.002958	12	w	38561775-38561795	38561786	15	15	1	unknown function
>gma-miR156o	Glyma.12G226000.Wm82.a2.v1	1661-1681	CACGAGTGAGAGAAGACAGTT	ATGCTCCCTCTCTTCTGTCAA	2	0A5C14	21M	1672	15	15	1	0	0.002958	0.002958	12	w	38561775-38561795	38561786	15	15	1	unknown function
>gma-miR319n	Glyma.15G092500.Wm82.a2.v1	3107-3127	TCCCCGAGGGAAGCCAGGTTT	AGGGGGACCCTTCAGTCCAAT	4	5G0A6A6T0	21M	3117	249	265	0.939622642	0	0.002794	0.002973534	15	w	7159554-7159574	7159564	337	357	0.94	unknown function
>gma-miR319n	Glyma.13G219900.Wm82.a2.v1	3240-3260	TCCCCGAGGGAAGCCAGGTTT	AGGGGGACCCTTCAGTCCAAT	4	5G0A6A6T0	21M	3250	249	265	0.939622642	0	0.002794	0.002973534	13	c	33297462-33297482	33297472	337	357	0.94	unknown function
>gma-miR156r	Glyma.03G117600.Wm82.a2.v1	3339-3359	TACGAGAGATAGAAGACAGTC	GTGCTCTCTCTCTTCTGTCAT	2.5	0G8C10T0	21M	3349	3	3	1	0	0.002989	0.002989	3	c	32734801-32734821	32734811	114	114	1	unknown function
>gma-miR156r	Glyma.04G159600.Wm82.a2.v1	3381-3401	TACGAGAGATAGAAGACAGTC	GTGCTCTCTCTCTTCTGTCAT	2.5	0G8C10T0	21M	3391	129	136	0.948529412	0	0.002845	0.00299938	4	w	39582233-39582253	39582243	1095	1123	0.98	unknown function
>gma-miR156r	Glyma.17G080700.Wm82.a2.v1	3780-3800	TACGAGAGATAGAAGACAGTC	GTGCTCTCTCTCTTCTGTCAT	2.5	0G8C10T0	21M	3790	129	136	0.948529412	0	0.002845	0.00299938	17	c	6263745-6263765	6263755	1095	1123	0.98	unknown function
>gma-miR156r	Glyma.05G019000.Wm82.a2.v1	3817-3837	TACGAGAGATAGAAGACAGTC	GTGCTCTCTCTCTTCTGTCAT	2.5	0G8C10T0	21M	3827	129	136	0.948529412	0	0.002845	0.00299938	5	w	1695209-1695229	1695219	1095	1123	0.98	unknown function
>gma-miR156r	Glyma.06G205700.Wm82.a2.v1	2379-2399	TACGAGAGATAGAAGACAGTC	GTGCTCTCTCTCTTCTGTCAT	2.5	0G8C10T0	21M	2389	129	136	0.948529412	0	0.002845	0.00299938	6	c	19468258-19468278	19468268	1095	1123	0.98	unknown function
>gma-miR156b	Glyma.01G075800.Wm82.a2.v1	6447-6467	ACACGAGAGAGAGAAGACAGT	TGTGCTCTCTCTCTTCTGTCA	0	0	21M	6458	3	4	0.75	1	0.002266	0.003021333	1	w	17049236-17049256	17049247	5	5	1	unknown function
>gma-miR169p	Glyma.02G303800.Wm82.a2.v1	3401-3421	GCCGTTCAGTAGGAACCGAGT	CGGCAAATCATTCTTGGCTGG	4	6A4T7G0G0	21M	3411	6	7	0.857142857	0	0.002616	0.003052	2	c	47896642-47896662	47896652	44	46	0.96	unknown function
>gma-miR319n	Glyma.05G142000.Wm82.a2.v1	3522-3542	TCCCCGAGGGAAGCCAGGTTT	AGGGGGACCCTTCAGTCCAAT	4	5G0A6A6T0	21M	3532	249	272	0.915441176	0	0.002794	0.00305208	5	c	33535933-33535953	33535943	336	363	0.93	unknown function
>gma-miR408a-3p	Glyma.14G177600.Wm82.a2.v1	1381-1401	CGGTCCCTTCTCCGTCACGTA	GTCAGGACAGAGGCAGTGCTT	3.5	1T4A0C11T1	21M	1391	44	44	1	0	0.003082	0.003082	14	c	43747483-43747503	43747493	323	337	0.96	unknown function
>gma-miR408b-3p	Glyma.14G177600.Wm82.a2.v1	1381-1401	CGGTCCCTTCTCCGTCACGTA	GTCAGGACAGAGGCAGTGCTT	3.5	1T4A0C11T1	21M	1391	44	44	1	0	0.003082	0.003082	14	c	43747483-43747503	43747493	323	337	0.96	unknown function
>gma-miR408c-3p	Glyma.14G177600.Wm82.a2.v1	1381-1401	CGGTCCCTTCTCCGTCACGTA	GTCAGGACAGAGGCAGTGCTT	3.5	1T4A0C11T1	21M	1391	44	44	1	0	0.003082	0.003082	14	c	43747483-43747503	43747493	323	337	0.96	unknown function
>gma-miR2118a-3p	Glyma.16G008500.Wm82.a2.v1	1490-1510	TCCTTACCCACCTTAGCCGTT	AGGATTTGGTGGAATGGGCAA	3	4T1T8G5	21M	1501	3	3	1	1	0.003086	0.003086	16	w	713675-713695	713686	24	24	1	unknown function
>gma-miR2118b-3p	Glyma.16G008500.Wm82.a2.v1	1490-1510	TCCTTACCCACCTTAGCCGTT	AGGATTTGGTGGAATGGGCAA	3	4T1T8G5	21M	1501	3	3	1	1	0.003086	0.003086	16	w	713675-713695	713686	24	24	1	unknown function
>gma-miR5764	Glyma.15G195600.Wm82.a2.v1	775-796	TAGGTAGTACAGGCGCTTACCT	GTCAATCATGTCCGTTCATGGA	5	0G2A10T0T0C5	22M	787	3	3	1	1	0.003086	0.003086	15	w	22372066-22372087	22372078	5	8	0.62	unknown function
>gma-miR5764	Glyma.09G085600.Wm82.a2.v1	743-764	TAGGTAGTACAGGCGCTTACCT	GTCAATCATGTCCGTTCATGGA	5	0G2A10T0T0C5	22M	755	3	3	1	1	0.003086	0.003086	9	w	10555383-10555404	10555395	5	8	0.62	unknown function
>gma-miR169b	Glyma.03G203000.Wm82.a2.v1	4603-4623	AGCCGTTCAGTAGGAACCGAC	AAGGCAACTCATCCTTGGCTT	4	0A0A5C12T0	21M	4614	20	23	0.869565217	1	0.002691	0.00309465	3	c	41147465-41147485	41147474	59	64	0.92	unknown function
>gma-miR156r	Glyma.08G011500.Wm82.a2.v1	3291-3311	TACGAGAGATAGAAGACAGTC	GTGCTCTCTCTCTTCTGTCAT	2.5	0G8C10T0	21M	3301	34	37	0.918918919	0	0.002845	0.003096029	8	w	922678-922698	922688	194	195	0.99	unknown function
>gma-miR156r	Glyma.05G204100.Wm82.a2.v1	3662-3682	TACGAGAGATAGAAGACAGTC	GTGCTCTCTCTCTTCTGTCAT	2.5	0G8C10T0	21M	3672	34	37	0.918918919	0	0.002845	0.003096029	5	w	38771496-38771516	38771506	194	196	0.99	unknown function
>gma-miR319d	Glyma.02G224200.Wm82.a2.v1	1345-1366	CTTCCTCGAGGGGAAGTCAGGT	GAAGGAGTTGCTCTTCCTTCCA	4	7T1G1T4C0T4	22M	1355	1	1	1	4	0.003099	0.003099	2	c	41178726-41178747	41178737	3	11	0.27	unknown function
>gma-miR319o	Glyma.02G224200.Wm82.a2.v1	1345-1366	CTTCCTCGAGGGGAAGTCAGGT	GAAGGAGTTGCTCTTCCTTCCA	4	7T1G1T4C0T4	22M	1355	1	1	1	4	0.003099	0.003099	2	c	41178726-41178747	41178737	3	11	0.27	unknown function
>gma-miR319d	Glyma.14G190900.Wm82.a2.v1	1076-1097	CTTCCTCGAGGGGAAGTCAGGT	GAAGGAGTTGCTCTTCCTTCCA	4	7T1G1T4C0T4	22M	1086	1	1	1	4	0.003099	0.003099	14	c	45573794-45573815	45573805	3	11	0.27	unknown function
>gma-miR319o	Glyma.14G190900.Wm82.a2.v1	1076-1097	CTTCCTCGAGGGGAAGTCAGGT	GAAGGAGTTGCTCTTCCTTCCA	4	7T1G1T4C0T4	22M	1086	1	1	1	4	0.003099	0.003099	14	c	45573794-45573815	45573805	3	11	0.27	unknown function
>gma-miR169c	Glyma.14G010000.Wm82.a2.v1	3551-3571	AGCCGTTCAGTAGGAACCGAA	GCGGCAAATCATTCTTGGCTG	3.5	0G6A4T7G0	21M	3562	3	3	1	0	0.003113	0.003113	14	w	776563-776583	776574	60	69	0.87	unknown function
>gma-miR482e	Glyma.08G200800.Wm82.a2.v1	2132-2152	AAGGAAGGGTTAGGGGGGTAT	TTCCTTCCCCATCCTTCGATA	3	9C4T0T1G3	21M	2141	127	127	1	0	0.003117	0.003117	8	w	16248947-16248967	16248956	177	177	1	unknown function
>gma-miR1508b	Glyma.09G256600.Wm82.a2.v1	383-403	GTTGACGATAAGGGGAAAGAT	CCACTGCCATTTCCCTTTCTA	2.5	1C5C3T9	21M	394	12	16	0.75	0	0.00234	0.00312	9	w	47565041-47565061	47565052	173	174	0.99	unknown function
>gma-miR1508b	Glyma.16G165400.Wm82.a2.v1	206-226	GTTGACGATAAGGGGAAAGAT	CCACTGCCATTTCCCTTTCTA	2.5	1C5C3T9	21M	217	12	16	0.75	0	0.00234	0.00312	16	w	32453376-32453396	32453387	173	174	0.99	unknown function
>gma-miR1508b	Glyma.09G256500.Wm82.a2.v1	14-34	GTTGACGATAAGGGGAAAGAT	CCACTGCCATTTCCCTTTCTA	2.5	1C5C3T9	21M	25	12	16	0.75	0	0.00234	0.00312	9	w	47562540-47562560	47562551	173	174	0.99	unknown function
>gma-miR482a-5p	Glyma.03G226000.Wm82.a2.v1	19-40	AGTCGGGTAAGGGTGTTTAAGA	TCAGACATTTCCCACAAACTCT	4	4A1A0T10C3	22M	31	23	38	0.605263158	0	0.001898	0.003135826	3	w	42818571-42818592	42818583	131	136	0.96	unknown function
>gma-miR9761	Glyma.04G247400.Wm82.a2.v1	71-91	TGTTTTATAGGATCTGGAAGT	ACAAAAAATCTGACCCCTTCA	5.5	6A3T0G1C0C6	21M	82	15	15	1	1	0.00316	0.00316	4	c	51458000-51458020	51458009	15	108	0.14	unknown function
>gma-miR172k	Glyma.17G136700.Wm82.a2.v1	681-701	TACGTCGTAGTAGTTCTAAGT	AAGCATCAACAGCAAGCTTCA	5	1A3T2A2G4C4	21M	692	17	17	1	1	0.003182	0.003182	17	c	11042630-11042650	11042639	17	18	0.94	unknown function
>gma-miR172k	Glyma.05G054300.Wm82.a2.v1	1706-1726	TACGTCGTAGTAGTTCTAAGT	AAGCAACAACAGCAAGCTTCA	5	1A3A2A2G4C4	21M	1717	17	17	1	1	0.003182	0.003182	5	c	4929399-4929419	4929408	17	18	0.94	unknown function
>gma-miR5674a	Glyma.09G176600.Wm82.a2.v1	691-711	ACTATTACATGTTGTGTTAAT	TGGAAATGTACAGCACAATTA	3	2G0A8G8	21M	702	90	90	1	0	0.003201	0.003201	9	c	40111551-40111571	40111560	211	212	1	unknown function
>gma-miR5674b	Glyma.09G176600.Wm82.a2.v1	691-711	ACTATTACATGTTGTGTTAAT	TGGAAATGTACAGCACAATTA	3	2G0A8G8	21M	702	90	90	1	0	0.003201	0.003201	9	c	40111551-40111571	40111560	211	212	1	unknown function
>gma-miR5674a	Glyma.09G175800.Wm82.a2.v1	596-616	ACTATTACATGTTGTGTTAAT	TGGAAATGTACAGCACAATTA	3	2G0A8G8	21M	607	90	90	1	0	0.003201	0.003201	9	w	39995838-39995858	39995849	211	212	1	unknown function
>gma-miR5674b	Glyma.09G175800.Wm82.a2.v1	596-616	ACTATTACATGTTGTGTTAAT	TGGAAATGTACAGCACAATTA	3	2G0A8G8	21M	607	90	90	1	0	0.003201	0.003201	9	w	39995838-39995858	39995849	211	212	1	unknown function
>gma-miR172k	Glyma.06G147800.Wm82.a2.v1	1261-1281	TACGTCGTAGTAGTTCTAAGT	ATGCAGCATCATGGCTGTTCA	6	12G0G0C0T0G4	21M	1270	1	1	1	4	0.003205	0.003205	6	c	12075647-12075667	12075658	37	53	0.7	unknown function
>gma-miR160a-5p	Glyma.05G112400.Wm82.a2.v1	1036-1056	ACCGTATGTCCCTCGGTCCGT	TGGCATATAGGCATCGAGTCA	4.5	7T3C1T1G2T2	21M	1047	6	11	0.545454545	1	0.00176	0.003226667	5	c	29873232-29873252	29873241	6	12	0.5	unknown function
>gma-miR160f	Glyma.05G112400.Wm82.a2.v1	1036-1056	ACCGTATGTCCCTCGGTCCGT	TGGCATATAGGCATCGAGTCA	4.5	7T3C1T1G2T2	21M	1047	6	11	0.545454545	1	0.00176	0.003226667	5	c	29873232-29873252	29873241	6	12	0.5	unknown function
>gma-miR156r	Glyma.18G005600.Wm82.a2.v1	3721-3741	TACGAGAGATAGAAGACAGTC	GTGCTCTCTCTCTTCTGTCAA	2.5	0G8C10A0	21M	3731	25	27	0.925925926	0	0.002989	0.00322812	18	w	431194-431214	431204	713	723	0.99	unknown function
>gma-miR156k	Glyma.07G199000.Wm82.a2.v1	1962-1982	CACGAGTGAGAGAAGACAGTT	ATGCTCTCTATCTTCTGTCAA	3	0A5T2A11	21M	1973	4	5	0.8	0	0.002615	0.00326875	7	w	36761744-36761764	36761755	21	24	0.88	unknown function
>gma-miR156n	Glyma.07G199000.Wm82.a2.v1	1962-1982	CACGAGTGAGAGAAGACAGTT	ATGCTCTCTATCTTCTGTCAA	3	0A5T2A11	21M	1973	4	5	0.8	0	0.002615	0.00326875	7	w	36761744-36761764	36761755	21	24	0.88	unknown function
>gma-miR156o	Glyma.07G199000.Wm82.a2.v1	1962-1982	CACGAGTGAGAGAAGACAGTT	ATGCTCTCTATCTTCTGTCAA	3	0A5T2A11	21M	1973	4	5	0.8	0	0.002615	0.00326875	7	w	36761744-36761764	36761755	21	24	0.88	unknown function
>gma-miR399d	Glyma.07G196500.Wm82.a2.v1	1379-1399	GACCCGTTTAGAGGAAACCGT	CTGGGCAAATCTTCTTTGGCA	0.5	0	21M	1390	1	1	1	4	0.003285	0.003285	7	c	36489569-36489589	36489578	3	5	0.6	unknown function
>gma-miR399d	Glyma.07G196500.Wm82.a2.v1	1528-1548	GACCCGTTTAGAGGAAACCGT	GGGGGCAAATCTCCTTTGGCA	2	0G0G19	21M	1539	1	1	1	4	0.003285	0.003285	7	c	36489420-36489440	36489429	1	2	0.5	unknown function
>gma-miR399e	Glyma.07G196500.Wm82.a2.v1	1379-1399	GACCCGTTTAGAGGAAACCGT	CTGGGCAAATCTTCTTTGGCA	0.5	0	21M	1390	1	1	1	4	0.003285	0.003285	7	c	36489569-36489589	36489578	3	5	0.6	unknown function
>gma-miR399e	Glyma.07G196500.Wm82.a2.v1	1528-1548	GACCCGTTTAGAGGAAACCGT	GGGGGCAAATCTCCTTTGGCA	2	0G0G19	21M	1539	1	1	1	4	0.003285	0.003285	7	c	36489420-36489440	36489429	1	2	0.5	unknown function
>gma-miR399f	Glyma.07G196500.Wm82.a2.v1	1379-1399	GACCCGTTTAGAGGAAACCGT	CTGGGCAAATCTTCTTTGGCA	0.5	0	21M	1390	1	1	1	4	0.003285	0.003285	7	c	36489569-36489589	36489578	3	5	0.6	unknown function
>gma-miR399f	Glyma.07G196500.Wm82.a2.v1	1528-1548	GACCCGTTTAGAGGAAACCGT	GGGGGCAAATCTCCTTTGGCA	2	0G0G19	21M	1539	1	1	1	4	0.003285	0.003285	7	c	36489420-36489440	36489429	1	2	0.5	unknown function
>gma-miR399g	Glyma.07G196500.Wm82.a2.v1	1379-1399	GACCCGTTTAGAGGAAACCGT	CTGGGCAAATCTTCTTTGGCA	0.5	0	21M	1390	1	1	1	4	0.003285	0.003285	7	c	36489569-36489589	36489578	3	5	0.6	unknown function
>gma-miR399g	Glyma.07G196500.Wm82.a2.v1	1528-1548	GACCCGTTTAGAGGAAACCGT	GGGGGCAAATCTCCTTTGGCA	2	0G0G19	21M	1539	1	1	1	4	0.003285	0.003285	7	c	36489420-36489440	36489429	1	2	0.5	unknown function
>gma-miR156q	Glyma.06G168600.Wm82.a2.v1	4567-4587	TCACGAGTGAGAGAAGACAGT	TGTGCTCTCTCTCTTCTGTCA	2	0T6T13	21M	4578	65	65	1	0	0.003286	0.003286	6	w	14101964-14101984	14101975	78	79	0.99	unknown function
>gma-miR156s	Glyma.06G168600.Wm82.a2.v1	4567-4587	TCACGAGTGAGAGAAGACAGT	TGTGCTCTCTCTCTTCTGTCA	2	0T6T13	21M	4578	65	65	1	0	0.003286	0.003286	6	w	14101964-14101984	14101975	78	79	0.99	unknown function
>gma-miR156q	Glyma.04G197100.Wm82.a2.v1	4381-4401	TCACGAGTGAGAGAAGACAGT	TGTGCTCTCTCTCTTCTGTCA	2	0T6T13	21M	4392	65	65	1	0	0.003286	0.003286	4	c	46878084-46878104	46878093	78	79	0.99	unknown function
>gma-miR156s	Glyma.04G197100.Wm82.a2.v1	4381-4401	TCACGAGTGAGAGAAGACAGT	TGTGCTCTCTCTCTTCTGTCA	2	0T6T13	21M	4392	65	65	1	0	0.003286	0.003286	4	c	46878084-46878104	46878093	78	79	0.99	unknown function
>gma-miR1510b-3p	Glyma.13G188300.Wm82.a2.v1	795-815	CCACCTTATCCATTTTGTTGT	GGTGGGATGGGTAAGACCACG	3	5G2G5G2C2G0	21M	805	10	10	1	1	0.003288	0.003288	13	w	30207885-30207905	30207895	13	18	0.72	unknown function
>gma-miR156k	Glyma.U015800.Wm82.a2.v1	7066-7086	CACGAGTGAGAGAAGACAGTT	GTGCTCTCTCTCTTCTGTCAT	2	6T13T0	21M	7076	3	4	0.75	0	0.002478	0.003304	21	c	2398886-2398906	2398896	5	5	1	unknown function
>gma-miR156n	Glyma.U015800.Wm82.a2.v1	7066-7086	CACGAGTGAGAGAAGACAGTT	GTGCTCTCTCTCTTCTGTCAT	2	6T13T0	21M	7076	3	4	0.75	0	0.002478	0.003304	21	c	2398886-2398906	2398896	5	5	1	unknown function
>gma-miR156o	Glyma.U015800.Wm82.a2.v1	7066-7086	CACGAGTGAGAGAAGACAGTT	GTGCTCTCTCTCTTCTGTCAT	2	6T13T0	21M	7076	3	4	0.75	0	0.002478	0.003304	21	c	2398886-2398906	2398896	5	5	1	unknown function
>gma-miR156r	Glyma.04G159600.Wm82.a2.v1	3381-3401	TACGAGAGATAGAAGACAGTC	GTGCTCTCTCTCTTCTGTCAT	2.5	0G8C10T0	21M	3392	74	76	0.973684211	0	0.003219	0.003306	4	w	39582233-39582253	39582244	1095	1123	0.98	unknown function
>gma-miR156r	Glyma.17G080700.Wm82.a2.v1	3780-3800	TACGAGAGATAGAAGACAGTC	GTGCTCTCTCTCTTCTGTCAT	2.5	0G8C10T0	21M	3791	74	76	0.973684211	0	0.003219	0.003306	17	c	6263745-6263765	6263754	1095	1123	0.98	unknown function
>gma-miR156r	Glyma.05G019000.Wm82.a2.v1	3817-3837	TACGAGAGATAGAAGACAGTC	GTGCTCTCTCTCTTCTGTCAT	2.5	0G8C10T0	21M	3828	74	76	0.973684211	0	0.003219	0.003306	5	w	1695209-1695229	1695220	1095	1123	0.98	unknown function
>gma-miR156r	Glyma.06G205700.Wm82.a2.v1	2379-2399	TACGAGAGATAGAAGACAGTC	GTGCTCTCTCTCTTCTGTCAT	2.5	0G8C10T0	21M	2390	74	76	0.973684211	0	0.003219	0.003306	6	c	19468258-19468278	19468267	1095	1123	0.98	unknown function
>gma-miR319n	Glyma.08G097900.Wm82.a2.v1	3452-3472	TCCCCGAGGGAAGCCAGGTTT	AGGGGGACCCTTCAGTCCAAT	4	5G0A6A6T0	21M	3462	249	298	0.83557047	0	0.002794	0.003343823	8	c	7491320-7491340	7491330	336	396	0.85	unknown function
>gma-miR169c	Glyma.17G051400.Wm82.a2.v1	4872-4892	AGCCGTTCAGTAGGAACCGAA	CTGGCAAATCATCCTTGGCTT	3.5	0C0T5A13	21M	4883	6	6	1	0	0.003352	0.003352	17	w	3909176-3909196	3909187	322	358	0.9	unknown function
>gma-miR156k	Glyma.01G075800.Wm82.a2.v1	6448-6468	CACGAGTGAGAGAAGACAGTT	GTGCTCTCTCTCTTCTGTCAT	2	6T13T0	21M	6458	3	4	0.75	1	0.002549	0.003398667	1	w	17049237-17049257	17049247	5	5	1	unknown function
>gma-miR156n	Glyma.01G075800.Wm82.a2.v1	6448-6468	CACGAGTGAGAGAAGACAGTT	GTGCTCTCTCTCTTCTGTCAT	2	6T13T0	21M	6458	3	4	0.75	1	0.002549	0.003398667	1	w	17049237-17049257	17049247	5	5	1	unknown function
>gma-miR156o	Glyma.01G075800.Wm82.a2.v1	6448-6468	CACGAGTGAGAGAAGACAGTT	GTGCTCTCTCTCTTCTGTCAT	2	6T13T0	21M	6458	3	4	0.75	1	0.002549	0.003398667	1	w	17049237-17049257	17049247	5	5	1	unknown function
>gma-miR156r	Glyma.03G143100.Wm82.a2.v1	3765-3785	TACGAGAGATAGAAGACAGTC	GTGCTCTCTCTCTTCTGTCAA	2.5	0G8C10A0	21M	3776	185	185	1	0	0.003399	0.003399	3	c	35884292-35884312	35884301	734	744	0.99	unknown function
>gma-miR156r	Glyma.19G146000.Wm82.a2.v1	4207-4227	TACGAGAGATAGAAGACAGTC	GTGCTCTCTCTCTTCTGTCAA	2.5	0G8C10A0	21M	4218	185	185	1	0	0.003399	0.003399	19	c	40695941-40695961	40695950	734	744	0.99	unknown function
>gma-miR9738	Glyma.13G113900.Wm82.a2.v1	12396-12417	CTTCTCAGGTGTAGTACAAAGT	TAAGAATACGCATCATGTTTCA	3.5	0T4A1A1G12	22M	12406	1	1	1	4	0.003408	0.003408	13	w	22755547-22755568	22755557	1	3	0.33	unknown function
>gma-miR156q	Glyma.02G177500.Wm82.a2.v1	4727-4747	TCACGAGTGAGAGAAGACAGT	TGTGCTCTCTCTCTTCTGTCA	2	0T6T13	21M	4738	79	114	0.692982456	0	0.002372	0.003422886	2	c	29535823-29535843	29535832	1602	1622	0.99	unknown function
>gma-miR156s	Glyma.02G177500.Wm82.a2.v1	4727-4747	TCACGAGTGAGAGAAGACAGT	TGTGCTCTCTCTCTTCTGTCA	2	0T6T13	21M	4738	79	114	0.692982456	0	0.002372	0.003422886	2	c	29535823-29535843	29535832	1602	1622	0.99	unknown function
>gma-miR156r	Glyma.18G005600.Wm82.a2.v1	3721-3741	TACGAGAGATAGAAGACAGTC	GTGCTCTCTCTCTTCTGTCAA	2.5	0G8C10A0	21M	3732	335	338	0.99112426	0	0.003399	0.003429439	18	w	431194-431214	431205	716	723	0.99	unknown function
>gma-miR171h	Glyma.10G106400.Wm82.a2.v1	2859-2879	TAACTAAGCCGAGCAGAGTTA	ATTGGATTTGCTCGTCTCAAA	6	4G0A1T0T11A0	21M	2868	3	3	1	3	0.00343	0.00343	10	c	24000141-24000161	24000152	127	208	0.61	unknown function
>gma-miR169c	Glyma.12G236800.Wm82.a2.v1	6099-6119	AGCCGTTCAGTAGGAACCGAA	AAGGCAATTCATTCTTGGCTT	3.5	0A0A5T4T8	21M	6110	38	44	0.863636364	0	0.002964	0.003432	12	c	39555504-39555524	39555513	167	184	0.91	unknown function
>gma-miR398c	Glyma.05G055000.Wm82.a2.v1	4000-4020	GTCCCCGCTGGACTCTTGTGT	ACTGGGCGACCTGGGAACACT	4.5	0A0C0T10G6T0	21M	4011	77	77	1	0	0.003437	0.003437	5	c	4996982-4997002	4996991	374	377	0.99	unknown function
>gma-miR398d	Glyma.05G055000.Wm82.a2.v1	4000-4020	GTCCCCGCTGGACTCTTGTGT	ACTGGGCGACCTGGGAACACT	4.5	0A0C0T10G6T0	21M	4011	77	77	1	0	0.003437	0.003437	5	c	4996982-4997002	4996991	374	377	0.99	unknown function
>gma-miR398c	Glyma.05G031000.Wm82.a2.v1	3233-3253	GTCCCCGCTGGACTCTTGTGT	AAGGGGGGAAGTGAGAGCACA	4.5	0A5G2A0G5G4	21M	3244	31	31	1	0	0.003437	0.003437	5	w	2692846-2692866	2692857	63	73	0.86	unknown function
>gma-miR398c	Glyma.20G126500.Wm82.a2.v1	5023-5043	GTCCCCGCTGGACTCTTGTGT	GTGGGGCCATCTGAGATCACA	4.5	0G0T5C1T6T4	21M	5034	282	282	1	0	0.003437	0.003437	20	w	36867953-36867973	36867964	1022	1055	0.97	unknown function
>gma-miR398d	Glyma.05G031000.Wm82.a2.v1	3233-3253	GTCCCCGCTGGACTCTTGTGT	AAGGGGGGAAGTGAGAGCACA	4.5	0A5G2A0G5G4	21M	3244	31	31	1	0	0.003437	0.003437	5	w	2692846-2692866	2692857	63	73	0.86	unknown function
>gma-miR398d	Glyma.20G126500.Wm82.a2.v1	5023-5043	GTCCCCGCTGGACTCTTGTGT	GTGGGGCCATCTGAGATCACA	4.5	0G0T5C1T6T4	21M	5034	282	282	1	0	0.003437	0.003437	20	w	36867953-36867973	36867964	1022	1055	0.97	unknown function
>gma-miR393h	Glyma.06G205100.Wm82.a2.v1	1364-1385	CTAGTTACGCTAGGGAAACCTT	GCTCAAGGCCATCCCTTAGCAA	5	1C4G2C7A1C2	22M	1376	3	3	1	0	0.003437	0.003437	6	w	19393462-19393483	19393474	4	5	0.8	unknown function
>gma-miR393i	Glyma.06G205100.Wm82.a2.v1	1364-1385	CTAGTTACGCTAGGGAAACCTT	GCTCAAGGCCATCCCTTAGCAA	5	1C4G2C7A1C2	22M	1376	3	3	1	0	0.003437	0.003437	6	w	19393462-19393483	19393474	4	5	0.8	unknown function
>gma-miR393j	Glyma.06G205100.Wm82.a2.v1	1364-1385	CTAGTTACGCTAGGGAAACCTT	GCTCAAGGCCATCCCTTAGCAA	5	1C4G2C7A1C2	22M	1376	3	3	1	0	0.003437	0.003437	6	w	19393462-19393483	19393474	4	5	0.8	unknown function
>gma-miR393k	Glyma.06G205100.Wm82.a2.v1	1364-1385	CTAGTTACGCTAGGGAAACCTT	GCTCAAGGCCATCCCTTAGCAA	5	1C4G2C7A1C2	22M	1376	3	3	1	0	0.003437	0.003437	6	w	19393462-19393483	19393474	4	5	0.8	unknown function
>gma-miR482e	Glyma.01G018700.Wm82.a2.v1	1148-1168	AAGGAAGGGTTAGGGGGGTAT	TTGCTTCCTAATCCTCCCATT	3	2G5T5T5T0	21M	1159	12	14	0.857142857	0	0.002947	0.003438167	1	w	1791196-1791216	1791207	50	100	0.5	unknown function
>gma-miR156p	Glyma.06G168600.Wm82.a2.v1	4568-4588	CACGAGGGAAAGAAGACAGTT	GTGCTCTCTCTCTTCTGTCAT	2.5	6T2C10T0	21M	4578	65	65	1	0	0.003451	0.003451	6	w	14101965-14101985	14101975	78	79	0.99	unknown function
>gma-miR156t	Glyma.06G168600.Wm82.a2.v1	4568-4588	CACGAGGGAAAGAAGACAGTT	GTGCTCTCTCTCTTCTGTCAT	2.5	6T2C10T0	21M	4578	65	65	1	0	0.003451	0.003451	6	w	14101965-14101985	14101975	78	79	0.99	unknown function
>gma-miR156p	Glyma.04G197100.Wm82.a2.v1	4382-4402	CACGAGGGAAAGAAGACAGTT	GTGCTCTCTCTCTTCTGTCAT	2.5	6T2C10T0	21M	4392	65	65	1	0	0.003451	0.003451	4	c	46878083-46878103	46878093	78	79	0.99	unknown function
>gma-miR156t	Glyma.04G197100.Wm82.a2.v1	4382-4402	CACGAGGGAAAGAAGACAGTT	GTGCTCTCTCTCTTCTGTCAT	2.5	6T2C10T0	21M	4392	65	65	1	0	0.003451	0.003451	4	c	46878083-46878103	46878093	78	79	0.99	unknown function
>gma-miR319h	Glyma.17G155600.Wm82.a2.v1	442-462	TCCCTCGAGGGAAGTCAGGTT	AGGGAGTTCCGTTCAGCACAA	3.5	6T3G5C0A3	21M	453	3	3	1	0	0.003482	0.003482	17	w	13180017-13180037	13180028	3	3	1	unknown function
>gma-miR319j	Glyma.17G155600.Wm82.a2.v1	442-462	TCCCTCGAGGGAAGTCAGGTT	AGGGAGTTCCGTTCAGCACAA	3.5	6T3G5C0A3	21M	453	3	3	1	0	0.003482	0.003482	17	w	13180017-13180037	13180028	3	3	1	unknown function
>gma-miR319k	Glyma.17G155600.Wm82.a2.v1	442-462	TCCCTCGAGGGAAGTCAGGTT	AGGGAGTTCCGTTCAGCACAA	3.5	6T3G5C0A3	21M	453	3	3	1	0	0.003482	0.003482	17	w	13180017-13180037	13180028	3	3	1	unknown function
>gma-miR319m	Glyma.17G155600.Wm82.a2.v1	442-462	TCCCTCGAGGGAAGTCAGGTT	AGGGAGTTCCGTTCAGCACAA	3.5	6T3G5C0A3	21M	453	3	3	1	0	0.003482	0.003482	17	w	13180017-13180037	13180028	3	3	1	unknown function
>gma-miR408a-3p	Glyma.06G100300.Wm82.a2.v1	740-760	CGGTCCCTTCTCCGTCACGTA	GTCAGGACAGAGGCAGTGCTT	3.5	1T4A0C11T1	21M	750	6	6	1	0	0.003482	0.003482	6	w	7969953-7969973	7969963	53	54	0.98	unknown function
>gma-miR408b-3p	Glyma.06G100300.Wm82.a2.v1	740-760	CGGTCCCTTCTCCGTCACGTA	GTCAGGACAGAGGCAGTGCTT	3.5	1T4A0C11T1	21M	750	6	6	1	0	0.003482	0.003482	6	w	7969953-7969973	7969963	53	54	0.98	unknown function
>gma-miR408c-3p	Glyma.06G100300.Wm82.a2.v1	740-760	CGGTCCCTTCTCCGTCACGTA	GTCAGGACAGAGGCAGTGCTT	3.5	1T4A0C11T1	21M	750	6	6	1	0	0.003482	0.003482	6	w	7969953-7969973	7969963	53	54	0.98	unknown function
>gma-miR398c	Glyma.03G047800.Wm82.a2.v1	311-331	GTCCCCGCTGGACTCTTGTGT	AAGGGGGGAACTGAGAACAGT	5	0A5G2A9G0T0	21M	322	5	5	1	0	0.003486	0.003486	3	w	6127089-6127109	6127100	35	58	0.6	unknown function
>gma-miR398d	Glyma.03G047800.Wm82.a2.v1	311-331	GTCCCCGCTGGACTCTTGTGT	AAGGGGGGAACTGAGAACAGT	5	0A5G2A9G0T0	21M	322	5	5	1	0	0.003486	0.003486	3	w	6127089-6127109	6127100	35	58	0.6	unknown function
>gma-miR482b-5p	Glyma.12G091200.Wm82.a2.v1	594-615	TAAGGAAGGGTTAGGGGGGTAT	GTCCCTTCCCAATCCACCCCTG	4	0G1C12A3C1G0	22M	606	4	4	1	0	0.003486	0.003486	12	w	7464618-7464639	7464630	16	24	0.67	unknown function
>gma-miR482d-5p	Glyma.12G091200.Wm82.a2.v1	594-615	TAAGGAAGGGTTAGGGGGGTAT	GTCCCTTCCCAATCCACCCCTG	4	0G1C12A3C1G0	22M	606	4	4	1	0	0.003486	0.003486	12	w	7464618-7464639	7464630	16	24	0.67	unknown function
>gma-miR408a-3p	Glyma.15G245100.Wm82.a2.v1	2684-2704	CGGTCCCTTCTCCGTCACGTA	GCTAGGGAGGAAGTATTGCAT	3.5	2T5G2A1T1T5	21M	2693	3	3	1	0	0.003486	0.003486	15	c	46647969-46647989	46647980	3	4	0.75	unknown function
>gma-miR408b-3p	Glyma.15G245100.Wm82.a2.v1	2684-2704	CGGTCCCTTCTCCGTCACGTA	GCTAGGGAGGAAGTATTGCAT	3.5	2T5G2A1T1T5	21M	2693	3	3	1	0	0.003486	0.003486	15	c	46647969-46647989	46647980	3	4	0.75	unknown function
>gma-miR408c-3p	Glyma.15G245100.Wm82.a2.v1	2684-2704	CGGTCCCTTCTCCGTCACGTA	GCTAGGGAGGAAGTATTGCAT	3.5	2T5G2A1T1T5	21M	2693	3	3	1	0	0.003486	0.003486	15	c	46647969-46647989	46647980	3	4	0.75	unknown function
>gma-miR408a-3p	Glyma.15G245300.Wm82.a2.v1	4611-4631	CGGTCCCTTCTCCGTCACGTA	GCTAGGGAGGAAGTATTGCAT	3.5	2T5G2A1T1T5	21M	4620	3	3	1	0	0.003486	0.003486	15	c	46684405-46684425	46684416	3	4	0.75	unknown function
>gma-miR408b-3p	Glyma.15G245300.Wm82.a2.v1	4611-4631	CGGTCCCTTCTCCGTCACGTA	GCTAGGGAGGAAGTATTGCAT	3.5	2T5G2A1T1T5	21M	4620	3	3	1	0	0.003486	0.003486	15	c	46684405-46684425	46684416	3	4	0.75	unknown function
>gma-miR408c-3p	Glyma.15G245300.Wm82.a2.v1	4611-4631	CGGTCCCTTCTCCGTCACGTA	GCTAGGGAGGAAGTATTGCAT	3.5	2T5G2A1T1T5	21M	4620	3	3	1	0	0.003486	0.003486	15	c	46684405-46684425	46684416	3	4	0.75	unknown function
>gma-miR156q	Glyma.03G143100.Wm82.a2.v1	3764-3784	TCACGAGTGAGAGAAGACAGT	TGTGCTCTCTCTCTTCTGTCA	2	0T6T13	21M	3775	30	42	0.714285714	0	0.002491	0.0034874	3	c	35884293-35884313	35884302	730	744	0.98	unknown function
>gma-miR156s	Glyma.03G143100.Wm82.a2.v1	3764-3784	TCACGAGTGAGAGAAGACAGT	TGTGCTCTCTCTCTTCTGTCA	2	0T6T13	21M	3775	30	42	0.714285714	0	0.002491	0.0034874	3	c	35884293-35884313	35884302	730	744	0.98	unknown function
>gma-miR156q	Glyma.19G146000.Wm82.a2.v1	4206-4226	TCACGAGTGAGAGAAGACAGT	TGTGCTCTCTCTCTTCTGTCA	2	0T6T13	21M	4217	30	42	0.714285714	0	0.002491	0.0034874	19	c	40695942-40695962	40695951	730	744	0.98	unknown function
>gma-miR156s	Glyma.19G146000.Wm82.a2.v1	4206-4226	TCACGAGTGAGAGAAGACAGT	TGTGCTCTCTCTCTTCTGTCA	2	0T6T13	21M	4217	30	42	0.714285714	0	0.002491	0.0034874	19	c	40695942-40695962	40695951	730	744	0.98	unknown function
>gma-miR156q	Glyma.11G251500.Wm82.a2.v1	5546-5566	TCACGAGTGAGAGAAGACAGT	CGTGCTCTCTCTCTTCTGTCA	2	0C6T13	21M	5557	89	95	0.936842105	0	0.003286	0.003507528	11	c	34283768-34283788	34283777	1755	1762	1	unknown function
>gma-miR156s	Glyma.11G251500.Wm82.a2.v1	5546-5566	TCACGAGTGAGAGAAGACAGT	CGTGCTCTCTCTCTTCTGTCA	2	0C6T13	21M	5557	89	95	0.936842105	0	0.003286	0.003507528	11	c	34283768-34283788	34283777	1755	1762	1	unknown function
>gma-miR169n-5p	Glyma.19G200800.Wm82.a2.v1	4534-4554	GGCCGTTTAGTGGGAACCGAC	TAGGCAACTCATCCTTGGCTC	5	0T0A5C3T8C0	21M	4545	48	52	0.923076923	0	0.003238	0.003507833	19	c	45766540-45766560	45766549	326	339	0.96	unknown function
>gma-miR169a	Glyma.19G248600.Wm82.a2.v1	6149-6169	GGCCGTTCAGTAGGAACCGAC	TTGGCAAATCATCCAGGGCTG	4	0T0T5A6A0G5	21M	6158	10	12	0.833333333	0	0.002951	0.0035412	19	w	49488153-49488173	49488162	122	208	0.59	unknown function
>gma-miR169f	Glyma.19G248600.Wm82.a2.v1	6149-6169	GGCCGTTCAGTAGGAACCGAC	TTGGCAAATCATCCAGGGCTG	4	0T0T5A6A0G5	21M	6158	10	12	0.833333333	0	0.002951	0.0035412	19	w	49488153-49488173	49488162	122	208	0.59	unknown function
>gma-miR169g	Glyma.19G248600.Wm82.a2.v1	6149-6169	GGCCGTTCAGTAGGAACCGAC	TTGGCAAATCATCCAGGGCTG	4	0T0T5A6A0G5	21M	6158	10	12	0.833333333	0	0.002951	0.0035412	19	w	49488153-49488173	49488162	122	208	0.59	unknown function
>gma-miR169m	Glyma.19G248600.Wm82.a2.v1	6149-6169	GGCCGTTCAGTAGGAACCGAC	TTGGCAAATCATCCAGGGCTG	4	0T0T5A6A0G5	21M	6158	10	12	0.833333333	0	0.002951	0.0035412	19	w	49488153-49488173	49488162	122	208	0.59	unknown function
>gma-miR169a	Glyma.03G251300.Wm82.a2.v1	4886-4906	GGCCGTTCAGTAGGAACCGAC	TTGGCAACTCATCCAGGGCTG	4	0T0T5C6A0G5	21M	4895	10	12	0.833333333	0	0.002951	0.0035412	3	w	44713528-44713548	44713537	122	185	0.66	unknown function
>gma-miR169f	Glyma.03G251300.Wm82.a2.v1	4886-4906	GGCCGTTCAGTAGGAACCGAC	TTGGCAACTCATCCAGGGCTG	4	0T0T5C6A0G5	21M	4895	10	12	0.833333333	0	0.002951	0.0035412	3	w	44713528-44713548	44713537	122	185	0.66	unknown function
>gma-miR169g	Glyma.03G251300.Wm82.a2.v1	4886-4906	GGCCGTTCAGTAGGAACCGAC	TTGGCAACTCATCCAGGGCTG	4	0T0T5C6A0G5	21M	4895	10	12	0.833333333	0	0.002951	0.0035412	3	w	44713528-44713548	44713537	122	185	0.66	unknown function
>gma-miR169m	Glyma.03G251300.Wm82.a2.v1	4886-4906	GGCCGTTCAGTAGGAACCGAC	TTGGCAACTCATCCAGGGCTG	4	0T0T5C6A0G5	21M	4895	10	12	0.833333333	0	0.002951	0.0035412	3	w	44713528-44713548	44713537	122	185	0.66	unknown function
>gma-miR1508c	Glyma.09G171200.Wm82.a2.v1	492-512	GTTGACGATAAAGGGAAAGAT	CCACTGCTGTTTCCCTTTCTC	2.5	1C6G11C0	21M	503	10	13	0.769230769	0	0.002727	0.0035451	9	c	39624775-39624795	39624784	111	114	0.97	unknown function
>gma-miR408a-3p	Glyma.06G083300.Wm82.a2.v1	406-426	CGGTCCCTTCTCCGTCACGTA	TCCAGGGAAGACGCAGGTCAT	4	0T10C4G0T3	21M	417	8	8	1	0	0.003556	0.003556	6	w	6390251-6390271	6390262	31	32	0.97	unknown function
>gma-miR408b-3p	Glyma.06G083300.Wm82.a2.v1	406-426	CGGTCCCTTCTCCGTCACGTA	TCCAGGGAAGACGCAGGTCAT	4	0T10C4G0T3	21M	417	8	8	1	0	0.003556	0.003556	6	w	6390251-6390271	6390262	31	32	0.97	unknown function
>gma-miR408c-3p	Glyma.06G083300.Wm82.a2.v1	406-426	CGGTCCCTTCTCCGTCACGTA	TCCAGGGAAGACGCAGGTCAT	4	0T10C4G0T3	21M	417	8	8	1	0	0.003556	0.003556	6	w	6390251-6390271	6390262	31	32	0.97	unknown function
>gma-miR156r	Glyma.U025800.Wm82.a2.v1	1449-1469	TACGAGAGATAGAAGACAGTC	TAGCTCTCTCTCTTCTGTCAG	3	0T0A7C11	21M	1459	111	119	0.932773109	0	0.003319	0.003558207	23	w	686310-686330	686320	843	864	0.98	unknown function
>gma-miR169j-5p	Glyma.15G027400.Wm82.a2.v1	3304-3324	GGCCGTTCAGTAAGAACCGAT	TTGGGAAGTCATCCTTGGCTC	4	0T0T2G7C7C0	21M	3315	21	24	0.875	0	0.003122	0.003568	15	c	2197120-2197140	2197129	30	30	1	unknown function
>gma-miR167e	Glyma.15G005300.Wm82.a2.v1	3021-3041	TTCTAGTACGACCGTCGAAGT	ATGAACA-GCTGGCAGCTTCA	3.5	0T3A15	7M1I13M	3031	333	333	1	0	0.003573	0.003573	15	c	463679-463699	463689	1428	1502	0.95	unknown function
>gma-miR167f	Glyma.15G005300.Wm82.a2.v1	3021-3041	TTCTAGTACGACCGTCGAAGT	ATGAACA-GCTGGCAGCTTCA	3.5	0T3A15	7M1I13M	3031	333	333	1	0	0.003573	0.003573	15	c	463679-463699	463689	1428	1502	0.95	unknown function
>gma-miR167e	Glyma.08G100100.Wm82.a2.v1	6228-6248	TTCTAGTACGACCGTCGAAGT	GAGATCAGGCTGGCAGCTTGT	3.5	0G6G11G0T0	21M	6239	430	430	1	0	0.003573	0.003573	8	c	7674327-7674347	7674336	2413	2434	0.99	unknown function
>gma-miR167f	Glyma.08G100100.Wm82.a2.v1	6228-6248	TTCTAGTACGACCGTCGAAGT	GAGATCAGGCTGGCAGCTTGT	3.5	0G6G11G0T0	21M	6239	430	430	1	0	0.003573	0.003573	8	c	7674327-7674347	7674336	2413	2434	0.99	unknown function
>gma-miR167e	Glyma.05G143800.Wm82.a2.v1	6504-6524	TTCTAGTACGACCGTCGAAGT	GAGATCAGGCTGGCAGCTTGT	3.5	0G6G11G0T0	21M	6515	430	430	1	0	0.003573	0.003573	5	c	33757090-33757110	33757099	2413	2434	0.99	unknown function
>gma-miR167f	Glyma.05G143800.Wm82.a2.v1	6504-6524	TTCTAGTACGACCGTCGAAGT	GAGATCAGGCTGGCAGCTTGT	3.5	0G6G11G0T0	21M	6515	430	430	1	0	0.003573	0.003573	5	c	33757090-33757110	33757099	2413	2434	0.99	unknown function
>gma-miR169a	Glyma.03G203000.Wm82.a2.v1	4603-4623	GGCCGTTCAGTAGGAACCGAC	AAGGCAACTCATCCTTGGCTT	4	0A0A5C12T0	21M	4614	20	23	0.869565217	1	0.003115	0.00358225	3	c	41147465-41147485	41147474	59	64	0.92	unknown function
>gma-miR169f	Glyma.03G203000.Wm82.a2.v1	4603-4623	GGCCGTTCAGTAGGAACCGAC	AAGGCAACTCATCCTTGGCTT	4	0A0A5C12T0	21M	4614	20	23	0.869565217	1	0.003115	0.00358225	3	c	41147465-41147485	41147474	59	64	0.92	unknown function
>gma-miR169g	Glyma.03G203000.Wm82.a2.v1	4603-4623	GGCCGTTCAGTAGGAACCGAC	AAGGCAACTCATCCTTGGCTT	4	0A0A5C12T0	21M	4614	20	23	0.869565217	1	0.003115	0.00358225	3	c	41147465-41147485	41147474	59	64	0.92	unknown function
>gma-miR169m	Glyma.03G203000.Wm82.a2.v1	4603-4623	GGCCGTTCAGTAGGAACCGAC	AAGGCAACTCATCCTTGGCTT	4	0A0A5C12T0	21M	4614	20	23	0.869565217	1	0.003115	0.00358225	3	c	41147465-41147485	41147474	59	64	0.92	unknown function
>gma-miR156p	Glyma.07G199000.Wm82.a2.v1	1962-1982	CACGAGGGAAAGAAGACAGTT	ATGCTCTCTATCTTCTGTCAA	2.5	0A5T2A11	21M	1973	4	5	0.8	0	0.00289	0.0036125	7	w	36761744-36761764	36761755	21	24	0.88	unknown function
>gma-miR156t	Glyma.07G199000.Wm82.a2.v1	1962-1982	CACGAGGGAAAGAAGACAGTT	ATGCTCTCTATCTTCTGTCAA	2.5	0A5T2A11	21M	1973	4	5	0.8	0	0.00289	0.0036125	7	w	36761744-36761764	36761755	21	24	0.88	unknown function
>gma-miR169c	Glyma.02G303800.Wm82.a2.v1	3400-3420	AGCCGTTCAGTAGGAACCGAA	GCGGCAAATCATTCTTGGCTG	3.5	0G6A4T7G0	21M	3411	6	7	0.857142857	0	0.003113	0.003631833	2	c	47896643-47896663	47896652	44	46	0.96	unknown function
>gma-miR156q	Glyma.U015800.Wm82.a2.v1	7065-7085	TCACGAGTGAGAGAAGACAGT	TGTGCTCTCTCTCTTCTGTCA	2	0T6T13	21M	7076	3	4	0.75	0	0.002753	0.003670667	21	c	2398887-2398907	2398896	5	5	1	unknown function
>gma-miR156s	Glyma.U015800.Wm82.a2.v1	7065-7085	TCACGAGTGAGAGAAGACAGT	TGTGCTCTCTCTCTTCTGTCA	2	0T6T13	21M	7076	3	4	0.75	0	0.002753	0.003670667	21	c	2398887-2398907	2398896	5	5	1	unknown function
>gma-miR319n	Glyma.04G125700.Wm82.a2.v1	3822-3842	TCCCCGAGGGAAGCCAGGTTT	CAGAGCTCCCTTCACTCCAAA	5	0C0A1A9A0C6	21M	3833	13	13	1	0	0.003681	0.003681	4	w	16713333-16713353	16713344	295	306	0.96	unknown function
>gma-miR397a	Glyma.07G239000.Wm82.a2.v1	4222-4242	GTAGTTGCGACGTGAGTTACT	TATCAAGGCTGCTCTCCATGA	3.5	0T5G5T3C4	21M	4233	119	119	1	0	0.003682	0.003682	7	c	41998457-41998477	41998466	162	162	1	unknown function
>gma-miR397b-5p	Glyma.07G239000.Wm82.a2.v1	4222-4242	GTAGTTGCGACGTGAGTTACT	TATCAAGGCTGCTCTCCATGA	3.5	0T5G5T3C4	21M	4233	119	119	1	0	0.003682	0.003682	7	c	41998457-41998477	41998466	162	162	1	unknown function
>gma-miR482b-5p	Glyma.08G200800.Wm82.a2.v1	2131-2152	TAAGGAAGGGTTAGGGGGGTAT	GTTCCTTCCCCATCCTTCGATA	3.5	0G9C4T0T1G3	22M	2141	127	127	1	0	0.003682	0.003682	8	w	16248946-16248967	16248956	177	177	1	unknown function
>gma-miR482d-5p	Glyma.08G200800.Wm82.a2.v1	2131-2152	TAAGGAAGGGTTAGGGGGGTAT	GTTCCTTCCCCATCCTTCGATA	3.5	0G9C4T0T1G3	22M	2141	127	127	1	0	0.003682	0.003682	8	w	16248946-16248967	16248956	177	177	1	unknown function
>gma-miR156q	Glyma.01G075800.Wm82.a2.v1	6447-6467	TCACGAGTGAGAGAAGACAGT	TGTGCTCTCTCTCTTCTGTCA	2	0T6T13	21M	6458	3	4	0.75	1	0.002832	0.003776	1	w	17049236-17049256	17049247	5	5	1	unknown function
>gma-miR156s	Glyma.01G075800.Wm82.a2.v1	6447-6467	TCACGAGTGAGAGAAGACAGT	TGTGCTCTCTCTCTTCTGTCA	2	0T6T13	21M	6458	3	4	0.75	1	0.002832	0.003776	1	w	17049236-17049256	17049247	5	5	1	unknown function
>gma-miR169u	Glyma.19G200800.Wm82.a2.v1	4534-4554	TGCCGTTCAGTAGGAACCGAC	TAGGCAACTCATCCTTGGCTC	4	0T0A5C12C0	21M	4545	48	52	0.923076923	0	0.003486	0.0037765	19	c	45766540-45766560	45766549	326	339	0.96	unknown function
>gma-miR2118a-5p	Glyma.10G062900.Wm82.a2.v1	534-555	GAAATGGCTGGGAGGGTAGAGG	CGTTAGCGACCCCGCCATCGCC	5	1G3G6C0G5G2	22M	546	161	161	1	0	0.003789	0.003789	10	c	5951089-5951110	5951098	163	176	0.93	unknown function
>gma-miR2118b-5p	Glyma.10G062900.Wm82.a2.v1	534-555	GAAATGGCTGGGAGGGTAGAGG	CGTTAGCGACCCCGCCATCGCC	5	1G3G6C0G5G2	22M	546	161	161	1	0	0.003789	0.003789	10	c	5951089-5951110	5951098	163	176	0.93	unknown function
>gma-miR169u	Glyma.15G173300.Wm82.a2.v1	8753-8773	TGCCGTTCAGTAGGAACCGAC	CAGGCAAATCATCCTTGGCTT	4	0C0A5A12T0	21M	8764	156	172	0.906976744	0	0.003486	0.003843538	15	c	15894188-15894208	15894197	726	773	0.94	unknown function
>gma-miR169u	Glyma.09G068400.Wm82.a2.v1	3732-3752	TGCCGTTCAGTAGGAACCGAC	CAGGCAAATCATCCTTGGCTT	4	0C0A5A12T0	21M	3743	156	172	0.906976744	0	0.003486	0.003843538	9	w	6922261-6922281	6922272	726	773	0.94	unknown function
>gma-miR156r	Glyma.06G238100.Wm82.a2.v1	1246-1266	TACGAGAGATAGAAGACAGTC	AAGCTCTCTCTCTTCTGTCAC	3	1A7C10C0	21M	1256	9	9	1	0	0.003852	0.003852	6	w	38904214-38904234	38904224	170	177	0.96	unknown function
>gma-miR156p	Glyma.U015800.Wm82.a2.v1	7066-7086	CACGAGGGAAAGAAGACAGTT	GTGCTCTCTCTCTTCTGTCAT	2.5	6T2C10T0	21M	7076	3	4	0.75	0	0.00289	0.003853333	21	c	2398886-2398906	2398896	5	5	1	unknown function
>gma-miR156t	Glyma.U015800.Wm82.a2.v1	7066-7086	CACGAGGGAAAGAAGACAGTT	GTGCTCTCTCTCTTCTGTCAT	2.5	6T2C10T0	21M	7076	3	4	0.75	0	0.00289	0.003853333	21	c	2398886-2398906	2398896	5	5	1	unknown function
>gma-miR408a-3p	Glyma.06G056300.Wm82.a2.v1	6990-7010	CGGTCCCTTCTCCGTC-ACGTA	GACAGGGAAGAGGCAGTTGCAA	3.5	1A14T4A0	16M1D5M	7000	10	10	1	1	0.003883	0.003883	6	w	4247899-4247919	4247909	138	138	1	unknown function
>gma-miR408b-3p	Glyma.06G056300.Wm82.a2.v1	6990-7010	CGGTCCCTTCTCCGTC-ACGTA	GACAGGGAAGAGGCAGTTGCAA	3.5	1A14T4A0	16M1D5M	7000	10	10	1	1	0.003883	0.003883	6	w	4247899-4247919	4247909	138	138	1	unknown function
>gma-miR408c-3p	Glyma.06G056300.Wm82.a2.v1	6990-7010	CGGTCCCTTCTCCGTC-ACGTA	GACAGGGAAGAGGCAGTTGCAA	3.5	1A14T4A0	16M1D5M	7000	10	10	1	1	0.003883	0.003883	6	w	4247899-4247919	4247909	138	138	1	unknown function
>gma-miR319p	Glyma.12G228100.Wm82.a2.v1	1514-1534	CCTCGAGGGAAGTCAGGTTTT	AGAGCCCCCTTCAAACCAAAA	4	0A4C7A0A6	21M	1524	54	54	1	0	0.003898	0.003898	12	c	38801455-38801475	38801465	514	525	0.98	unknown function
>gma-miR167e	Glyma.02G281700.Wm82.a2.v1	8408-8428	TTCTAGTACGACCGTCGAAGT	GAGATCAGGCTGGCAGCTTGT	3.5	0G6G11G0T0	21M	8419	11	11	1	0	0.00391	0.00391	2	w	46409991-46410011	46410002	128	129	0.99	unknown function
>gma-miR167f	Glyma.02G281700.Wm82.a2.v1	8408-8428	TTCTAGTACGACCGTCGAAGT	GAGATCAGGCTGGCAGCTTGT	3.5	0G6G11G0T0	21M	8419	11	11	1	0	0.00391	0.00391	2	w	46409991-46410011	46410002	128	129	0.99	unknown function
>gma-miR9755	Glyma.16G068500.Wm82.a2.v1	1340-1360	TCTACTTTTCAAGGACCTAGT	AGAAGAAAAGTTGTTGTGTCA	6	3A8G0T2T0G3	21M	1350	6	22	0.272727273	0	0.001073	0.003934333	16	w	6805061-6805081	6805071	56	128	0.44	unknown function
>gma-miR9755	Glyma.16G018100.Wm82.a2.v1	1148-1168	TCTACTTTTCAAGGACCTAGT	AGAAGAAAAGTTGTTGTGTCA	6	3A8G0T2T0G3	21M	1158	6	22	0.272727273	0	0.001073	0.003934333	16	c	1613393-1613413	1613403	56	128	0.44	unknown function
>gma-miR156r	Glyma.06G168600.Wm82.a2.v1	4568-4588	TACGAGAGATAGAAGACAGTC	GTGCTCTCTCTCTTCTGTCAT	2.5	0G8C10T0	21M	4578	65	65	1	0	0.003942	0.003942	6	w	14101965-14101985	14101975	78	79	0.99	unknown function
>gma-miR156r	Glyma.04G197100.Wm82.a2.v1	4382-4402	TACGAGAGATAGAAGACAGTC	GTGCTCTCTCTCTTCTGTCAT	2.5	0G8C10T0	21M	4392	65	65	1	0	0.003942	0.003942	4	c	46878083-46878103	46878093	78	79	0.99	unknown function
>gma-miR172c	Glyma.07G189400.Wm82.a2.v1	425-445	GACGTCGTAGTAGTTCTAAGG	CTGGAACTTCTTCAAGCTTCC	5	3G1A1T2T5C4	21M	434	48	94	0.510638298	1	0.002016	0.003948	7	w	35695972-35695992	35695981	89	199	0.45	unknown function
>gma-miR156p	Glyma.01G075800.Wm82.a2.v1	6448-6468	CACGAGGGAAAGAAGACAGTT	GTGCTCTCTCTCTTCTGTCAT	2.5	6T2C10T0	21M	6458	3	4	0.75	1	0.002974	0.003965333	1	w	17049237-17049257	17049247	5	5	1	unknown function
>gma-miR156t	Glyma.01G075800.Wm82.a2.v1	6448-6468	CACGAGGGAAAGAAGACAGTT	GTGCTCTCTCTCTTCTGTCAT	2.5	6T2C10T0	21M	6458	3	4	0.75	1	0.002974	0.003965333	1	w	17049237-17049257	17049247	5	5	1	unknown function
>gma-miR167e	Glyma.13G221400.Wm82.a2.v1	6069-6089	TTCTAGTACGACCGTCGAAGT	GAGATCAGGCTGGCAGCTTGT	3.5	0G6G11G0T0	21M	6080	580	595	0.974789916	0	0.00391	0.004011121	13	w	33463870-33463890	33463881	3044	3083	0.99	unknown function
>gma-miR167f	Glyma.13G221400.Wm82.a2.v1	6069-6089	TTCTAGTACGACCGTCGAAGT	GAGATCAGGCTGGCAGCTTGT	3.5	0G6G11G0T0	21M	6080	580	595	0.974789916	0	0.00391	0.004011121	13	w	33463870-33463890	33463881	3044	3083	0.99	unknown function
>gma-miR167e	Glyma.15G091000.Wm82.a2.v1	5960-5980	TTCTAGTACGACCGTCGAAGT	GAGATCAGGCTGGCAGCTTGT	3.5	0G6G11G0T0	21M	5971	580	595	0.974789916	0	0.00391	0.004011121	15	c	6984270-6984290	6984279	3044	3083	0.99	unknown function
>gma-miR167f	Glyma.15G091000.Wm82.a2.v1	5960-5980	TTCTAGTACGACCGTCGAAGT	GAGATCAGGCTGGCAGCTTGT	3.5	0G6G11G0T0	21M	5971	580	595	0.974789916	0	0.00391	0.004011121	15	c	6984270-6984290	6984279	3044	3083	0.99	unknown function
>gma-miR169s	Glyma.17G051400.Wm82.a2.v1	4872-4892	GGCCGTTCAGTAGGAACCGAA	CTGGCAAATCATCCTTGGCTT	1.5	1T5A13	21M	4881	15	15	1	3	0.004014	0.004014	17	w	3909176-3909196	3909185	27	357	0.08	unknown function
>gma-miR5674a	Glyma.09G175700.Wm82.a2.v1	3419-3439	ACTATTACATGTTGTGTTAAT	TGGAAATGTACAACACAATTA	2.5	2G0A17	21M	3430	3	3	1	0	0.004022	0.004022	9	w	39978088-39978108	39978099	68	69	0.99	unknown function
>gma-miR5674b	Glyma.09G175700.Wm82.a2.v1	3419-3439	ACTATTACATGTTGTGTTAAT	TGGAAATGTACAACACAATTA	2.5	2G0A17	21M	3430	3	3	1	0	0.004022	0.004022	9	w	39978088-39978108	39978099	68	69	0.99	unknown function
>gma-miR172k	Glyma.12G010500.Wm82.a2.v1	368-388	TACGTCGTAGTAGTTCTAAGT	AAGCAGCAGCATCAAGATCCA	3	1A6G9C2	21M	379	1	1	1	4	0.004027	0.004027	12	c	762261-762281	762270	2	2	1	unknown function
>gma-miR319n	Glyma.06G312900.Wm82.a2.v1	3924-3944	TCCCCGAGGGAAGCCAGGTTT	CAGAGCTCCCTTCACTCCAAA	5	0C0A1A9A0C6	21M	3935	13	13	1	0	0.004029	0.004029	6	c	50146001-50146021	50146010	295	306	0.96	unknown function
>gma-miR1515a	Glyma.19G254900.Wm82.a2.v1	2574-2595	GTCTAGTAACGTGCGTTTTACT	TGGATCATTTCACGCCAAATGA	3	0T0G7T5C6	22M	2585	2	2	1	2	0.004073	0.004073	19	w	49963044-49963065	49963055	24	24	1	unknown function
>gma-miR1515b	Glyma.19G254900.Wm82.a2.v1	2574-2595	GTCTAGTAACGTGCGTTTTACT	TGGATCATTTCACGCCAAATGA	3	0T0G7T5C6	22M	2585	2	2	1	2	0.004073	0.004073	19	w	49963044-49963065	49963055	24	24	1	unknown function
>gma-miR5373	Glyma.02G203200.Wm82.a2.v1	2834-2854	TGTAGTAGATCTTAGTTCTCT	ACATCATCT-GAATCAAGAGA	1.5	18	9M3I9M	2845	6	6	1	2	0.004073	0.004073	2	c	38860034-38860054	38860043	6	6	1	unknown function
>gma-miR156r	Glyma.02G177500.Wm82.a2.v1	4728-4748	TACGAGAGATAGAAGACAGTC	GTGCTCTCTCTCTTCTGTCAA	2.5	0G8C10A0	21M	4738	79	114	0.692982456	0	0.002845	0.004105443	2	c	29535822-29535842	29535832	1602	1622	0.99	unknown function
>gma-miR5674a	Glyma.09G176800.Wm82.a2.v1	2577-2597	ACTATTACATGTTGTGTTAAT	TGGAAATGTACAACACAATTA	2.5	2G0A17	21M	2588	8	8	1	0	0.004126	0.004126	9	c	40119186-40119206	40119195	68	69	0.99	unknown function
>gma-miR5674b	Glyma.09G176800.Wm82.a2.v1	2577-2597	ACTATTACATGTTGTGTTAAT	TGGAAATGTACAACACAATTA	2.5	2G0A17	21M	2588	8	8	1	0	0.004126	0.004126	9	c	40119186-40119206	40119195	68	69	0.99	unknown function
>gma-miR393a	Glyma.10G021500.Wm82.a2.v1	2273-2293	CTAGTTACGCTAGGGAAACCT	AGACAATGCGATCCCTTTGGA	3.5	0A0G0A18	21M	2284	130	269	0.483271375	0	0.001994	0.004126046	10	c	1869269-1869289	1869278	1008	1180	0.85	unknown function
>gma-miR393a	Glyma.02G152800.Wm82.a2.v1	2280-2300	CTAGTTACGCTAGGGAAACCT	AGACAATGCGATCCCTTTGGA	3.5	0A0G0A18	21M	2291	130	269	0.483271375	0	0.001994	0.004126046	2	w	15693948-15693968	15693959	1008	1180	0.85	unknown function
>gma-miR1508b	Glyma.06G254000.Wm82.a2.v1	104-124	GTTGACGATAAGGGGAAAGAT	CAACTGCGATATCTCTTTCTT	5	7G2A0T1T6T0	21M	114	26	26	1	1	0.004128	0.004128	6	w	43241958-43241978	43241968	26	28	0.93	unknown function
>gma-miR1510b-3p	Glyma.16G159100.Wm82.a2.v1	1511-1531	CCACCTTATCCATTTTGTTGT	GGCGGAGTAGGCAAAACAACA	2.5	2C3G4C9	21M	1522	2	2	1	0	0.00415	0.00415	16	w	31891345-31891365	31891356	39	39	1	unknown function
>gma-miR1510b-3p	Glyma.06G285500.Wm82.a2.v1	1399-1419	CCACCTTATCCATTTTGTTGT	GGTGGAATAGGAAAGACAACT	2.5	11A2G5T0	21M	1408	5	5	1	0	0.004155	0.004155	6	c	47411258-47411278	47411269	5	17	0.29	unknown function
>gma-miR319g	Glyma.13G292500.Wm82.a2.v1	2055-2076	CTTCCTCGAGGGAAGTCAGGTT	AAAGGGGGACCCTTCAGTCCAG	4	0A4G1G0A12G0	22M	2067	123	125	0.984	0	0.004106	0.004172764	13	w	39248527-39248548	39248539	182	185	0.98	unknown function
>gma-miR319l	Glyma.13G292500.Wm82.a2.v1	2055-2076	CTTCCTCGAGGGAAGTCAGGTT	AAAGGGGGACCCTTCAGTCCAG	4	0A4G1G0A12G0	22M	2067	123	125	0.984	0	0.004106	0.004172764	13	w	39248527-39248548	39248539	182	185	0.98	unknown function
>gma-miR319g	Glyma.12G208800.Wm82.a2.v1	2148-2169	CTTCCTCGAGGGAAGTCAGGTT	AAAGGGGGACCCTTCAGTCCAG	4	0A4G1G0A12G0	22M	2160	123	125	0.984	0	0.004106	0.004172764	12	c	36809894-36809915	36809903	182	185	0.98	unknown function
>gma-miR319l	Glyma.12G208800.Wm82.a2.v1	2148-2169	CTTCCTCGAGGGAAGTCAGGTT	AAAGGGGGACCCTTCAGTCCAG	4	0A4G1G0A12G0	22M	2160	123	125	0.984	0	0.004106	0.004172764	12	c	36809894-36809915	36809903	182	185	0.98	unknown function
>gma-miR408a-3p	Glyma.10G001800.Wm82.a2.v1	676-696	CGGTCCCTTCTCCGTCACGTA	GCCAGGGAGGAGGCTGAGCAA	3.5	8G5T1A3A0	21M	686	6	7	0.857142857	0	0.003577	0.004173167	10	w	198960-198980	198970	16	20	0.8	unknown function
>gma-miR408b-3p	Glyma.10G001800.Wm82.a2.v1	676-696	CGGTCCCTTCTCCGTCACGTA	GCCAGGGAGGAGGCTGAGCAA	3.5	8G5T1A3A0	21M	686	6	7	0.857142857	0	0.003577	0.004173167	10	w	198960-198980	198970	16	20	0.8	unknown function
>gma-miR408c-3p	Glyma.10G001800.Wm82.a2.v1	676-696	CGGTCCCTTCTCCGTCACGTA	GCCAGGGAGGAGGCTGAGCAA	3.5	8G5T1A3A0	21M	686	6	7	0.857142857	0	0.003577	0.004173167	10	w	198960-198980	198970	16	20	0.8	unknown function
>gma-miR398c	Glyma.07G036500.Wm82.a2.v1	3645-3665	GTCCCCGCTGGACTCTTGTGT	CAGGTGGAACCAGAGAACTCA	5	4T1G0A3A6T2	21M	3654	3	3	1	1	0.004181	0.004181	7	w	2976544-2976564	2976553	12	17	0.71	unknown function
>gma-miR398d	Glyma.07G036500.Wm82.a2.v1	3645-3665	GTCCCCGCTGGACTCTTGTGT	CAGGTGGAACCAGAGAACTCA	5	4T1G0A3A6T2	21M	3654	3	3	1	1	0.004181	0.004181	7	w	2976544-2976564	2976553	12	17	0.71	unknown function
>gma-miR156r	Glyma.03G143100.Wm82.a2.v1	3765-3785	TACGAGAGATAGAAGACAGTC	GTGCTCTCTCTCTTCTGTCAA	2.5	0G8C10A0	21M	3775	30	42	0.714285714	0	0.002989	0.0041846	3	c	35884292-35884312	35884302	730	744	0.98	unknown function
>gma-miR156r	Glyma.19G146000.Wm82.a2.v1	4207-4227	TACGAGAGATAGAAGACAGTC	GTGCTCTCTCTCTTCTGTCAA	2.5	0G8C10A0	21M	4217	30	42	0.714285714	0	0.002989	0.0041846	19	c	40695941-40695961	40695951	730	744	0.98	unknown function
>gma-miR156r	Glyma.11G251500.Wm82.a2.v1	5547-5567	TACGAGAGATAGAAGACAGTC	GTGCTCTCTCTCTTCTGTCAA	2.5	0G8C10A0	21M	5557	89	95	0.936842105	0	0.003942	0.004207753	11	c	34283767-34283787	34283777	1755	1762	1	unknown function
>gma-miR1508c	Glyma.12G118300.Wm82.a2.v1	1515-1535	GTTGACGATAAAGGGAAAGAT	CTATTGCCATTTCCCTTTCTA	2.5	1T1T3C13	21M	1526	12	16	0.75	0	0.003165	0.00422	12	w	12198816-12198836	12198827	173	174	0.99	unknown function
>gma-miR482b-3p	Glyma.18G287100.Wm82.a2.v1	1059-1080	CCATACCCTCCACATCCCTTCT	GGTATGGGTGGTTTGGGTAAGA	3.5	8T3T1G2T4	22M	1071	3	3	1	1	0.00429	0.00429	18	c	56712607-56712628	56712616	15	15	1	unknown function
>gma-miR482d-3p	Glyma.18G287100.Wm82.a2.v1	1059-1080	CCATACCCTCCACATCCCTTCT	GGTATGGGTGGTTTGGGTAAGA	3.5	8T3T1G2T4	22M	1071	3	3	1	1	0.00429	0.00429	18	c	56712607-56712628	56712616	15	15	1	unknown function
>gma-miR1508b	Glyma.09G171200.Wm82.a2.v1	492-512	GTTGACGATAAGGGGAAAGAT	CCACTGCTGTTTCCCTTTCTC	3	1C6G2T8C0	21M	503	10	13	0.769230769	0	0.003319	0.0043147	9	c	39624775-39624795	39624784	111	114	0.97	unknown function
>gma-miR4407	Glyma.10G082100.Wm82.a2.v1	24366-24387	CCATGTTCACGACGAAGGAGAC	GGTTCAACTGCTGCATCTTCTG	3.5	3T3C6A2T4	22M	24376	1	1	1	4	0.004336	0.004336	10	c	9936200-9936221	9936211	2	75	0.03	unknown function
>gma-miR4407	Glyma.02G195600.Wm82.a2.v1	13492-13513	CCATGTTCACGACGAAGGAGAC	GGTTCAACTGCTGCATCTTCTG	3.5	3T3C6A2T4	22M	13502	1	1	1	4	0.004336	0.004336	2	w	36922761-36922782	36922771	2	75	0.03	unknown function
>gma-miR166h-3p	Glyma.08G048600.Wm82.a2.v1	1822-1842	CCTTACTTCGGACCAGGCTCT	GGACTAAAGCCTGGTCAGAAA	4	3C1A10A2A1	21M	1832	1	1	1	4	0.004336	0.004336	8	c	3787679-3787699	3787689	52	64	0.81	unknown function
>gma-miR166k	Glyma.08G048600.Wm82.a2.v1	1822-1842	CCTTACTTCGGACCAGGCTCT	GGACTAAAGCCTGGTCAGAAA	4	3C1A10A2A1	21M	1832	1	1	1	4	0.004336	0.004336	8	c	3787679-3787699	3787689	52	64	0.81	unknown function
>gma-miR166h-3p	Glyma.05G246500.Wm82.a2.v1	2776-2796	CCTTACTTCGGACCAGGCTCT	GGACTAAAGCCTGGTCAGAAA	4	3C1A10A2A1	21M	2786	1	1	1	4	0.004336	0.004336	5	w	42011843-42011863	42011853	52	63	0.83	unknown function
>gma-miR166k	Glyma.05G246500.Wm82.a2.v1	2776-2796	CCTTACTTCGGACCAGGCTCT	GGACTAAAGCCTGGTCAGAAA	4	3C1A10A2A1	21M	2786	1	1	1	4	0.004336	0.004336	5	w	42011843-42011863	42011853	52	63	0.83	unknown function
>gma-miR1508c	Glyma.09G175700.Wm82.a2.v1	3050-3070	GTTGACGATAAAGGGAAAGAT	CCACTGCTGTTTCCCTTTCTC	2.5	1C6G11C0	21M	3061	16	22	0.727272727	0	0.003165	0.004351875	9	w	39977719-39977739	39977730	111	114	0.97	unknown function
>gma-miR1508c	Glyma.09G175000.Wm82.a2.v1	80-100	GTTGACGATAAAGGGAAAGAT	CCACTGCTGTTTCCCTTTCTC	2.5	1C6G11C0	21M	91	16	22	0.727272727	0	0.003165	0.004351875	9	w	39934184-39934204	39934195	111	114	0.97	unknown function
>gma-miR319n	Glyma.13G187500.Wm82.a2.v1	3834-3854	TCCCCGAGGGAAGCCAGGTTT	TGGAGCTCCCTTCACTCCAAT	5	0T2A9A0C5T0	21M	3845	30	31	0.967741935	0	0.004232	0.004373067	13	w	30132496-30132516	30132507	206	213	0.97	unknown function
>gma-miR319n	Glyma.15G225300.Wm82.a2.v1	3644-3664	TCCCCGAGGGAAGCCAGGTTT	TGGAGCTCCCTTCACTCCAAT	5	0T2A9A0C5T0	21M	3655	30	31	0.967741935	0	0.004232	0.004373067	15	w	41408406-41408426	41408417	206	213	0.97	unknown function
>gma-miR482b-5p	Glyma.01G018700.Wm82.a2.v1	1147-1168	TAAGGAAGGGTTAGGGGGGTAT	TTTGCTTCCTAATCCTCCCATT	4	0T2G5T5T5T0	22M	1159	12	14	0.857142857	0	0.003749	0.004373833	1	w	1791195-1791216	1791207	50	100	0.5	unknown function
>gma-miR482d-5p	Glyma.01G018700.Wm82.a2.v1	1147-1168	TAAGGAAGGGTTAGGGGGGTAT	TTTGCTTCCTAATCCTCCCATT	4	0T2G5T5T5T0	22M	1159	12	14	0.857142857	0	0.003749	0.004373833	1	w	1791195-1791216	1791207	50	100	0.5	unknown function
>gma-miR156f	Glyma.09G113800.Wm82.a2.v1	4365-4386	ACACGAGAGAGAGAAGACAGTT	TGTGCTCTCTCTCTTCTGTCAA	0	0	22M	4377	1	1	1	4	0.004378	0.004378	9	w	23426347-23426368	23426359	139	139	1	unknown function
>gma-miR156r	Glyma.U015800.Wm82.a2.v1	7066-7086	TACGAGAGATAGAAGACAGTC	GTGCTCTCTCTCTTCTGTCAT	2.5	0G8C10T0	21M	7076	3	4	0.75	0	0.003302	0.004402667	21	c	2398886-2398906	2398896	5	5	1	unknown function
>gma-miR5783	Glyma.01G225000.Wm82.a2.v1	707-728	CGCGCAGGAGGGGCAGCAGCAG	CCTCGTCCTCGCCGTCGCCGTC	4	0C1T7G6C4	22M	718	15	26	0.576923077	0	0.002545	0.004411333	1	c	55371988-55372009	55371998	84	224	0.38	unknown function
>gma-miR167e	Glyma.14G032700.Wm82.a2.v1	7639-7659	TTCTAGTACGACCGTCGAAGT	GAGATCAGGCTGGCAGCTTGT	3.5	0G6G11G0T0	21M	7650	27	27	1	0	0.004423	0.004423	14	c	2373834-2373854	2373843	128	129	0.99	unknown function
>gma-miR167f	Glyma.14G032700.Wm82.a2.v1	7639-7659	TTCTAGTACGACCGTCGAAGT	GAGATCAGGCTGGCAGCTTGT	3.5	0G6G11G0T0	21M	7650	27	27	1	0	0.004423	0.004423	14	c	2373834-2373854	2373843	128	129	0.99	unknown function
>gma-miR4380b	Glyma.01G137600.Wm82.a2.v1	4245-4266	TAGTTGTTAGGCATACTG-GTAT	ATTGTCAATCCGTATGACTCATA	4.5	2T0G0T13T4	18M1D4M	4255	12	12	1	0	0.004434	0.004434	1	w	46425987-46426008	46425997	12	12	1	unknown function
>gma-miR398c	Glyma.04G014600.Wm82.a2.v1	3099-3119	GTCCCCGCTGGACTCTTGTGT	CAGGGGCGATTTGAGATCCTA	4.5	9T0T5T1C0T1	21M	3110	12	13	0.923076923	1	0.004104	0.004446	4	w	1122206-1122226	1122217	78	83	0.94	unknown function
>gma-miR398d	Glyma.04G014600.Wm82.a2.v1	3099-3119	GTCCCCGCTGGACTCTTGTGT	CAGGGGCGATTTGAGATCCTA	4.5	9T0T5T1C0T1	21M	3110	12	13	0.923076923	1	0.004104	0.004446	4	w	1122206-1122226	1122217	78	83	0.94	unknown function
>gma-miR398c	Glyma.06G014600.Wm82.a2.v1	3164-3184	GTCCCCGCTGGACTCTTGTGT	CAGGGGCGATTTGAGATCCTA	4.5	9T0T5T1C0T1	21M	3175	12	13	0.923076923	1	0.004104	0.004446	6	w	1100949-1100969	1100960	78	83	0.94	unknown function
>gma-miR398d	Glyma.06G014600.Wm82.a2.v1	3164-3184	GTCCCCGCTGGACTCTTGTGT	CAGGGGCGATTTGAGATCCTA	4.5	9T0T5T1C0T1	21M	3175	12	13	0.923076923	1	0.004104	0.004446	6	w	1100949-1100969	1100960	78	83	0.94	unknown function
>gma-miR169c	Glyma.13G107900.Wm82.a2.v1	4470-4490	AGCCGTTCAGTAGGAACCGAA	CTGGCAAATCATCCTTGGCTT	3.5	0C0T5A13	21M	4481	108	117	0.923076923	0	0.004106	0.004448167	13	c	22225567-22225587	22225576	322	358	0.9	unknown function
>gma-miR319p	Glyma.13G271900.Wm82.a2.v1	1417-1437	CCTCGAGGGAAGTCAGGTTTT	AGAGCCCCCTTCAAACCAAAA	4	0A4C7A0A6	21M	1427	125	131	0.954198473	0	0.004265	0.00446972	13	w	37391968-37391988	37391978	514	525	0.98	unknown function
>gma-miR5043	Glyma.15G125500.Wm82.a2.v1	41-61	CCACCACGTCTCTTCCCCTGT	GGTAGTGCAGAGAACAGAACA	4	3A10C0A1A3	21M	50	5	6	0.833333333	1	0.003745	0.004494	15	w	9952706-9952726	9952715	7	11	0.64	unknown function
>gma-miR482b-3p	Glyma.15G168500.Wm82.a2.v1	821-842	CCATACCCTCCACATCCCTTCT	GGAATGGGGGGTTTGGGGAAAA	4	2A5G3T1G5A1	22M	833	13	13	1	0	0.004502	0.004502	15	c	15011757-15011778	15011766	66	66	1	unknown function
>gma-miR482d-3p	Glyma.15G168500.Wm82.a2.v1	821-842	CCATACCCTCCACATCCCTTCT	GGAATGGGGGGTTTGGGGAAAA	4	2A5G3T1G5A1	22M	833	13	13	1	0	0.004502	0.004502	15	c	15011757-15011778	15011766	66	66	1	unknown function
>gma-miR482b-3p	Glyma.09G062100.Wm82.a2.v1	574-595	CCATACCCTCCACATCCCTTCT	GGAATGGGGGGTTTGGGGAAAA	4	2A5G3T1G5A1	22M	586	13	13	1	0	0.004502	0.004502	9	c	5898323-5898344	5898332	66	66	1	unknown function
>gma-miR482d-3p	Glyma.09G062100.Wm82.a2.v1	574-595	CCATACCCTCCACATCCCTTCT	GGAATGGGGGGTTTGGGGAAAA	4	2A5G3T1G5A1	22M	586	13	13	1	0	0.004502	0.004502	9	c	5898323-5898344	5898332	66	66	1	unknown function
>gma-miR319h	Glyma.13G292500.Wm82.a2.v1	2056-2076	TCCCTCGAGGGAAGTCAGGTT	AAGGGGGACCCTTCAGTCCAG	4	1A2G1G0A12G0	21M	2067	123	125	0.984	0	0.004434	0.004506098	13	w	39248528-39248548	39248539	182	185	0.98	unknown function
>gma-miR319j	Glyma.13G292500.Wm82.a2.v1	2056-2076	TCCCTCGAGGGAAGTCAGGTT	AAGGGGGACCCTTCAGTCCAG	4	1A2G1G0A12G0	21M	2067	123	125	0.984	0	0.004434	0.004506098	13	w	39248528-39248548	39248539	182	185	0.98	unknown function
>gma-miR319k	Glyma.13G292500.Wm82.a2.v1	2056-2076	TCCCTCGAGGGAAGTCAGGTT	AAGGGGGACCCTTCAGTCCAG	4	1A2G1G0A12G0	21M	2067	123	125	0.984	0	0.004434	0.004506098	13	w	39248528-39248548	39248539	182	185	0.98	unknown function
>gma-miR319m	Glyma.13G292500.Wm82.a2.v1	2056-2076	TCCCTCGAGGGAAGTCAGGTT	AAGGGGGACCCTTCAGTCCAG	4	1A2G1G0A12G0	21M	2067	123	125	0.984	0	0.004434	0.004506098	13	w	39248528-39248548	39248539	182	185	0.98	unknown function
>gma-miR319h	Glyma.12G208800.Wm82.a2.v1	2149-2169	TCCCTCGAGGGAAGTCAGGTT	AAGGGGGACCCTTCAGTCCAG	4	1A2G1G0A12G0	21M	2160	123	125	0.984	0	0.004434	0.004506098	12	c	36809894-36809914	36809903	182	185	0.98	unknown function
>gma-miR319j	Glyma.12G208800.Wm82.a2.v1	2149-2169	TCCCTCGAGGGAAGTCAGGTT	AAGGGGGACCCTTCAGTCCAG	4	1A2G1G0A12G0	21M	2160	123	125	0.984	0	0.004434	0.004506098	12	c	36809894-36809914	36809903	182	185	0.98	unknown function
>gma-miR319k	Glyma.12G208800.Wm82.a2.v1	2149-2169	TCCCTCGAGGGAAGTCAGGTT	AAGGGGGACCCTTCAGTCCAG	4	1A2G1G0A12G0	21M	2160	123	125	0.984	0	0.004434	0.004506098	12	c	36809894-36809914	36809903	182	185	0.98	unknown function
>gma-miR319m	Glyma.12G208800.Wm82.a2.v1	2149-2169	TCCCTCGAGGGAAGTCAGGTT	AAGGGGGACCCTTCAGTCCAG	4	1A2G1G0A12G0	21M	2160	123	125	0.984	0	0.004434	0.004506098	12	c	36809894-36809914	36809903	182	185	0.98	unknown function
>gma-miR156r	Glyma.01G075800.Wm82.a2.v1	6448-6468	TACGAGAGATAGAAGACAGTC	GTGCTCTCTCTCTTCTGTCAT	2.5	0G8C10T0	21M	6458	3	4	0.75	1	0.003398	0.004530667	1	w	17049237-17049257	17049247	5	5	1	unknown function
>gma-miR156r	Glyma.12G226000.Wm82.a2.v1	1661-1681	TACGAGAGATAGAAGACAGTC	ATGCTCCCTCTCTTCTGTCAA	3	6C2C10A0	21M	1672	15	15	1	0	0.004598	0.004598	12	w	38561775-38561795	38561786	15	15	1	unknown function
>gma-miR1510b-3p	Glyma.U008300.Wm82.a2.v1	2142-2162	CCACCTTATCCATTTTGTTGT	GGTGGATTGGGTAAAACAACC	2.5	6T1G11C0	21M	2153	5	5	1	1	0.004628	0.004628	197	w	4219-4239	4230	14	16	0.88	unknown function
>gma-miR396b-5p	Glyma.14G115600.Wm82.a2.v1	215-235	TTCAAGTTCTTTCGACACCTT	CAATTCAAGATAGCTGTGGAA	3	0C1A7T10	21M	226	13	13	1	0	0.004665	0.004665	14	w	13772848-13772868	13772859	17	47	0.36	unknown function
>gma-miR396c	Glyma.14G115600.Wm82.a2.v1	215-235	TTCAAGTTCTTTCGACACCTT	CAATTCAAGATAGCTGTGGAA	3	0C1A7T10	21M	226	13	13	1	0	0.004665	0.004665	14	w	13772848-13772868	13772859	17	47	0.36	unknown function
>gma-miR396k-5p	Glyma.14G115600.Wm82.a2.v1	215-235	TTCAAGTTCTTTCGACACCTT	CAATTCAAGATAGCTGTGGAA	3	0C1A7T10	21M	226	13	13	1	0	0.004665	0.004665	14	w	13772848-13772868	13772859	17	47	0.36	unknown function
>gma-miR172h-5p	Glyma.11G052400.Wm82.a2.v1	66-86	ACACTTAGAACTACGACGACG	GGTGGGTCTTGATGCTGCTGG	3	0G3G0G14G0	21M	76	14	14	1	0	0.004665	0.004665	11	w	3936274-3936294	3936284	15	16	0.94	unknown function
>gma-miR172i-5p	Glyma.11G052400.Wm82.a2.v1	66-86	ACACTTAGAACTACGACGACG	GGTGGGTCTTGATGCTGCTGG	3	0G3G0G14G0	21M	76	14	14	1	0	0.004665	0.004665	11	w	3936274-3936294	3936284	15	16	0.94	unknown function
>gma-miR172j	Glyma.11G052400.Wm82.a2.v1	66-86	ACACTTAGAACTACGACGACG	GGTGGGTCTTGATGCTGCTGG	3	0G3G0G14G0	21M	76	14	14	1	0	0.004665	0.004665	11	w	3936274-3936294	3936284	15	16	0.94	unknown function
>gma-miR396b-5p	Glyma.09G001900.Wm82.a2.v1	112-132	TTCAAGTTCTTTCGACACCTT	ATGTTCAAGAAGGCGGTGGAG	3	1T9G2G5G0	21M	123	47	47	1	0	0.004665	0.004665	9	c	150705-150725	150714	60	79	0.76	unknown function
>gma-miR396b-5p	Glyma.03G092900.Wm82.a2.v1	1258-1278	TTCAAGTTCTTTCGACACCTT	GGGATCAAGAAAGCAGTGGAA	3	0G0G1A10A6	21M	1269	33	33	1	0	0.004665	0.004665	3	w	27569079-27569099	27569090	136	166	0.82	unknown function
>gma-miR396c	Glyma.09G001900.Wm82.a2.v1	112-132	TTCAAGTTCTTTCGACACCTT	ATGTTCAAGAAGGCGGTGGAG	3	1T9G2G5G0	21M	123	47	47	1	0	0.004665	0.004665	9	c	150705-150725	150714	60	79	0.76	unknown function
>gma-miR396c	Glyma.03G092900.Wm82.a2.v1	1258-1278	TTCAAGTTCTTTCGACACCTT	GGGATCAAGAAAGCAGTGGAA	3	0G0G1A10A6	21M	1269	33	33	1	0	0.004665	0.004665	3	w	27569079-27569099	27569090	136	166	0.82	unknown function
>gma-miR396k-5p	Glyma.03G092900.Wm82.a2.v1	1258-1278	TTCAAGTTCTTTCGACACCTT	GGGATCAAGAAAGCAGTGGAA	3	0G0G1A10A6	21M	1269	33	33	1	0	0.004665	0.004665	3	w	27569079-27569099	27569090	136	166	0.82	unknown function
>gma-miR396k-5p	Glyma.09G001900.Wm82.a2.v1	112-132	TTCAAGTTCTTTCGACACCTT	ATGTTCAAGAAGGCGGTGGAG	3	1T9G2G5G0	21M	123	47	47	1	0	0.004665	0.004665	9	c	150705-150725	150714	60	79	0.76	unknown function
>gma-miR396b-5p	Glyma.02G010300.Wm82.a2.v1	5261-5281	TTCAAGTTCTTTCGACACCTT	GGGATCAAGAAAGCAGTGGAA	3	0G0G1A10A6	21M	5272	33	33	1	0	0.004665	0.004665	2	w	991865-991885	991876	136	172	0.79	unknown function
>gma-miR396c	Glyma.02G010300.Wm82.a2.v1	5261-5281	TTCAAGTTCTTTCGACACCTT	GGGATCAAGAAAGCAGTGGAA	3	0G0G1A10A6	21M	5272	33	33	1	0	0.004665	0.004665	2	w	991865-991885	991876	136	172	0.79	unknown function
>gma-miR396k-5p	Glyma.02G010300.Wm82.a2.v1	5261-5281	TTCAAGTTCTTTCGACACCTT	GGGATCAAGAAAGCAGTGGAA	3	0G0G1A10A6	21M	5272	33	33	1	0	0.004665	0.004665	2	w	991865-991885	991876	136	172	0.79	unknown function
>gma-miR167e	Glyma.11G072700.Wm82.a2.v1	6997-7017	TTCTAGTACGACCGTCGAAGT	AAATTTATGCTGGCCGCTTCA	3.5	2A0T1T8C6	21M	7006	104	104	1	0	0.004671	0.004671	11	c	5430790-5430810	5430801	112	122	0.92	unknown function
>gma-miR167f	Glyma.11G072700.Wm82.a2.v1	6997-7017	TTCTAGTACGACCGTCGAAGT	AAATTTATGCTGGCCGCTTCA	3.5	2A0T1T8C6	21M	7006	104	104	1	0	0.004671	0.004671	11	c	5430790-5430810	5430801	112	122	0.92	unknown function
>gma-miR156b	Glyma.U025800.Wm82.a2.v1	1448-1468	ACACGAGAGAGAGAAGACAGT	CTAGCTCTCTCTCTTCTGTCA	3	0C0T0A18	21M	1459	111	119	0.932773109	0	0.004383	0.004698892	23	w	686309-686329	686320	843	864	0.98	unknown function
>gma-miR482b-3p	Glyma.03G136400.Wm82.a2.v1	518-539	CCATACCCTCCACATCCCTTCT	GGTATTGGAGGCTTGGGGAAGA	4	5T5C0T1G7	22M	530	3	3	1	0	0.004728	0.004728	3	c	35242550-35242571	35242559	21	22	0.95	unknown function
>gma-miR482d-3p	Glyma.03G136400.Wm82.a2.v1	518-539	CCATACCCTCCACATCCCTTCT	GGTATTGGAGGCTTGGGGAAGA	4	5T5C0T1G7	22M	530	3	3	1	0	0.004728	0.004728	3	c	35242550-35242571	35242559	21	22	0.95	unknown function
>gma-miR482b-3p	Glyma.06G167200.Wm82.a2.v1	607-628	CCATACCCTCCACATCCCTTCT	GGTATTGGAGGCTTGGGGAAGA	4	5T5C0T1G7	22M	619	3	3	1	0	0.004728	0.004728	6	c	13960601-13960622	13960610	21	22	0.95	unknown function
>gma-miR482d-3p	Glyma.06G167200.Wm82.a2.v1	607-628	CCATACCCTCCACATCCCTTCT	GGTATTGGAGGCTTGGGGAAGA	4	5T5C0T1G7	22M	619	3	3	1	0	0.004728	0.004728	6	c	13960601-13960622	13960610	21	22	0.95	unknown function
>gma-miR399i	Glyma.15G074200.Wm82.a2.v1	1406-1426	GTCCCGTTAAGAGGAAACCGT	TTGGGCAACTCTCCTTTGGCA	3.5	0T0T6C12	21M	1417	33	33	1	0	0.004762	0.004762	15	c	5676887-5676907	5676896	36	38	0.95	unknown function
>gma-miR319n	Glyma.13G073400.Wm82.a2.v1	11170-11190	TCCCCGAGGGAAGCCAGGTTT	TGGAGCTCCCTTCACTCCAAT	5	0T2A9A0C5T0	21M	11181	4	4	1	1	0.00481	0.00481	13	c	17554321-17554341	17554330	10	12	0.83	unknown function
>gma-miR167k	Glyma.01G149500.Wm82.a2.v1	582-603	ATTCTAGTCCGACCGTCGAAGT	CAGTATCAAGCTAGCAGCTTCA	5.5	0C1G0T4A3A9	22M	594	2	2	1	0	0.004812	0.004812	1	c	48676311-48676332	48676320	4	5	0.8	unknown function
>gma-miR166a-5p	Glyma.15G074000.Wm82.a2.v1	3543-3563	GGAGCTCGGTCTGTTGTAAGG	CCACAAGGCAGACAAGAATCC	5	2A1A2G7G1A3	21M	3553	175	175	1	0	0.00487	0.00487	15	w	5662928-5662948	5662938	175	178	0.98	unknown function
>gma-miR166c-5p	Glyma.15G074000.Wm82.a2.v1	3543-3563	GGAGCTCGGTCTGTTGTAAGG	CCACAAGGCAGACAAGAATCC	5	2A1A2G7G1A3	21M	3553	175	175	1	0	0.00487	0.00487	15	w	5662928-5662948	5662938	175	178	0.98	unknown function
>gma-miR166l	Glyma.15G074000.Wm82.a2.v1	3543-3563	GGAGCTCGGTCTGTTGTAAGG	CCACAAGGCAGACAAGAATCC	5	2A1A2G7G1A3	21M	3553	175	175	1	0	0.00487	0.00487	15	w	5662928-5662948	5662938	175	178	0.98	unknown function
>gma-miR393a	Glyma.16G050500.Wm82.a2.v1	2966-2986	CTAGTTACGCTAGGGAAACCT	AAACAATGCGATCCCTTTGGA	2	0A1A18	21M	2975	2	2	1	3	0.004878	0.004878	16	w	4856202-4856222	4856211	285	12859	0.02	unknown function
>gma-miR393c-5p	Glyma.16G050500.Wm82.a2.v1	2965-2986	CCTAGTTACGCTAGGGAAACCT	GAAACAATGCGATCCCTTTGGA	2	1A1A18	22M	2975	2	2	1	3	0.004878	0.004878	16	w	4856201-4856222	4856211	285	12859	0.02	unknown function
>gma-miR393d	Glyma.16G050500.Wm82.a2.v1	2965-2986	CCTAGTTACGCTAGGGAAACCT	GAAACAATGCGATCCCTTTGGA	2	1A1A18	22M	2975	2	2	1	3	0.004878	0.004878	16	w	4856201-4856222	4856211	285	12859	0.02	unknown function
>gma-miR393e	Glyma.16G050500.Wm82.a2.v1	2965-2986	CCTAGTTACGCTAGGGAAACCT	GAAACAATGCGATCCCTTTGGA	2	1A1A18	22M	2975	2	2	1	3	0.004878	0.004878	16	w	4856201-4856222	4856211	285	12859	0.02	unknown function
>gma-miR393f	Glyma.16G050500.Wm82.a2.v1	2965-2986	CCTAGTTACGCTAGGGAAACCT	GAAACAATGCGATCCCTTTGGA	2	1A1A18	22M	2975	2	2	1	3	0.004878	0.004878	16	w	4856201-4856222	4856211	285	12859	0.02	unknown function
>gma-miR393g	Glyma.16G050500.Wm82.a2.v1	2965-2986	CCTAGTTACGCTAGGGAAACCT	GAAACAATGCGATCCCTTTGGA	2	1A1A18	22M	2975	2	2	1	3	0.004878	0.004878	16	w	4856201-4856222	4856211	285	12859	0.02	unknown function
>gma-miR393a	Glyma.19G100200.Wm82.a2.v1	2858-2878	CTAGTTACGCTAGGGAAACCT	AAACAATGCGATCCCTTTGGA	2	0A1A18	21M	2867	2	2	1	3	0.004878	0.004878	19	c	34720086-34720106	34720097	285	12859	0.02	unknown function
>gma-miR393c-5p	Glyma.19G100200.Wm82.a2.v1	2857-2878	CCTAGTTACGCTAGGGAAACCT	GAAACAATGCGATCCCTTTGGA	2	1A1A18	22M	2867	2	2	1	3	0.004878	0.004878	19	c	34720086-34720107	34720097	285	12859	0.02	unknown function
>gma-miR393d	Glyma.19G100200.Wm82.a2.v1	2857-2878	CCTAGTTACGCTAGGGAAACCT	GAAACAATGCGATCCCTTTGGA	2	1A1A18	22M	2867	2	2	1	3	0.004878	0.004878	19	c	34720086-34720107	34720097	285	12859	0.02	unknown function
>gma-miR393e	Glyma.19G100200.Wm82.a2.v1	2857-2878	CCTAGTTACGCTAGGGAAACCT	GAAACAATGCGATCCCTTTGGA	2	1A1A18	22M	2867	2	2	1	3	0.004878	0.004878	19	c	34720086-34720107	34720097	285	12859	0.02	unknown function
>gma-miR393f	Glyma.19G100200.Wm82.a2.v1	2857-2878	CCTAGTTACGCTAGGGAAACCT	GAAACAATGCGATCCCTTTGGA	2	1A1A18	22M	2867	2	2	1	3	0.004878	0.004878	19	c	34720086-34720107	34720097	285	12859	0.02	unknown function
>gma-miR393g	Glyma.19G100200.Wm82.a2.v1	2857-2878	CCTAGTTACGCTAGGGAAACCT	GAAACAATGCGATCCCTTTGGA	2	1A1A18	22M	2867	2	2	1	3	0.004878	0.004878	19	c	34720086-34720107	34720097	285	12859	0.02	unknown function
>gma-miR9723	Glyma.08G161600.Wm82.a2.v1	2901-2921	CTCAACAGGTTTAGAGGAAAC	TGGTTGTTATAATCTCCTTTG	6	0T0G5T0A0T11	21M	2912	24	24	1	2	0.004882	0.004882	8	w	12564690-12564710	12564701	58	192	0.3	unknown function
>gma-miR9723	Glyma.15G266100.Wm82.a2.v1	2701-2721	CTCAACAGGTTTAGAGGAAAC	TGGTTGTTATAATCTCCTTTG	6	0T0G5T0A0T11	21M	2712	24	24	1	2	0.004882	0.004882	15	c	50115353-50115373	50115362	58	192	0.3	unknown function
>gma-miR172c	Glyma.09G273700.Wm82.a2.v1	197-217	GACGTCGTAGTAGTTCTAAGG	CTGCAGAATCTCCAAGATTCC	3.5	6A3T0C9	21M	206	258	258	1	0	0.004978	0.004978	9	w	48983124-48983144	48983133	264	265	1	unknown function
>gma-miR172c	Glyma.18G212900.Wm82.a2.v1	256-276	GACGTCGTAGTAGTTCTAAGG	CTGCAGAATCTCCAAGATTCC	3.5	6A3T0C9	21M	265	258	258	1	0	0.004978	0.004978	18	w	49968526-49968546	49968535	268	269	1	unknown function
>gma-miR393h	Glyma.05G164100.Wm82.a2.v1	2936-2957	CTAGTTACGCTAGGGAAACCTT	GATCAATGGTGTTCCTTTGGAG	4.5	8G0T0G1T8G0	22M	2948	8	10	0.8	0	0.003983	0.00497875	5	c	35509765-35509786	35509774	133	154	0.86	unknown function
>gma-miR393i	Glyma.05G164100.Wm82.a2.v1	2936-2957	CTAGTTACGCTAGGGAAACCTT	GATCAATGGTGTTCCTTTGGAG	4.5	8G0T0G1T8G0	22M	2948	8	10	0.8	0	0.003983	0.00497875	5	c	35509765-35509786	35509774	133	154	0.86	unknown function
>gma-miR393j	Glyma.05G164100.Wm82.a2.v1	2936-2957	CTAGTTACGCTAGGGAAACCTT	GATCAATGGTGTTCCTTTGGAG	4.5	8G0T0G1T8G0	22M	2948	8	10	0.8	0	0.003983	0.00497875	5	c	35509765-35509786	35509774	133	154	0.86	unknown function
>gma-miR393k	Glyma.05G164100.Wm82.a2.v1	2936-2957	CTAGTTACGCTAGGGAAACCTT	GATCAATGGTGTTCCTTTGGAG	4.5	8G0T0G1T8G0	22M	2948	8	10	0.8	0	0.003983	0.00497875	5	c	35509765-35509786	35509774	133	154	0.86	unknown function
>gma-miR393h	Glyma.08G121300.Wm82.a2.v1	2810-2831	CTAGTTACGCTAGGGAAACCTT	GATCAATGGTGTTCCTTTGGAG	4.5	8G0T0G1T8G0	22M	2822	8	10	0.8	0	0.003983	0.00497875	8	c	9370486-9370507	9370495	133	154	0.86	unknown function
>gma-miR393i	Glyma.08G121300.Wm82.a2.v1	2810-2831	CTAGTTACGCTAGGGAAACCTT	GATCAATGGTGTTCCTTTGGAG	4.5	8G0T0G1T8G0	22M	2822	8	10	0.8	0	0.003983	0.00497875	8	c	9370486-9370507	9370495	133	154	0.86	unknown function
>gma-miR393j	Glyma.08G121300.Wm82.a2.v1	2810-2831	CTAGTTACGCTAGGGAAACCTT	GATCAATGGTGTTCCTTTGGAG	4.5	8G0T0G1T8G0	22M	2822	8	10	0.8	0	0.003983	0.00497875	8	c	9370486-9370507	9370495	133	154	0.86	unknown function
>gma-miR393k	Glyma.08G121300.Wm82.a2.v1	2810-2831	CTAGTTACGCTAGGGAAACCTT	GATCAATGGTGTTCCTTTGGAG	4.5	8G0T0G1T8G0	22M	2822	8	10	0.8	0	0.003983	0.00497875	8	c	9370486-9370507	9370495	133	154	0.86	unknown function
>gma-miR319n	Glyma.20G047600.Wm82.a2.v1	4578-4598	TCCCCGAGGGAAGCCAGGTTT	TGGAGCTCCCTTCACTCCAAT	5	0T2A9A0C5T0	21M	4589	3	3	1	1	0.005075	0.005075	20	c	8977971-8977991	8977980	46	46	1	unknown function
>gma-miR156b	Glyma.06G238100.Wm82.a2.v1	1245-1265	ACACGAGAGAGAGAAGACAGT	AAAGCTCTCTCTCTTCTGTCA	3	0A0A0A18	21M	1256	9	9	1	0	0.005086	0.005086	6	w	38904213-38904233	38904224	170	177	0.96	unknown function
>gma-miR1510b-3p	Glyma.02G041800.Wm82.a2.v1	1562-1582	CCACCTTATCCATTTTGTTGT	GGTGGCATAGGTAAGACAACC	2.5	5C8G5C0	21M	1573	25	25	1	0	0.005089	0.005089	2	w	3942708-3942728	3942719	36	36	1	unknown function
>gma-miR166a-3p	Glyma.08G045400.Wm82.a2.v1	535-555	CCCCTTACTTCGGACCAGGCT	GGGCAATGAAGCTGGGTTTGA	4.5	3C8T0G3T0T2	21M	544	8	15	0.533333333	0	0.002727	0.005113125	8	c	3593052-3593072	3593063	34	47	0.72	unknown function
>gma-miR166b	Glyma.08G045400.Wm82.a2.v1	535-555	CCCCTTACTTCGGACCAGGCT	GGGCAATGAAGCTGGGTTTGA	4.5	3C8T0G3T0T2	21M	544	8	15	0.533333333	0	0.002727	0.005113125	8	c	3593052-3593072	3593063	34	47	0.72	unknown function
>gma-miR166c-3p	Glyma.08G045400.Wm82.a2.v1	535-555	CCCCTTACTTCGGACCAGGCT	GGGCAATGAAGCTGGGTTTGA	4.5	3C8T0G3T0T2	21M	544	8	15	0.533333333	0	0.002727	0.005113125	8	c	3593052-3593072	3593063	34	47	0.72	unknown function
>gma-miR166d	Glyma.08G045400.Wm82.a2.v1	535-555	CCCCTTACTTCGGACCAGGCT	GGGCAATGAAGCTGGGTTTGA	4.5	3C8T0G3T0T2	21M	544	8	15	0.533333333	0	0.002727	0.005113125	8	c	3593052-3593072	3593063	34	47	0.72	unknown function
>gma-miR166e	Glyma.08G045400.Wm82.a2.v1	535-555	CCCCTTACTTCGGACCAGGCT	GGGCAATGAAGCTGGGTTTGA	4.5	3C8T0G3T0T2	21M	544	8	15	0.533333333	0	0.002727	0.005113125	8	c	3593052-3593072	3593063	34	47	0.72	unknown function
>gma-miR166f	Glyma.08G045400.Wm82.a2.v1	535-555	CCCCTTACTTCGGACCAGGCT	GGGCAATGAAGCTGGGTTTGA	4.5	3C8T0G3T0T2	21M	544	8	15	0.533333333	0	0.002727	0.005113125	8	c	3593052-3593072	3593063	34	47	0.72	unknown function
>gma-miR166g	Glyma.08G045400.Wm82.a2.v1	535-555	CCCCTTACTTCGGACCAGGCT	GGGCAATGAAGCTGGGTTTGA	4.5	3C8T0G3T0T2	21M	544	8	15	0.533333333	0	0.002727	0.005113125	8	c	3593052-3593072	3593063	34	47	0.72	unknown function
>gma-miR166i-3p	Glyma.08G045400.Wm82.a2.v1	535-555	CCCCTTACTTCGGACCAGGCT	GGGCAATGAAGCTGGGTTTGA	4.5	3C8T0G3T0T2	21M	544	8	15	0.533333333	0	0.002727	0.005113125	8	c	3593052-3593072	3593063	34	47	0.72	unknown function
>gma-miR166n	Glyma.08G045400.Wm82.a2.v1	535-555	CCCCTTACTTCGGACCAGGCT	GGGCAATGAAGCTGGGTTTGA	4.5	3C8T0G3T0T2	21M	544	8	15	0.533333333	0	0.002727	0.005113125	8	c	3593052-3593072	3593063	34	47	0.72	unknown function
>gma-miR166o	Glyma.08G045400.Wm82.a2.v1	535-555	CCCCTTACTTCGGACCAGGCT	GGGCAATGAAGCTGGGTTTGA	4.5	3C8T0G3T0T2	21M	544	8	15	0.533333333	0	0.002727	0.005113125	8	c	3593052-3593072	3593063	34	47	0.72	unknown function
>gma-miR167e	Glyma.19G154500.Wm82.a2.v1	4704-4724	TTCTAGTACGACCGTCGAAGT	AAGAGGATGCTGGCAGTTTCC	3.5	4G0G10T3C0	21M	4715	47	47	1	0	0.005131	0.005131	19	c	41487206-41487226	41487215	47	48	0.98	unknown function
>gma-miR167f	Glyma.19G154500.Wm82.a2.v1	4704-4724	TTCTAGTACGACCGTCGAAGT	AAGAGGATGCTGGCAGTTTCC	3.5	4G0G10T3C0	21M	4715	47	47	1	0	0.005131	0.005131	19	c	41487206-41487226	41487215	47	48	0.98	unknown function
>gma-miR1508b	Glyma.12G118300.Wm82.a2.v1	1515-1535	GTTGACGATAAGGGGAAAGAT	CTATTGCCATTTCCCTTTCTA	3	1T1T3C3T9	21M	1526	12	16	0.75	0	0.003852	0.005136	12	w	12198816-12198836	12198827	173	174	0.99	unknown function
>gma-miR169p	Glyma.13G202300.Wm82.a2.v1	6040-6060	GCCGTTCAGTAGGAACCGAGT	AGGCAATTCATTCTTGGCTTA	3	0A5T4T7T1	21M	6050	11	11	1	3	0.00514	0.00514	13	c	31597059-31597079	31597069	167	184	0.91	unknown function
>gma-miR319g	Glyma.03G222300.Wm82.a2.v1	4318-4339	CTTCCTCGAGGGAAGTCAGGTT	GCAAGAGGTCCCCTCAGTCCAA	4	1C1A3G4C9	22M	4328	13	19	0.684210526	0	0.003541	0.005175308	3	w	42522974-42522995	42522984	14	49	0.29	unknown function
>gma-miR319l	Glyma.03G222300.Wm82.a2.v1	4318-4339	CTTCCTCGAGGGAAGTCAGGTT	GCAAGAGGTCCCCTCAGTCCAA	4	1C1A3G4C9	22M	4328	13	19	0.684210526	0	0.003541	0.005175308	3	w	42522974-42522995	42522984	14	49	0.29	unknown function
>gma-miR319g	Glyma.19G219500.Wm82.a2.v1	4339-4360	CTTCCTCGAGGGAAGTCAGGTT	GCAAGAGGTCCCCTCAGTCCAA	4	1C1A3G4C9	22M	4349	13	19	0.684210526	0	0.003541	0.005175308	19	w	47181779-47181800	47181789	14	49	0.29	unknown function
>gma-miR319l	Glyma.19G219500.Wm82.a2.v1	4339-4360	CTTCCTCGAGGGAAGTCAGGTT	GCAAGAGGTCCCCTCAGTCCAA	4	1C1A3G4C9	22M	4349	13	19	0.684210526	0	0.003541	0.005175308	19	w	47181779-47181800	47181789	14	49	0.29	unknown function
>gma-miR396a-5p	Glyma.01G023500.Wm82.a2.v1	769-789	GTCAAGTTCTTTCGACACCTT	CTCTTCAAGAAAGCTGAGGAG	3.5	1T0C13A3G0	21M	780	5	5	1	0	0.005211	0.005211	1	c	2372661-2372681	2372670	29	33	0.88	unknown function
>gma-miR396i-5p	Glyma.01G023500.Wm82.a2.v1	769-789	GTCAAGTTCTTTCGACACCTT	CTCTTCAAGAAAGCTGAGGAG	3.5	1T0C13A3G0	21M	780	5	5	1	0	0.005211	0.005211	1	c	2372661-2372681	2372670	29	33	0.88	unknown function
>gma-miR482b-3p	Glyma.19G139700.Wm82.a2.v1	724-745	CCATACCCTCCACATCCCTTCT	GGTATTGGAGGGTTGGGGAAGA	4	5T5G0T1G7	22M	736	9	9	1	0	0.005223	0.005223	19	w	40106550-40106571	40106562	21	21	1	unknown function
>gma-miR482d-3p	Glyma.19G139700.Wm82.a2.v1	724-745	CCATACCCTCCACATCCCTTCT	GGTATTGGAGGGTTGGGGAAGA	4	5T5G0T1G7	22M	736	9	9	1	0	0.005223	0.005223	19	w	40106550-40106571	40106562	21	21	1	unknown function
>gma-miR482b-3p	Glyma.15G160900.Wm82.a2.v1	1734-1755	CCATACCCTCCACATCCCTTCT	GGTATGGGCGGTATCGGGAAGT	4	8C3A1C6T0	22M	1746	3	3	1	0	0.005223	0.005223	15	w	13686420-13686441	13686432	4	4	1	unknown function
>gma-miR482d-3p	Glyma.15G160900.Wm82.a2.v1	1734-1755	CCATACCCTCCACATCCCTTCT	GGTATGGGCGGTATCGGGAAGT	4	8C3A1C6T0	22M	1746	3	3	1	0	0.005223	0.005223	15	w	13686420-13686441	13686432	4	4	1	unknown function
>gma-miR5783	Glyma.01G225000.Wm82.a2.v1	707-728	CGCGCAGGAGGGGCAGCAGCAG	CCTCGTCCTCGCCGTCGCCGTC	4	0C1T7G6C4	22M	719	11	22	0.5	0	0.002615	0.00523	1	c	55371988-55372009	55371997	88	220	0.4	unknown function
>gma-miR159a-3p	Glyma.15G079800.Wm82.a2.v1	1414-1434	ATCTCGAGGGAAGTTAGGTTT	CAGAGCTTCCTTCAAACCAAA	2.5	0C6T7A5	21M	1425	1	1	1	4	0.005262	0.005262	15	c	6129744-6129764	6129753	6	6	1	unknown function
>gma-miR159e-3p	Glyma.15G079800.Wm82.a2.v1	1414-1434	ATCTCGAGGGAAGTTAGGTTT	CAGAGCTTCCTTCAAACCAAA	2.5	0C6T7A5	21M	1425	1	1	1	4	0.005262	0.005262	15	c	6129744-6129764	6129753	6	6	1	unknown function
>gma-miR1508b	Glyma.09G175700.Wm82.a2.v1	3050-3070	GTTGACGATAAGGGGAAAGAT	CCACTGCTGTTTCCCTTTCTC	3	1C6G2T8C0	21M	3061	16	22	0.727272727	0	0.003852	0.0052965	9	w	39977719-39977739	39977730	111	114	0.97	unknown function
>gma-miR1508b	Glyma.09G175000.Wm82.a2.v1	80-100	GTTGACGATAAGGGGAAAGAT	CCACTGCTGTTTCCCTTTCTC	3	1C6G2T8C0	21M	91	16	22	0.727272727	0	0.003852	0.0052965	9	w	39934184-39934204	39934195	111	114	0.97	unknown function
>gma-miR171j-5p	Glyma.04G191500.Wm82.a2.v1	3296-3316	AGACTCACTTGGTCCGGTTAT	TGTGAGTGAAGCATGCCAGTG	4	1G8G2T4G1G0	21M	3306	203	247	0.821862348	0	0.004355	0.005298941	4	w	46241942-46241962	46241952	479	943	0.51	unknown function
>gma-miR169s	Glyma.13G107900.Wm82.a2.v1	4470-4490	GGCCGTTCAGTAGGAACCGAA	CTGGCAAATCATCCTTGGCTT	1.5	1T5A13	21M	4479	15	15	1	2	0.005301	0.005301	13	c	22225567-22225587	22225578	27	357	0.08	unknown function
>gma-miR167k	Glyma.04G204500.Wm82.a2.v1	13296-13317	ATTCTAGTCCGACCGTCGAAGT	TATGCTCAGGCTCAGAGCTTCA	5	2T1C7C0A0G7	22M	13307	3	3	1	1	0.00531	0.00531	4	w	47691207-47691228	47691218	15	23	0.65	unknown function
>gma-miR319n	Glyma.06G232300.Wm82.a2.v1	2105-2125	TCCCCGAGGGAAGCCAGGTTT	AGGGGACCCCTTCAGTCCAGT	5.5	5A0C6A5G0T0	21M	2114	99	99	1	0	0.005409	0.005409	6	w	36695876-36695896	36695885	581	683	0.85	unknown function
>gma-miR167a	Glyma.08G100100.Wm82.a2.v1	6228-6248	ATCTAGTACGACCGTCGAAGT	GAGATCAGGCTGGCAGCTTGT	4	0G6G11G0T0	21M	6239	430	430	1	0	0.005409	0.005409	8	c	7674327-7674347	7674336	2413	2434	0.99	unknown function
>gma-miR167b	Glyma.08G100100.Wm82.a2.v1	6228-6248	ATCTAGTACGACCGTCGAAGT	GAGATCAGGCTGGCAGCTTGT	4	0G6G11G0T0	21M	6239	430	430	1	0	0.005409	0.005409	8	c	7674327-7674347	7674336	2413	2434	0.99	unknown function
>gma-miR167c	Glyma.08G100100.Wm82.a2.v1	6228-6248	GTCTAGTACGACCGTCGAAGT	GAGATCAGGCTGGCAGCTTGT	4	0G6G11G0T0	21M	6239	430	430	1	0	0.005409	0.005409	8	c	7674327-7674347	7674336	2413	2434	0.99	unknown function
>gma-miR167d	Glyma.08G100100.Wm82.a2.v1	6228-6248	ATCTAGTACGACCGTCGAAGT	GAGATCAGGCTGGCAGCTTGT	4	0G6G11G0T0	21M	6239	430	430	1	0	0.005409	0.005409	8	c	7674327-7674347	7674336	2413	2434	0.99	unknown function
>gma-miR167j	Glyma.08G100100.Wm82.a2.v1	6228-6248	GTCTAGTACGACCGTCGAAGT	GAGATCAGGCTGGCAGCTTGT	4	0G6G11G0T0	21M	6239	430	430	1	0	0.005409	0.005409	8	c	7674327-7674347	7674336	2413	2434	0.99	unknown function
>gma-miR319n	Glyma.12G158900.Wm82.a2.v1	1882-1902	TCCCCGAGGGAAGCCAGGTTT	AGGGGACCCCTTCAGTCCAGT	5.5	5A0C6A5G0T0	21M	1891	99	99	1	0	0.005409	0.005409	12	c	26908551-26908571	26908562	581	683	0.85	unknown function
>gma-miR167a	Glyma.05G143800.Wm82.a2.v1	6504-6524	ATCTAGTACGACCGTCGAAGT	GAGATCAGGCTGGCAGCTTGT	4	0G6G11G0T0	21M	6515	430	430	1	0	0.005409	0.005409	5	c	33757090-33757110	33757099	2413	2434	0.99	unknown function
>gma-miR167b	Glyma.05G143800.Wm82.a2.v1	6504-6524	ATCTAGTACGACCGTCGAAGT	GAGATCAGGCTGGCAGCTTGT	4	0G6G11G0T0	21M	6515	430	430	1	0	0.005409	0.005409	5	c	33757090-33757110	33757099	2413	2434	0.99	unknown function
>gma-miR167c	Glyma.05G143800.Wm82.a2.v1	6504-6524	GTCTAGTACGACCGTCGAAGT	GAGATCAGGCTGGCAGCTTGT	4	0G6G11G0T0	21M	6515	430	430	1	0	0.005409	0.005409	5	c	33757090-33757110	33757099	2413	2434	0.99	unknown function
>gma-miR167d	Glyma.05G143800.Wm82.a2.v1	6504-6524	ATCTAGTACGACCGTCGAAGT	GAGATCAGGCTGGCAGCTTGT	4	0G6G11G0T0	21M	6515	430	430	1	0	0.005409	0.005409	5	c	33757090-33757110	33757099	2413	2434	0.99	unknown function
>gma-miR167j	Glyma.05G143800.Wm82.a2.v1	6504-6524	GTCTAGTACGACCGTCGAAGT	GAGATCAGGCTGGCAGCTTGT	4	0G6G11G0T0	21M	6515	430	430	1	0	0.005409	0.005409	5	c	33757090-33757110	33757099	2413	2434	0.99	unknown function
>gma-miR395i	Glyma.20G151500.Wm82.a2.v1	495-515	CTCAAGGGGGTTTGTGAAGTA	GAGTTCCTCCAAACGCTTCAT	1	0	21M	505	36	36	1	2	0.005445	0.005445	20	w	39044155-39044175	39044165	70	162	0.43	unknown function
>gma-miR395j	Glyma.20G151500.Wm82.a2.v1	495-515	CTCAAGGGGGTTTGTGAAGTA	GAGTTCCTCCAAACGCTTCAT	1	0	21M	505	36	36	1	2	0.005445	0.005445	20	w	39044155-39044175	39044165	70	162	0.43	unknown function
>gma-miR395k	Glyma.20G151500.Wm82.a2.v1	495-515	CTCAAGGGGGTTTGTGAAGTA	GAGTTCCTCCAAACGCTTCAT	1	0	21M	505	36	36	1	2	0.005445	0.005445	20	w	39044155-39044175	39044165	70	162	0.43	unknown function
>gma-miR395l	Glyma.20G151500.Wm82.a2.v1	495-515	CTCAAGGGGGTTTGTGAAGTA	GAGTTCCTCCAAACGCTTCAT	1	0	21M	505	36	36	1	2	0.005445	0.005445	20	w	39044155-39044175	39044165	70	162	0.43	unknown function
>gma-miR395m	Glyma.20G151500.Wm82.a2.v1	495-515	CTCAAGGGGGTTTGTGAAGTA	GAGTTCCTCCAAACGCTTCAT	1	0	21M	505	36	36	1	2	0.005445	0.005445	20	w	39044155-39044175	39044165	70	162	0.43	unknown function
>gma-miR396e	Glyma.01G023500.Wm82.a2.v1	768-789	TGTCAAGTTCTTTCGACACCTT	GCTCTTCAAGAAAGCTGAGGAG	4	0G1T0C13A3G0	22M	780	5	5	1	0	0.005447	0.005447	1	c	2372661-2372682	2372670	29	33	0.88	unknown function
>gma-miR5770b	Glyma.17G019300.Wm82.a2.v1	171-191	AACAGGTTTGGTATCAGGATT	TTGTCCAAACCATAGTCCAAA	1	18A2	21M	181	14	28	0.5	2	0.002726	0.005452	17	w	1447413-1447433	1447423	14	28	0.5	unknown function
>gma-miR397a	Glyma.11G137500.Wm82.a2.v1	2689-2709	GTAGTTGCGACGTGAGTTACT	GATCAATGCTGCACTCAATGA	1.5	0G5T14	21M	2700	2	4	0.5	1	0.002732	0.005464	11	w	10459430-10459450	10459441	9	18	0.5	unknown function
>gma-miR397b-5p	Glyma.11G137500.Wm82.a2.v1	2689-2709	GTAGTTGCGACGTGAGTTACT	GATCAATGCTGCACTCAATGA	1.5	0G5T14	21M	2700	2	4	0.5	1	0.002732	0.005464	11	w	10459430-10459450	10459441	9	18	0.5	unknown function
>gma-miR397a	Glyma.12G060900.Wm82.a2.v1	1903-1923	GTAGTTGCGACGTGAGTTACT	GATCAATGCTGCACTCAATGA	1.5	0G5T14	21M	1914	2	4	0.5	1	0.002732	0.005464	12	w	4425552-4425572	4425563	9	18	0.5	unknown function
>gma-miR397b-5p	Glyma.12G060900.Wm82.a2.v1	1903-1923	GTAGTTGCGACGTGAGTTACT	GATCAATGCTGCACTCAATGA	1.5	0G5T14	21M	1914	2	4	0.5	1	0.002732	0.005464	12	w	4425552-4425572	4425563	9	18	0.5	unknown function
>gma-miR399i	Glyma.07G196500.Wm82.a2.v1	1379-1399	GTCCCGTTAAGAGGAAACCGT	CTGGGCAAATCTTCTTTGGCA	2.5	1T6A3T8	21M	1390	1	1	1	4	0.00547	0.00547	7	c	36489569-36489589	36489578	3	5	0.6	unknown function
>gma-miR1510b-3p	Glyma.12G212500.Wm82.a2.v1	2105-2125	CCACCTTATCCATTTTGTTGT	GGTGGAATAGGAAAGACAACT	2.5	11A2G5T0	21M	2114	4	5	0.8	1	0.004387	0.00548375	12	w	37152781-37152801	37152790	7	12	0.58	unknown function
>gma-miR159a-3p	Glyma.03G222300.Wm82.a2.v1	4320-4340	ATCTCGAGGGAAGTTAGGTTT	AAGAGGTCCCCTCAGTCCAAA	3.5	0A4G4C3G6	21M	4331	20	21	0.952380952	0	0.005253	0.00551565	3	w	42522976-42522996	42522987	32	49	0.65	unknown function
>gma-miR159e-3p	Glyma.03G222300.Wm82.a2.v1	4320-4340	ATCTCGAGGGAAGTTAGGTTT	AAGAGGTCCCCTCAGTCCAAA	3.5	0A4G4C3G6	21M	4331	20	21	0.952380952	0	0.005253	0.00551565	3	w	42522976-42522996	42522987	32	49	0.65	unknown function
>gma-miR159a-3p	Glyma.19G219500.Wm82.a2.v1	4341-4361	ATCTCGAGGGAAGTTAGGTTT	AAGAGGTCCCCTCAGTCCAAA	3.5	0A4G4C3G6	21M	4352	20	21	0.952380952	0	0.005253	0.00551565	19	w	47181781-47181801	47181792	32	49	0.65	unknown function
>gma-miR159e-3p	Glyma.19G219500.Wm82.a2.v1	4341-4361	ATCTCGAGGGAAGTTAGGTTT	AAGAGGTCCCCTCAGTCCAAA	3.5	0A4G4C3G6	21M	4352	20	21	0.952380952	0	0.005253	0.00551565	19	w	47181781-47181801	47181792	32	49	0.65	unknown function
>gma-miR156ab	Glyma.04G125700.Wm82.a2.v1	3822-3842	GCCTCGAGGGTAGTGAATTTA	CAGAGCTCCCTTCACTCCAAA	5	1A8T5C0C2A0	21M	3833	13	13	1	0	0.005517	0.005517	4	w	16713333-16713353	16713344	295	306	0.96	unknown function
>gma-miR167g	Glyma.02G157800.Wm82.a2.v1	809-830	AGTCTAGTACGACCGTCGAAGT	TGCGATCATGGTGGCTGCTTCT	5	1G0C7G4T5T0	22M	821	231	231	1	0	0.005517	0.005517	2	c	17132392-17132413	17132401	1608	1613	1	unknown function
>gma-miR5783	Glyma.08G279900.Wm82.a2.v1	365-386	CGCGCAGGAGGGGCAGCAGCAG	CCGCCTCCTCCCCGGCGACGGC	5	0C3C9G2A2G1	22M	376	3	3	1	1	0.005575	0.005575	8	w	37918435-37918456	37918446	6	8	0.75	unknown function
>gma-miR9755	Glyma.16G068500.Wm82.a2.v1	1340-1360	TCTACTTTTCAAGGACCTAGT	AGAAGAAAAGTTGTTGTGTCA	6	3A8G0T2T0G3	21M	1349	5	18	0.277777778	1	0.001562	0.0056232	16	w	6805061-6805081	6805070	51	124	0.41	unknown function
>gma-miR9755	Glyma.16G018100.Wm82.a2.v1	1148-1168	TCTACTTTTCAAGGACCTAGT	AGAAGAAAAGTTGTTGTGTCA	6	3A8G0T2T0G3	21M	1157	5	18	0.277777778	1	0.001562	0.0056232	16	c	1613393-1613413	1613404	51	124	0.41	unknown function
>gma-miR393h	Glyma.19G206800.Wm82.a2.v1	3165-3186	CTAGTTACGCTAGGGAAACCTT	AGACAATGCGATCCCTTTGGAT	4.5	0A0G0A18T0	22M	3176	183	244	0.75	0	0.004283	0.005710667	19	w	46223591-46223612	46223602	1451	1661	0.87	unknown function
>gma-miR393i	Glyma.19G206800.Wm82.a2.v1	3165-3186	CTAGTTACGCTAGGGAAACCTT	AGACAATGCGATCCCTTTGGAT	4.5	0A0G0A18T0	22M	3176	183	244	0.75	0	0.004283	0.005710667	19	w	46223591-46223612	46223602	1451	1661	0.87	unknown function
>gma-miR393j	Glyma.19G206800.Wm82.a2.v1	3165-3186	CTAGTTACGCTAGGGAAACCTT	AGACAATGCGATCCCTTTGGAT	4.5	0A0G0A18T0	22M	3176	183	244	0.75	0	0.004283	0.005710667	19	w	46223591-46223612	46223602	1451	1661	0.87	unknown function
>gma-miR393k	Glyma.19G206800.Wm82.a2.v1	3165-3186	CTAGTTACGCTAGGGAAACCTT	AGACAATGCGATCCCTTTGGAT	4.5	0A0G0A18T0	22M	3176	183	244	0.75	0	0.004283	0.005710667	19	w	46223591-46223612	46223602	1451	1661	0.87	unknown function
>gma-miR393h	Glyma.03G209400.Wm82.a2.v1	3124-3145	CTAGTTACGCTAGGGAAACCTT	AGACAATGCGATCCCTTTGGAT	4.5	0A0G0A18T0	22M	3135	183	244	0.75	0	0.004283	0.005710667	3	w	41627526-41627547	41627537	1451	1655	0.88	unknown function
>gma-miR393i	Glyma.03G209400.Wm82.a2.v1	3124-3145	CTAGTTACGCTAGGGAAACCTT	AGACAATGCGATCCCTTTGGAT	4.5	0A0G0A18T0	22M	3135	183	244	0.75	0	0.004283	0.005710667	3	w	41627526-41627547	41627537	1451	1655	0.88	unknown function
>gma-miR393j	Glyma.03G209400.Wm82.a2.v1	3124-3145	CTAGTTACGCTAGGGAAACCTT	AGACAATGCGATCCCTTTGGAT	4.5	0A0G0A18T0	22M	3135	183	244	0.75	0	0.004283	0.005710667	3	w	41627526-41627547	41627537	1451	1655	0.88	unknown function
>gma-miR393k	Glyma.03G209400.Wm82.a2.v1	3124-3145	CTAGTTACGCTAGGGAAACCTT	AGACAATGCGATCCCTTTGGAT	4.5	0A0G0A18T0	22M	3135	183	244	0.75	0	0.004283	0.005710667	3	w	41627526-41627547	41627537	1451	1655	0.88	unknown function
>gma-miR4993	Glyma.13G217500.Wm82.a2.v1	178-198	GTAGGAGGTGGCGGCGGCGAG	CAACCACCACCGCCATCGCTC	4.5	2A2A8A0T5	21M	187	16	16	1	1	0.00572	0.00572	13	c	33053169-33053189	33053180	16	18	0.89	unknown function
>gma-miR167e	Glyma.14G208500.Wm82.a2.v1	7641-7661	TTCTAGTACGACCGTCGAAGT	TAGATCAGGCTGGCAGCTTGT	4	0T6G11G0T0	21M	7652	430	430	1	0	0.005733	0.005733	14	c	47413488-47413508	47413497	2394	2408	0.99	unknown function
>gma-miR167f	Glyma.14G208500.Wm82.a2.v1	7641-7661	TTCTAGTACGACCGTCGAAGT	TAGATCAGGCTGGCAGCTTGT	4	0T6G11G0T0	21M	7652	430	430	1	0	0.005733	0.005733	14	c	47413488-47413508	47413497	2394	2408	0.99	unknown function
>gma-miR167e	Glyma.02G239600.Wm82.a2.v1	10281-10301	TTCTAGTACGACCGTCGAAGT	TAGATCAGGCTGGCAGCTTGT	4	0T6G11G0T0	21M	10292	194	194	1	0	0.005733	0.005733	2	c	42814192-42814212	42814201	4429	4467	0.99	unknown function
>gma-miR167f	Glyma.02G239600.Wm82.a2.v1	10281-10301	TTCTAGTACGACCGTCGAAGT	TAGATCAGGCTGGCAGCTTGT	4	0T6G11G0T0	21M	10292	194	194	1	0	0.005733	0.005733	2	c	42814192-42814212	42814201	4429	4467	0.99	unknown function
>gma-miR1509a	Glyma.08G079600.Wm82.a2.v1	285-306	GCTGGCACTAAAGGAACTAATT	CGACCCTGATGTCCTTGATTGC	4.5	5C4G9G0C0	22M	297	4	4	1	0	0.005751	0.005751	8	w	6049245-6049266	6049257	166	170	0.98	unknown function
>gma-miR5674a	Glyma.09G176000.Wm82.a2.v1	731-751	ACTATTACATGTTGTGTTAAT	TGGAAATGTACAACACAATTA	2.5	2G0A17	21M	742	6	6	1	1	0.005846	0.005846	9	w	40053275-40053295	40053286	68	69	0.99	unknown function
>gma-miR5674b	Glyma.09G176000.Wm82.a2.v1	731-751	ACTATTACATGTTGTGTTAAT	TGGAAATGTACAACACAATTA	2.5	2G0A17	21M	742	6	6	1	1	0.005846	0.005846	9	w	40053275-40053295	40053286	68	69	0.99	unknown function
>gma-miR319n	Glyma.06G053100.Wm82.a2.v1	3444-3464	TCCCCGAGGGAAGCCAGGTTT	AGCGACTCCCTTCGGCCCCAA	4	2C1A10C2C2	21M	3453	10	29	0.344827586	0	0.002016	0.0058464	6	c	4019035-4019055	4019046	44	185	0.24	unknown function
>gma-miR319n	Glyma.04G052700.Wm82.a2.v1	3459-3479	TCCCCGAGGGAAGCCAGGTTT	AGCGACTCCCTTCGGCCCCAA	4	2C1A10C2C2	21M	3468	10	29	0.344827586	0	0.002016	0.0058464	4	c	4271586-4271606	4271597	44	185	0.24	unknown function
>gma-miR2118a-3p	Glyma.06G297300.Wm82.a2.v1	790-810	TCCTTACCCACCTTAGCCGTT	GGGAAAGGTTGGAATTGGCAA	3	0G4A2T6T5	21M	801	3	5	0.6	1	0.003511	0.005851667	6	w	48646847-48646867	48646858	20	25	0.8	unknown function
>gma-miR2118b-3p	Glyma.06G297300.Wm82.a2.v1	790-810	TCCTTACCCACCTTAGCCGTT	GGGAAAGGTTGGAATTGGCAA	3	0G4A2T6T5	21M	801	3	5	0.6	1	0.003511	0.005851667	6	w	48646847-48646867	48646858	20	25	0.8	unknown function
>gma-miR319n	Glyma.03G222300.Wm82.a2.v1	4320-4340	TCCCCGAGGGAAGCCAGGTTT	AAGAGGTCCCCTCAGTCCAAA	5	1A1A1G4C2A7	21M	4331	20	21	0.952380952	0	0.005581	0.00586005	3	w	42522976-42522996	42522987	32	49	0.65	unknown function
>gma-miR319n	Glyma.19G219500.Wm82.a2.v1	4341-4361	TCCCCGAGGGAAGCCAGGTTT	AAGAGGTCCCCTCAGTCCAAA	5	1A1A1G4C2A7	21M	4352	20	21	0.952380952	0	0.005581	0.00586005	19	w	47181781-47181801	47181792	32	49	0.65	unknown function
>gma-miR1507a	Glyma.06G254300.Wm82.a2.v1	877-898	AGTCTGCTACATACCTTACTCT	TTGGATGACGTATGGAATGAAA	3.5	1T0G2T2C11A1	22M	889	1	1	1	4	0.005867	0.005867	6	w	43287411-43287432	43287423	18	18	1	unknown function
>gma-miR171k-3p	Glyma.17G228800.Wm82.a2.v1	1236-1256	TCACTATAACCGCGCCGAGTT	ATTGTTGTTGGCTCGGCTCAG	4	1T2T1G5T7G0	21M	1245	1	1	1	4	0.005867	0.005867	17	w	38384419-38384439	38384428	11	43	0.26	unknown function
>gma-miR169u	Glyma.10G036800.Wm82.a2.v1	1574-1594	TGCCGTTCAGTAGGAACCGAC	AGGGCAACTCTTCTTTGGCTG	3.5	1G5C2T2T7	21M	1584	1	1	1	4	0.00588	0.00588	10	c	3234693-3234713	3234703	1	1	1	unknown function
>gma-miR9758	Glyma.18G180300.Wm82.a2.v1	567-587	GATTTGAACGTACTGATTTGT	CTGGAAATGGATGACTAAACA	4	2G0G1A0A2G11	21M	578	12	35	0.342857143	1	0.002023	0.005900417	18	w	43412073-43412093	43412084	22	81	0.27	unknown function
>gma-miR5770a	Glyma.13G292000.Wm82.a2.v1	40-60	AGCAGGTTTGGTATCAGGATT	TCGTCTAAACCCTAAACCTAG	4	5T5C2A0A4G0	21M	51	72	72	1	0	0.005906	0.005906	13	c	39200947-39200967	39200956	79	82	0.96	unknown function
>gma-miR167a	Glyma.02G281700.Wm82.a2.v1	8408-8428	ATCTAGTACGACCGTCGAAGT	GAGATCAGGCTGGCAGCTTGT	4	0G6G11G0T0	21M	8419	11	11	1	0	0.005919	0.005919	2	w	46409991-46410011	46410002	128	129	0.99	unknown function
>gma-miR167b	Glyma.02G281700.Wm82.a2.v1	8408-8428	ATCTAGTACGACCGTCGAAGT	GAGATCAGGCTGGCAGCTTGT	4	0G6G11G0T0	21M	8419	11	11	1	0	0.005919	0.005919	2	w	46409991-46410011	46410002	128	129	0.99	unknown function
>gma-miR167c	Glyma.02G281700.Wm82.a2.v1	8408-8428	GTCTAGTACGACCGTCGAAGT	GAGATCAGGCTGGCAGCTTGT	4	0G6G11G0T0	21M	8419	11	11	1	0	0.005919	0.005919	2	w	46409991-46410011	46410002	128	129	0.99	unknown function
>gma-miR167d	Glyma.02G281700.Wm82.a2.v1	8408-8428	ATCTAGTACGACCGTCGAAGT	GAGATCAGGCTGGCAGCTTGT	4	0G6G11G0T0	21M	8419	11	11	1	0	0.005919	0.005919	2	w	46409991-46410011	46410002	128	129	0.99	unknown function
>gma-miR167j	Glyma.02G281700.Wm82.a2.v1	8408-8428	GTCTAGTACGACCGTCGAAGT	GAGATCAGGCTGGCAGCTTGT	4	0G6G11G0T0	21M	8419	11	11	1	0	0.005919	0.005919	2	w	46409991-46410011	46410002	128	129	0.99	unknown function
>gma-miR5038a	Glyma.11G052800.Wm82.a2.v1	2253-2273	ACCTGTCTCCGGTTTAAGAGT	TGGGCAAATGCCAAACTCTTA	4	3G2A1T6C3T1	21M	2264	78	78	1	0	0.005948	0.005948	11	w	3974514-3974534	3974525	94	94	1	unknown function
>gma-miR5038b	Glyma.11G052800.Wm82.a2.v1	2253-2273	ACCTGTCTCCGGTTTAAGAGT	TGGGCAAATGCCAAACTCTTA	4	3G2A1T6C3T1	21M	2264	78	78	1	0	0.005948	0.005948	11	w	3974514-3974534	3974525	94	94	1	unknown function
>gma-miR164a	Glyma.16G170100.Wm82.a2.v1	454-474	ACGTGCACGGGACGAAGAGGT	TACAAGTACCCTTCTCCTCCA	5	1A2A2A4T2C5	21M	465	70	70	1	0	0.005948	0.005948	16	c	33018346-33018366	33018355	181	237	0.76	unknown function
>gma-miR164e	Glyma.16G170100.Wm82.a2.v1	454-474	ACGTGCACGGGACGAAGAGGT	TACAAGTACCCTTCTCCTCCA	5	1A2A2A4T2C5	21M	465	70	70	1	0	0.005948	0.005948	16	c	33018346-33018366	33018355	181	237	0.76	unknown function
>gma-miR164f	Glyma.16G170100.Wm82.a2.v1	454-474	ACGTGCACGGGACGAAGAGGT	TACAAGTACCCTTCTCCTCCA	5	1A2A2A4T2C5	21M	465	70	70	1	0	0.005948	0.005948	16	c	33018346-33018366	33018355	181	237	0.76	unknown function
>gma-miR164g	Glyma.16G170100.Wm82.a2.v1	454-474	ACGTGCACGGGACGAAGAGGT	TACAAGTACCCTTCTCCTCCA	5	1A2A2A4T2C5	21M	465	70	70	1	0	0.005948	0.005948	16	c	33018346-33018366	33018355	181	237	0.76	unknown function
>gma-miR164h	Glyma.16G170100.Wm82.a2.v1	454-474	ACGTGCACGGGACGAAGAGGT	TACAAGTACCCTTCTCCTCCA	5	1A2A2A4T2C5	21M	465	70	70	1	0	0.005948	0.005948	16	c	33018346-33018366	33018355	181	237	0.76	unknown function
>gma-miR164i	Glyma.16G170100.Wm82.a2.v1	454-474	ACGTGCACGGGACGAAGAGGT	TACAAGTACCCTTCTCCTCCA	5	1A2A2A4T2C5	21M	465	70	70	1	0	0.005948	0.005948	16	c	33018346-33018366	33018355	181	237	0.76	unknown function
>gma-miR164j	Glyma.16G170100.Wm82.a2.v1	454-474	ACGTGCACGGGACGAAGAGGT	TACAAGTACCCTTCTCCTCCA	5	1A2A2A4T2C5	21M	465	70	70	1	0	0.005948	0.005948	16	c	33018346-33018366	33018355	181	237	0.76	unknown function
>gma-miR164k	Glyma.16G170100.Wm82.a2.v1	454-474	ACGTGCACGGGACGAAGAGGT	TACAAGTACCCTTCTCCTCCA	5	1A2A2A4T2C5	21M	465	70	70	1	0	0.005948	0.005948	16	c	33018346-33018366	33018355	181	237	0.76	unknown function
>gma-miR171i-3p	Glyma.13G081700.Wm82.a2.v1	471-491	GCACTATAACCGTGCCGAGTT	AGCGATATTGGTTCGGCTCAA	4.5	0A1C8T0T8	21M	482	2	2	1	0	0.005969	0.005969	13	c	19080966-19080986	19080975	48	48	1	unknown function
>gma-miR156ab	Glyma.06G312900.Wm82.a2.v1	3924-3944	GCCTCGAGGGTAGTGAATTTA	CAGAGCTCCCTTCACTCCAAA	5	1A8T5C0C2A0	21M	3935	13	13	1	0	0.006037	0.006037	6	c	50146001-50146021	50146010	295	306	0.96	unknown function
>gma-miR167g	Glyma.02G281700.Wm82.a2.v1	8407-8428	AGTCTAGTACGACCGTCGAAGT	AGAGATCAGGCTGGCAGCTTGT	5	0A0G6G11G0T0	22M	8419	11	11	1	0	0.006037	0.006037	2	w	46409990-46410011	46410002	128	129	0.99	unknown function
>gma-miR167a	Glyma.13G221400.Wm82.a2.v1	6069-6089	ATCTAGTACGACCGTCGAAGT	GAGATCAGGCTGGCAGCTTGT	4	0G6G11G0T0	21M	6080	580	595	0.974789916	0	0.005919	0.006072078	13	w	33463870-33463890	33463881	3044	3083	0.99	unknown function
>gma-miR167b	Glyma.13G221400.Wm82.a2.v1	6069-6089	ATCTAGTACGACCGTCGAAGT	GAGATCAGGCTGGCAGCTTGT	4	0G6G11G0T0	21M	6080	580	595	0.974789916	0	0.005919	0.006072078	13	w	33463870-33463890	33463881	3044	3083	0.99	unknown function
>gma-miR167c	Glyma.13G221400.Wm82.a2.v1	6069-6089	GTCTAGTACGACCGTCGAAGT	GAGATCAGGCTGGCAGCTTGT	4	0G6G11G0T0	21M	6080	580	595	0.974789916	0	0.005919	0.006072078	13	w	33463870-33463890	33463881	3044	3083	0.99	unknown function
>gma-miR167d	Glyma.13G221400.Wm82.a2.v1	6069-6089	ATCTAGTACGACCGTCGAAGT	GAGATCAGGCTGGCAGCTTGT	4	0G6G11G0T0	21M	6080	580	595	0.974789916	0	0.005919	0.006072078	13	w	33463870-33463890	33463881	3044	3083	0.99	unknown function
>gma-miR167j	Glyma.13G221400.Wm82.a2.v1	6069-6089	GTCTAGTACGACCGTCGAAGT	GAGATCAGGCTGGCAGCTTGT	4	0G6G11G0T0	21M	6080	580	595	0.974789916	0	0.005919	0.006072078	13	w	33463870-33463890	33463881	3044	3083	0.99	unknown function
>gma-miR167a	Glyma.15G091000.Wm82.a2.v1	5960-5980	ATCTAGTACGACCGTCGAAGT	GAGATCAGGCTGGCAGCTTGT	4	0G6G11G0T0	21M	5971	580	595	0.974789916	0	0.005919	0.006072078	15	c	6984270-6984290	6984279	3044	3083	0.99	unknown function
>gma-miR167b	Glyma.15G091000.Wm82.a2.v1	5960-5980	ATCTAGTACGACCGTCGAAGT	GAGATCAGGCTGGCAGCTTGT	4	0G6G11G0T0	21M	5971	580	595	0.974789916	0	0.005919	0.006072078	15	c	6984270-6984290	6984279	3044	3083	0.99	unknown function
>gma-miR167c	Glyma.15G091000.Wm82.a2.v1	5960-5980	GTCTAGTACGACCGTCGAAGT	GAGATCAGGCTGGCAGCTTGT	4	0G6G11G0T0	21M	5971	580	595	0.974789916	0	0.005919	0.006072078	15	c	6984270-6984290	6984279	3044	3083	0.99	unknown function
>gma-miR167d	Glyma.15G091000.Wm82.a2.v1	5960-5980	ATCTAGTACGACCGTCGAAGT	GAGATCAGGCTGGCAGCTTGT	4	0G6G11G0T0	21M	5971	580	595	0.974789916	0	0.005919	0.006072078	15	c	6984270-6984290	6984279	3044	3083	0.99	unknown function
>gma-miR167j	Glyma.15G091000.Wm82.a2.v1	5960-5980	GTCTAGTACGACCGTCGAAGT	GAGATCAGGCTGGCAGCTTGT	4	0G6G11G0T0	21M	5971	580	595	0.974789916	0	0.005919	0.006072078	15	c	6984270-6984290	6984279	3044	3083	0.99	unknown function
>gma-miR5374-5p	Glyma.05G082200.Wm82.a2.v1	3280-3300	TAAGGTCTACAGTCTGATATT	ATTCCAGATGTCTGATTATAA	1.5	12T2T5	21M	3291	3	3	1	3	0.006109	0.006109	5	c	12798442-12798462	12798451	18	21	0.86	unknown function
>gma-miR5374-5p	Glyma.17G179200.Wm82.a2.v1	1729-1749	TAAGGTCTACAGTCTGATATT	ATTCCAGATGTCTGATTATAA	1.5	12T2T5	21M	1740	3	3	1	3	0.006109	0.006109	17	w	19682186-19682206	19682197	18	21	0.86	unknown function
>gma-miR319g	Glyma.20G125400.Wm82.a2.v1	387-408	CTTCCTCGAGGGAAGTCAGGTT	GAAGGGGCTCACTTCAGTCCAG	2	5G4A10G0	22M	399	3	3	1	3	0.006109	0.006109	20	w	36758120-36758141	36758132	3	3	1	unknown function
>gma-miR319l	Glyma.20G125400.Wm82.a2.v1	387-408	CTTCCTCGAGGGAAGTCAGGTT	GAAGGGGCTCACTTCAGTCCAG	2	5G4A10G0	22M	399	3	3	1	3	0.006109	0.006109	20	w	36758120-36758141	36758132	3	3	1	unknown function
>gma-miR398c	Glyma.08G113600.Wm82.a2.v1	6402-6422	GTCCCCGCTGGACTCTTGTGT	CAAGGGCGGGCTGATGACACA	6	2A5G0G4T0G5	21M	6413	3	3	1	3	0.006109	0.006109	8	c	8715958-8715978	8715967	14	19	0.74	unknown function
>gma-miR398d	Glyma.08G113600.Wm82.a2.v1	6402-6422	GTCCCCGCTGGACTCTTGTGT	CAAGGGCGGGCTGATGACACA	6	2A5G0G4T0G5	21M	6413	3	3	1	3	0.006109	0.006109	8	c	8715958-8715978	8715967	14	19	0.74	unknown function
>gma-miR482b-5p	Glyma.18G243800.Wm82.a2.v1	336-357	TAAGGAAGGGTTAGGGGGGTAT	CTTCCTTCCCACTCCCACCCTC	5	0C10C4A2C1C0	22M	348	16	18	0.888888889	0	0.005447	0.006127875	18	w	53176378-53176399	53176390	185	209	0.89	unknown function
>gma-miR482d-5p	Glyma.18G243800.Wm82.a2.v1	336-357	TAAGGAAGGGTTAGGGGGGTAT	CTTCCTTCCCACTCCCACCCTC	5	0C10C4A2C1C0	22M	348	16	18	0.888888889	0	0.005447	0.006127875	18	w	53176378-53176399	53176390	185	209	0.89	unknown function
>gma-miR159a-5p	Glyma.08G251300.Wm82.a2.v1	1148-1168	GTTAACCTGAAGTTCCTCGAG	CAATTGGACTTCTGCGAGCTT	4	12T0G0C5T0	21M	1159	110	110	1	0	0.006164	0.006164	8	c	22009439-22009459	22009448	130	156	0.83	unknown function
>gma-miR159d	Glyma.03G254900.Wm82.a2.v1	2920-2940	CCCTAGGTATCGATTCGTCGA	GGGATCCATTCCACAGAAGCT	5	9T0C1A0C2A4	21M	2931	2	2	1	0	0.006217	0.006217	3	c	45003513-45003533	45003522	25	26	0.96	unknown function
>gma-miR397a	Glyma.09G137000.Wm82.a2.v1	3901-3921	GTAGTTGCGACGTGAGTTACT	CAACAACACTGCACTCAACTA	4	2A4A10C0T1	21M	3910	9	10	0.9	0	0.005597	0.006218889	9	c	33896271-33896291	33896282	25	26	0.96	unknown function
>gma-miR397b-5p	Glyma.09G137000.Wm82.a2.v1	3901-3921	GTAGTTGCGACGTGAGTTACT	CAACAACACTGCACTCAACTA	4	2A4A10C0T1	21M	3910	9	10	0.9	0	0.005597	0.006218889	9	c	33896271-33896291	33896282	25	26	0.96	unknown function
>gma-miR5769	Glyma.04G253700.Wm82.a2.v1	138-158	AGCAGCAGAAGTAAAGGGAGT	CCGTCGTCTGCAGTACCGTCA	5	0C8G2G1A2G3	21M	148	16	16	1	1	0.006271	0.006271	4	c	52046836-52046856	52046846	26	43	0.6	unknown function
>gma-miR169n-5p	Glyma.03G203000.Wm82.a2.v1	4603-4623	GGCCGTTTAGTGGGAACCGAC	AAGGCAACTCATCCTTGGCTT	4.5	0A0A5C3T8T0	21M	4614	20	23	0.869565217	1	0.005516	0.0063434	3	c	41147465-41147485	41147474	59	64	0.92	unknown function
>gma-miR156k	Glyma.U025800.Wm82.a2.v1	1449-1469	CACGAGTGAGAGAAGACAGTT	TAGCTCTCTCTCTTCTGTCAG	3.5	0T0A4T13G0	21M	1459	111	119	0.932773109	0	0.005919	0.006345595	23	w	686310-686330	686320	843	864	0.98	unknown function
>gma-miR156n	Glyma.U025800.Wm82.a2.v1	1449-1469	CACGAGTGAGAGAAGACAGTT	TAGCTCTCTCTCTTCTGTCAG	3.5	0T0A4T13G0	21M	1459	111	119	0.932773109	0	0.005919	0.006345595	23	w	686310-686330	686320	843	864	0.98	unknown function
>gma-miR156o	Glyma.U025800.Wm82.a2.v1	1449-1469	CACGAGTGAGAGAAGACAGTT	TAGCTCTCTCTCTTCTGTCAG	3.5	0T0A4T13G0	21M	1459	111	119	0.932773109	0	0.005919	0.006345595	23	w	686310-686330	686320	843	864	0.98	unknown function
>gma-miR2111a	Glyma.04G255900.Wm82.a2.v1	104-124	GCATT-AGACGTAGGGTTCCTG	CGCAATTCTGCACCCCCAGGAC	4.5	2C2T6C3C5	5M1D16M	114	3	5	0.6	1	0.003822	0.00637	4	c	52225553-52225573	52225563	38	46	0.83	unknown function
>gma-miR2111d	Glyma.04G255900.Wm82.a2.v1	104-124	GCATT-AGACGTAGGGTTCCTG	CGCAATTCTGCACCCCCAGGAC	4.5	2C2T6C3C5	5M1D16M	114	3	5	0.6	1	0.003822	0.00637	4	c	52225553-52225573	52225563	38	46	0.83	unknown function
>gma-miR171c-5p	Glyma.16G016100.Wm82.a2.v1	2233-2253	CTAACTTGGCGTGGTTATAGA	GATAGAACTGCAACAATATTT	3	3A4T3A6T1	21M	2243	2	2	1	3	0.006387	0.006387	16	c	1405055-1405075	1405065	7	12	0.58	unknown function
>gma-miR398c	Glyma.16G005900.Wm82.a2.v1	3680-3700	GTCCCCGCTGGACTCTTGTGT	CAGGTGGAACCAGAGAACTCA	5	4T1G0A3A6T2	21M	3690	3	5	0.6	0	0.003852	0.00642	16	w	454558-454578	454568	7	12	0.58	unknown function
>gma-miR398d	Glyma.16G005900.Wm82.a2.v1	3680-3700	GTCCCCGCTGGACTCTTGTGT	CAGGTGGAACCAGAGAACTCA	5	4T1G0A3A6T2	21M	3690	3	5	0.6	0	0.003852	0.00642	16	w	454558-454578	454568	7	12	0.58	unknown function
>gma-miR167e	Glyma.11G204200.Wm82.a2.v1	6950-6970	TTCTAGTACGACCGTCGAAGT	TAGATCAGGCTGGCAGCTTGT	4	0T6G11G0T0	21M	6961	136	140	0.971428571	0	0.006273	0.0064575	11	c	28422892-28422912	28422901	1625	1639	0.99	unknown function
>gma-miR167f	Glyma.11G204200.Wm82.a2.v1	6950-6970	TTCTAGTACGACCGTCGAAGT	TAGATCAGGCTGGCAGCTTGT	4	0T6G11G0T0	21M	6961	136	140	0.971428571	0	0.006273	0.0064575	11	c	28422892-28422912	28422901	1625	1639	0.99	unknown function
>gma-miR156f	Glyma.U025800.Wm82.a2.v1	1448-1469	ACACGAGAGAGAGAAGACAGTT	CTAGCTCTCTCTCTTCTGTCAG	3.5	0C0T0A18G0	22M	1459	111	119	0.932773109	0	0.006037	0.006472099	23	w	686309-686330	686320	843	864	0.98	unknown function
>gma-miR4412-5p	Glyma.18G100800.Wm82.a2.v1	1697-1717	CTCCGTTTCTATGGGCGTTGT	TAGGGAAAGATATCTGCATCA	4	0T3G7T1T3T2	21M	1708	2	2	1	1	0.006505	0.006505	18	w	10650360-10650380	10650371	3	4	0.75	unknown function
>gma-miR156k	Glyma.09G113800.Wm82.a2.v1	4366-4386	CACGAGTGAGAGAAGACAGTT	GTGCTCTCTCTCTTCTGTCAA	1	6T14	21M	4377	1	1	1	4	0.00656	0.00656	9	w	23426348-23426368	23426359	139	139	1	unknown function
>gma-miR156n	Glyma.09G113800.Wm82.a2.v1	4366-4386	CACGAGTGAGAGAAGACAGTT	GTGCTCTCTCTCTTCTGTCAA	1	6T14	21M	4377	1	1	1	4	0.00656	0.00656	9	w	23426348-23426368	23426359	139	139	1	unknown function
>gma-miR156o	Glyma.09G113800.Wm82.a2.v1	4366-4386	CACGAGTGAGAGAAGACAGTT	GTGCTCTCTCTCTTCTGTCAA	1	6T14	21M	4377	1	1	1	4	0.00656	0.00656	9	w	23426348-23426368	23426359	139	139	1	unknown function
>gma-miR167e	Glyma.18G046800.Wm82.a2.v1	6644-6664	TTCTAGTACGACCGTCGAAGT	TAGATCAGGCTGGCAGCTTGT	4	0T6G11G0T0	21M	6655	100	105	0.952380952	0	0.006273	0.00658665	18	w	4095994-4096014	4096005	938	949	0.99	unknown function
>gma-miR167f	Glyma.18G046800.Wm82.a2.v1	6644-6664	TTCTAGTACGACCGTCGAAGT	TAGATCAGGCTGGCAGCTTGT	4	0T6G11G0T0	21M	6655	100	105	0.952380952	0	0.006273	0.00658665	18	w	4095994-4096014	4096005	938	949	0.99	unknown function
>gma-miR1507a	Glyma.03G137200.Wm82.a2.v1	970-991	AGTCTGCTACATACCTTACTCT	TTGGACGACGTATGGAATGAAG	4.5	1T0G5C11A0G0	22M	982	5	5	1	0	0.006589	0.006589	3	w	35338072-35338093	35338084	27	31	0.87	unknown function
>gma-miR159c	Glyma.09G184900.Wm82.a2.v1	100-120	GCCTCGAGGGAAGTGAGGTTA	CAGAGCTCCCTTCAACGCATT	5	1A12A0C0G2T1	21M	111	7	7	1	0	0.006627	0.006627	9	w	41002230-41002250	41002241	31	32	0.97	unknown function
>gma-miR171i-3p	Glyma.01G177200.Wm82.a2.v1	699-719	GCACTATAACCGTGCCGAGTT	ACTGATATTGGAGCGGCTCAA	4.5	0A0C9A0G8	21M	710	46	54	0.851851852	0	0.005683	0.006671348	1	w	51368198-51368218	51368209	379	452	0.84	unknown function
>gma-miR167a	Glyma.14G032700.Wm82.a2.v1	7639-7659	ATCTAGTACGACCGTCGAAGT	GAGATCAGGCTGGCAGCTTGT	4	0G6G11G0T0	21M	7650	27	27	1	0	0.006694	0.006694	14	c	2373834-2373854	2373843	128	129	0.99	unknown function
>gma-miR167b	Glyma.14G032700.Wm82.a2.v1	7639-7659	ATCTAGTACGACCGTCGAAGT	GAGATCAGGCTGGCAGCTTGT	4	0G6G11G0T0	21M	7650	27	27	1	0	0.006694	0.006694	14	c	2373834-2373854	2373843	128	129	0.99	unknown function
>gma-miR167c	Glyma.14G032700.Wm82.a2.v1	7639-7659	GTCTAGTACGACCGTCGAAGT	GAGATCAGGCTGGCAGCTTGT	4	0G6G11G0T0	21M	7650	27	27	1	0	0.006694	0.006694	14	c	2373834-2373854	2373843	128	129	0.99	unknown function
>gma-miR167d	Glyma.14G032700.Wm82.a2.v1	7639-7659	ATCTAGTACGACCGTCGAAGT	GAGATCAGGCTGGCAGCTTGT	4	0G6G11G0T0	21M	7650	27	27	1	0	0.006694	0.006694	14	c	2373834-2373854	2373843	128	129	0.99	unknown function
>gma-miR167j	Glyma.14G032700.Wm82.a2.v1	7639-7659	GTCTAGTACGACCGTCGAAGT	GAGATCAGGCTGGCAGCTTGT	4	0G6G11G0T0	21M	7650	27	27	1	0	0.006694	0.006694	14	c	2373834-2373854	2373843	128	129	0.99	unknown function
>gma-miR390a-5p	Glyma.08G134100.Wm82.a2.v1	713-733	CCGCGATAGGGAGGACTCGAA	GACTCTAACCCTCCAGATCTT	5	1A1T3A6A2T3	21M	723	3	3	1	0	0.006694	0.006694	8	w	10288403-10288423	10288413	4	4	1	unknown function
>gma-miR390f	Glyma.08G134100.Wm82.a2.v1	713-733	CCGCGATAGGGAGGACTCGAA	GACTCTAACCCTCCAGATCTT	5	1A1T3A6A2T3	21M	723	3	3	1	0	0.006694	0.006694	8	w	10288403-10288423	10288413	4	4	1	unknown function
>gma-miR390g	Glyma.08G134100.Wm82.a2.v1	713-733	CCGCGATAGGGAGGACTCGAA	GACTCTAACCCTCCAGATCTT	5	1A1T3A6A2T3	21M	723	3	3	1	0	0.006694	0.006694	8	w	10288403-10288423	10288413	4	4	1	unknown function
>gma-miR9740	Glyma.20G074700.Wm82.a2.v1	5387-5407	AAAGGGAGTGACCTTGGATGT	TTTCCCTTGCTACAACTTACA	3.5	7T0G2A0C3T4	21M	5397	18	18	1	0	0.006726	0.006726	20	c	26909525-26909545	26909535	18	18	1	unknown function
>gma-miR319q	Glyma.06G232300.Wm82.a2.v1	2103-2123	CTTCCTCGAGGGAAGTCAGGT	AGAGGGGACCCCTTCAGTCCA	5	0A0G3G1A0C12	21M	2114	99	99	1	0	0.006811	0.006811	6	w	36695874-36695894	36695885	581	683	0.85	unknown function
>gma-miR319q	Glyma.12G158900.Wm82.a2.v1	1880-1900	CTTCCTCGAGGGAAGTCAGGT	AGAGGGGACCCCTTCAGTCCA	5	0A0G3G1A0C12	21M	1891	99	99	1	0	0.006811	0.006811	12	c	26908553-26908573	26908562	581	683	0.85	unknown function
>gma-miR319q	Glyma.02G227200.Wm82.a2.v1	1504-1524	CTTCCTCGAGGGAAGTCAGGT	GAAGGCTCTCACTTCAATCCC	5	5C0T3A5A3C0	21M	1515	242	242	1	0	0.006811	0.006811	2	c	41422358-41422378	41422367	407	458	0.89	unknown function
>gma-miR319q	Glyma.14G194300.Wm82.a2.v1	1437-1457	CTTCCTCGAGGGAAGTCAGGT	GAAGGTTCTCACTTCAATCCC	5	5T0T3A5A3C0	21M	1448	242	242	1	0	0.006811	0.006811	14	c	45938440-45938460	45938449	407	477	0.85	unknown function
>gma-miR156f	Glyma.07G072300.Wm82.a2.v1	253-274	ACACGAGAGAGAGAAGACAGTT	TGTGCTCTTGCTCTTCTGTCAC	3.5	8T0G11C0	22M	265	17	17	1	0	0.006827	0.006827	7	w	6561190-6561211	6561202	143	147	0.97	unknown function
>gma-miR167g	Glyma.14G032700.Wm82.a2.v1	7638-7659	AGTCTAGTACGACCGTCGAAGT	AGAGATCAGGCTGGCAGCTTGT	5	0A0G6G11G0T0	22M	7650	27	27	1	0	0.006827	0.006827	14	c	2373834-2373855	2373843	128	129	0.99	unknown function
>gma-miR167e	Glyma.11G012200.Wm82.a2.v1	3159-3179	TTCTAGTACGACCGTCGAAGT	AAGCTCTTGCTGGTAGCTTTA	3	3C2T6T5T1	21M	3170	3	3	1	3	0.006848	0.006848	11	c	862932-862952	862941	19	22	0.86	unknown function
>gma-miR167f	Glyma.11G012200.Wm82.a2.v1	3159-3179	TTCTAGTACGACCGTCGAAGT	AAGCTCTTGCTGGTAGCTTTA	3	3C2T6T5T1	21M	3170	3	3	1	3	0.006848	0.006848	11	c	862932-862952	862941	19	22	0.86	unknown function
>gma-miR167e	Glyma.01G229400.Wm82.a2.v1	3178-3198	TTCTAGTACGACCGTCGAAGT	AAGCTCTTGCTGGTAGCTTTA	3	3C2T6T5T1	21M	3189	3	3	1	3	0.006848	0.006848	1	c	55719357-55719377	55719366	19	24	0.79	unknown function
>gma-miR167f	Glyma.01G229400.Wm82.a2.v1	3178-3198	TTCTAGTACGACCGTCGAAGT	AAGCTCTTGCTGGTAGCTTTA	3	3C2T6T5T1	21M	3189	3	3	1	3	0.006848	0.006848	1	c	55719357-55719377	55719366	19	24	0.79	unknown function
>gma-miR4340	Glyma.14G193200.Wm82.a2.v1	3809-3830	ATTCGCGCAGGGATAGAGACGT	TAAGCGTGTTGTTAACTCTGCA	5.5	6T2T0G0T2A7	22M	3820	13	13	1	3	0.006848	0.006848	14	w	45796276-45796297	45796287	15	20	0.75	unknown function
>gma-miR171c-3p	Glyma.10G261600.Wm82.a2.v1	3112-3132	ACACTATAACCGTGCCGAGTT	TGTGGTATTGGCGTGGTTCAA	2	0	21M	3123	27	27	1	2	0.006869	0.006869	10	c	48665789-48665809	48665798	27	27	1	unknown function
>gma-miR171o-3p	Glyma.10G261600.Wm82.a2.v1	3112-3132	ACACTATAACCGTGCCGAGTT	TGTGGTATTGGCGTGGTTCAA	2	0	21M	3123	27	27	1	2	0.006869	0.006869	10	c	48665789-48665809	48665798	27	27	1	unknown function
>gma-miR171q	Glyma.10G261600.Wm82.a2.v1	3112-3132	ACACTATAACCGTGCCGAGTT	TGTGGTATTGGCGTGGTTCAA	2	0	21M	3123	27	27	1	2	0.006869	0.006869	10	c	48665789-48665809	48665798	27	27	1	unknown function
>gma-miR169n-3p	Glyma.05G061100.Wm82.a2.v1	886-906	CGGTTCTCTTTGAACGGCCGT	GCAAAGAGGAACTTGAAGGGA	4.5	2A5G6A0A2G1	21M	897	5	5	1	0	0.00696	0.00696	5	c	5710200-5710220	5710209	5	22	0.23	unknown function
>gma-miR398a	Glyma.20G000700.Wm82.a2.v1	4291-4311	TTCCCCACTGGACTCTTGTGT	AAAGGGGGAACTGAGAACAGT	5	2A3G2A9G0T0	21M	4302	5	5	1	0	0.007084	0.007084	20	w	66192-66212	66203	35	58	0.6	unknown function
>gma-miR398b	Glyma.20G000700.Wm82.a2.v1	4291-4311	TTCCCCACTGGACTCTTGTGT	AAAGGGGGAACTGAGAACAGT	5	2A3G2A9G0T0	21M	4302	5	5	1	0	0.007084	0.007084	20	w	66192-66212	66203	35	58	0.6	unknown function
>gma-miR398a	Glyma.09G285300.Wm82.a2.v1	5001-5021	TTCCCCACTGGACTCTTGTGT	AAAGGGGGAACTGAGAACAGT	5	2A3G2A9G0T0	21M	5012	5	5	1	0	0.007084	0.007084	9	c	50090537-50090557	50090546	35	58	0.6	unknown function
>gma-miR398b	Glyma.09G285300.Wm82.a2.v1	5001-5021	TTCCCCACTGGACTCTTGTGT	AAAGGGGGAACTGAGAACAGT	5	2A3G2A9G0T0	21M	5012	5	5	1	0	0.007084	0.007084	9	c	50090537-50090557	50090546	35	58	0.6	unknown function
>gma-miR398a	Glyma.05G055000.Wm82.a2.v1	4000-4020	TTCCCCACTGGACTCTTGTGT	ACTGGGCGACCTGGGAACACT	4.5	1C0T3C6G6T0	21M	4011	77	77	1	0	0.007098	0.007098	5	c	4996982-4997002	4996991	374	377	0.99	unknown function
>gma-miR398b	Glyma.05G055000.Wm82.a2.v1	4000-4020	TTCCCCACTGGACTCTTGTGT	ACTGGGCGACCTGGGAACACT	4.5	1C0T3C6G6T0	21M	4011	77	77	1	0	0.007098	0.007098	5	c	4996982-4997002	4996991	374	377	0.99	unknown function
>gma-miR396e	Glyma.09G001900.Wm82.a2.v1	111-132	TGTCAAGTTCTTTCGACACCTT	AATGTTCAAGAAGGCGGTGGAG	4	1A0T9G2G5G0	22M	123	47	47	1	0	0.007145	0.007145	9	c	150705-150726	150714	60	79	0.76	unknown function
>gma-miR156r	Glyma.07G097100.Wm82.a2.v1	1503-1523	TACGAGAGATAGAAGACAGTC	TTTCTCTCTATATTCTGTCAG	3	0T1T8A9	21M	1514	2	3	0.666666667	1	0.004797	0.0071955	7	w	9124562-9124582	9124573	4	5	0.8	unknown function
>gma-miR398a	Glyma.08G209700.Wm82.a2.v1	147-167	TTCCCCACTGGACTCTTGTGT	AGGGTGTGACCTGAGATCAAC	4.5	1G2T11T2A0C0	21M	158	493	501	0.984031936	0	0.007098	0.007213181	8	w	16980581-16980601	16980592	2344	2415	0.97	unknown function
>gma-miR398b	Glyma.08G209700.Wm82.a2.v1	147-167	TTCCCCACTGGACTCTTGTGT	AGGGTGTGACCTGAGATCAAC	4.5	1G2T11T2A0C0	21M	158	493	501	0.984031936	0	0.007098	0.007213181	8	w	16980581-16980601	16980592	2344	2415	0.97	unknown function
>gma-miR4995	Glyma.14G034800.Wm82.a2.v1	1307-1327	GGGAATTGGTTCGGTGACGGA	CCCTTAACCCCGCCACTGCAC	4	9C0C8A0C0	21M	1318	5	9	0.555555556	0	0.004016	0.0072288	14	w	2569769-2569789	2569780	12	36	0.33	unknown function
>gma-miR159b-3p	Glyma.15G114500.Wm82.a2.v1	493-513	ACCTCGAGGGAAGTGAGGTTA	TTGTCCTCCCTGCACACCAAT	5	1T1T0C6G3A5	21M	502	5	5	1	1	0.007249	0.007249	15	c	9020917-9020937	9020928	5	8	0.62	unknown function
>gma-miR159f-3p	Glyma.15G114500.Wm82.a2.v1	493-513	ACCTCGAGGGAAGTGAGGTTA	TTGTCCTCCCTGCACACCAAT	5	1T1T0C6G3A5	21M	502	5	5	1	1	0.007249	0.007249	15	c	9020917-9020937	9020928	5	8	0.62	unknown function
>gma-miR5766	Glyma.07G193900.Wm82.a2.v1	1120-1140	GAACGGAGAAGAGTCGGAGTT	CTTCCCT-TTCTCAGCCTCAA	2.5	3C16	7M1I13M	1129	3	3	1	3	0.007308	0.007308	7	c	36250661-36250681	36250672	3	3	1	unknown function
>gma-miR482a-5p	Glyma.03G226000.Wm82.a2.v1	19-40	AGTCGGGTAAGGGTGTTTAAGA	TCAGACATTTCCCACAAACTCT	4	4A1A0T10C3	22M	30	6	16	0.375	1	0.002744	0.007317333	3	w	42818571-42818592	42818582	106	136	0.78	unknown function
>gma-miR319n	Glyma.12G228300.Wm82.a2.v1	1555-1575	TCCCCGAGGGAAGCCAGGTTT	AGGGGACCCCTTCAGTCCAGT	5.5	5A0C6A5G0T0	21M	1564	21	23	0.913043478	0	0.006694	0.007331524	12	c	38814663-38814683	38814674	941	1007	0.93	unknown function
>gma-miR319n	Glyma.13G271700.Wm82.a2.v1	1156-1176	TCCCCGAGGGAAGCCAGGTTT	AGGGGACCCCTTCAGTCCAGT	5.5	5A0C6A5G0T0	21M	1165	21	23	0.913043478	0	0.006694	0.007331524	13	w	37376366-37376386	37376375	941	1007	0.93	unknown function
>gma-miR4407	Glyma.19G116400.Wm82.a2.v1	6070-6091	CCATGTTCACGACGAAGGAGAC	GTTACCAGTGCGGCTTCAGCTG	5	1T3C5G5A0G3	22M	6082	6	9	0.666666667	1	0.004889	0.0073335	19	w	37184370-37184391	37184382	34	99	0.34	unknown function
>gma-miR171i-3p	Glyma.11G105600.Wm82.a2.v1	1338-1358	GCACTATAACCGTG-CCGAGTT	GATGATATTGGCACTGGCTCAC	4.5	0G0A12T6C0	14M1D7M	1349	7	8	0.875	0	0.006418	0.007334857	11	w	8022773-8022793	8022784	12	13	0.92	unknown function
>gma-miR171i-3p	Glyma.12G030500.Wm82.a2.v1	1357-1377	GCACTATAACCGTG-CCGAGTT	GATGATATTGGCACTGGCTCAC	4.5	0G0A12T6C0	14M1D7M	1368	7	8	0.875	0	0.006418	0.007334857	12	w	2272678-2272698	2272689	12	13	0.92	unknown function
>gma-miR396j	Glyma.07G054600.Wm82.a2.v1	701-721	AAAAGGTGTCGATAGAACTTA	TTTTGCACAGAAATTATGAAT	6	4G5A0A2T0A5	21M	711	1	1	1	4	0.007461	0.007461	7	w	4790833-4790853	4790843	1	1	1	unknown function
>gma-miR4409	Glyma.05G167800.Wm82.a2.v1	4218-4239	GTCAGTTGTTTGGGTGAACAAT	CAGTCAACGAACCCACTTTGGA	3.5	8G9T0G0G1	22M	4229	129	226	0.57079646	2	0.004273	0.007486031	5	c	35842595-35842616	35842605	1374	2395	0.57	unknown function
>gma-miR5668	Glyma.06G244800.Wm82.a2.v1	2804-2824	CGTCAGATATTAAGGTAACGA	GCAGACTATTACTCCACTGCT	4	4A4T1C4C4	21M	2813	2	2	1	1	0.007488	0.007488	6	w	41372199-41372219	41372208	2	2	1	unknown function
>gma-miR396e	Glyma.19G147000.Wm82.a2.v1	538-559	TGTCAAGTTCTTTCGACACCTT	ACAGAAGAAGAAAGTTGTGGAG	4	4A0A0G7T6G0	22M	548	10	10	1	0	0.007543	0.007543	19	c	40784713-40784734	40784724	10	10	1	unknown function
>gma-miR156r	Glyma.13G067300.Wm82.a2.v1	3628-3648	TACGAGAGATAGAAGACAGTC	GTGCTCTCTACCTTCTATCAA	3.5	0G9C5A3A0	21M	3639	4	4	1	0	0.007551	0.007551	13	w	16699260-16699280	16699271	11	12	0.92	unknown function
>gma-miR164a	Glyma.04G167200.Wm82.a2.v1	1347-1367	ACGTGCACGGGACGAAGAGGT	CTTACGTACCCTGCTTCTCCA	4.5	0C0T0T4A13	21M	1358	3	3	1	1	0.007553	0.007553	4	c	41939329-41939349	41939338	1519	1519	1	unknown function
>gma-miR164e	Glyma.04G167200.Wm82.a2.v1	1347-1367	ACGTGCACGGGACGAAGAGGT	CTTACGTACCCTGCTTCTCCA	4.5	0C0T0T4A13	21M	1358	3	3	1	1	0.007553	0.007553	4	c	41939329-41939349	41939338	1519	1519	1	unknown function
>gma-miR164f	Glyma.04G167200.Wm82.a2.v1	1347-1367	ACGTGCACGGGACGAAGAGGT	CTTACGTACCCTGCTTCTCCA	4.5	0C0T0T4A13	21M	1358	3	3	1	1	0.007553	0.007553	4	c	41939329-41939349	41939338	1519	1519	1	unknown function
>gma-miR164g	Glyma.04G167200.Wm82.a2.v1	1347-1367	ACGTGCACGGGACGAAGAGGT	CTTACGTACCCTGCTTCTCCA	4.5	0C0T0T4A13	21M	1358	3	3	1	1	0.007553	0.007553	4	c	41939329-41939349	41939338	1519	1519	1	unknown function
>gma-miR164h	Glyma.04G167200.Wm82.a2.v1	1347-1367	ACGTGCACGGGACGAAGAGGT	CTTACGTACCCTGCTTCTCCA	4.5	0C0T0T4A13	21M	1358	3	3	1	1	0.007553	0.007553	4	c	41939329-41939349	41939338	1519	1519	1	unknown function
>gma-miR164i	Glyma.04G167200.Wm82.a2.v1	1347-1367	ACGTGCACGGGACGAAGAGGT	CTTACGTACCCTGCTTCTCCA	4.5	0C0T0T4A13	21M	1358	3	3	1	1	0.007553	0.007553	4	c	41939329-41939349	41939338	1519	1519	1	unknown function
>gma-miR164j	Glyma.04G167200.Wm82.a2.v1	1347-1367	ACGTGCACGGGACGAAGAGGT	CTTACGTACCCTGCTTCTCCA	4.5	0C0T0T4A13	21M	1358	3	3	1	1	0.007553	0.007553	4	c	41939329-41939349	41939338	1519	1519	1	unknown function
>gma-miR164k	Glyma.04G167200.Wm82.a2.v1	1347-1367	ACGTGCACGGGACGAAGAGGT	CTTACGTACCCTGCTTCTCCA	4.5	0C0T0T4A13	21M	1358	3	3	1	1	0.007553	0.007553	4	c	41939329-41939349	41939338	1519	1519	1	unknown function
>gma-miR1514a-5p	Glyma.07G048000.Wm82.a2.v1	1582-1602	TTACGGATAAAATTTTTACTT	AATGCCTATTTTAGAAATGAA	0.5	0	21M	1593	4	4	1	3	0.007568	0.007568	7	w	4028532-4028552	4028543	32	32	1	unknown function
>gma-miR482c-3p	Glyma.17G228500.Wm82.a2.v1	3699-3719	TCCTTACCCGCCTTAACCCTT	AGGAAAGGGAGGAGTTGGCAA	3.5	5A3A3G4C2	21M	3710	19	19	1	0	0.007632	0.007632	17	w	38347262-38347282	38347273	94	142	0.66	unknown function
>gma-miR1524	Glyma.13G211200.Wm82.a2.v1	2519-2539	CCTCAAGGAAGGAGCCTGAGC	GGAGTTCATTCCTCGGTATGA	5	7A8T0A1G0A0	21M	2530	121	121	1	0	0.007632	0.007632	13	c	32493204-32493224	32493213	275	276	1	unknown function
>gma-miR482e	Glyma.08G106800.Wm82.a2.v1	37-57	AAGGAAGGGTTAGGGGGGTAT	TTCCTTTCCATTCCCTTCATA	2.5	6T3T4T0T4	21M	46	1	1	1	4	0.007649	0.007649	8	c	8223516-8223536	8223527	2	4	0.5	unknown function
>gma-miR169a	Glyma.19G200800.Wm82.a2.v1	4534-4554	GGCCGTTCAGTAGGAACCGAC	TAGGCAACTCATCCTTGGCTC	4.5	0T0A5C12C0	21M	4545	48	52	0.923076923	0	0.007084	0.007674333	19	c	45766540-45766560	45766549	326	339	0.96	unknown function
>gma-miR169f	Glyma.19G200800.Wm82.a2.v1	4534-4554	GGCCGTTCAGTAGGAACCGAC	TAGGCAACTCATCCTTGGCTC	4.5	0T0A5C12C0	21M	4545	48	52	0.923076923	0	0.007084	0.007674333	19	c	45766540-45766560	45766549	326	339	0.96	unknown function
>gma-miR169g	Glyma.19G200800.Wm82.a2.v1	4534-4554	GGCCGTTCAGTAGGAACCGAC	TAGGCAACTCATCCTTGGCTC	4.5	0T0A5C12C0	21M	4545	48	52	0.923076923	0	0.007084	0.007674333	19	c	45766540-45766560	45766549	326	339	0.96	unknown function
>gma-miR169m	Glyma.19G200800.Wm82.a2.v1	4534-4554	GGCCGTTCAGTAGGAACCGAC	TAGGCAACTCATCCTTGGCTC	4.5	0T0A5C12C0	21M	4545	48	52	0.923076923	0	0.007084	0.007674333	19	c	45766540-45766560	45766549	326	339	0.96	unknown function
>gma-miR1507b	Glyma.03G009000.Wm82.a2.v1	3725-3745	GTCTGCTACATACCTTACTCT	CAGACAATGT-TGGAATGAGA	2.5	0A4A14	10M1I10M	3735	5	5	1	3	0.0077	0.0077	3	w	890683-890703	890693	5	6	0.83	unknown function
>gma-miR1507b	Glyma.07G070500.Wm82.a2.v1	3563-3583	GTCTGCTACATACCTTACTCT	CAGACAATGT-TGGAATGAGA	2.5	0A4A14	10M1I10M	3573	5	5	1	3	0.0077	0.0077	7	w	6404200-6404220	6404210	5	6	0.83	unknown function
>gma-miR1510b-3p	Glyma.12G132200.Wm82.a2.v1	7562-7582	CCACCTTATCCATTTTGTTGT	GGTGGAATAGGAAAGACAACT	2.5	11A2G5T0	21M	7573	3	5	0.6	1	0.004628	0.007713333	12	w	14942388-14942408	14942399	6	11	0.55	unknown function
>gma-miR169b	Glyma.02G195000.Wm82.a2.v1	5221-5241	AGCCGTTCAGTAGGAACCGAC	TAGGCAATCCATTCTTGGCTA	4.5	1A5T0C3T7A0	21M	5232	23	24	0.958333333	0	0.007456	0.007780174	2	w	36856999-36857019	36857010	156	165	0.95	unknown function
>gma-miR169b	Glyma.10G082800.Wm82.a2.v1	4771-4791	AGCCGTTCAGTAGGAACCGAC	TAGGCAAACCATTCTTGGCTA	4.5	1A5A0C3T7A0	21M	4782	23	24	0.958333333	0	0.007456	0.007780174	10	c	10066497-10066517	10066506	156	164	0.95	unknown function
>gma-miR171m	Glyma.11G065200.Wm82.a2.v1	534-554	ACTCTATAACTGCGCCGAGTT	GGTGATATTGGAGCGGCTCAA	4.5	0G1T7G0A9	21M	545	16	16	1	0	0.007806	0.007806	11	c	4930714-4930734	4930723	137	140	0.98	unknown function
>gma-miR171t	Glyma.11G065200.Wm82.a2.v1	534-554	ACTCTATAACTGCGCCGAGTT	GGTGATATTGGAGCGGCTCAA	4.5	0G1T7G0A9	21M	545	16	16	1	0	0.007806	0.007806	11	c	4930714-4930734	4930723	137	140	0.98	unknown function
>gma-miR169a	Glyma.12G236800.Wm82.a2.v1	6099-6119	GGCCGTTCAGTAGGAACCGAC	AAGGCAATTCATTCTTGGCTT	4.5	0A0A5T4T7T0	21M	6110	38	44	0.863636364	0	0.006745	0.00781	12	c	39555504-39555524	39555513	167	184	0.91	unknown function
>gma-miR169f	Glyma.12G236800.Wm82.a2.v1	6099-6119	GGCCGTTCAGTAGGAACCGAC	AAGGCAATTCATTCTTGGCTT	4.5	0A0A5T4T7T0	21M	6110	38	44	0.863636364	0	0.006745	0.00781	12	c	39555504-39555524	39555513	167	184	0.91	unknown function
>gma-miR169g	Glyma.12G236800.Wm82.a2.v1	6099-6119	GGCCGTTCAGTAGGAACCGAC	AAGGCAATTCATTCTTGGCTT	4.5	0A0A5T4T7T0	21M	6110	38	44	0.863636364	0	0.006745	0.00781	12	c	39555504-39555524	39555513	167	184	0.91	unknown function
>gma-miR169m	Glyma.12G236800.Wm82.a2.v1	6099-6119	GGCCGTTCAGTAGGAACCGAC	AAGGCAATTCATTCTTGGCTT	4.5	0A0A5T4T7T0	21M	6110	38	44	0.863636364	0	0.006745	0.00781	12	c	39555504-39555524	39555513	167	184	0.91	unknown function
>gma-miR4415a-5p	Glyma.01G222600.Wm82.a2.v1	332-352	GTAACTAAGAGTAGTGTTGAA	GATTGATTCTCATGGAAATTT	5	0G12G0G0A2T2	21M	341	14	14	1	1	0.007812	0.007812	1	c	55142431-55142451	55142442	93	94	0.99	unknown function
>gma-miR156c	Glyma.U025800.Wm82.a2.v1	1449-1469	CACGAGAGATAGAAGACAGTT	TAGCTCTCTCTCTTCTGTCAG	3.5	0T0A7C10G0	21M	1459	111	119	0.932773109	0	0.007334	0.007862577	23	w	686310-686330	686320	843	864	0.98	unknown function
>gma-miR156d	Glyma.U025800.Wm82.a2.v1	1449-1469	CACGAGAGATAGAAGACAGTT	TAGCTCTCTCTCTTCTGTCAG	3.5	0T0A7C10G0	21M	1459	111	119	0.932773109	0	0.007334	0.007862577	23	w	686310-686330	686320	843	864	0.98	unknown function
>gma-miR156e	Glyma.U025800.Wm82.a2.v1	1449-1469	CACGAGAGATAGAAGACAGTT	TAGCTCTCTCTCTTCTGTCAG	3.5	0T0A7C10G0	21M	1459	111	119	0.932773109	0	0.007334	0.007862577	23	w	686310-686330	686320	843	864	0.98	unknown function
>gma-miR156i	Glyma.U025800.Wm82.a2.v1	1449-1469	CACGAGAGATAGAAGACAGTT	TAGCTCTCTCTCTTCTGTCAG	3.5	0T0A7C10G0	21M	1459	111	119	0.932773109	0	0.007334	0.007862577	23	w	686310-686330	686320	843	864	0.98	unknown function
>gma-miR156j	Glyma.U025800.Wm82.a2.v1	1449-1469	CACGAGAGATAGAAGACAGTT	TAGCTCTCTCTCTTCTGTCAG	3.5	0T0A7C10G0	21M	1459	111	119	0.932773109	0	0.007334	0.007862577	23	w	686310-686330	686320	843	864	0.98	unknown function
>gma-miR156l	Glyma.U025800.Wm82.a2.v1	1449-1469	CACGAGAGATAGAAGACAGTT	TAGCTCTCTCTCTTCTGTCAG	3.5	0T0A7C10G0	21M	1459	111	119	0.932773109	0	0.007334	0.007862577	23	w	686310-686330	686320	843	864	0.98	unknown function
>gma-miR156m	Glyma.U025800.Wm82.a2.v1	1449-1469	CACGAGAGATAGAAGACAGTT	TAGCTCTCTCTCTTCTGTCAG	3.5	0T0A7C10G0	21M	1459	111	119	0.932773109	0	0.007334	0.007862577	23	w	686310-686330	686320	843	864	0.98	unknown function
>gma-miR169u	Glyma.20G236700.Wm82.a2.v1	6141-6161	TGCCGTTCAGTAGGAACCGAC	TCTGCCAGTCATCCTTGCCCG	5	0T1T2C11C1C1	21M	6150	49	49	1	0	0.007918	0.007918	20	w	46892466-46892486	46892475	63	71	0.89	unknown function
>gma-miR9739	Glyma.17G084700.Wm82.a2.v1	2631-2651	CATGCATAGACCTGTAAGTTT	ATGCGTATATGGACATACAAA	3.5	0A1G5A7A4	21M	2642	40	40	1	2	0.007921	0.007921	17	c	6535270-6535290	6535279	40	54	0.74	unknown function
>gma-miR393h	Glyma.10G021500.Wm82.a2.v1	2273-2294	CTAGTTACGCTAGGGAAACCTT	AGACAATGCGATCCCTTTGGAT	4.5	0A0G0A18T0	22M	2285	161	337	0.477744807	0	0.003792	0.007937292	10	c	1869268-1869289	1869277	1036	1114	0.93	unknown function
>gma-miR393i	Glyma.10G021500.Wm82.a2.v1	2273-2294	CTAGTTACGCTAGGGAAACCTT	AGACAATGCGATCCCTTTGGAT	4.5	0A0G0A18T0	22M	2285	161	337	0.477744807	0	0.003792	0.007937292	10	c	1869268-1869289	1869277	1036	1114	0.93	unknown function
>gma-miR393j	Glyma.10G021500.Wm82.a2.v1	2273-2294	CTAGTTACGCTAGGGAAACCTT	AGACAATGCGATCCCTTTGGAT	4.5	0A0G0A18T0	22M	2285	161	337	0.477744807	0	0.003792	0.007937292	10	c	1869268-1869289	1869277	1036	1114	0.93	unknown function
>gma-miR393k	Glyma.10G021500.Wm82.a2.v1	2273-2294	CTAGTTACGCTAGGGAAACCTT	AGACAATGCGATCCCTTTGGAT	4.5	0A0G0A18T0	22M	2285	161	337	0.477744807	0	0.003792	0.007937292	10	c	1869268-1869289	1869277	1036	1114	0.93	unknown function
>gma-miR393h	Glyma.02G152800.Wm82.a2.v1	2280-2301	CTAGTTACGCTAGGGAAACCTT	AGACAATGCGATCCCTTTGGAT	4.5	0A0G0A18T0	22M	2292	161	337	0.477744807	0	0.003792	0.007937292	2	w	15693948-15693969	15693960	1036	1114	0.93	unknown function
>gma-miR393i	Glyma.02G152800.Wm82.a2.v1	2280-2301	CTAGTTACGCTAGGGAAACCTT	AGACAATGCGATCCCTTTGGAT	4.5	0A0G0A18T0	22M	2292	161	337	0.477744807	0	0.003792	0.007937292	2	w	15693948-15693969	15693960	1036	1114	0.93	unknown function
>gma-miR393j	Glyma.02G152800.Wm82.a2.v1	2280-2301	CTAGTTACGCTAGGGAAACCTT	AGACAATGCGATCCCTTTGGAT	4.5	0A0G0A18T0	22M	2292	161	337	0.477744807	0	0.003792	0.007937292	2	w	15693948-15693969	15693960	1036	1114	0.93	unknown function
>gma-miR393k	Glyma.02G152800.Wm82.a2.v1	2280-2301	CTAGTTACGCTAGGGAAACCTT	AGACAATGCGATCCCTTTGGAT	4.5	0A0G0A18T0	22M	2292	161	337	0.477744807	0	0.003792	0.007937292	2	w	15693948-15693969	15693960	1036	1114	0.93	unknown function
>gma-miR169s	Glyma.15G173300.Wm82.a2.v1	8753-8773	GGCCGTTCAGTAGGAACCGAA	CAGGCAAATCATCCTTGGCTT	2	1A5A13	21M	8762	15	15	1	2	0.007941	0.007941	15	c	15894188-15894208	15894199	27	772	0.03	unknown function
>gma-miR169s	Glyma.02G109500.Wm82.a2.v1	1872-1892	GGCCGTTCAGTAGGAACCGAA	TCGGCAAGTCATCTTTGGCTA	2	0T12T6A0	21M	1883	3	3	1	2	0.007941	0.007941	2	w	10504841-10504861	10504852	3	3	1	unknown function
>gma-miR169u	Glyma.02G109500.Wm82.a2.v1	1872-1892	TGCCGTTCAGTAGGAACCGAC	TCGGCAAGTCATCTTTGGCTA	2.5	0T12T6A0	21M	1883	3	3	1	2	0.007941	0.007941	2	w	10504841-10504861	10504852	3	3	1	unknown function
>gma-miR169s	Glyma.09G068400.Wm82.a2.v1	3732-3752	GGCCGTTCAGTAGGAACCGAA	CAGGCAAATCATCCTTGGCTT	2	1A5A13	21M	3741	15	15	1	2	0.007941	0.007941	9	w	6922261-6922281	6922270	27	772	0.03	unknown function
>gma-miR169n-5p	Glyma.12G012700.Wm82.a2.v1	1707-1727	GGCCGTTTAGTGGGAACCGAC	CCTGCAGATGAACCTTGGATG	4.5	2T3G2G1A6A2	21M	1718	9	24	0.375	1	0.002982	0.007952	12	c	921971-921991	921980	106	236	0.45	unknown function
>gma-miR4993	Glyma.01G164500.Wm82.a2.v1	751-771	GTAGGAGGTGGCGGCGGCGAG	CTTCCTCAGCCGCCGCCGCCT	6	1T5A0G10C0T0	21M	761	4	15	0.266666667	1	0.002125	0.00796875	1	c	50210058-50210078	50210068	25	44	0.57	unknown function
>gma-miR168a	Glyma.03G204700.Wm82.a2.v1	2026-2046	AAGGGCTGGACGTGGTTCGCT	TTCCAAACCTGCACCAACAGC	5	4A0A11C0A1C0	21M	2035	2	4	0.5	0	0.003989	0.007978	3	c	41278683-41278703	41278694	5	6	0.83	unknown function
>gma-miR169n-5p	Glyma.17G051400.Wm82.a2.v1	4872-4892	GGCCGTTTAGTGGGAACCGAC	CTGGCAAATCATCCTTGGCTT	2	1T9T8T0	21M	4881	15	15	1	3	0.008013	0.008013	17	w	3909176-3909196	3909185	27	357	0.08	unknown function
>gma-miR169b	Glyma.17G051400.Wm82.a2.v1	4872-4892	AGCCGTTCAGTAGGAACCGAC	CTGGCAAATCATCCTTGGCTT	4.5	0C0T5A12T0	21M	4883	6	6	1	0	0.008027	0.008027	17	w	3909176-3909196	3909187	322	358	0.9	unknown function
>gma-miR397a	Glyma.17G042200.Wm82.a2.v1	2465-2485	GTAGTTGCGACGTGAGTTACT	AATCAACGCTGCACTTGGTGT	3.5	0A14T0G0G2T0	21M	2476	1	1	1	4	0.008037	0.008037	17	w	3129101-3129121	3129112	92	201	0.46	unknown function
>gma-miR397b-5p	Glyma.17G042200.Wm82.a2.v1	2465-2485	GTAGTTGCGACGTGAGTTACT	AATCAACGCTGCACTTGGTGT	3.5	0A14T0G0G2T0	21M	2476	1	1	1	4	0.008037	0.008037	17	w	3129101-3129121	3129112	92	201	0.46	unknown function
>gma-miR398a	Glyma.18G284600.Wm82.a2.v1	7896-7916	TTCCCCACTGGACTCTTGTGT	ATGGGGTGACCTTGGGACAGA	5	1T10T0G1G3G1	21M	7907	67	80	0.8375	0	0.006745	0.008053731	18	w	56533665-56533685	56533676	255	372	0.69	unknown function
>gma-miR398b	Glyma.18G284600.Wm82.a2.v1	7896-7916	TTCCCCACTGGACTCTTGTGT	ATGGGGTGACCTTGGGACAGA	5	1T10T0G1G3G1	21M	7907	67	80	0.8375	0	0.006745	0.008053731	18	w	56533665-56533685	56533676	255	372	0.69	unknown function
>gma-miR319q	Glyma.03G222300.Wm82.a2.v1	4318-4338	CTTCCTCGAGGGAAGTCAGGT	GCAAGAGGTCCCCTCAGTCCA	4	1C1A3G4C8	21M	4328	13	19	0.684210526	0	0.005518	0.008064769	3	w	42522974-42522994	42522984	14	49	0.29	unknown function
>gma-miR319q	Glyma.19G219500.Wm82.a2.v1	4339-4359	CTTCCTCGAGGGAAGTCAGGT	GCAAGAGGTCCCCTCAGTCCA	4	1C1A3G4C8	21M	4349	13	19	0.684210526	0	0.005518	0.008064769	19	w	47181779-47181799	47181789	14	49	0.29	unknown function
>gma-miR171m	Glyma.13G081700.Wm82.a2.v1	471-491	ACTCTATAACTGCGCCGAGTT	AGCGATATTGGTTCGGCTCAA	5	0A1C7G0T0T8	21M	482	2	2	1	0	0.008074	0.008074	13	c	19080966-19080986	19080975	48	48	1	unknown function
>gma-miR171t	Glyma.13G081700.Wm82.a2.v1	471-491	ACTCTATAACTGCGCCGAGTT	AGCGATATTGGTTCGGCTCAA	5	0A1C7G0T0T8	21M	482	2	2	1	0	0.008074	0.008074	13	c	19080966-19080986	19080975	48	48	1	unknown function
>gma-miR169j-5p	Glyma.03G203000.Wm82.a2.v1	4603-4623	GGCCGTTCAGTAAGAACCGAT	AAGGCAACTCATCCTTGGCTT	5	0A0A5C4C7T0	21M	4614	20	23	0.869565217	1	0.007066	0.0081259	3	c	41147465-41147485	41147474	59	64	0.92	unknown function
>gma-miR171a	Glyma.06G110800.Wm82.a2.v1	368-388	AGCACTATAACCGTGCCGAGT	GAGTGATATTGGTTCGGCTCA	4.5	0G0A10T0T7	21M	379	3	3	1	0	0.008149	0.008149	6	c	8956909-8956929	8956918	38	38	1	unknown function
>gma-miR171a	Glyma.04G251900.Wm82.a2.v1	575-595	AGCACTATAACCGTGCCGAGT	GAGTGATATTGGTTCGGCTCA	4.5	0G0A10T0T7	21M	586	3	3	1	0	0.008149	0.008149	4	w	51873327-51873347	51873338	29	30	0.97	unknown function
>gma-miR395a	Glyma.20G151500.Wm82.a2.v1	495-515	CTCAAGGGGGTTTGTGAAGTC	GAGTTCCTCCAAACGCTTCAT	2	7T6G5T0	21M	505	36	36	1	2	0.008157	0.008157	20	w	39044155-39044175	39044165	70	162	0.43	unknown function
>gma-miR395b	Glyma.20G151500.Wm82.a2.v1	495-515	CTCAAGGGGGTTTGTGAAGTC	GAGTTCCTCCAAACGCTTCAT	2	7T6G5T0	21M	505	36	36	1	2	0.008157	0.008157	20	w	39044155-39044175	39044165	70	162	0.43	unknown function
>gma-miR395c	Glyma.20G151500.Wm82.a2.v1	495-515	CTCAAGGGGGTTTGTGAAGTC	GAGTTCCTCCAAACGCTTCAT	2	7T6G5T0	21M	505	36	36	1	2	0.008157	0.008157	20	w	39044155-39044175	39044165	70	162	0.43	unknown function
>gma-miR169h	Glyma.04G083900.Wm82.a2.v1	449-469	TTACTCGGTTCTACAGAGCGG	AATTGCCCAAGATGTCTCTTC	6	3T0G0C12T0T1	21M	460	11	11	1	2	0.008157	0.008157	4	w	7075329-7075349	7075340	15	25	0.6	unknown function
>gma-miR482b-3p	Glyma.14G199400.Wm82.a2.v1	559-580	CCATACCCTCCACATCCCTTCT	GGAATGGGAGGATTGGGTAAGA	5	2A8A0T1G2T4	22M	571	16	16	1	0	0.008159	0.008159	14	c	46437813-46437834	46437822	69	70	0.99	unknown function
>gma-miR482d-3p	Glyma.14G199400.Wm82.a2.v1	559-580	CCATACCCTCCACATCCCTTCT	GGAATGGGAGGATTGGGTAAGA	5	2A8A0T1G2T4	22M	571	16	16	1	0	0.008159	0.008159	14	c	46437813-46437834	46437822	69	70	0.99	unknown function
>gma-miR482b-3p	Glyma.U008900.Wm82.a2.v1	559-580	CCATACCCTCCACATCCCTTCT	GGAATGGGAGGGTTGGGTAAGA	5	2A8G0T1G2T4	22M	571	16	16	1	0	0.008159	0.008159	208	w	10454-10475	10466	89	92	0.97	unknown function
>gma-miR482d-3p	Glyma.U008900.Wm82.a2.v1	559-580	CCATACCCTCCACATCCCTTCT	GGAATGGGAGGGTTGGGTAAGA	5	2A8G0T1G2T4	22M	571	16	16	1	0	0.008159	0.008159	208	w	10454-10475	10466	89	92	0.97	unknown function
>gma-miR169j-5p	Glyma.02G195000.Wm82.a2.v1	5221-5241	GGCCGTTCAGTAAGAACCGAT	TAGGCAATCCATTCTTGGCTA	4.5	0T0A5T0C12	21M	5232	23	24	0.958333333	0	0.007827	0.008167304	2	w	36856999-36857019	36857010	156	165	0.95	unknown function
>gma-miR169j-5p	Glyma.10G082800.Wm82.a2.v1	4771-4791	GGCCGTTCAGTAAGAACCGAT	TAGGCAAACCATTCTTGGCTA	4.5	0T0A5A0C12	21M	4782	23	24	0.958333333	0	0.007827	0.008167304	10	c	10066497-10066517	10066506	156	164	0.95	unknown function
>gma-miR169b	Glyma.12G236800.Wm82.a2.v1	6099-6119	AGCCGTTCAGTAGGAACCGAC	AAGGCAATTCATTCTTGGCTT	4.5	0A0A5T4T7T0	21M	6110	38	44	0.863636364	0	0.007098	0.008218737	12	c	39555504-39555524	39555513	167	184	0.91	unknown function
>gma-miR393h	Glyma.10G021500.Wm82.a2.v1	2273-2294	CTAGTTACGCTAGGGAAACCTT	AGACAATGCGATCCCTTTGGAT	4.5	0A0G0A18T0	22M	2284	130	269	0.483271375	0	0.003983	0.008241746	10	c	1869268-1869289	1869278	1008	1180	0.85	unknown function
>gma-miR393i	Glyma.10G021500.Wm82.a2.v1	2273-2294	CTAGTTACGCTAGGGAAACCTT	AGACAATGCGATCCCTTTGGAT	4.5	0A0G0A18T0	22M	2284	130	269	0.483271375	0	0.003983	0.008241746	10	c	1869268-1869289	1869278	1008	1180	0.85	unknown function
>gma-miR393j	Glyma.10G021500.Wm82.a2.v1	2273-2294	CTAGTTACGCTAGGGAAACCTT	AGACAATGCGATCCCTTTGGAT	4.5	0A0G0A18T0	22M	2284	130	269	0.483271375	0	0.003983	0.008241746	10	c	1869268-1869289	1869278	1008	1180	0.85	unknown function
>gma-miR393k	Glyma.10G021500.Wm82.a2.v1	2273-2294	CTAGTTACGCTAGGGAAACCTT	AGACAATGCGATCCCTTTGGAT	4.5	0A0G0A18T0	22M	2284	130	269	0.483271375	0	0.003983	0.008241746	10	c	1869268-1869289	1869278	1008	1180	0.85	unknown function
>gma-miR393h	Glyma.02G152800.Wm82.a2.v1	2280-2301	CTAGTTACGCTAGGGAAACCTT	AGACAATGCGATCCCTTTGGAT	4.5	0A0G0A18T0	22M	2291	130	269	0.483271375	0	0.003983	0.008241746	2	w	15693948-15693969	15693959	1008	1180	0.85	unknown function
>gma-miR393i	Glyma.02G152800.Wm82.a2.v1	2280-2301	CTAGTTACGCTAGGGAAACCTT	AGACAATGCGATCCCTTTGGAT	4.5	0A0G0A18T0	22M	2291	130	269	0.483271375	0	0.003983	0.008241746	2	w	15693948-15693969	15693959	1008	1180	0.85	unknown function
>gma-miR393j	Glyma.02G152800.Wm82.a2.v1	2280-2301	CTAGTTACGCTAGGGAAACCTT	AGACAATGCGATCCCTTTGGAT	4.5	0A0G0A18T0	22M	2291	130	269	0.483271375	0	0.003983	0.008241746	2	w	15693948-15693969	15693959	1008	1180	0.85	unknown function
>gma-miR393k	Glyma.02G152800.Wm82.a2.v1	2280-2301	CTAGTTACGCTAGGGAAACCTT	AGACAATGCGATCCCTTTGGAT	4.5	0A0G0A18T0	22M	2291	130	269	0.483271375	0	0.003983	0.008241746	2	w	15693948-15693969	15693959	1008	1180	0.85	unknown function
>gma-miR171k-5p	Glyma.01G166800.Wm82.a2.v1	185-205	CTAACTTGGAGTGGTTGTAGC	GATGGAACCTCAACAACAACA	4	3G8A5A1A0	21M	195	2	3	0.666666667	0	0.005498	0.008247	1	w	50469419-50469439	50469429	10	12	0.83	unknown function
>gma-miR171l	Glyma.01G166800.Wm82.a2.v1	185-205	CTAACTTGGAGTGGTTGTAGC	GATGGAACCTCAACAACAACA	4	3G8A5A1A0	21M	195	2	3	0.666666667	0	0.005498	0.008247	1	w	50469419-50469439	50469429	10	12	0.83	unknown function
>gma-miR169p	Glyma.01G036700.Wm82.a2.v1	1403-1423	GCCGTTCAGTAGGA-ACCGAGT	AGGCAAGTCACCCTCTGGCTAA	4.5	0A9C3C5A1	14M1D7M	1414	29	31	0.935483871	0	0.007763	0.008298379	1	c	3871056-3871076	3871065	30	35	0.86	unknown function
>gma-miR319n	Glyma.13G292500.Wm82.a2.v1	2057-2077	TCCCCGAGGGAAGCCAGGTTT	AGGGGGACCCTTCAGTCCAGT	5.5	5G0A6A5G0T0	21M	2067	123	125	0.984	0	0.008196	0.008329268	13	w	39248529-39248549	39248539	182	185	0.98	unknown function
>gma-miR319n	Glyma.12G208800.Wm82.a2.v1	2150-2170	TCCCCGAGGGAAGCCAGGTTT	AGGGGGACCCTTCAGTCCAGT	5.5	5G0A6A5G0T0	21M	2160	123	125	0.984	0	0.008196	0.008329268	12	c	36809893-36809913	36809903	182	185	0.98	unknown function
>gma-miR399d	Glyma.10G036800.Wm82.a2.v1	1573-1593	GACCCGTTTAGAGGAAACCGT	CAGGGCAACTCTTCTTTGGCT	3.5	1A6C3T7T0	21M	1584	1	1	1	4	0.008345	0.008345	10	c	3234694-3234714	3234703	1	1	1	unknown function
>gma-miR399e	Glyma.10G036800.Wm82.a2.v1	1573-1593	GACCCGTTTAGAGGAAACCGT	CAGGGCAACTCTTCTTTGGCT	3.5	1A6C3T7T0	21M	1584	1	1	1	4	0.008345	0.008345	10	c	3234694-3234714	3234703	1	1	1	unknown function
>gma-miR399f	Glyma.10G036800.Wm82.a2.v1	1573-1593	GACCCGTTTAGAGGAAACCGT	CAGGGCAACTCTTCTTTGGCT	3.5	1A6C3T7T0	21M	1584	1	1	1	4	0.008345	0.008345	10	c	3234694-3234714	3234703	1	1	1	unknown function
>gma-miR399g	Glyma.10G036800.Wm82.a2.v1	1573-1593	GACCCGTTTAGAGGAAACCGT	CAGGGCAACTCTTCTTTGGCT	3.5	1A6C3T7T0	21M	1584	1	1	1	4	0.008345	0.008345	10	c	3234694-3234714	3234703	1	1	1	unknown function
>gma-miR5374-5p	Glyma.14G095500.Wm82.a2.v1	4379-4399	TAAGGTCTACAGTCTGATATT	TTTGCAGATTTCAGACTATAC	4	0T2G5T10C0	21M	4389	25	25	1	0	0.008359	0.008359	14	c	8894450-8894470	8894460	151	155	0.97	unknown function
[truncated: 13,515 more rows]
